# Supplementary material for: Implementation of Replica-Averaged Restraints from Nuclear Magnetic Resonance Measurement with UNRES Coarse Grained Model of Polypeptide Chains
Source: Molecules. 2025 Nov 10;30(22):4354. doi: 10.3390/molecules30224354 (PMC12654794; doi:10.3390/molecules30224354)
Supplement: Supplementary file 1 [file molecules-30-04354-s001.zip]

Archive with 16 entries (14 files):
- NMR/
- NMR/1PQX_280K_20models_aveall.nmr
- NMR/1PQX_280_allat_aveall.nmr
- NMR/2KW5_280K_20models_aveall.nmr
- NMR/2KW5_280_allat_aveall.nmr
- NMR/2KZN_280K_20models_aveall.nmr
- NMR/2KZN_280_allat_aveall.nmr
- NMR/2LWA_280K_20models_aveall.nmr
- NMR/2LWA_280_allat_aveall.nmr
- PDB/
- PDB/1PQX_20_12x4.pdb
- PDB/2KW5_20_12x4.pdb
- PDB/2KZN_20_12x4.pdb
- PDB/2LWA_20_12x4.pdb
- readme.txt
- SupplTables.pdf
