# Supplementary material for: Implementation of Replica-Averaged Restraints from Nuclear Magnetic Resonance Measurement with UNRES Coarse Grained Model of Polypeptide Chains
Source: Molecules. 2025 Nov 10;30(22):4354. doi: 10.3390/molecules30224354 (PMC12654794; doi:10.3390/molecules30224354)
Supplement: Supplementary file 1 [file molecules-30-04354-s001.zip › NMR/1PQX_280K_20models_aveall.nmr]

average distances
    1    2     1  2.627  3.500   HA    H    M    K  
    1   20     2  3.478  6.000   HA   HB    M    S  
    1   26     3  3.755  6.000   HA   HE    M    M  
    1   82     4  4.904  8.000   HB   HD    M    F  
    1    2     5  3.185  6.000   HG    H    M    K  
    1   19     6  5.323  7.000   HG   HD    M    L  
    1   20     7  5.604  6.000   HG    H    M    S  
    1   26     8  6.587  6.000   HG   HE    M    M m
    1   26     9  6.587  6.000   HG   HE    M    M m
    2   20    10  4.339  5.000    H    H    K    S  
    2    3    11  2.246  2.900   HA    H    K    I  
    2    3    12  2.665  6.000   HB    H    K    I  
    2   83    13  5.797  7.000   HB   HG    K    E  
    2   82    14  4.286  7.000   HG   HB    K    F  
    2   83    15  4.793  7.000   HD   HB    K    E  
    2    4    16  4.806  7.000   HE   HD    K    I  
    3   19    17  4.438  6.000    H   HD    I    L  
    3   82    18  4.024  5.000    H   HB    I    F  
    3   82    19  4.024  5.000    H   HB    I    F  
    3    4    20  2.328  3.500   HA    H    I    I  
    3    4    21  4.732  5.000   HA   HB    I    I  
    3    5    22  4.816  5.000   HA    H    I    S  
    3   17    23  3.087  6.000   HA  HG2    I    I  
    3   19    24  3.274  6.000   HA   HD    I    L  
    3    4    25  3.071  6.000  HG1    H    I    I  
    3    4    26  6.295  7.000  HG1   HD    I    I  
    3   17    27  5.495  7.000  HG1  HG1    I    I  
    3   17    28  4.262  7.000  HG1  HG2    I    I  
    3   19    29  4.941  7.000  HG1   HD    I    L  
    3   82    30  5.315  6.000  HG1    H    I    F  
    3   82    31  3.054  6.000  HG1   HB    I    F  
    3   82    32  3.054  6.000  HG1   HB    I    F  
    3   82    33  3.179  8.000  HG1   HD    I    F  
    3    4    34  3.476  6.000  HG2    H    I    I  
    3    4    35  5.512  6.000  HG2   HA    I    I  
    3    4    36  4.930  7.000  HG2  HG1    I    I  
    3    5    37  6.575  6.000  HG2    H    I    S m
    3    6    38  6.078  6.000  HG2    H    I    I m
    3    6    39  6.006  7.000  HG2  HG1    I    I  
    3   18    40  5.241  6.000  HG2    H    I    T  
    3   79    41  2.716  6.000   HD   HA    I    E  
    3   79    42  3.712  6.000   HD   HG    I    E  
    3   79    43  3.712  6.000   HD   HG    I    E  
    3   82    44  4.864  6.000   HD    H    I    F  
    3   82    45  3.284  6.000   HD   HB    I    F  
    3   82    46  3.284  6.000   HD   HB    I    F  
    3   82    47  3.598  8.000   HD   HD    I    F  
    3   82    48  3.932  8.000   HD   HE    I    F  
    3   82    49  4.328  6.000   HD   HZ    I    F  
    4    5    50  2.877  3.500    H    H    I    S  
    4   18    51  4.487  5.000    H   HB    I    T  
    4   19    52  3.872  5.000    H   HA    I    L  
    4   19    53  4.039  6.000    H   HD    I    L  
    4    5    54  2.622  5.000   HA    H    I    S  
    4    5    55  2.674  5.000   HB    H    I    S  
    4    5    56  5.153  6.000   HB   HB    I    S  
    4   18    57  3.022  5.000   HB   HB    I    T  
    4   18    58  3.396  6.000   HB  HG2    I    T  
    4    5    59  3.086  5.000  HG1    H    I    S  
    4    5    60  3.086  5.000  HG1    H    I    S  
    4   18    61  4.854  6.000  HG1  HG2    I    T  
    4   18    62  4.854  6.000  HG1  HG2    I    T  
    4   20    63  3.806  5.000  HG1    H    I    S  
    4   20    64  3.806  5.000  HG1    H    I    S  
    4   20    65  4.268  5.000  HG1   HA    I    S  
    4   20    66  4.268  5.000  HG1   HA    I    S  
    4    5    67  2.697  6.000  HG2    H    I    S  
    4    5    68  4.357  7.000  HG2   HB    I    S  
    4   18    69  3.225  6.000  HG2   HB    I    T  
    4   18    70  4.157  7.000  HG2  HG2    I    T  
    4   18    71  3.949  7.000   HD  HG2    I    T  
    4   20    72  3.503  6.000   HD    H    I    S  
    4   20    73  3.011  6.000   HD   HA    I    S  
    4   20    74  4.041  7.000   HD   HB    I    S  
    5   17    75  3.824  5.000    H   HA    S    I  
    5   18    76  3.499  5.000    H    H    S    T  
    5   18    77  4.858  5.000    H   HA    S    T  
    5   18    78  3.112  3.500    H   HB    S    T  
    5   18    79  2.905  6.000    H  HG2    S    T  
    5    6    80  2.449  5.000   HA    H    S    I  
    5    6    81  3.168  6.000   HB    H    S    I  
    5   18    82  3.594  7.000   HB  HG2    S    T  
    6    7    83  2.408  2.900   HA    H    I    S  
    6    7    84  3.016  5.000   HB    H    I    S  
    6   15    85  4.113  7.000  HG1   HB    I    M  
    6   17    86  3.565  7.000  HG1  HG1    I    I  
    6    7    87  3.300  6.000  HG2    H    I    S  
    6    7    88  4.880  7.000  HG2   HB    I    S  
    6    8    89  4.282  6.000  HG2    H    I    E  
    6   15    90  3.962  7.000  HG2   HB    I    M  
    6   15    91  4.260  6.000  HG2   HG    I    M  
    6   15    92  4.260  6.000  HG2   HG    I    M  
    6   15    93  3.714  7.000  HG2   HE    I    M  
    6   16    94  3.201  6.000  HG2    H    I    K  
    6    7    95  4.872  6.000   HD    H    I    S  
    7   15    96  4.716  6.000    H   HB    S    M  
    7   16    97  4.295  5.000    H    H    S    K  
    7    8    98  2.502  2.900   HA    H    S    E  
    7    8    99  2.947  5.000   HB    H    S    E  
    7    8   100  2.947  5.000   HB    H    S    E  
    7   16   101  4.737  6.000   HB   HB    S    K  
    7   16   102  4.737  6.000   HB   HB    S    K  
    7   16   103  6.074  7.000   HB   HD    S    K  
    8    9   104  6.172  6.000    H  HG2    E    T m
    8    9   105  2.516  2.900   HA    H    E    T  
    8    9   106  3.055  3.500   HB    H    E    T  
    8    9   107  3.055  3.500   HB    H    E    T  
    8    9   108  3.554  6.000   HG    H    E    T  
    9   10   109  4.964  5.000    H   HA    T    P  
    9   10   110  3.531  5.000    H   HD    T    P  
    9   10   111  3.531  5.000    H   HD    T    P  
    9   11   112  3.921  5.000   HB    H    T    N  
    9   10   113  5.215  6.000  HG2   HA    T    P  
    9   10   114  5.636  7.000  HG2   HB    T    P  
    9   10   115  2.999  7.000  HG2   HD    T    P  
    9   11   116  3.511  6.000  HG2    H    T    N  
   10   11   117  2.615  5.000   HA    H    P    N  
   10   11   118  2.969  5.000   HB    H    P    N  
   10   11   119  2.969  5.000   HB    H    P    N  
   10   11   120  4.381  5.000   HG    H    P    N  
   10   11   121  4.381  5.000   HG    H    P    N  
   10   11   122  3.587  5.000   HD    H    P    N  
   10   11   123  3.587  5.000   HD    H    P    N  
   10   11   124  6.240  7.000   HD   HB    P    N  
   12   14   125  4.099  5.000   HA    H    H    T  
   12   71   126  3.099  5.000   HA  HE1    H    W  
   12   71   127  4.145  5.000   HD  HE1    H    W  
   13   14   128  2.418  3.500    H    H    N    T  
   13   14   129  2.787  5.000   HA    H    N    T  
   13   65   130  4.224  5.000   HA    H    N    K  
   13   71   131  2.784  5.000   HA  HE1    N    W  
   13   14   132  3.328  6.000   HB    H    N    T  
   13   65   133  4.862  5.000   HB    H    N    K  
   13   65   134  4.862  5.000   HB    H    N    K  
   13   67   135  4.110  5.000   HD   HA    N    N  
   13   67   136  4.110  5.000   HD   HA    N    N  
   13   67   137  3.713  6.000   HD   HB    N    N  
   13   67   138  3.713  6.000   HD   HB    N    N  
   14   71   139  3.895  5.000    H  HZ2    T    W  
   14   15   140  2.290  3.500   HA    H    T    M  
   14   15   141  4.771  6.000   HA   HB    T    M  
   14   64   142  2.852  5.000   HA   HA    T    D  
   14   65   143  4.163  5.000   HA    H    T    K  
   14   71   144  3.258  5.000   HA  HZ2    T    W  
   14   71   145  4.468  5.000   HA   HH    T    W  
   14   64   146  2.902  3.500   HB   HB    T    D  
   14   64   147  2.902  3.500   HB   HB    T    D  
   14   15   148  4.360  6.000  HG2    H    T    M  
   14   62   149  8.064  6.000  HG2   HA    T    S M
   14   62   150  7.243  7.000  HG2   HB    T    S m
   14   63   151  7.140  6.000  HG2    H    T    V m
   14   64   152  5.553  6.000  HG2   HA    T    D  
   14   64   153  4.114  6.000  HG2   HB    T    D  
   14   64   154  4.114  6.000  HG2   HB    T    D  
   15   63   155  3.405  5.000    H    H    M    V  
   15   63   156  4.174  5.000    H   HB    M    V  
   15   71   157  2.445  5.000    H  HZ2    M    W  
   15   71   158  3.549  5.000    H   HH    M    W  
   15   16   159  2.370  2.900   HA    H    M    K  
   15   16   160  2.525  5.000   HB    H    M    K  
   15   16   161  2.525  5.000   HB    H    M    K  
   15   63   162  4.552  6.000   HB   HB    M    V  
   15   71   163  3.438  6.000   HB  HZ2    M    W  
   15   71   164  4.346  6.000   HB   HH    M    W  
   15   16   165  3.072  5.000   HG    H    M    K  
   15   16   166  3.072  5.000   HG    H    M    K  
   15   63   167  3.256  6.000   HG   HB    M    V  
   15   71   168  3.767  5.000   HG  HZ2    M    W  
   15   71   169  3.767  5.000   HG  HZ2    M    W  
   15   63   170  3.617  6.000   HE   HB    M    V  
   15   71   171  4.268  7.000   HE   HB    M    W  
   15   71   172  4.180  6.000   HE   HD    M    W  
   15   71   173  3.607  6.000   HE  HE1    M    W  
   15   71   174  3.779  6.000   HE  HZ2    M    W  
   15   71   175  4.905  6.000   HE  HE3    M    W  
   15   75   176  4.684  6.000   HE   HG    M    L  
   15   75   177  3.924  7.000   HE   HD    M    L  
   16   17   178  4.405  5.000    H    H    K    I  
   16   17   179  2.251  5.000   HA    H    K    I  
   16   61   180  5.049  5.000   HA    H    K    I m
   16   62   181  4.926  5.000   HA    H    K    S  
   16   63   182  3.419  5.000   HA    H    K    V  
   16   17   183  3.003  6.000   HG    H    K    I  
   16   60   184  3.950  6.000   HG   HB    K    F  
   16   60   185  3.950  6.000   HG   HB    K    F  
   16   60   186  3.508  7.000   HG   HD    K    F  
   16   60   187  3.508  7.000   HG   HD    K    F  
   16   60   188  3.785  8.000   HD   HD    K    F  
   16   60   189  3.532  6.000   HE   HB    K    F  
   16   60   190  3.532  6.000   HE   HB    K    F  
   16   60   191  3.967  7.000   HE   HD    K    F  
   16   60   192  3.967  7.000   HE   HD    K    F  
   16   60   193  4.262  8.000   HE   HE    K    F  
   17   18   194  4.272  5.000    H    H    I    T  
   17   60   195  4.503  6.000    H   HB    I    F  
   17   61   196  3.325  5.000    H    H    I    I  
   17   61   197  3.972  6.000    H  HG1    I    I  
   17   62   198  3.360  5.000    H   HA    I    S  
   17   18   199  2.313  3.500   HA    H    I    T  
   17   61   200  5.309  5.000   HA    H    I    I m
   17   61   201  3.068  5.000   HB   HB    I    I  
   17   61   202  3.178  6.000   HB  HG1    I    I  
   17   63   203  4.637  6.000   HB   HG    I    V  
   17   18   204  3.252  5.000  HG1    H    I    T  
   17   18   205  3.252  5.000  HG1    H    I    T  
   17   61   206  4.547  5.000  HG1   HB    I    I  
   17   61   207  4.547  5.000  HG1   HB    I    I  
   17   63   208  4.376  6.000  HG1   HG    I    V  
   17   63   209  4.376  6.000  HG1   HG    I    V  
   17   18   210  2.489  6.000  HG2    H    I    T  
   17   19   211  4.141  7.000  HG2   HD    I    L  
   17   61   212  3.617  6.000   HD   HB    I    I  
   17   61   213  4.213  7.000   HD  HG2    I    I  
   17   63   214  5.328  6.000   HD   HB    I    V  
   17   63   215  4.065  7.000   HD   HG    I    V  
   17   82   216  4.738  8.000   HD   HE    I    F  
   18   19   217  4.038  5.000    H    H    T    L  
   18   19   218  5.361  6.000    H   HD    T    L  
   18   19   219  2.392  3.500   HA    H    T    L  
   18   61   220  4.082  5.000   HA    H    T    I  
   18   19   221  3.016  5.000   HB    H    T    L  
   18   19   222  3.099  6.000  HG2    H    T    L  
   18   59   223  7.102  7.000  HG2   HB    T    D m
   18   60   224  5.341  7.000  HG2   HB    T    F  
   19   59   225  5.567  6.000    H   HB    L    D  
   19   60   226  3.655  5.000    H   HA    L    F  
   19   60   227  3.521  6.000    H   HB    L    F  
   19   20   228  2.324  3.500   HA    H    L    S  
   19   20   229  3.639  5.000   HB    H    L    S  
   19   20   230  3.639  5.000   HB    H    L    S  
   19   21   231  3.846  5.000   HB    H    L    E  
   19   21   232  3.846  5.000   HB    H    L    E  
   19   60   233  3.729  5.000   HG   HA    L    F  
   19   20   234  4.074  6.000   HD    H    L    S  
   19   20   235  4.074  6.000   HD    H    L    S  
   19   21   236  4.382  6.000   HD    H    L    E  
   19   21   237  4.382  6.000   HD    H    L    E  
   19   26   238  4.144  7.000   HD   HE    L    M  
   19   60   239  3.395  6.000   HD   HA    L    F  
   19   61   240  3.906  6.000   HD    H    L    I  
   19   61   241  3.801  7.000   HD  HG1    L    I  
   19   61   242  3.801  7.000   HD  HG1    L    I  
   19   61   243  3.933  7.000   HD   HD    L    I  
   19   61   244  3.933  7.000   HD   HD    L    I  
   19   82   245  5.912  8.000   HD   HD    L    F  
   19   82   246  4.109  8.000   HD   HE    L    F  
   19   82   247  4.556  6.000   HD   HZ    L    F  
   20   21   248  2.662  3.500    H    H    S    E  
   20   21   249  4.814  5.000    H   HA    S    E  
   20   21   250  2.770  5.000   HA    H    S    E  
   20   21   251  2.946  6.000   HB    H    S    E  
   21   26   252  3.980  6.000    H   HE    E    M  
   21   22   253  2.672  2.900   HA    H    E    S  
   21   22   254  2.874  5.000   HB    H    E    S  
   21   22   255  2.874  5.000   HB    H    E    S  
   21   59   256  6.126  7.000   HB   HB    E    D  
   21   22   257  4.274  6.000   HG    H    E    S  
   22   23   258  2.402  2.900   HA    H    S    R  
   22   23   259  2.974  6.000   HB    H    S    R  
   22   59   260  3.754  6.000   HB   HB    S    D  
   22   59   261  3.754  6.000   HB   HB    S    D  
   23   24   262  2.573  3.500   HA    H    R    E  
   23   24   263  2.908  5.000   HB    H    R    E  
   23   24   264  2.908  5.000   HB    H    R    E  
   23   25   265  4.937  6.000   HB    H    R    G  
   23   24   266  2.821  6.000   HG    H    R    E  
   23   24   267  5.478  7.000   HG   HB    R    E  
   24   25   268  2.612  3.500   HA    H    E    G  
   24   25   269  2.722  6.000   HB    H    E    G  
   24   25   270  2.919  6.000   HG    H    E    G  
   24   25   271  5.292  6.600   HG   HA    E    G  
   25   26   272  2.598  5.000    H    H    G    M  
   25   26   273  2.556  5.600   HA    H    G    M  
   25   27   274  6.430  6.000   HA    H    G    T m
   26   27   275  4.313  5.000    H    H    M    T  
   26   59   276  4.333  6.000    H   HB    M    D  
   26   27   277  2.289  6.000   HB    H    M    T  
   26   59   278  4.624  7.000   HG   HB    M    D  
   27   28   279  2.370  3.500   HA    H    T    S  
   27   28   280  2.373  3.500   HB    H    T    S  
   27   28   281  3.257  6.000  HG2    H    T    S  
   28   29   282  2.325  2.900   HA    H    S    D  
   28   56   283  5.121  5.000   HA    H    S    H m
   28   29   284  2.843  5.000   HB    H    S    D  
   28   29   285  2.843  5.000   HB    H    S    D  
   28   55   286  4.771  7.000   HB   HE    S    F  
   28   55   287  4.771  7.000   HB   HE    S    F  
   28   57   288  4.989  5.000   HB   HB    S    V  
   28   57   289  4.989  5.000   HB   HB    S    V  
   28   57   290  4.112  6.000   HB   HG    S    V  
   28   57   291  4.112  6.000   HB   HG    S    V  
   28   57   292  4.112  6.000   HB   HG    S    V  
   28   57   293  4.112  6.000   HB   HG    S    V  
   29   56   294  3.512  5.000    H    H    D    H  
   29   56   295  3.123  5.000    H   HB    D    H  
   29   56   296  3.123  5.000    H   HB    D    H  
   29   57   297  5.348  5.000    H   HB    D    V m
   29   57   298  4.948  6.000    H   HG    D    V  
   29   30   299  2.203  2.900   HA    H    D    T  
   29   56   300  5.123  5.000   HA    H    D    H m
   29   30   301  3.238  5.000   HB    H    D    T  
   29   30   302  3.238  5.000   HB    H    D    T  
   29   31   303  4.510  8.000   HB   HD    D    Y  
   29   31   304  3.840  7.000   HB   HE    D    Y  
   29   31   305  3.840  7.000   HB   HE    D    Y  
   29   56   306  4.303  5.000   HB    H    D    H  
   29   56   307  4.303  5.000   HB    H    D    H  
   29   56   308  3.176  7.000   HB   HB    D    H  
   30   31   309  4.073  5.000    H    H    T    Y  
   30   31   310  2.292  2.900   HA    H    T    Y  
   30   55   311  2.584  5.000   HA   HA    T    F  
   30   56   312  3.584  5.000   HA    H    T    H  
   30   31   313  3.876  6.000  HG2    H    T    Y  
   30   55   314  4.490  6.000  HG2   HA    T    F  
   30   55   315  4.392  7.000  HG2   HB    T    F  
   30   55   316  4.129  8.000  HG2   HD    T    F  
   30   56   317  5.327  6.000  HG2    H    T    H  
   31   46   318  6.146  6.000    H   HD    Y    L m
   31   54   319  3.688  5.000    H    H    Y    I  
   31   54   320  5.010  5.000    H   HB    Y    I m
   31   55   321  3.637  5.000    H   HA    Y    F  
   31   32   322  2.251  3.500   HA    H    Y    T  
   31   32   323  5.128  6.000   HA  HG2    Y    T  
   31   33   324  4.446  5.000   HA    H    Y    K  
   31   32   325  3.475  5.000   HB    H    Y    T  
   31   32   326  3.475  5.000   HB    H    Y    T  
   31   34   327  6.287  7.000   HB   HG    Y    V  
   31   34   328  6.287  7.000   HB   HG    Y    V  
   31   38   329  3.876  6.000   HB   HE    Y    Q  
   31   42   330  5.907  7.000   HB  HG2    Y    I  
   31   46   331  3.275  6.000   HB   HD    Y    L  
   31   46   332  3.275  6.000   HB   HD    Y    L  
   31   54   333  3.895  5.000   HB    H    Y    I  
   31   54   334  3.895  5.000   HB    H    Y    I  
   31   54   335  3.277  5.000   HB   HB    Y    I  
   31   54   336  3.277  5.000   HB   HB    Y    I  
   31   54   337  2.901  7.000   HB  HG2    Y    I  
   31   54   338  4.927  7.000   HB   HD    Y    I  
   31   35   339  5.915  7.000   HD    H    Y    D  
   31   38   340  6.741  8.000   HD   HB    Y    Q  
   31   38   341  5.513  8.000   HD   HG    Y    Q  
   31   42   342  4.548  8.000   HD  HG2    Y    I  
   31   42   343  3.967  8.000   HD   HD    Y    I  
   31   54   344  2.862  7.000   HD   HB    Y    I  
   31   54   345  2.931  8.000   HD  HG2    Y    I  
   31   54   346  3.816  8.000   HD   HD    Y    I  
   31   36   347  7.888  8.000   HE   HB    Y    D  
   31   38   348  4.415  8.000   HE   HG    Y    Q  
   31   42   349  3.811  8.000   HE  HG1    Y    I  
   31   42   350  4.756  8.000   HE  HG2    Y    I  
   31   42   351  3.871  8.000   HE   HD    Y    I  
   31   54   352  3.318  8.000   HE  HG2    Y    I  
   31   56   353  3.220  7.000   HE    H    Y    H  
   31   56   354  3.209  7.000   HE   HB    Y    H  
   31   56   355  3.209  7.000   HE   HB    Y    H  
   31   61   356  5.434  8.000   HE  HG2    Y    I  
   32   33   357  2.502  2.900    H    H    T    K  
   32   33   358  5.332  5.000    H   HA    T    K m
   32   33   359  5.777  6.000    H   HG    T    K  
   32   46   360  5.631  6.000    H   HD    T    L  
   32   33   361  2.420  5.000   HA    H    T    K  
   32   53   362  4.020  6.000   HA   HB    T    S  
   32   33   363  2.710  5.000   HB    H    T    K  
   32   33   364  4.212  6.000  HG2    H    T    K  
   32   53   365  4.834  6.000  HG2   HB    T    S  
   32   53   366  4.834  6.000  HG2   HB    T    S  
   32   54   367  6.220  6.000  HG2    H    T    I m
   33   34   368  5.693  6.000    H   HG    K    V  
   33   46   369  5.125  6.000    H   HB    K    L  
   33   46   370  3.865  6.000    H   HD    K    L  
   33   34   371  2.964  2.900   HA    H    K    V m
   34   46   372  4.594  6.000    H   HD    V    L  
   34   35   373  2.241  3.500   HA    H    V    D  
   34   38   374  3.717  5.000   HA   HE    V    Q  
   34   38   375  3.717  5.000   HA   HE    V    Q  
   34   43   376  5.077  5.000   HA   HD    V    N m
   34   46   377  3.087  6.000   HA   HD    V    L  
   34   35   378  3.152  5.000   HB    H    V    D  
   34   35   379  3.485  6.000   HG    H    V    D  
   34   35   380  3.485  6.000   HG    H    V    D  
   34   43   381  3.874  6.000   HG   HA    V    N  
   34   43   382  3.874  6.000   HG   HA    V    N  
   34   43   383  4.814  6.000   HG   HB    V    N  
   34   43   384  4.814  6.000   HG   HB    V    N  
   34   43   385  4.814  6.000   HG   HB    V    N  
   34   43   386  4.814  6.000   HG   HB    V    N  
   34   43   387  5.150  6.000   HG   HD    V    N  
   34   43   388  5.150  6.000   HG   HD    V    N  
   34   46   389  6.358  6.000   HG    H    V    L m
   34   46   390  4.178  6.000   HG   HB    V    L  
   34   46   391  4.178  6.000   HG   HB    V    L  
   34   46   392  5.053  7.000   HG   HD    V    L  
   34   47   393  5.497  6.000   HG    H    V    K  
   34   47   394  5.502  6.000   HG   HA    V    K  
   34   47   395  3.873  6.000   HG   HD    V    K  
   34   47   396  3.873  6.000   HG   HD    V    K  
   34   47   397  5.696  7.000   HG   HE    V    K  
   34   47   398  5.696  7.000   HG   HE    V    K  
   35   38   399  4.407  6.000    H   HB    D    Q  
   35   38   400  3.200  5.000    H   HE    D    Q  
   35   38   401  3.200  5.000    H   HE    D    Q  
   35   43   402  4.245  5.000    H   HD    D    N  
   35   46   403  3.915  6.000    H   HD    D    L  
   35   36   404  2.620  6.000   HB    H    D    D  
   35   37   405  3.854  6.000   HB    H    D    S  
   35   38   406  2.780  6.000   HB   HE    D    Q  
   36   37   407  2.825  5.000   HA    H    D    S  
   36   37   408  2.613  6.000   HB    H    D    S  
   37   38   409  2.606  3.500    H    H    S    Q  
   37   38   410  4.998  6.000    H   HB    S    Q  
   37   38   411  4.393  6.000    H   HG    S    Q  
   37   38   412  2.727  5.000   HA    H    S    Q  
   37   38   413  3.939  6.000   HB    H    S    Q  
   38   39   414  4.498  5.000    H   HD    Q    P  
   38   39   415  4.498  5.000    H   HD    Q    P  
   38   39   416  2.304  6.000   HA   HD    Q    P  
   38   39   417  3.052  5.000   HB   HD    Q    P  
   38   39   418  3.052  5.000   HB   HD    Q    P  
   38   39   419  3.052  5.000   HB   HD    Q    P  
   38   39   420  3.052  5.000   HB   HD    Q    P  
   38   42   421  3.003  5.000   HB   HB    Q    I  
   38   42   422  3.003  5.000   HB   HB    Q    I  
   38   42   423  2.937  6.000   HB  HG2    Q    I  
   38   42   424  2.937  6.000   HB  HG2    Q    I  
   38   43   425  3.976  5.000   HB   HD    Q    N  
   38   43   426  3.976  5.000   HB   HD    Q    N  
   38   43   427  3.976  5.000   HB   HD    Q    N  
   38   42   428  3.377  7.000   HG  HG2    Q    I  
   38   43   429  5.417  6.000   HG   HD    Q    N  
   38   42   430  3.800  6.000   HE  HG2    Q    I  
   38   42   431  3.800  6.000   HE  HG2    Q    I  
   38   46   432  3.778  6.000   HE   HD    Q    L  
   38   46   433  3.778  6.000   HE   HD    Q    L  
   38   46   434  3.778  6.000   HE   HD    Q    L  
   39   40   435  2.441  2.900   HA    H    P    A  
   39   40   436  4.837  6.000   HA   HB    P    A  
   39   41   437  4.565  5.000   HA    H    P    F  
   39   40   438  2.809  5.000   HB    H    P    A  
   39   40   439  2.809  5.000   HB    H    P    A  
   39   41   440  3.404  5.000   HB    H    P    F  
   39   41   441  3.404  5.000   HB    H    P    F  
   39   41   442  4.495  6.000   HB   HB    P    F  
   39   41   443  4.495  6.000   HB   HB    P    F  
   39   41   444  4.236  7.000   HB   HD    P    F  
   39   41   445  4.236  7.000   HB   HD    P    F  
   39   42   446  3.487  5.000   HB    H    P    I  
   39   42   447  3.487  5.000   HB    H    P    I  
   39   42   448  4.140  6.000   HB   HB    P    I  
   39   42   449  4.704  6.000   HB  HG1    P    I  
   39   42   450  4.704  6.000   HB  HG1    P    I  
   39   42   451  3.953  7.000   HB  HG2    P    I  
   39   42   452  6.813  7.000   HB   HD    P    I  
   39   81   453  5.340  6.000   HB   HG    P    V  
   39   81   454  5.340  6.000   HB   HG    P    V  
   39   42   455  4.044  6.000   HG  HG1    P    I  
   39   42   456  4.044  6.000   HG  HG1    P    I  
   39   42   457  6.336  7.000   HG   HD    P    I  
   39   42   458  3.529  5.000   HD   HB    P    I  
   39   42   459  3.529  5.000   HD   HB    P    I  
   39   42   460  3.706  5.000   HD  HG1    P    I  
   39   42   461  3.706  5.000   HD  HG1    P    I  
   39   42   462  3.706  5.000   HD  HG1    P    I  
   39   42   463  3.706  5.000   HD  HG1    P    I  
   39   42   464  2.947  6.000   HD  HG2    P    I  
   39   42   465  2.947  6.000   HD  HG2    P    I  
   39   42   466  5.243  7.000   HD   HD    P    I  
   39   81   467  7.802  7.000   HD   HG    P    V m
   40   41   468  3.074  5.000    H    H    A    F  
   40   41   469  2.948  5.000   HA    H    A    F  
   40   43   470  3.715  5.000   HA    H    A    N  
   40   43   471  2.957  5.000   HA   HB    A    N  
   40   43   472  2.957  5.000   HA   HB    A    N  
   40   43   473  3.293  5.000   HA   HD    A    N  
   40   43   474  3.293  5.000   HA   HD    A    N  
   40   44   475  4.176  5.000   HA    H    A    D  
   40   41   476  3.341  6.000   HB    H    A    F  
   40   41   477  5.802  7.000   HB   HB    A    F  
   40   41   478  4.498  8.000   HB   HD    A    F  
   40   44   479  5.751  6.000   HB    H    A    D  
   41   42   480  2.423  5.000    H    H    F    I  
   41   81   481  4.539  6.000    H   HG    F    V  
   41   42   482  3.511  5.000   HA    H    F    I  
   41   81   483  3.921  6.000   HA   HG    F    V  
   41   42   484  3.028  6.000   HB    H    F    I  
   41   81   485  3.955  7.000   HB   HG    F    V  
   41   42   486  4.730  8.000   HD  HG1    F    I  
   41   81   487  4.249  8.000   HD   HG    F    V  
   41   84   488  8.648  8.000   HD   HD    F    L m
   41   84   489  7.981  8.000   HE   HD    F    L  
   41   84   490  7.981  8.000   HE   HD    F    L  
   41   84   491  5.747  6.000   HZ   HD    F    L  
   42   43   492  2.580  3.500    H    H    I    N  
   42   43   493  2.775  5.000   HA    H    I    N  
   42   43   494  4.637  5.000   HA   HA    I    N  
   42   45   495  3.280  5.000   HA    H    I    I  
   42   45   496  2.646  5.000   HA   HB    I    I  
   42   45   497  3.862  6.000   HA   HD    I    I  
   42   46   498  4.112  5.000   HA    H    I    L  
   42   54   499  5.225  6.000   HA   HD    I    I  
   42   43   500  3.049  5.000   HB    H    I    N  
   42   43   501  4.624  6.000  HG1    H    I    N  
   42   45   502  4.304  7.000  HG1  HG2    I    I  
   42   54   503  3.672  7.000  HG1   HD    I    I  
   42   82   504  3.838  6.000  HG1   HZ    I    F  
   42   43   505  3.374  6.000  HG2    H    I    N  
   42   43   506  4.533  6.000  HG2   HA    I    N  
   42   43   507  6.751  6.000  HG2   HD    I    N m
   42   44   508  5.855  6.000  HG2    H    I    D  
   42   45   509  5.501  6.000  HG2    H    I    I  
   42   45   510  5.031  6.000  HG2   HB    I    I  
   42   46   511  5.507  6.000  HG2    H    I    L  
   42   46   512  4.773  6.000  HG2   HG    I    L  
   42   46   513  4.057  7.000  HG2   HD    I    L  
   42   54   514  6.286  6.000  HG2   HB    I    I m
   42   54   515  4.362  7.000  HG2  HG2    I    I  
   42   54   516  4.394  7.000  HG2   HD    I    I  
   42   61   517  6.279  7.000  HG2  HG2    I    I  
   42   43   518  5.385  6.000   HD    H    I    N  
   42   45   519  3.590  6.000   HD   HB    I    I  
   42   45   520  4.663  7.000   HD  HG1    I    I  
   42   46   521  4.918  6.000   HD    H    I    L  
   42   54   522  4.127  7.000   HD  HG1    I    I  
   42   54   523  4.243  7.000   HD  HG2    I    I  
   42   54   524  3.797  7.000   HD   HD    I    I  
   42   61   525  3.752  7.000   HD  HG2    I    I  
   42   61   526  3.578  7.000   HD   HD    I    I  
   42   63   527  5.563  7.000   HD   HG    I    V  
   42   82   528  3.902  8.000   HD   HE    I    F  
   42   82   529  3.711  6.000   HD   HZ    I    F  
   43   44   530  2.404  3.500    H    H    N    D  
   43   44   531  3.532  5.000   HA    H    N    D  
   43   46   532  3.804  5.000   HA    H    N    L  
   43   46   533  3.398  5.000   HA   HB    N    L  
   43   46   534  3.398  5.000   HA   HB    N    L  
   43   46   535  2.999  6.000   HA   HD    N    L  
   43   47   536  4.623  5.000   HA    H    N    K  
   43   44   537  4.778  6.000   HB   HA    N    D  
   43   47   538  5.218  6.000   HB   HD    N    K  
   43   47   539  5.218  6.000   HB   HD    N    K  
   44   45   540  2.793  3.500    H    H    D    I  
   44   45   541  5.573  6.000    H  HG1    D    I  
   44   81   542  5.716  6.000    H   HG    D    V  
   44   81   543  5.716  6.000    H   HG    D    V  
   44   45   544  3.592  5.000   HA    H    D    I  
   44   47   545  3.573  5.000   HA    H    D    K  
   44   47   546  3.643  4.500   HA   HB    D    K  
   44   47   547  2.725  6.000   HA   HG    D    K  
   44   47   548  4.080  6.000   HA   HD    D    K  
   44   81   549  3.379  7.000   HB   HG    D    V  
   45   46   550  2.985  3.500    H    H    I    L  
   45   46   551  5.280  5.000    H   HG    I    L m
   45   54   552  6.532  6.000    H   HD    I    I m
   45   81   553  3.936  6.000    H   HG    I    V  
   45   81   554  3.936  6.000    H   HG    I    V  
   45   46   555  3.137  5.000   HA    H    I    L  
   45   47   556  4.086  5.000   HA    H    I    K  
   45   48   557  3.490  5.000   HA   HB    I    V  
   45   48   558  2.981  6.000   HA   HG    I    V  
   45   46   559  2.952  5.000   HB    H    I    L  
   45   54   560  3.981  6.000   HB   HD    I    I  
   45   48   561  5.503  7.000  HG1   HG    I    V  
   45   77   562  7.025  7.000  HG1   HB    I    K m
   45   78   563  3.546  5.000  HG1   HA    I    V  
   45   78   564  3.546  5.000  HG1   HA    I    V  
   45   78   565  3.824  7.000  HG1   HG    I    V  
   45   81   566  3.916  6.000  HG1   HG    I    V  
   45   81   567  3.916  6.000  HG1   HG    I    V  
   45   81   568  3.916  6.000  HG1   HG    I    V  
   45   46   569  3.114  6.000  HG2    H    I    L  
   45   46   570  3.997  6.000  HG2   HA    I    L  
   45   46   571  4.397  6.000  HG2   HG    I    L  
   45   46   572  4.113  7.000  HG2   HD    I    L  
   45   48   573  5.940  6.000  HG2   HB    I    V  
   45   51   574  5.388  6.000  HG2   HB    I    V  
   45   51   575  4.252  7.000  HG2   HG    I    V  
   45   54   576  4.315  7.000  HG2  HG1    I    I  
   45   54   577  3.383  7.000  HG2   HD    I    I  
   45   63   578  3.919  7.000  HG2   HG    I    V  
   45   78   579  4.309  7.000  HG2   HG    I    V  
   45   54   580  4.482  7.000   HD   HD    I    I  
   45   78   581  3.060  6.000   HD   HA    I    V  
   45   82   582  3.218  8.000   HD   HE    I    F  
   45   82   583  4.481  6.000   HD   HZ    I    F  
   46   47   584  2.671  3.500    H    H    L    K  
   46   54   585  5.095  6.000    H   HD    L    I  
   46   47   586  3.463  5.000   HA    H    L    K  
   46   51   587  3.379  5.000   HA   HB    L    V  
   46   51   588  3.063  6.000   HA   HG    L    V  
   46   54   589  4.362  6.000   HA   HD    L    I  
   46   47   590  3.463  6.000   HB    H    L    K  
   46   47   591  5.193  7.000   HB   HG    L    K  
   46   47   592  6.584  7.000   HB   HD    L    K  
   46   51   593  5.064  7.000   HB   HG    L    V  
   46   54   594  5.094  6.000   HG   HD    L    I  
   46   51   595  5.483  7.000   HD   HG    L    V  
   46   53   596  5.432  6.000   HD    H    L    S  
   46   54   597  3.980  6.000   HD    H    L    I  
   46   54   598  3.374  6.000   HD   HB    L    I  
   46   54   599  4.709  6.000   HD  HG1    L    I  
   46   54   600  4.709  6.000   HD  HG1    L    I  
   46   54   601  4.183  7.000   HD   HD    L    I  
   46   54   602  4.183  7.000   HD   HD    L    I  
   47   48   603  2.373  3.500    H    H    K    V  
   47   48   604  4.739  6.000    H   HG    K    V  
   47   48   605  3.055  5.000   HA    H    K    V  
   47   48   606  3.810  5.000   HB    H    K    V  
   47   48   607  3.810  5.000   HB    H    K    V  
   47   48   608  5.223  6.000   HB   HA    K    V  
   48   49   609  3.584  5.000    H    H    V    E  
   48   51   610  4.818  6.000    H   HG    V    V  
   48   49   611  2.343  2.900   HA    H    V    E  
   48   49   612  4.351  5.000   HA   HA    V    E  
   48   49   613  5.061  6.000   HA   HB    V    E  
   48   49   614  4.638  6.000   HA   HG    V    E  
   48   49   615  3.024  5.000   HB    H    V    E  
   48   51   616  3.662  6.000   HB   HG    V    V  
   48   51   617  3.662  6.000   HB   HG    V    V  
   48   49   618  2.959  6.000   HG    H    V    E  
   48   49   619  2.959  6.000   HG    H    V    E  
   48   49   620  5.486  6.000   HG   HA    V    E  
   48   50   621  4.277  6.000   HG    H    V    G  
   48   51   622  4.561  6.000   HG    H    V    V  
   48   51   623  4.297  7.000   HG   HG    V    V  
   48   74   624  3.777  6.000   HG   HA    V    V  
   48   74   625  4.178  7.000   HG   HG    V    V  
   48   77   626  5.868  6.000   HG    H    V    K  
   48   77   627  3.297  6.000   HG   HB    V    K  
   48   77   628  3.297  6.000   HG   HB    V    K  
   48   77   629  3.297  6.000   HG   HB    V    K  
   48   77   630  3.297  6.000   HG   HB    V    K  
   48   77   631  4.542  6.000   HG   HG    V    K  
   48   77   632  4.542  6.000   HG   HG    V    K  
   48   77   633  4.542  6.000   HG   HG    V    K  
   48   77   634  4.542  6.000   HG   HG    V    K  
   48   77   635  4.652  7.000   HG   HD    V    K  
   48   77   636  4.652  7.000   HG   HD    V    K  
   48   77   637  4.603  7.000   HG   HE    V    K  
   48   78   638  5.077  6.000   HG    H    V    V  
   49   50   639  2.337  2.900   HA    H    E    G  
   49   50   640  4.503  5.600   HA   HA    E    G  
   49   51   641  4.273  5.000   HA    H    E    V  
   49   50   642  3.340  6.000   HB    H    E    G  
   49   50   643  4.409  6.000   HG    H    E    G  
   50   51   644  2.707  3.500    H    H    G    V  
   50   51   645  5.165  6.000    H   HG    G    V  
   50   69   646  6.021  6.000    H   HB    G    A m
   50   51   647  2.818  5.000   HA    H    G    V  
   50   51   648  2.818  5.000   HA    H    G    V  
   50   66   649  4.786  6.000   HA    H    G    E  
   50   66   650  3.709  7.000   HA   HB    G    E  
   50   66   651  4.922  6.000   HA   HG    G    E  
   50   66   652  4.922  6.000   HA   HG    G    E  
   50   69   653  3.523  6.000   HA   HB    G    A  
   50   69   654  3.523  6.000   HA   HB    G    A  
   50   74   655  3.942  6.000   HA   HG    G    V  
   50   74   656  3.942  6.000   HA   HG    G    V  
   51   74   657  4.247  6.000    H   HG    V    V  
   51   52   658  2.210  3.500   HA    H    V    K  
   51   65   659  3.020  5.000   HA   HA    V    K  
   51   66   660  3.899  5.000   HA    H    V    E  
   51   52   661  3.169  5.000   HB    H    V    K  
   51   52   662  3.326  6.000   HG    H    V    K  
   51   52   663  3.326  6.000   HG    H    V    K  
   51   53   664  3.536  6.000   HG    H    V    S  
   51   63   665  4.026  7.000   HG   HG    V    V  
   51   63   666  4.026  7.000   HG   HG    V    V  
   51   64   667  4.521  6.000   HG    H    V    D  
   51   65   668  4.677  6.000   HG   HA    V    K  
   51   74   669  3.739  7.000   HG   HG    V    V  
   52   53   670  2.507  3.500    H    H    K    S  
   52   64   671  4.344  6.000    H   HB    K    D  
   52   65   672  2.751  5.000    H   HA    K    K  
   52   66   673  4.120  5.000    H    H    K    E  
   52   53   674  2.817  5.000   HA    H    K    S  
   52   53   675  2.757  5.000   HB    H    K    S  
   52   53   676  2.757  5.000   HB    H    K    S  
   52   64   677  3.840  6.000   HB   HB    K    D  
   52   64   678  3.840  6.000   HB   HB    K    D  
   52   66   679  3.761  7.000   HB   HG    K    E  
   52   64   680  6.312  7.000   HE   HB    K    D  
   52   66   681  4.965  7.000   HE   HB    K    E  
   53   54   682  4.112  5.000    H    H    S    I  
   53   63   683  4.823  6.000    H   HG    S    V  
   53   64   684  3.433  5.000    H    H    S    D  
   53   64   685  3.258  5.000    H   HB    S    D  
   53   64   686  3.258  5.000    H   HB    S    D  
   53   65   687  4.439  5.000    H   HA    S    K  
   53   54   688  2.374  2.900   HA    H    S    I  
   53   54   689  2.933  5.000   HB    H    S    I  
   53   54   690  2.933  5.000   HB    H    S    I  
   53   64   691  2.947  7.000   HB   HB    S    D  
   54   55   692  4.339  5.000    H    H    I    F  
   54   55   693  2.261  2.900   HA    H    I    F  
   54   64   694  3.266  5.000   HA    H    I    D  
   54   55   695  3.974  5.000   HB    H    I    F  
   54   55   696  2.600  6.000  HG1    H    I    F  
   54   61   697  3.880  7.000  HG1  HG2    I    I  
   54   63   698  3.864  7.000  HG1   HG    I    V  
   54   63   699  3.864  7.000  HG1   HG    I    V  
   54   55   700  3.574  6.000  HG2    H    I    F  
   54   55   701  4.493  6.000  HG2   HA    I    F  
   54   56   702  5.143  6.000  HG2    H    I    H  
   54   56   703  4.757  6.000  HG2   HB    I    H  
   54   56   704  4.757  6.000  HG2   HB    I    H  
   54   61   705  6.269  6.000  HG2   HA    I    I m
   54   61   706  6.302  6.000  HG2   HB    I    I m
   54   62   707  5.227  6.000  HG2    H    I    S  
   55   56   708  3.837  5.000    H    H    F    H  
   55   62   709  3.033  5.000    H    H    F    S  
   55   62   710  3.284  6.000    H   HB    F    S  
   55   63   711  3.607  5.000    H   HA    F    V  
   55   56   712  2.301  3.500   HA    H    F    H  
   55   56   713  3.628  6.000   HB    H    F    H  
   55   62   714  4.070  6.000   HB    H    F    S  
   55   62   715  2.913  6.000   HB   HB    F    S  
   55   62   716  2.913  6.000   HB   HB    F    S  
   55   56   717  3.125  7.000   HD    H    F    H  
   55   57   718  4.188  8.000   HD   HG    F    V  
   55   62   719  3.097  8.000   HD   HB    F    S  
   55   57   720  3.139  7.000   HE   HB    F    V  
   55   57   721  3.571  8.000   HE   HG    F    V  
   55   57   722  3.571  8.000   HE   HG    F    V  
   55   60   723  3.721  7.000   HE   HZ    F    F  
   55   57   724  3.845  6.000   HZ   HG    F    V  
   55   57   725  3.845  6.000   HZ   HG    F    V  
   56   61   726  5.705  6.000    H  HG2    H    I  
   56   57   727  2.274  3.500   HA    H    H    V  
   56   57   728  5.001  6.000   HA   HG    H    V  
   56   61   729  2.482  5.000   HA   HA    H    I  
   56   61   730  3.490  6.000   HA  HG2    H    I  
   56   57   731  3.099  6.000   HB    H    H    V  
   56   61   732  4.006  6.000   HB  HG2    H    I  
   56   61   733  4.006  6.000   HB  HG2    H    I  
   56   57   734  2.731  5.000   HD    H    H    V  
   56   57   735  4.074  5.000   HD   HA    H    V  
   56   60   736  4.243  5.000   HD    H    H    F  
   56   61   737  4.325  5.000   HD   HA    H    I  
   56   61   738  3.602  6.000   HD  HG1    H    I  
   56   61   739  4.548  6.000   HD  HG2    H    I  
   56   61   740  3.420  6.000   HD   HD    H    I  
   57   60   741  3.879  5.000    H    H    V    F  
   57   61   742  3.526  5.000    H   HA    V    I  
   57   61   743  5.572  6.000    H  HG2    V    I  
   57   62   744  4.944  5.000    H    H    V    S  
   57   58   745  2.481  3.500   HA    H    V    M  
   57   58   746  2.579  5.000   HB    H    V    M  
   57   60   747  3.791  5.000   HB   HZ    V    F  
   57   58   748  3.562  6.000   HG    H    V    M  
   57   58   749  3.562  6.000   HG    H    V    M  
   57   58   750  4.480  7.000   HG   HB    V    M  
   57   58   751  4.667  7.000   HG   HG    V    M  
   57   58   752  4.667  7.000   HG   HG    V    M  
   57   60   753  4.516  6.000   HG    H    V    F  
   57   60   754  3.969  8.000   HG   HD    V    F  
   57   60   755  3.998  8.000   HG   HE    V    F  
   57   60   756  4.125  6.000   HG   HZ    V    F  
   57   60   757  4.125  6.000   HG   HZ    V    F  
   58   59   758  2.399  5.000   HA    H    M    D  
   58   59   759  3.026  4.500   HB    H    M    D  
   58   60   760  4.474  6.000   HB    H    M    F  
   58   60   761  7.284  8.000   HB   HD    M    F  
   58   60   762  7.455  8.000   HB   HE    M    F  
   58   59   763  4.611  6.000   HG   HB    M    D  
   58   59   764  4.611  6.000   HG   HB    M    D  
   59   60   765  2.246  5.000    H    H    D    F  
   59   60   766  4.158  7.000    H   HD    D    F  
   59   60   767  6.091  7.000    H   HE    D    F  
   59   60   768  3.017  5.000   HA    H    D    F  
   59   60   769  3.329  6.000   HB    H    D    F  
   60   61   770  2.298  3.500   HA    H    F    I  
   60   61   771  4.264  6.000   HA  HG1    F    I  
   60   61   772  2.877  5.000   HB    H    F    I  
   60   61   773  2.877  5.000   HB    H    F    I  
   60   61   774  3.090  7.000   HD    H    F    I  
   60   61   775  3.929  7.000   HD   HA    F    I  
   60   61   776  5.599  8.000   HD  HG1    F    I  
   60   61   777  6.266  8.000   HD  HG2    F    I  
   60   62   778  4.454  7.000   HD    H    F    S  
   60   62   779  4.052  8.000   HD   HB    F    S  
   60   62   780  3.216  8.000   HE   HB    F    S  
   61   62   781  4.009  5.000    H    H    I    S  
   61   62   782  2.166  3.500   HA    H    I    S  
   61   62   783  3.527  5.000   HB    H    I    S  
   61   63   784  5.636  6.000   HB   HG    I    V  
   61   62   785  3.565  6.000  HG1    H    I    S  
   61   62   786  3.214  6.000  HG2    H    I    S  
   61   63   787  4.378  7.000  HG2   HG    I    V  
   61   82   788  4.083  8.000   HD   HE    I    F  
   61   82   789  3.981  6.000   HD   HZ    I    F  
   62   63   790  5.727  6.000    H   HG    S    V  
   62   63   791  2.299  3.500   HA    H    S    V  
   62   63   792  4.308  6.000   HA   HG    S    V  
   62   63   793  3.017  6.000   HB    H    S    V  
   63   64   794  2.803  5.000   HB    H    V    D  
   63   71   795  4.167  5.000   HB  HZ2    V    W  
   63   71   796  2.985  5.000   HB   HH    V    W  
   63   64   797  3.229  6.000   HG    H    V    D  
   63   64   798  5.097  6.000   HG   HA    V    D  
   63   71   799  4.535  6.000   HG  HZ2    V    W  
   63   71   800  3.021  6.000   HG   HH    V    W  
   63   71   801  3.605  6.000   HG  HZ3    V    W  
   64   65   802  2.258  3.500   HA    H    D    K  
   64   71   803  3.166  5.000   HA  HZ2    D    W  
   64   71   804  3.204  5.000   HA   HH    D    W  
   64   65   805  2.886  5.000   HB    H    D    K  
   64   65   806  2.886  5.000   HB    H    D    K  
   65   71   807  3.559  5.000    H  HZ2    K    W  
   65   71   808  3.464  5.000    H   HH    K    W  
   65   66   809  2.291  5.000   HA    H    K    E  
   65   69   810  5.555  6.000   HA   HB    K    A  
   65   66   811  3.070  5.000   HB    H    K    E  
   65   66   812  3.070  5.000   HB    H    K    E  
   65   69   813  4.100  7.000   HB   HB    K    A  
   65   71   814  3.252  6.000   HB  HZ2    K    W  
   65   71   815  3.682  6.000   HB   HH    K    W  
   65   66   816  2.717  5.000   HG    H    K    E  
   65   66   817  2.717  5.000   HG    H    K    E  
   65   66   818  4.558  6.000   HG   HA    K    E  
   65   71   819  4.436  5.000   HG  HE1    K    W  
   65   71   820  4.436  5.000   HG  HE1    K    W  
   65   71   821  4.616  5.000   HG  HZ2    K    W  
   65   71   822  4.616  5.000   HG  HZ2    K    W  
   65   71   823  4.856  6.000   HG   HH    K    W  
   65   66   824  2.948  5.000   HD    H    K    E  
   65   66   825  2.948  5.000   HD    H    K    E  
   65   69   826  5.801  6.000   HD    H    K    A  
   65   69   827  5.733  6.000   HD   HB    K    A  
   65   69   828  5.733  6.000   HD   HB    K    A  
   65   71   829  3.134  6.000   HD    H    K    W  
   65   71   830  3.815  6.000   HD  HE1    K    W  
   65   71   831  4.318  6.000   HE    H    K    W  
   65   71   832  4.688  6.000   HE   HD    K    W  
   65   71   833  4.344  6.000   HE  HE1    K    W  
   65   71   834  5.561  6.000   HE  HZ2    K    W  
   66   67   835  3.328  5.000    H    H    E    N  
   66   69   836  3.797  6.000    H   HB    E    A  
   66   67   837  2.378  5.000   HA    H    E    N  
   66   67   838  4.835  6.000   HA   HB    E    N  
   66   67   839  2.991  6.000   HB    H    E    N  
   66   67   840  5.438  7.000   HB   HB    E    N  
   66   68   841  2.942  5.000   HB    H    E    D  
   66   68   842  2.942  5.000   HB    H    E    D  
   66   69   843  3.424  5.000   HB    H    E    A  
   66   69   844  3.424  5.000   HB    H    E    A  
   66   69   845  3.858  6.000   HB   HB    E    A  
   66   69   846  3.858  6.000   HB   HB    E    A  
   66   69   847  4.903  7.000   HG   HB    E    A  
   67   68   848  2.890  5.000    H    H    N    D  
   67   68   849  2.928  5.000   HA    H    N    D  
   67   68   850  3.193  4.500   HB    H    N    D  
   68   69   851  2.350  3.500    H    H    D    A  
   68   69   852  2.977  6.000   HB    H    D    A  
   69   70   853  2.677  5.000   HA    H    A    N  
   69   70   854  2.712  6.000   HB    H    A    N  
   69   74   855  4.858  7.000   HB   HG    A    V  
   70   74   856  4.967  6.000    H   HG    N    V  
   70   71   857  2.543  3.500   HA    H    N    W  
   70   71   858  2.979  5.000   HB    H    N    W  
   70   71   859  2.979  5.000   HB    H    N    W  
   70   72   860  3.893  5.000   HB    H    N    E  
   70   72   861  3.893  5.000   HB    H    N    E  
   70   73   862  4.788  5.000   HB    H    N    T  
   70   73   863  4.788  5.000   HB    H    N    T  
   71   72   864  2.818  5.000    H    H    W    E  
   71   73   865  4.684  5.000    H    H    W    T  
   71   73   866  3.880  5.000   HA    H    W    T  
   71   74   867  3.095  5.000   HA    H    W    V  
   71   75   868  3.369  5.000   HA    H    W    L  
   71   72   869  3.416  6.000   HB    H    W    E  
   71   75   870  3.985  7.000   HB   HB    W    L  
   71   75   871  3.783  7.000   HB   HD    W    L  
   71   74   872  4.807  6.000   HH   HG    W    V  
   71   74   873  3.464  5.000  HZ3   HB    W    V  
   71   74   874  3.094  6.000  HZ3   HG    W    V  
   71   78   875  3.859  6.000  HZ3   HG    W    V  
   71   74   876  2.501  5.000  HE3   HB    W    V  
   71   74   877  3.134  6.000  HE3   HG    W    V  
   71   75   878  3.413  5.000  HE3    H    W    L  
   71   75   879  3.644  6.000  HE3   HB    W    L  
   71   75   880  3.268  5.000  HE3   HG    W    L  
   71   75   881  3.615  6.000  HE3   HD    W    L  
   72   73   882  2.242  3.500    H    H    E    T  
   72   73   883  2.463  5.000   HA    H    E    T  
   72   74   884  3.975  5.000   HA    H    E    V  
   72   75   885  3.869  6.000   HA   HB    E    L  
   72   73   886  3.594  5.000   HB    H    E    T  
   72   73   887  3.594  5.000   HB    H    E    T  
   72   73   888  4.556  6.000   HG    H    E    T  
   72   75   889  6.298  7.000   HG   HB    E    L  
   73   74   890  2.113  2.900    H    H    T    V  
   73   74   891  4.756  5.000    H   HA    T    V  
   73   74   892  4.611  5.000    H   HB    T    V  
   73   74   893  5.043  6.000    H   HG    T    V  
   73   74   894  5.043  6.000    H   HG    T    V  
   73   75   895  3.495  5.000    H    H    T    L  
   73   74   896  3.443  5.000   HA    H    T    V  
   73   74   897  3.348  5.000   HB    H    T    V  
   73   74   898  3.321  6.000  HG2    H    T    V  
   73   74   899  4.791  6.000  HG2   HA    T    V  
   73   74   900  4.461  7.000  HG2   HG    T    V  
   73   77   901  5.086  7.000  HG2   HD    T    K  
   73   77   902  4.752  7.000  HG2   HE    T    K  
   74   75   903  2.498  3.500    H    H    V    L  
   74   76   904  3.739  6.000    H   HD    V    P  
   74   75   905  2.791  5.000   HA    H    V    L  
   74   77   906  3.703  5.000   HA    H    V    K  
   74   77   907  3.247  6.000   HA   HB    V    K  
   74   77   908  3.419  5.000   HA   HD    V    K  
   74   77   909  3.419  5.000   HA   HD    V    K  
   74   75   910  2.631  5.000   HB    H    V    L  
   74   75   911  3.478  6.000   HG    H    V    L  
   74   75   912  3.478  6.000   HG    H    V    L  
   74   77   913  6.028  6.000   HG    H    V    K m
   74   77   914  6.028  6.000   HG    H    V    K m
   74   77   915  5.819  7.000   HG   HD    V    K  
   74   78   916  5.104  6.000   HG    H    V    V  
   74   78   917  3.953  7.000   HG   HG    V    V  
   75   76   918  3.014  5.000    H   HD    L    P  
   75   76   919  3.014  5.000    H   HD    L    P  
   75   77   920  4.090  5.000    H    H    L    K  
   75   78   921  2.294  5.000   HA   HB    L    V  
   75   78   922  3.256  6.000   HA   HG    L    V  
   75   78   923  3.256  6.000   HA   HG    L    V  
   75   79   924  3.674  5.000   HA    H    L    E  
   75   76   925  2.632  6.000   HB   HD    L    P  
   75   76   926  2.632  6.000   HB   HD    L    P  
   75   76   927  4.407  6.000   HG   HD    L    P  
   75   76   928  4.973  7.000   HD   HD    L    P  
   75   76   929  4.973  7.000   HD   HD    L    P  
   75   78   930  4.043  6.000   HD   HB    L    V  
   75   78   931  4.043  6.000   HD   HB    L    V  
   76   77   932  3.062  5.000   HA    H    P    K  
   76   79   933  3.699  5.000   HA    H    P    E  
   76   80   934  4.123  5.000   HA    H    P    A  
   76   77   935  3.091  5.000   HB    H    P    K  
   76   77   936  3.091  5.000   HB    H    P    K  
   76   77   937  3.983  6.000   HG    H    P    K  
   76   77   938  4.517  7.000   HG   HD    P    K  
   76   77   939  3.183  5.000   HD    H    P    K  
   76   77   940  3.183  5.000   HD    H    P    K  
   77   78   941  2.525  3.500    H    H    K    V  
   77   78   942  5.546  6.000    H   HG    K    V  
   77   79   943  3.905  5.000    H    H    K    E  
   77   78   944  3.481  5.000   HA    H    K    V  
   77   80   945  3.269  5.000   HA    H    K    A  
   77   80   946  3.000  6.000   HA   HB    K    A  
   77   78   947  3.245  5.000   HB    H    K    V  
   77   78   948  3.245  5.000   HB    H    K    V  
   77   78   949  4.689  6.000   HB   HA    K    V  
   77   78   950  5.340  7.000   HB   HG    K    V  
   78   79   951  2.587  3.500    H    H    V    E  
   78   79   952  3.206  5.000   HA    H    V    E  
   78   81   953  3.278  5.000   HA    H    V    V  
   78   81   954  3.160  5.000   HA   HB    V    V  
   78   81   955  3.313  6.000   HA   HG    V    V  
   78   81   956  3.313  6.000   HA   HG    V    V  
   78   79   957  2.896  3.500   HB    H    V    E  
   78   79   958  3.693  6.000   HG    H    V    E  
   78   79   959  3.693  6.000   HG    H    V    E  
   78   79   960  4.747  6.000   HG   HA    V    E  
   78   81   961  4.960  6.000   HG   HB    V    V  
   78   82   962  3.890  8.000   HG   HD    V    F  
   78   82   963  3.615  8.000   HG   HE    V    F  
   78   82   964  5.713  6.000   HG   HZ    V    F  
   79   80   965  2.754  3.500    H    H    E    A  
   79   80   966  5.269  6.000    H   HB    E    A  
   79   80   967  3.553  5.000   HA    H    E    A  
   79   82   968  4.269  5.000   HA    H    E    F  
   79   82   969  4.078  7.000   HA   HD    E    F  
   79   80   970  2.977  4.500   HB    H    E    A  
   79   82   971  6.584  8.000   HG   HD    E    F  
   79   83   972  4.201  6.000   HG   HB    E    E  
   79   83   973  4.201  6.000   HG   HB    E    E  
   79   83   974  3.753  7.000   HG   HG    E    E  
   80   81   975  3.005  3.500    H    H    A    V  
   80   81   976  3.001  5.000   HA    H    A    V  
   80   83   977  3.256  5.000   HA   HB    A    E  
   80   83   978  3.256  5.000   HA   HB    A    E  
   80   83   979  3.574  6.000   HA   HG    A    E  
   80   81   980  3.258  6.000   HB    H    A    V  
   80   81   981  4.957  6.000   HB   HA    A    V  
   80   83   982  6.099  6.000   HB    H    A    E m
   81   82   983  2.729  3.500    H    H    V    F  
   81   82   984  2.444  5.000   HA    H    V    F  
   81   84   985  3.588  5.000   HA   HG    V    L  
   81   84   986  3.641  6.000   HA   HD    V    L  
   81   84   987  3.641  6.000   HA   HD    V    L  
   81   82   988  2.930  5.000   HB    H    V    F  
   81   82   989  4.389  7.000   HB   HD    V    F  
   81   82   990  5.611  7.000   HB   HE    V    F  
   81   82   991  3.679  6.000   HG    H    V    F  
   81   82   992  3.679  6.000   HG    H    V    F  
   82   83   993  2.412  3.500    H    H    F    E  
   82   83   994  3.598  5.000   HA    H    F    E  
   82   83   995  2.782  5.000   HB    H    F    E  
   82   83   996  2.782  5.000   HB    H    F    E  
   82   83   997  3.939  7.000   HD    H    F    E  
   83   84   998  2.856  3.500    H    H    E    L  
   83   84   999  5.284  5.000    H   HG    E    L m
   83   84  1000  5.605  6.000    H   HD    E    L  
   83   84  1001  2.928  3.500   HA    H    E    L  
   83   84  1002  2.953  5.000   HB    H    E    L  
   83   84  1003  2.953  5.000   HB    H    E    L  
   83   84  1004  5.372  7.000   HB   HB    E    L  
   83   84  1005  3.654  6.000   HG    H    E    L  
   84   85  1006  2.741  3.500    H    H    L    E  
   84   85  1007  3.575  3.500   HA    H    L    E m
   84   85  1008  3.101  5.000   HB    H    L    E  
   84   85  1009  3.101  5.000   HB    H    L    E  
   84   85  1010  3.956  6.000   HD    H    L    E  
   85   86  1011  3.147  5.000   HA    H    E    H  
   85   86  1012  3.082  6.000   HB    H    E    H  
   85   86  1013  3.661  6.000   HG    H    E    H  
   86   87  1014  3.065  6.000   HB    H    H    H  
   86   87  1015  4.597  6.000   HB   HA    H    H  
