# Supplementary material for: Implementation of Replica-Averaged Restraints from Nuclear Magnetic Resonance Measurement with UNRES Coarse Grained Model of Polypeptide Chains
Source: Molecules. 2025 Nov 10;30(22):4354. doi: 10.3390/molecules30224354 (PMC12654794; doi:10.3390/molecules30224354)
Supplement: Supplementary file 1 [file molecules-30-04354-s001.zip › NMR/1PQX_280_allat_aveall.nmr]

1pqx_wham_last_T280K_0001_allat_ave.nmr
1 1015
1pqx_wham_last_T280K_0002_allat_ave.nmr
2 1015
1pqx_wham_last_T280K_0003_allat_ave.nmr
3 1015
1pqx_wham_last_T280K_0004_allat_ave.nmr
4 1015
1pqx_wham_last_T280K_0005_allat_ave.nmr
5 1015
    1    2     1  2.539  3.500   HA    H    M    K  
    1   20     2  4.169  6.000   HA   HB    M    S  
    1   26     3  4.500  6.000   HA   HE    M    M  
    1   82     4  5.733  8.000   HB   HD    M    F  
    1    2     5  2.982  6.000   HG    H    M    K  
    1   19     6  4.480  7.000   HG   HD    M    L  
    1   20     7  4.890  6.000   HG    H    M    S  
    1   26     8  4.410  6.000   HG   HE    M    M  
    1   26     9  4.410  6.000   HG   HE    M    M  
    2   20    10  3.725  5.000    H    H    K    S  
    2    3    11  2.346  2.900   HA    H    K    I  
    2    3    12  2.769  6.000   HB    H    K    I  
    2   83    13  5.154  7.000   HB   HG    K    E  
    2   82    14  4.747  7.000   HG   HB    K    F  
    2   83    15  5.013  7.000   HD   HB    K    E  
    2    4    16  4.314  7.000   HE   HD    K    I  
    3   19    17  4.865  6.000    H   HD    I    L  
    3   82    18  3.656  5.000    H   HB    I    F  
    3   82    19  3.656  5.000    H   HB    I    F  
    3    4    20  2.378  3.500   HA    H    I    I  
    3    4    21  4.807  5.000   HA   HB    I    I  
    3    5    22  4.481  5.000   HA    H    I    S  
    3   17    23  3.352  6.000   HA  HG2    I    I  
    3   19    24  3.474  6.000   HA   HD    I    L  
    3    4    25  3.012  6.000  HG1    H    I    I  
    3    4    26  5.371  7.000  HG1   HD    I    I  
    3   17    27  4.613  7.000  HG1  HG1    I    I  
    3   17    28  3.900  7.000  HG1  HG2    I    I  
    3   19    29  4.860  7.000  HG1   HD    I    L  
    3   82    30  4.976  6.000  HG1    H    I    F  
    3   82    31  3.429  6.000  HG1   HB    I    F  
    3   82    32  3.429  6.000  HG1   HB    I    F  
    3   82    33  3.692  8.000  HG1   HD    I    F  
    3    4    34  3.747  6.000  HG2    H    I    I  
    3    4    35  4.998  6.000  HG2   HA    I    I  
    3    4    36  5.439  7.000  HG2  HG1    I    I  
    3    5    37  4.913  6.000  HG2    H    I    S  
    3    6    38  4.442  6.000  HG2    H    I    I  
    3    6    39  5.089  7.000  HG2  HG1    I    I  
    3   18    40  5.341  6.000  HG2    H    I    T  
    3   79    41  2.975  6.000   HD   HA    I    E  
    3   79    42  4.205  6.000   HD   HG    I    E  
    3   79    43  4.205  6.000   HD   HG    I    E  
    3   82    44  4.331  6.000   HD    H    I    F  
    3   82    45  3.564  6.000   HD   HB    I    F  
    3   82    46  3.564  6.000   HD   HB    I    F  
    3   82    47  3.506  8.000   HD   HD    I    F  
    3   82    48  4.059  8.000   HD   HE    I    F  
    3   82    49  4.599  6.000   HD   HZ    I    F  
    4    5    50  2.750  3.500    H    H    I    S  
    4   18    51  3.908  5.000    H   HB    I    T  
    4   19    52  3.664  5.000    H   HA    I    L  
    4   19    53  4.658  6.000    H   HD    I    L  
    4    5    54  2.597  5.000   HA    H    I    S  
    4    5    55  2.622  5.000   HB    H    I    S  
    4    5    56  4.976  6.000   HB   HB    I    S  
    4   18    57  2.862  5.000   HB   HB    I    T  
    4   18    58  3.140  6.000   HB  HG2    I    T  
    4    5    59  3.537  5.000  HG1    H    I    S  
    4    5    60  3.537  5.000  HG1    H    I    S  
    4   18    61  4.261  6.000  HG1  HG2    I    T  
    4   18    62  4.261  6.000  HG1  HG2    I    T  
    4   20    63  3.508  5.000  HG1    H    I    S  
    4   20    64  3.508  5.000  HG1    H    I    S  
    4   20    65  3.576  5.000  HG1   HA    I    S  
    4   20    66  3.576  5.000  HG1   HA    I    S  
    4    5    67  2.834  6.000  HG2    H    I    S  
    4    5    68  4.222  7.000  HG2   HB    I    S  
    4   18    69  3.796  6.000  HG2   HB    I    T  
    4   18    70  4.238  7.000  HG2  HG2    I    T  
    4   18    71  3.961  7.000   HD  HG2    I    T  
    4   20    72  3.825  6.000   HD    H    I    S  
    4   20    73  3.229  6.000   HD   HA    I    S  
    4   20    74  4.072  7.000   HD   HB    I    S  
    5   17    75  4.344  5.000    H   HA    S    I  
    5   18    76  3.422  5.000    H    H    S    T  
    5   18    77  4.918  5.000    H   HA    S    T  
    5   18    78  2.890  3.500    H   HB    S    T  
    5   18    79  3.262  6.000    H  HG2    S    T  
    5    6    80  2.505  5.000   HA    H    S    I  
    5    6    81  2.843  6.000   HB    H    S    I  
    5   18    82  3.955  7.000   HB  HG2    S    T  
    6    7    83  2.444  2.900   HA    H    I    S  
    6    7    84  2.752  5.000   HB    H    I    S  
    6   15    85  4.265  7.000  HG1   HB    I    M  
    6   17    86  4.064  7.000  HG1  HG1    I    I  
    6    7    87  3.135  6.000  HG2    H    I    S  
    6    7    88  4.800  7.000  HG2   HB    I    S  
    6    8    89  4.492  6.000  HG2    H    I    E  
    6   15    90  4.370  7.000  HG2   HB    I    M  
    6   15    91  4.372  6.000  HG2   HG    I    M  
    6   15    92  4.372  6.000  HG2   HG    I    M  
    6   15    93  4.111  7.000  HG2   HE    I    M  
    6   16    94  4.064  6.000  HG2    H    I    K  
    6    7    95  3.901  6.000   HD    H    I    S  
    7   15    96  4.821  6.000    H   HB    S    M  
    7   16    97  3.895  5.000    H    H    S    K  
    7    8    98  2.512  2.900   HA    H    S    E  
    7    8    99  2.954  5.000   HB    H    S    E  
    7    8   100  2.954  5.000   HB    H    S    E  
    7   16   101  3.592  6.000   HB   HB    S    K  
    7   16   102  3.592  6.000   HB   HB    S    K  
    7   16   103  4.702  7.000   HB   HD    S    K  
    8    9   104  5.281  6.000    H  HG2    E    T  
    8    9   105  2.445  2.900   HA    H    E    T  
    8    9   106  2.877  3.500   HB    H    E    T  
    8    9   107  2.877  3.500   HB    H    E    T  
    8    9   108  3.173  6.000   HG    H    E    T  
    9   10   109  4.978  5.000    H   HA    T    P  
    9   10   110  3.145  5.000    H   HD    T    P  
    9   10   111  3.145  5.000    H   HD    T    P  
    9   11   112  4.253  5.000   HB    H    T    N  
    9   10   113  4.947  6.000  HG2   HA    T    P  
    9   10   114  5.891  7.000  HG2   HB    T    P  
    9   10   115  3.375  7.000  HG2   HD    T    P  
    9   11   116  3.563  6.000  HG2    H    T    N  
   10   11   117  2.519  5.000   HA    H    P    N  
   10   11   118  2.801  5.000   HB    H    P    N  
   10   11   119  2.801  5.000   HB    H    P    N  
   10   11   120  3.394  5.000   HG    H    P    N  
   10   11   121  3.394  5.000   HG    H    P    N  
   10   11   122  3.481  5.000   HD    H    P    N  
   10   11   123  3.481  5.000   HD    H    P    N  
   10   11   124  6.303  7.000   HD   HB    P    N  
   12   14   125  4.160  5.000   HA    H    H    T  
   12   71   126  3.103  5.000   HA  HE1    H    W  
   12   71   127  4.170  5.000   HD  HE1    H    W  
   13   14   128  2.450  3.500    H    H    N    T  
   13   14   129  2.860  5.000   HA    H    N    T  
   13   65   130  4.326  5.000   HA    H    N    K  
   13   71   131  2.662  5.000   HA  HE1    N    W  
   13   14   132  3.007  6.000   HB    H    N    T  
   13   65   133  4.387  5.000   HB    H    N    K  
   13   65   134  4.387  5.000   HB    H    N    K  
   13   67   135  3.752  5.000   HD   HA    N    N  
   13   67   136  3.752  5.000   HD   HA    N    N  
   13   67   137  4.086  6.000   HD   HB    N    N  
   13   67   138  4.086  6.000   HD   HB    N    N  
   14   71   139  3.793  5.000    H  HZ2    T    W  
   14   15   140  2.396  3.500   HA    H    T    M  
   14   15   141  4.961  6.000   HA   HB    T    M  
   14   64   142  2.840  5.000   HA   HA    T    D  
   14   65   143  4.157  5.000   HA    H    T    K  
   14   71   144  3.275  5.000   HA  HZ2    T    W  
   14   71   145  3.733  5.000   HA   HH    T    W  
   14   64   146  3.233  3.500   HB   HB    T    D  
   14   64   147  3.233  3.500   HB   HB    T    D  
   14   15   148  3.647  6.000  HG2    H    T    M  
   14   62   149  6.537  6.000  HG2   HA    T    S m
   14   62   150  5.910  7.000  HG2   HB    T    S  
   14   63   151  5.309  6.000  HG2    H    T    V  
   14   64   152  4.171  6.000  HG2   HA    T    D  
   14   64   153  4.015  6.000  HG2   HB    T    D  
   14   64   154  4.015  6.000  HG2   HB    T    D  
   15   63   155  3.427  5.000    H    H    M    V  
   15   63   156  4.197  5.000    H   HB    M    V  
   15   71   157  3.420  5.000    H  HZ2    M    W  
   15   71   158  3.687  5.000    H   HH    M    W  
   15   16   159  2.381  2.900   HA    H    M    K  
   15   16   160  2.596  5.000   HB    H    M    K  
   15   16   161  2.596  5.000   HB    H    M    K  
   15   63   162  3.875  6.000   HB   HB    M    V  
   15   71   163  3.570  6.000   HB  HZ2    M    W  
   15   71   164  3.818  6.000   HB   HH    M    W  
   15   16   165  2.904  5.000   HG    H    M    K  
   15   16   166  2.904  5.000   HG    H    M    K  
   15   63   167  3.883  6.000   HG   HB    M    V  
   15   71   168  3.461  5.000   HG  HZ2    M    W  
   15   71   169  3.461  5.000   HG  HZ2    M    W  
   15   63   170  3.805  6.000   HE   HB    M    V  
   15   71   171  4.456  7.000   HE   HB    M    W  
   15   71   172  4.523  6.000   HE   HD    M    W  
   15   71   173  3.785  6.000   HE  HE1    M    W  
   15   71   174  3.777  6.000   HE  HZ2    M    W  
   15   71   175  4.214  6.000   HE  HE3    M    W  
   15   75   176  4.153  6.000   HE   HG    M    L  
   15   75   177  4.046  7.000   HE   HD    M    L  
   16   17   178  4.310  5.000    H    H    K    I  
   16   17   179  2.268  5.000   HA    H    K    I  
   16   61   180  4.811  5.000   HA    H    K    I  
   16   62   181  4.672  5.000   HA    H    K    S  
   16   63   182  3.637  5.000   HA    H    K    V  
   16   17   183  3.267  6.000   HG    H    K    I  
   16   60   184  4.183  6.000   HG   HB    K    F  
   16   60   185  4.183  6.000   HG   HB    K    F  
   16   60   186  3.981  7.000   HG   HD    K    F  
   16   60   187  3.981  7.000   HG   HD    K    F  
   16   60   188  3.706  8.000   HD   HD    K    F  
   16   60   189  3.773  6.000   HE   HB    K    F  
   16   60   190  3.773  6.000   HE   HB    K    F  
   16   60   191  3.792  7.000   HE   HD    K    F  
   16   60   192  3.792  7.000   HE   HD    K    F  
   16   60   193  4.050  8.000   HE   HE    K    F  
   17   18   194  4.169  5.000    H    H    I    T  
   17   60   195  4.085  6.000    H   HB    I    F  
   17   61   196  3.188  5.000    H    H    I    I  
   17   61   197  4.501  6.000    H  HG1    I    I  
   17   62   198  3.486  5.000    H   HA    I    S  
   17   18   199  2.292  3.500   HA    H    I    T  
   17   61   200  5.156  5.000   HA    H    I    I m
   17   61   201  2.620  5.000   HB   HB    I    I  
   17   61   202  3.390  6.000   HB  HG1    I    I  
   17   63   203  4.846  6.000   HB   HG    I    V  
   17   18   204  3.095  5.000  HG1    H    I    T  
   17   18   205  3.095  5.000  HG1    H    I    T  
   17   61   206  3.487  5.000  HG1   HB    I    I  
   17   61   207  3.487  5.000  HG1   HB    I    I  
   17   63   208  4.199  6.000  HG1   HG    I    V  
   17   63   209  4.199  6.000  HG1   HG    I    V  
   17   18   210  2.809  6.000  HG2    H    I    T  
   17   19   211  4.101  7.000  HG2   HD    I    L  
   17   61   212  3.767  6.000   HD   HB    I    I  
   17   61   213  3.752  7.000   HD  HG2    I    I  
   17   63   214  4.695  6.000   HD   HB    I    V  
   17   63   215  4.045  7.000   HD   HG    I    V  
   17   82   216  4.143  8.000   HD   HE    I    F  
   18   19   217  3.873  5.000    H    H    T    L  
   18   19   218  5.178  6.000    H   HD    T    L  
   18   19   219  2.322  3.500   HA    H    T    L  
   18   61   220  3.872  5.000   HA    H    T    I  
   18   19   221  2.909  5.000   HB    H    T    L  
   18   19   222  3.099  6.000  HG2    H    T    L  
   18   59   223  5.610  7.000  HG2   HB    T    D  
   18   60   224  4.570  7.000  HG2   HB    T    F  
   19   59   225  4.767  6.000    H   HB    L    D  
   19   60   226  3.529  5.000    H   HA    L    F  
   19   60   227  3.643  6.000    H   HB    L    F  
   19   20   228  2.385  3.500   HA    H    L    S  
   19   20   229  2.844  5.000   HB    H    L    S  
   19   20   230  2.844  5.000   HB    H    L    S  
   19   21   231  3.910  5.000   HB    H    L    E  
   19   21   232  3.910  5.000   HB    H    L    E  
   19   60   233  3.591  5.000   HG   HA    L    F  
   19   20   234  3.712  6.000   HD    H    L    S  
   19   20   235  3.712  6.000   HD    H    L    S  
   19   21   236  4.436  6.000   HD    H    L    E  
   19   21   237  4.436  6.000   HD    H    L    E  
   19   26   238  4.439  7.000   HD   HE    L    M  
   19   60   239  3.666  6.000   HD   HA    L    F  
   19   61   240  4.265  6.000   HD    H    L    I  
   19   61   241  3.875  7.000   HD  HG1    L    I  
   19   61   242  3.875  7.000   HD  HG1    L    I  
   19   61   243  3.966  7.000   HD   HD    L    I  
   19   61   244  3.966  7.000   HD   HD    L    I  
   19   82   245  5.156  8.000   HD   HD    L    F  
   19   82   246  4.493  8.000   HD   HE    L    F  
   19   82   247  4.572  6.000   HD   HZ    L    F  
   20   21   248  2.781  3.500    H    H    S    E  
   20   21   249  5.162  5.000    H   HA    S    E m
   20   21   250  2.712  5.000   HA    H    S    E  
   20   21   251  2.895  6.000   HB    H    S    E  
   21   26   252  4.483  6.000    H   HE    E    M  
   21   22   253  2.553  2.900   HA    H    E    S  
   21   22   254  3.065  5.000   HB    H    E    S  
   21   22   255  3.065  5.000   HB    H    E    S  
   21   59   256  4.931  7.000   HB   HB    E    D  
   21   22   257  3.282  6.000   HG    H    E    S  
   22   23   258  2.547  2.900   HA    H    S    R  
   22   23   259  2.825  6.000   HB    H    S    R  
   22   59   260  3.937  6.000   HB   HB    S    D  
   22   59   261  3.937  6.000   HB   HB    S    D  
   23   24   262  2.541  3.500   HA    H    R    E  
   23   24   263  2.716  5.000   HB    H    R    E  
   23   24   264  2.716  5.000   HB    H    R    E  
   23   25   265  4.825  6.000   HB    H    R    G  
   23   24   266  3.146  6.000   HG    H    R    E  
   23   24   267  4.892  7.000   HG   HB    R    E  
   24   25   268  2.567  3.500   HA    H    E    G  
   24   25   269  2.834  6.000   HB    H    E    G  
   24   25   270  3.084  6.000   HG    H    E    G  
   24   25   271  4.981  6.600   HG   HA    E    G  
   25   26   272  2.756  5.000    H    H    G    M  
   25   26   273  2.656  5.600   HA    H    G    M  
   25   27   274  5.822  6.000   HA    H    G    T  
   26   27   275  3.520  5.000    H    H    M    T  
   26   59   276  4.440  6.000    H   HB    M    D  
   26   27   277  2.577  6.000   HB    H    M    T  
   26   59   278  4.630  7.000   HG   HB    M    D  
   27   28   279  2.416  3.500   HA    H    T    S  
   27   28   280  2.459  3.500   HB    H    T    S  
   27   28   281  2.946  6.000  HG2    H    T    S  
   28   29   282  2.347  2.900   HA    H    S    D  
   28   56   283  4.954  5.000   HA    H    S    H  
   28   29   284  2.959  5.000   HB    H    S    D  
   28   29   285  2.959  5.000   HB    H    S    D  
   28   55   286  4.337  7.000   HB   HE    S    F  
   28   55   287  4.337  7.000   HB   HE    S    F  
   28   57   288  4.471  5.000   HB   HB    S    V  
   28   57   289  4.471  5.000   HB   HB    S    V  
   28   57   290  4.131  6.000   HB   HG    S    V  
   28   57   291  4.131  6.000   HB   HG    S    V  
   28   57   292  4.131  6.000   HB   HG    S    V  
   28   57   293  4.131  6.000   HB   HG    S    V  
   29   56   294  3.524  5.000    H    H    D    H  
   29   56   295  3.215  5.000    H   HB    D    H  
   29   56   296  3.215  5.000    H   HB    D    H  
   29   57   297  4.635  5.000    H   HB    D    V  
   29   57   298  4.199  6.000    H   HG    D    V  
   29   30   299  2.317  2.900   HA    H    D    T  
   29   56   300  5.007  5.000   HA    H    D    H m
   29   30   301  2.781  5.000   HB    H    D    T  
   29   30   302  2.781  5.000   HB    H    D    T  
   29   31   303  4.616  8.000   HB   HD    D    Y  
   29   31   304  3.516  7.000   HB   HE    D    Y  
   29   31   305  3.516  7.000   HB   HE    D    Y  
   29   56   306  3.966  5.000   HB    H    D    H  
   29   56   307  3.966  5.000   HB    H    D    H  
   29   56   308  3.253  7.000   HB   HB    D    H  
   30   31   309  3.629  5.000    H    H    T    Y  
   30   31   310  2.308  2.900   HA    H    T    Y  
   30   55   311  2.561  5.000   HA   HA    T    F  
   30   56   312  3.489  5.000   HA    H    T    H  
   30   31   313  3.274  6.000  HG2    H    T    Y  
   30   55   314  4.050  6.000  HG2   HA    T    F  
   30   55   315  4.169  7.000  HG2   HB    T    F  
   30   55   316  4.498  8.000  HG2   HD    T    F  
   30   56   317  5.109  6.000  HG2    H    T    H  
   31   46   318  5.768  6.000    H   HD    Y    L  
   31   54   319  3.627  5.000    H    H    Y    I  
   31   54   320  4.839  5.000    H   HB    Y    I  
   31   55   321  3.608  5.000    H   HA    Y    F  
   31   32   322  2.290  3.500   HA    H    Y    T  
   31   32   323  5.092  6.000   HA  HG2    Y    T  
   31   33   324  4.110  5.000   HA    H    Y    K  
   31   32   325  2.936  5.000   HB    H    Y    T  
   31   32   326  2.936  5.000   HB    H    Y    T  
   31   34   327  5.215  7.000   HB   HG    Y    V  
   31   34   328  5.215  7.000   HB   HG    Y    V  
   31   38   329  3.492  6.000   HB   HE    Y    Q  
   31   42   330  4.620  7.000   HB  HG2    Y    I  
   31   46   331  3.532  6.000   HB   HD    Y    L  
   31   46   332  3.532  6.000   HB   HD    Y    L  
   31   54   333  3.438  5.000   HB    H    Y    I  
   31   54   334  3.438  5.000   HB    H    Y    I  
   31   54   335  3.541  5.000   HB   HB    Y    I  
   31   54   336  3.541  5.000   HB   HB    Y    I  
   31   54   337  3.081  7.000   HB  HG2    Y    I  
   31   54   338  4.298  7.000   HB   HD    Y    I  
   31   35   339  5.202  7.000   HD    H    Y    D  
   31   38   340  5.684  8.000   HD   HB    Y    Q  
   31   38   341  5.026  8.000   HD   HG    Y    Q  
   31   42   342  4.135  8.000   HD  HG2    Y    I  
   31   42   343  4.292  8.000   HD   HD    Y    I  
   31   54   344  3.449  7.000   HD   HB    Y    I  
   31   54   345  2.995  8.000   HD  HG2    Y    I  
   31   54   346  3.548  8.000   HD   HD    Y    I  
   31   36   347  5.457  8.000   HE   HB    Y    D  
   31   38   348  4.196  8.000   HE   HG    Y    Q  
   31   42   349  4.095  8.000   HE  HG1    Y    I  
   31   42   350  4.007  8.000   HE  HG2    Y    I  
   31   42   351  4.265  8.000   HE   HD    Y    I  
   31   54   352  3.948  8.000   HE  HG2    Y    I  
   31   56   353  3.512  7.000   HE    H    Y    H  
   31   56   354  3.058  7.000   HE   HB    Y    H  
   31   56   355  3.058  7.000   HE   HB    Y    H  
   31   61   356  4.980  8.000   HE  HG2    Y    I  
   32   33   357  2.690  2.900    H    H    T    K  
   32   33   358  5.228  5.000    H   HA    T    K m
   32   33   359  4.881  6.000    H   HG    T    K  
   32   46   360  4.591  6.000    H   HD    T    L  
   32   33   361  2.489  5.000   HA    H    T    K  
   32   53   362  3.631  6.000   HA   HB    T    S  
   32   33   363  2.794  5.000   HB    H    T    K  
   32   33   364  3.378  6.000  HG2    H    T    K  
   32   53   365  4.173  6.000  HG2   HB    T    S  
   32   53   366  4.173  6.000  HG2   HB    T    S  
   32   54   367  4.807  6.000  HG2    H    T    I  
   33   34   368  5.367  6.000    H   HG    K    V  
   33   46   369  4.746  6.000    H   HB    K    L  
   33   46   370  3.678  6.000    H   HD    K    L  
   33   34   371  2.666  2.900   HA    H    K    V  
   34   46   372  4.155  6.000    H   HD    V    L  
   34   35   373  2.322  3.500   HA    H    V    D  
   34   38   374  3.589  5.000   HA   HE    V    Q  
   34   38   375  3.589  5.000   HA   HE    V    Q  
   34   43   376  5.487  5.000   HA   HD    V    N m
   34   46   377  3.495  6.000   HA   HD    V    L  
   34   35   378  2.689  5.000   HB    H    V    D  
   34   35   379  3.063  6.000   HG    H    V    D  
   34   35   380  3.063  6.000   HG    H    V    D  
   34   43   381  3.691  6.000   HG   HA    V    N  
   34   43   382  3.691  6.000   HG   HA    V    N  
   34   43   383  4.313  6.000   HG   HB    V    N  
   34   43   384  4.313  6.000   HG   HB    V    N  
   34   43   385  4.313  6.000   HG   HB    V    N  
   34   43   386  4.313  6.000   HG   HB    V    N  
   34   43   387  5.068  6.000   HG   HD    V    N  
   34   43   388  5.068  6.000   HG   HD    V    N  
   34   46   389  5.649  6.000   HG    H    V    L  
   34   46   390  3.783  6.000   HG   HB    V    L  
   34   46   391  3.783  6.000   HG   HB    V    L  
   34   46   392  4.718  7.000   HG   HD    V    L  
   34   47   393  4.991  6.000   HG    H    V    K  
   34   47   394  4.809  6.000   HG   HA    V    K  
   34   47   395  4.345  6.000   HG   HD    V    K  
   34   47   396  4.345  6.000   HG   HD    V    K  
   34   47   397  4.623  7.000   HG   HE    V    K  
   34   47   398  4.623  7.000   HG   HE    V    K  
   35   38   399  4.479  6.000    H   HB    D    Q  
   35   38   400  3.365  5.000    H   HE    D    Q  
   35   38   401  3.365  5.000    H   HE    D    Q  
   35   43   402  4.464  5.000    H   HD    D    N  
   35   46   403  4.154  6.000    H   HD    D    L  
   35   36   404  2.756  6.000   HB    H    D    D  
   35   37   405  3.742  6.000   HB    H    D    S  
   35   38   406  3.600  6.000   HB   HE    D    Q  
   36   37   407  2.722  5.000   HA    H    D    S  
   36   37   408  2.845  6.000   HB    H    D    S  
   37   38   409  2.555  3.500    H    H    S    Q  
   37   38   410  4.672  6.000    H   HB    S    Q  
   37   38   411  4.120  6.000    H   HG    S    Q  
   37   38   412  2.607  5.000   HA    H    S    Q  
   37   38   413  3.177  6.000   HB    H    S    Q  
   38   39   414  3.333  5.000    H   HD    Q    P  
   38   39   415  3.333  5.000    H   HD    Q    P  
   38   39   416  2.370  6.000   HA   HD    Q    P  
   38   39   417  3.039  5.000   HB   HD    Q    P  
   38   39   418  3.039  5.000   HB   HD    Q    P  
   38   39   419  3.039  5.000   HB   HD    Q    P  
   38   39   420  3.039  5.000   HB   HD    Q    P  
   38   42   421  3.125  5.000   HB   HB    Q    I  
   38   42   422  3.125  5.000   HB   HB    Q    I  
   38   42   423  3.117  6.000   HB  HG2    Q    I  
   38   42   424  3.117  6.000   HB  HG2    Q    I  
   38   43   425  3.895  5.000   HB   HD    Q    N  
   38   43   426  3.895  5.000   HB   HD    Q    N  
   38   43   427  3.895  5.000   HB   HD    Q    N  
   38   42   428  3.446  7.000   HG  HG2    Q    I  
   38   43   429  4.538  6.000   HG   HD    Q    N  
   38   42   430  3.861  6.000   HE  HG2    Q    I  
   38   42   431  3.861  6.000   HE  HG2    Q    I  
   38   46   432  3.736  6.000   HE   HD    Q    L  
   38   46   433  3.736  6.000   HE   HD    Q    L  
   38   46   434  3.736  6.000   HE   HD    Q    L  
   39   40   435  2.397  2.900   HA    H    P    A  
   39   40   436  4.872  6.000   HA   HB    P    A  
   39   41   437  4.554  5.000   HA    H    P    F  
   39   40   438  3.004  5.000   HB    H    P    A  
   39   40   439  3.004  5.000   HB    H    P    A  
   39   41   440  3.388  5.000   HB    H    P    F  
   39   41   441  3.388  5.000   HB    H    P    F  
   39   41   442  4.321  6.000   HB   HB    P    F  
   39   41   443  4.321  6.000   HB   HB    P    F  
   39   41   444  3.640  7.000   HB   HD    P    F  
   39   41   445  3.640  7.000   HB   HD    P    F  
   39   42   446  3.394  5.000   HB    H    P    I  
   39   42   447  3.394  5.000   HB    H    P    I  
   39   42   448  3.947  6.000   HB   HB    P    I  
   39   42   449  4.584  6.000   HB  HG1    P    I  
   39   42   450  4.584  6.000   HB  HG1    P    I  
   39   42   451  3.763  7.000   HB  HG2    P    I  
   39   42   452  5.574  7.000   HB   HD    P    I  
   39   81   453  4.328  6.000   HB   HG    P    V  
   39   81   454  4.328  6.000   HB   HG    P    V  
   39   42   455  4.057  6.000   HG  HG1    P    I  
   39   42   456  4.057  6.000   HG  HG1    P    I  
   39   42   457  4.741  7.000   HG   HD    P    I  
   39   42   458  3.250  5.000   HD   HB    P    I  
   39   42   459  3.250  5.000   HD   HB    P    I  
   39   42   460  3.774  5.000   HD  HG1    P    I  
   39   42   461  3.774  5.000   HD  HG1    P    I  
   39   42   462  3.774  5.000   HD  HG1    P    I  
   39   42   463  3.774  5.000   HD  HG1    P    I  
   39   42   464  3.065  6.000   HD  HG2    P    I  
   39   42   465  3.065  6.000   HD  HG2    P    I  
   39   42   466  4.135  7.000   HD   HD    P    I  
   39   81   467  6.623  7.000   HD   HG    P    V  
   40   41   468  2.930  5.000    H    H    A    F  
   40   41   469  2.972  5.000   HA    H    A    F  
   40   43   470  3.560  5.000   HA    H    A    N  
   40   43   471  3.016  5.000   HA   HB    A    N  
   40   43   472  3.016  5.000   HA   HB    A    N  
   40   43   473  3.071  5.000   HA   HD    A    N  
   40   43   474  3.071  5.000   HA   HD    A    N  
   40   44   475  4.251  5.000   HA    H    A    D  
   40   41   476  3.115  6.000   HB    H    A    F  
   40   41   477  5.629  7.000   HB   HB    A    F  
   40   41   478  4.402  8.000   HB   HD    A    F  
   40   44   479  5.843  6.000   HB    H    A    D  
   41   42   480  2.493  5.000    H    H    F    I  
   41   81   481  4.403  6.000    H   HG    F    V  
   41   42   482  3.325  5.000   HA    H    F    I  
   41   81   483  3.954  6.000   HA   HG    F    V  
   41   42   484  3.003  6.000   HB    H    F    I  
   41   81   485  3.631  7.000   HB   HG    F    V  
   41   42   486  4.160  8.000   HD  HG1    F    I  
   41   81   487  4.302  8.000   HD   HG    F    V  
   41   84   488  5.336  8.000   HD   HD    F    L  
   41   84   489  4.801  8.000   HE   HD    F    L  
   41   84   490  4.801  8.000   HE   HD    F    L  
   41   84   491  4.946  6.000   HZ   HD    F    L  
   42   43   492  2.384  3.500    H    H    I    N  
   42   43   493  3.273  5.000   HA    H    I    N  
   42   43   494  4.776  5.000   HA   HA    I    N  
   42   45   495  3.280  5.000   HA    H    I    I  
   42   45   496  2.768  5.000   HA   HB    I    I  
   42   45   497  3.654  6.000   HA   HD    I    I  
   42   46   498  4.060  5.000   HA    H    I    L  
   42   54   499  4.670  6.000   HA   HD    I    I  
   42   43   500  3.218  5.000   HB    H    I    N  
   42   43   501  4.394  6.000  HG1    H    I    N  
   42   45   502  4.126  7.000  HG1  HG2    I    I  
   42   54   503  3.846  7.000  HG1   HD    I    I  
   42   82   504  3.712  6.000  HG1   HZ    I    F  
   42   43   505  3.229  6.000  HG2    H    I    N  
   42   43   506  4.378  6.000  HG2   HA    I    N  
   42   43   507  6.200  6.000  HG2   HD    I    N m
   42   44   508  5.823  6.000  HG2    H    I    D  
   42   45   509  5.721  6.000  HG2    H    I    I  
   42   45   510  5.374  6.000  HG2   HB    I    I  
   42   46   511  5.336  6.000  HG2    H    I    L  
   42   46   512  4.694  6.000  HG2   HG    I    L  
   42   46   513  4.011  7.000  HG2   HD    I    L  
   42   54   514  5.651  6.000  HG2   HB    I    I  
   42   54   515  4.436  7.000  HG2  HG2    I    I  
   42   54   516  4.110  7.000  HG2   HD    I    I  
   42   61   517  5.446  7.000  HG2  HG2    I    I  
   42   43   518  5.076  6.000   HD    H    I    N  
   42   45   519  3.757  6.000   HD   HB    I    I  
   42   45   520  4.547  7.000   HD  HG1    I    I  
   42   46   521  4.785  6.000   HD    H    I    L  
   42   54   522  4.134  7.000   HD  HG1    I    I  
   42   54   523  3.919  7.000   HD  HG2    I    I  
   42   54   524  3.982  7.000   HD   HD    I    I  
   42   61   525  4.141  7.000   HD  HG2    I    I  
   42   61   526  3.937  7.000   HD   HD    I    I  
   42   63   527  5.177  7.000   HD   HG    I    V  
   42   82   528  4.044  8.000   HD   HE    I    F  
   42   82   529  3.621  6.000   HD   HZ    I    F  
   43   44   530  2.677  3.500    H    H    N    D  
   43   44   531  3.449  5.000   HA    H    N    D  
   43   46   532  3.695  5.000   HA    H    N    L  
   43   46   533  3.261  5.000   HA   HB    N    L  
   43   46   534  3.261  5.000   HA   HB    N    L  
   43   46   535  3.382  6.000   HA   HD    N    L  
   43   47   536  4.547  5.000   HA    H    N    K  
   43   44   537  4.618  6.000   HB   HA    N    D  
   43   47   538  4.907  6.000   HB   HD    N    K  
   43   47   539  4.907  6.000   HB   HD    N    K  
   44   45   540  2.632  3.500    H    H    D    I  
   44   45   541  5.595  6.000    H  HG1    D    I  
   44   81   542  5.310  6.000    H   HG    D    V  
   44   81   543  5.310  6.000    H   HG    D    V  
   44   45   544  3.464  5.000   HA    H    D    I  
   44   47   545  3.626  5.000   HA    H    D    K  
   44   47   546  3.491  4.500   HA   HB    D    K  
   44   47   547  3.106  6.000   HA   HG    D    K  
   44   47   548  3.450  6.000   HA   HD    D    K  
   44   81   549  3.439  7.000   HB   HG    D    V  
   45   46   550  2.558  3.500    H    H    I    L  
   45   46   551  5.252  5.000    H   HG    I    L m
   45   54   552  6.280  6.000    H   HD    I    I m
   45   81   553  4.390  6.000    H   HG    I    V  
   45   81   554  4.390  6.000    H   HG    I    V  
   45   46   555  3.381  5.000   HA    H    I    L  
   45   47   556  4.151  5.000   HA    H    I    K  
   45   48   557  3.129  5.000   HA   HB    I    V  
   45   48   558  3.207  6.000   HA   HG    I    V  
   45   46   559  3.143  5.000   HB    H    I    L  
   45   54   560  4.096  6.000   HB   HD    I    I  
   45   48   561  5.112  7.000  HG1   HG    I    V  
   45   77   562  4.448  7.000  HG1   HB    I    K  
   45   78   563  3.548  5.000  HG1   HA    I    V  
   45   78   564  3.548  5.000  HG1   HA    I    V  
   45   78   565  3.674  7.000  HG1   HG    I    V  
   45   81   566  4.077  6.000  HG1   HG    I    V  
   45   81   567  4.077  6.000  HG1   HG    I    V  
   45   81   568  4.077  6.000  HG1   HG    I    V  
   45   46   569  3.120  6.000  HG2    H    I    L  
   45   46   570  4.226  6.000  HG2   HA    I    L  
   45   46   571  4.195  6.000  HG2   HG    I    L  
   45   46   572  4.135  7.000  HG2   HD    I    L  
   45   48   573  5.839  6.000  HG2   HB    I    V  
   45   51   574  4.302  6.000  HG2   HB    I    V  
   45   51   575  4.148  7.000  HG2   HG    I    V  
   45   54   576  4.063  7.000  HG2  HG1    I    I  
   45   54   577  3.438  7.000  HG2   HD    I    I  
   45   63   578  4.348  7.000  HG2   HG    I    V  
   45   78   579  4.147  7.000  HG2   HG    I    V  
   45   54   580  4.428  7.000   HD   HD    I    I  
   45   78   581  3.512  6.000   HD   HA    I    V  
   45   82   582  3.784  8.000   HD   HE    I    F  
   45   82   583  4.204  6.000   HD   HZ    I    F  
   46   47   584  2.638  3.500    H    H    L    K  
   46   54   585  4.852  6.000    H   HD    L    I  
   46   47   586  3.004  5.000   HA    H    L    K  
   46   51   587  3.060  5.000   HA   HB    L    V  
   46   51   588  3.274  6.000   HA   HG    L    V  
   46   54   589  4.487  6.000   HA   HD    L    I  
   46   47   590  3.171  6.000   HB    H    L    K  
   46   47   591  4.702  7.000   HB   HG    L    K  
   46   47   592  5.253  7.000   HB   HD    L    K  
   46   51   593  5.297  7.000   HB   HG    L    V  
   46   54   594  4.304  6.000   HG   HD    L    I  
   46   51   595  4.519  7.000   HD   HG    L    V  
   46   53   596  4.336  6.000   HD    H    L    S  
   46   54   597  3.863  6.000   HD    H    L    I  
   46   54   598  3.543  6.000   HD   HB    L    I  
   46   54   599  3.905  6.000   HD  HG1    L    I  
   46   54   600  3.905  6.000   HD  HG1    L    I  
   46   54   601  4.263  7.000   HD   HD    L    I  
   46   54   602  4.263  7.000   HD   HD    L    I  
   47   48   603  2.499  3.500    H    H    K    V  
   47   48   604  4.913  6.000    H   HG    K    V  
   47   48   605  2.795  5.000   HA    H    K    V  
   47   48   606  3.339  5.000   HB    H    K    V  
   47   48   607  3.339  5.000   HB    H    K    V  
   47   48   608  5.053  6.000   HB   HA    K    V  
   48   49   609  3.206  5.000    H    H    V    E  
   48   51   610  4.424  6.000    H   HG    V    V  
   48   49   611  2.389  2.900   HA    H    V    E  
   48   49   612  4.444  5.000   HA   HA    V    E  
   48   49   613  5.009  6.000   HA   HB    V    E  
   48   49   614  4.748  6.000   HA   HG    V    E  
   48   49   615  2.829  5.000   HB    H    V    E  
   48   51   616  3.823  6.000   HB   HG    V    V  
   48   51   617  3.823  6.000   HB   HG    V    V  
   48   49   618  3.018  6.000   HG    H    V    E  
   48   49   619  3.018  6.000   HG    H    V    E  
   48   49   620  5.259  6.000   HG   HA    V    E  
   48   50   621  3.966  6.000   HG    H    V    G  
   48   51   622  4.376  6.000   HG    H    V    V  
   48   51   623  4.412  7.000   HG   HG    V    V  
   48   74   624  3.943  6.000   HG   HA    V    V  
   48   74   625  4.400  7.000   HG   HG    V    V  
   48   77   626  5.704  6.000   HG    H    V    K  
   48   77   627  3.396  6.000   HG   HB    V    K  
   48   77   628  3.396  6.000   HG   HB    V    K  
   48   77   629  3.396  6.000   HG   HB    V    K  
   48   77   630  3.396  6.000   HG   HB    V    K  
   48   77   631  3.958  6.000   HG   HG    V    K  
   48   77   632  3.958  6.000   HG   HG    V    K  
   48   77   633  3.958  6.000   HG   HG    V    K  
   48   77   634  3.958  6.000   HG   HG    V    K  
   48   77   635  4.069  7.000   HG   HD    V    K  
   48   77   636  4.069  7.000   HG   HD    V    K  
   48   77   637  4.583  7.000   HG   HE    V    K  
   48   78   638  5.189  6.000   HG    H    V    V  
   49   50   639  2.493  2.900   HA    H    E    G  
   49   50   640  4.574  5.600   HA   HA    E    G  
   49   51   641  4.261  5.000   HA    H    E    V  
   49   50   642  3.122  6.000   HB    H    E    G  
   49   50   643  3.330  6.000   HG    H    E    G  
   50   51   644  2.613  3.500    H    H    G    V  
   50   51   645  5.028  6.000    H   HG    G    V  
   50   69   646  5.144  6.000    H   HB    G    A  
   50   51   647  2.934  5.000   HA    H    G    V  
   50   51   648  2.934  5.000   HA    H    G    V  
   50   66   649  4.877  6.000   HA    H    G    E  
   50   66   650  4.229  7.000   HA   HB    G    E  
   50   66   651  4.327  6.000   HA   HG    G    E  
   50   66   652  4.327  6.000   HA   HG    G    E  
   50   69   653  3.426  6.000   HA   HB    G    A  
   50   69   654  3.426  6.000   HA   HB    G    A  
   50   74   655  4.221  6.000   HA   HG    G    V  
   50   74   656  4.221  6.000   HA   HG    G    V  
   51   74   657  4.596  6.000    H   HG    V    V  
   51   52   658  2.289  3.500   HA    H    V    K  
   51   65   659  2.814  5.000   HA   HA    V    K  
   51   66   660  3.905  5.000   HA    H    V    E  
   51   52   661  2.929  5.000   HB    H    V    K  
   51   52   662  3.082  6.000   HG    H    V    K  
   51   52   663  3.082  6.000   HG    H    V    K  
   51   53   664  3.673  6.000   HG    H    V    S  
   51   63   665  3.929  7.000   HG   HG    V    V  
   51   63   666  3.929  7.000   HG   HG    V    V  
   51   64   667  4.038  6.000   HG    H    V    D  
   51   65   668  4.543  6.000   HG   HA    V    K  
   51   74   669  3.919  7.000   HG   HG    V    V  
   52   53   670  2.523  3.500    H    H    K    S  
   52   64   671  4.216  6.000    H   HB    K    D  
   52   65   672  3.194  5.000    H   HA    K    K  
   52   66   673  4.414  5.000    H    H    K    E  
   52   53   674  2.823  5.000   HA    H    K    S  
   52   53   675  2.712  5.000   HB    H    K    S  
   52   53   676  2.712  5.000   HB    H    K    S  
   52   64   677  3.649  6.000   HB   HB    K    D  
   52   64   678  3.649  6.000   HB   HB    K    D  
   52   66   679  3.806  7.000   HB   HG    K    E  
   52   64   680  4.032  7.000   HE   HB    K    D  
   52   66   681  3.856  7.000   HE   HB    K    E  
   53   54   682  3.945  5.000    H    H    S    I  
   53   63   683  5.331  6.000    H   HG    S    V  
   53   64   684  3.439  5.000    H    H    S    D  
   53   64   685  3.043  5.000    H   HB    S    D  
   53   64   686  3.043  5.000    H   HB    S    D  
   53   65   687  4.774  5.000    H   HA    S    K  
   53   54   688  2.346  2.900   HA    H    S    I  
   53   54   689  2.874  5.000   HB    H    S    I  
   53   54   690  2.874  5.000   HB    H    S    I  
   53   64   691  3.105  7.000   HB   HB    S    D  
   54   55   692  4.051  5.000    H    H    I    F  
   54   55   693  2.234  2.900   HA    H    I    F  
   54   64   694  3.370  5.000   HA    H    I    D  
   54   55   695  3.206  5.000   HB    H    I    F  
   54   55   696  2.777  6.000  HG1    H    I    F  
   54   61   697  3.504  7.000  HG1  HG2    I    I  
   54   63   698  3.941  7.000  HG1   HG    I    V  
   54   63   699  3.941  7.000  HG1   HG    I    V  
   54   55   700  3.513  6.000  HG2    H    I    F  
   54   55   701  4.660  6.000  HG2   HA    I    F  
   54   56   702  4.667  6.000  HG2    H    I    H  
   54   56   703  5.039  6.000  HG2   HB    I    H  
   54   56   704  5.039  6.000  HG2   HB    I    H  
   54   61   705  6.034  6.000  HG2   HA    I    I m
   54   61   706  5.636  6.000  HG2   HB    I    I  
   54   62   707  4.809  6.000  HG2    H    I    S  
   55   56   708  3.678  5.000    H    H    F    H  
   55   62   709  3.117  5.000    H    H    F    S  
   55   62   710  3.228  6.000    H   HB    F    S  
   55   63   711  3.655  5.000    H   HA    F    V  
   55   56   712  2.263  3.500   HA    H    F    H  
   55   56   713  3.533  6.000   HB    H    F    H  
   55   62   714  3.555  6.000   HB    H    F    S  
   55   62   715  3.040  6.000   HB   HB    F    S  
   55   62   716  3.040  6.000   HB   HB    F    S  
   55   56   717  3.402  7.000   HD    H    F    H  
   55   57   718  3.922  8.000   HD   HG    F    V  
   55   62   719  3.113  8.000   HD   HB    F    S  
   55   57   720  3.369  7.000   HE   HB    F    V  
   55   57   721  3.548  8.000   HE   HG    F    V  
   55   57   722  3.548  8.000   HE   HG    F    V  
   55   60   723  3.905  7.000   HE   HZ    F    F  
   55   57   724  4.065  6.000   HZ   HG    F    V  
   55   57   725  4.065  6.000   HZ   HG    F    V  
   56   61   726  5.287  6.000    H  HG2    H    I  
   56   57   727  2.271  3.500   HA    H    H    V  
   56   57   728  4.945  6.000   HA   HG    H    V  
   56   61   729  2.432  5.000   HA   HA    H    I  
   56   61   730  3.712  6.000   HA  HG2    H    I  
   56   57   731  3.123  6.000   HB    H    H    V  
   56   61   732  4.037  6.000   HB  HG2    H    I  
   56   61   733  4.037  6.000   HB  HG2    H    I  
   56   57   734  3.162  5.000   HD    H    H    V  
   56   57   735  4.213  5.000   HD   HA    H    V  
   56   60   736  4.200  5.000   HD    H    H    F  
   56   61   737  3.556  5.000   HD   HA    H    I  
   56   61   738  3.192  6.000   HD  HG1    H    I  
   56   61   739  3.982  6.000   HD  HG2    H    I  
   56   61   740  3.396  6.000   HD   HD    H    I  
   57   60   741  3.767  5.000    H    H    V    F  
   57   61   742  3.526  5.000    H   HA    V    I  
   57   61   743  4.917  6.000    H  HG2    V    I  
   57   62   744  4.890  5.000    H    H    V    S  
   57   58   745  2.441  3.500   HA    H    V    M  
   57   58   746  2.742  5.000   HB    H    V    M  
   57   60   747  3.839  5.000   HB   HZ    V    F  
   57   58   748  3.040  6.000   HG    H    V    M  
   57   58   749  3.040  6.000   HG    H    V    M  
   57   58   750  4.711  7.000   HG   HB    V    M  
   57   58   751  4.188  7.000   HG   HG    V    M  
   57   58   752  4.188  7.000   HG   HG    V    M  
   57   60   753  3.811  6.000   HG    H    V    F  
   57   60   754  4.386  8.000   HG   HD    V    F  
   57   60   755  3.977  8.000   HG   HE    V    F  
   57   60   756  4.162  6.000   HG   HZ    V    F  
   57   60   757  4.162  6.000   HG   HZ    V    F  
   58   59   758  2.575  5.000   HA    H    M    D  
   58   59   759  2.749  4.500   HB    H    M    D  
   58   60   760  4.302  6.000   HB    H    M    F  
   58   60   761  5.660  8.000   HB   HD    M    F  
   58   60   762  5.219  8.000   HB   HE    M    F  
   58   59   763  4.772  6.000   HG   HB    M    D  
   58   59   764  4.772  6.000   HG   HB    M    D  
   59   60   765  2.396  5.000    H    H    D    F  
   59   60   766  5.530  7.000    H   HD    D    F  
   59   60   767  6.309  7.000    H   HE    D    F  
   59   60   768  2.946  5.000   HA    H    D    F  
   59   60   769  3.169  6.000   HB    H    D    F  
   60   61   770  2.345  3.500   HA    H    F    I  
   60   61   771  4.277  6.000   HA  HG1    F    I  
   60   61   772  2.758  5.000   HB    H    F    I  
   60   61   773  2.758  5.000   HB    H    F    I  
   60   61   774  3.163  7.000   HD    H    F    I  
   60   61   775  3.990  7.000   HD   HA    F    I  
   60   61   776  5.692  8.000   HD  HG1    F    I  
   60   61   777  6.040  8.000   HD  HG2    F    I  
   60   62   778  4.013  7.000   HD    H    F    S  
   60   62   779  4.150  8.000   HD   HB    F    S  
   60   62   780  3.700  8.000   HE   HB    F    S  
   61   62   781  3.865  5.000    H    H    I    S  
   61   62   782  2.233  3.500   HA    H    I    S  
   61   62   783  3.379  5.000   HB    H    I    S  
   61   63   784  5.436  6.000   HB   HG    I    V  
   61   62   785  3.247  6.000  HG1    H    I    S  
   61   62   786  3.109  6.000  HG2    H    I    S  
   61   63   787  4.093  7.000  HG2   HG    I    V  
   61   82   788  4.163  8.000   HD   HE    I    F  
   61   82   789  3.991  6.000   HD   HZ    I    F  
   62   63   790  5.536  6.000    H   HG    S    V  
   62   63   791  2.329  3.500   HA    H    S    V  
   62   63   792  4.381  6.000   HA   HG    S    V  
   62   63   793  3.003  6.000   HB    H    S    V  
   63   64   794  2.917  5.000   HB    H    V    D  
   63   71   795  3.746  5.000   HB  HZ2    V    W  
   63   71   796  2.995  5.000   HB   HH    V    W  
   63   64   797  3.322  6.000   HG    H    V    D  
   63   64   798  5.188  6.000   HG   HA    V    D  
   63   71   799  3.896  6.000   HG  HZ2    V    W  
   63   71   800  3.241  6.000   HG   HH    V    W  
   63   71   801  3.843  6.000   HG  HZ3    V    W  
   64   65   802  2.278  3.500   HA    H    D    K  
   64   71   803  3.276  5.000   HA  HZ2    D    W  
   64   71   804  3.412  5.000   HA   HH    D    W  
   64   65   805  2.762  5.000   HB    H    D    K  
   64   65   806  2.762  5.000   HB    H    D    K  
   65   71   807  3.570  5.000    H  HZ2    K    W  
   65   71   808  3.821  5.000    H   HH    K    W  
   65   66   809  2.294  5.000   HA    H    K    E  
   65   69   810  5.180  6.000   HA   HB    K    A  
   65   66   811  2.866  5.000   HB    H    K    E  
   65   66   812  2.866  5.000   HB    H    K    E  
   65   69   813  4.162  7.000   HB   HB    K    A  
   65   71   814  3.253  6.000   HB  HZ2    K    W  
   65   71   815  3.814  6.000   HB   HH    K    W  
   65   66   816  2.858  5.000   HG    H    K    E  
   65   66   817  2.858  5.000   HG    H    K    E  
   65   66   818  4.653  6.000   HG   HA    K    E  
   65   71   819  3.525  5.000   HG  HE1    K    W  
   65   71   820  3.525  5.000   HG  HE1    K    W  
   65   71   821  3.749  5.000   HG  HZ2    K    W  
   65   71   822  3.749  5.000   HG  HZ2    K    W  
   65   71   823  4.380  6.000   HG   HH    K    W  
   65   66   824  3.468  5.000   HD    H    K    E  
   65   66   825  3.468  5.000   HD    H    K    E  
   65   69   826  4.880  6.000   HD    H    K    A  
   65   69   827  4.197  6.000   HD   HB    K    A  
   65   69   828  4.197  6.000   HD   HB    K    A  
   65   71   829  4.181  6.000   HD    H    K    W  
   65   71   830  3.415  6.000   HD  HE1    K    W  
   65   71   831  3.988  6.000   HE    H    K    W  
   65   71   832  3.690  6.000   HE   HD    K    W  
   65   71   833  3.751  6.000   HE  HE1    K    W  
   65   71   834  4.521  6.000   HE  HZ2    K    W  
   66   67   835  3.191  5.000    H    H    E    N  
   66   69   836  3.876  6.000    H   HB    E    A  
   66   67   837  2.406  5.000   HA    H    E    N  
   66   67   838  4.836  6.000   HA   HB    E    N  
   66   67   839  2.974  6.000   HB    H    E    N  
   66   67   840  5.539  7.000   HB   HB    E    N  
   66   68   841  3.426  5.000   HB    H    E    D  
   66   68   842  3.426  5.000   HB    H    E    D  
   66   69   843  4.075  5.000   HB    H    E    A  
   66   69   844  4.075  5.000   HB    H    E    A  
   66   69   845  4.031  6.000   HB   HB    E    A  
   66   69   846  4.031  6.000   HB   HB    E    A  
   66   69   847  4.696  7.000   HG   HB    E    A  
   67   68   848  2.823  5.000    H    H    N    D  
   67   68   849  2.795  5.000   HA    H    N    D  
   67   68   850  3.206  4.500   HB    H    N    D  
   68   69   851  2.695  3.500    H    H    D    A  
   68   69   852  2.980  6.000   HB    H    D    A  
   69   70   853  2.607  5.000   HA    H    A    N  
   69   70   854  2.884  6.000   HB    H    A    N  
   69   74   855  4.606  7.000   HB   HG    A    V  
   70   74   856  4.667  6.000    H   HG    N    V  
   70   71   857  2.477  3.500   HA    H    N    W  
   70   71   858  3.240  5.000   HB    H    N    W  
   70   71   859  3.240  5.000   HB    H    N    W  
   70   72   860  3.852  5.000   HB    H    N    E  
   70   72   861  3.852  5.000   HB    H    N    E  
   70   73   862  3.953  5.000   HB    H    N    T  
   70   73   863  3.953  5.000   HB    H    N    T  
   71   72   864  2.623  5.000    H    H    W    E  
   71   73   865  4.289  5.000    H    H    W    T  
   71   73   866  3.721  5.000   HA    H    W    T  
   71   74   867  3.173  5.000   HA    H    W    V  
   71   75   868  3.399  5.000   HA    H    W    L  
   71   72   869  3.342  6.000   HB    H    W    E  
   71   75   870  4.298  7.000   HB   HB    W    L  
   71   75   871  3.986  7.000   HB   HD    W    L  
   71   74   872  4.733  6.000   HH   HG    W    V  
   71   74   873  3.527  5.000  HZ3   HB    W    V  
   71   74   874  3.366  6.000  HZ3   HG    W    V  
   71   78   875  3.879  6.000  HZ3   HG    W    V  
   71   74   876  2.940  5.000  HE3   HB    W    V  
   71   74   877  3.328  6.000  HE3   HG    W    V  
   71   75   878  3.174  5.000  HE3    H    W    L  
   71   75   879  3.330  6.000  HE3   HB    W    L  
   71   75   880  3.200  5.000  HE3   HG    W    L  
   71   75   881  3.403  6.000  HE3   HD    W    L  
   72   73   882  2.350  3.500    H    H    E    T  
   72   73   883  2.903  5.000   HA    H    E    T  
   72   74   884  4.094  5.000   HA    H    E    V  
   72   75   885  3.440  6.000   HA   HB    E    L  
   72   73   886  3.290  5.000   HB    H    E    T  
   72   73   887  3.290  5.000   HB    H    E    T  
   72   73   888  3.565  6.000   HG    H    E    T  
   72   75   889  5.917  7.000   HG   HB    E    L  
   73   74   890  2.314  2.900    H    H    T    V  
   73   74   891  4.973  5.000    H   HA    T    V  
   73   74   892  4.797  5.000    H   HB    T    V  
   73   74   893  4.941  6.000    H   HG    T    V  
   73   74   894  4.941  6.000    H   HG    T    V  
   73   75   895  3.744  5.000    H    H    T    L  
   73   74   896  3.188  5.000   HA    H    T    V  
   73   74   897  3.054  5.000   HB    H    T    V  
   73   74   898  3.752  6.000  HG2    H    T    V  
   73   74   899  4.766  6.000  HG2   HA    T    V  
   73   74   900  4.598  7.000  HG2   HG    T    V  
   73   77   901  4.824  7.000  HG2   HD    T    K  
   73   77   902  4.316  7.000  HG2   HE    T    K  
   74   75   903  2.479  3.500    H    H    V    L  
   74   76   904  3.449  6.000    H   HD    V    P  
   74   75   905  2.967  5.000   HA    H    V    L  
   74   77   906  3.446  5.000   HA    H    V    K  
   74   77   907  3.148  6.000   HA   HB    V    K  
   74   77   908  3.459  5.000   HA   HD    V    K  
   74   77   909  3.459  5.000   HA   HD    V    K  
   74   75   910  3.000  5.000   HB    H    V    L  
   74   75   911  3.527  6.000   HG    H    V    L  
   74   75   912  3.527  6.000   HG    H    V    L  
   74   77   913  5.910  6.000   HG    H    V    K  
   74   77   914  5.910  6.000   HG    H    V    K  
   74   77   915  4.968  7.000   HG   HD    V    K  
   74   78   916  5.147  6.000   HG    H    V    V  
   74   78   917  4.126  7.000   HG   HG    V    V  
   75   76   918  2.745  5.000    H   HD    L    P  
   75   76   919  2.745  5.000    H   HD    L    P  
   75   77   920  3.902  5.000    H    H    L    K  
   75   78   921  2.485  5.000   HA   HB    L    V  
   75   78   922  3.089  6.000   HA   HG    L    V  
   75   78   923  3.089  6.000   HA   HG    L    V  
   75   79   924  3.647  5.000   HA    H    L    E  
   75   76   925  2.689  6.000   HB   HD    L    P  
   75   76   926  2.689  6.000   HB   HD    L    P  
   75   76   927  3.705  6.000   HG   HD    L    P  
   75   76   928  4.582  7.000   HD   HD    L    P  
   75   76   929  4.582  7.000   HD   HD    L    P  
   75   78   930  4.209  6.000   HD   HB    L    V  
   75   78   931  4.209  6.000   HD   HB    L    V  
   76   77   932  3.166  5.000   HA    H    P    K  
   76   79   933  3.734  5.000   HA    H    P    E  
   76   80   934  4.065  5.000   HA    H    P    A  
   76   77   935  3.070  5.000   HB    H    P    K  
   76   77   936  3.070  5.000   HB    H    P    K  
   76   77   937  3.841  6.000   HG    H    P    K  
   76   77   938  5.605  7.000   HG   HD    P    K  
   76   77   939  3.239  5.000   HD    H    P    K  
   76   77   940  3.239  5.000   HD    H    P    K  
   77   78   941  2.524  3.500    H    H    K    V  
   77   78   942  5.353  6.000    H   HG    K    V  
   77   79   943  3.973  5.000    H    H    K    E  
   77   78   944  3.437  5.000   HA    H    K    V  
   77   80   945  3.347  5.000   HA    H    K    A  
   77   80   946  3.036  6.000   HA   HB    K    A  
   77   78   947  3.097  5.000   HB    H    K    V  
   77   78   948  3.097  5.000   HB    H    K    V  
   77   78   949  4.667  6.000   HB   HA    K    V  
   77   78   950  5.038  7.000   HB   HG    K    V  
   78   79   951  2.613  3.500    H    H    V    E  
   78   79   952  3.250  5.000   HA    H    V    E  
   78   81   953  3.488  5.000   HA    H    V    V  
   78   81   954  2.770  5.000   HA   HB    V    V  
   78   81   955  3.225  6.000   HA   HG    V    V  
   78   81   956  3.225  6.000   HA   HG    V    V  
   78   79   957  2.964  3.500   HB    H    V    E  
   78   79   958  3.651  6.000   HG    H    V    E  
   78   79   959  3.651  6.000   HG    H    V    E  
   78   79   960  4.874  6.000   HG   HA    V    E  
   78   81   961  5.115  6.000   HG   HB    V    V  
   78   82   962  4.287  8.000   HG   HD    V    F  
   78   82   963  3.841  8.000   HG   HE    V    F  
   78   82   964  4.254  6.000   HG   HZ    V    F  
   79   80   965  2.636  3.500    H    H    E    A  
   79   80   966  5.171  6.000    H   HB    E    A  
   79   80   967  3.285  5.000   HA    H    E    A  
   79   82   968  4.024  5.000   HA    H    E    F  
   79   82   969  3.234  7.000   HA   HD    E    F  
   79   80   970  2.941  4.500   HB    H    E    A  
   79   82   971  5.262  8.000   HG   HD    E    F  
   79   83   972  4.485  6.000   HG   HB    E    E  
   79   83   973  4.485  6.000   HG   HB    E    E  
   79   83   974  4.466  7.000   HG   HG    E    E  
   80   81   975  2.688  3.500    H    H    A    V  
   80   81   976  3.132  5.000   HA    H    A    V  
   80   83   977  3.146  5.000   HA   HB    A    E  
   80   83   978  3.146  5.000   HA   HB    A    E  
   80   83   979  3.879  6.000   HA   HG    A    E  
   80   81   980  3.261  6.000   HB    H    A    V  
   80   81   981  4.930  6.000   HB   HA    A    V  
   80   83   982  6.020  6.000   HB    H    A    E m
   81   82   983  2.591  3.500    H    H    V    F  
   81   82   984  2.660  5.000   HA    H    V    F  
   81   84   985  3.875  5.000   HA   HG    V    L  
   81   84   986  3.738  6.000   HA   HD    V    L  
   81   84   987  3.738  6.000   HA   HD    V    L  
   81   82   988  2.805  5.000   HB    H    V    F  
   81   82   989  3.986  7.000   HB   HD    V    F  
   81   82   990  5.183  7.000   HB   HE    V    F  
   81   82   991  3.346  6.000   HG    H    V    F  
   81   82   992  3.346  6.000   HG    H    V    F  
   82   83   993  2.553  3.500    H    H    F    E  
   82   83   994  3.453  5.000   HA    H    F    E  
   82   83   995  2.906  5.000   HB    H    F    E  
   82   83   996  2.906  5.000   HB    H    F    E  
   82   83   997  3.633  7.000   HD    H    F    E  
   83   84   998  2.660  3.500    H    H    E    L  
   83   84   999  5.250  5.000    H   HG    E    L m
   83   84  1000  5.281  6.000    H   HD    E    L  
   83   84  1001  3.373  3.500   HA    H    E    L  
   83   84  1002  2.987  5.000   HB    H    E    L  
   83   84  1003  2.987  5.000   HB    H    E    L  
   83   84  1004  5.291  7.000   HB   HB    E    L  
   83   84  1005  3.720  6.000   HG    H    E    L  
   84   85  1006  2.669  3.500    H    H    L    E  
   84   85  1007  3.280  3.500   HA    H    L    E  
   84   85  1008  2.938  5.000   HB    H    L    E  
   84   85  1009  2.938  5.000   HB    H    L    E  
   84   85  1010  3.920  6.000   HD    H    L    E  
   85   86  1011  3.031  5.000   HA    H    E    H  
   85   86  1012  3.051  6.000   HB    H    E    H  
   85   86  1013  3.537  6.000   HG    H    E    H  
   86   87  1014  3.108  6.000   HB    H    H    H  
   86   87  1015  4.784  6.000   HB   HA    H    H  
