# Supplementary material for: Implementation of Replica-Averaged Restraints from Nuclear Magnetic Resonance Measurement with UNRES Coarse Grained Model of Polypeptide Chains
Source: Molecules. 2025 Nov 10;30(22):4354. doi: 10.3390/molecules30224354 (PMC12654794; doi:10.3390/molecules30224354)
Supplement: Supplementary file 1 [file molecules-30-04354-s001.zip › NMR/2KW5_280K_20models_aveall.nmr]

average distances
   59   60     1  2.914  3.200    H    H    Q    S  
   60   62     2  3.436  5.500    H    H    S    V  
   24   25     3  2.637  3.700    H    H    V    A  
   31   32     4  3.180  4.700    H    H    G    K  
   49   50     5  2.381  3.200    H    H    S    L  
   51   52     6  2.422  3.000    H    H    G    Y  
   52   53     7  3.929  4.900    H    H    Y    E  
   89   90     8  2.585  3.800    H    H    D    I  
   92   93     9  2.269  4.000    H    H    A    D  
  128  129    10  2.509  5.200    H    H    I    L  
  129  130    11  3.445  5.500    H    H    L    E  
  132  133    12  3.529  5.100    H    H    F    A  
  135  136    13  2.434  3.200    H    H    E    Q  
  140  141    14  2.773  5.100    H    H    N    T  
  141  142    15  3.044  3.600    H    H    T    G  
  145  146    16  2.907  2.700    H    H    K    D m
  146  147    17  3.096  4.500    H    H    D    L  
  153  154    18  2.854  3.000    H    H    L    E  
  156  157    19  2.393  3.200    H    H    L    Q  
  170  171    20  3.124  4.900    H    H    N    L  
  189  190    21  2.897  5.300    H    H    Q    L  
   30   31    22  2.674  3.800    H    H    Q    G  
   47   48    23  2.557  4.300    H    H    L    A  
   48   49    24  2.482  4.100    H    H    A    S  
   56   57    25  3.695  4.900    H    H    A    V  
   75   76    26  2.700  3.000    H    H    G    V  
   82   83    27  2.884  4.900    H    H    Q    S  
  136  137    28  3.039  3.300    H    H    Q    L  
  154  155    29  2.134  3.200    H    H    E    T  
  191  192    30  3.106  4.800    H    H    L    G  
   62   63    31  2.512  3.700    H    H    V    G  
   66   67    32  2.706  3.300    H    H    K    A  
   74   75    33  2.701  3.100    H    H    K    G  
   83   84    34  3.230  4.900    H    H    S    N  
   87   88    35  2.399  2.900    H    H    D    F  
   88   89    36  3.618  4.300    H    H    F    D  
   91   92    37  3.478  4.300    H    H    V    A  
  109  110    38  2.537  3.000    H    H    L    R  
  124  125    39  3.169  3.800    H    H    G    G  
  131  132    40  2.918  5.400    H    H    G    F  
  158  159    41  2.540  3.300    H    H    S    E  
  164  165    42  3.749  5.100    H    H    N    W  
  167  168    43  3.164  4.600    H    H    I    A  
  169  170    44  3.641  4.800    H    H    N    N  
  192  193    45  3.734  5.200    H    H    G    Q  
   27   28    46  2.511  2.900    H    H    Q    I  
   45   46    47  2.343  3.900    H    H    C    F  
   63   64    48  2.395  3.500    H    H    G    L  
   71   72    49  3.020  3.600    H    H    A    Q  
   73   74    50  2.773  3.000    H    H    E    K  
   76   77    51  4.044  4.800    H    H    V    K  
   78   79    52  4.253  5.100    H    H    I    T  
   86   87    53  2.143  3.500    H    H    A    D  
   90   91    54  3.138  4.800    H    H    I    V  
  110  111    55  2.535  3.300    H    H    R    Q  
  111  112    56  2.557  3.100    H    H    Q    Q  
  155  156    57  2.505  3.100    H    H    T    L  
  162  163    58  2.222  2.700    H    H    S    L  
  163  164    59  3.597  4.400    H    H    L    N  
  165  166    60  3.416  5.000    H    H    W    L  
  166  167    61  2.606  2.800    H    H    L    I  
  168  169    62  3.276  4.100    H    H    A    N  
  172  173    63  3.792  5.100    H    H    E    R  
  174  175    64  3.865  5.200    H    H    N    L  
  186  187    65  2.916  5.000    H    H    A    L  
  153  155    66  4.437  4.800    H    H    L    T  
  156  158    67  3.384  4.300    H    H    L    S  
  153  156    68  5.533  5.500    H    H    L    L m
  156  159    69  4.843  5.000    H    H    L    E  
  162  164    70  4.985  6.100    H    H    S    N  
  166  193    71  4.237  4.300    H    H    L    Q  
  166  192    72  4.953  5.200    H    H    L    G  
  167  192    73  5.407  6.000    H    H    I    G  
   73   75    74  3.870  4.100    H    H    E    G  
   84   85    75  2.660  4.600    H    H    N    L  
   26   28    76  4.312  4.200    H    H    N    I m
  173  185    77  3.322  3.100    H    H    R    A m
  184  185    78  3.582  5.000    H    H    K    A  
  175  185    79  3.044  4.200   HD    H    L    A  
   85   86    80  2.746  3.900    H    H    L    A  
  107  110    81  4.436  5.000    H    H    S    R  
   68   69    82  2.130  3.200    H    H    K    Q  
   67   68    83  2.932  3.500    H    H    A    K  
  107  108    84  2.865  3.700    H    H    S    S  
  108  110    85  3.667  4.300    H    H    S    R  
  155  158    86  4.668  5.000    H    H    T    S  
   32   97    87  4.344  5.100    H    H    K    G  
   93   95    88  3.894  4.700    H    H    D    W  
  108  109    89  2.585  3.500    H    H    S    L  
  110  112    90  4.049  4.400    H    H    R    Q  
  112  114    91  4.566  4.300    H    H    Q    Y m
  112  113    92  2.606  3.000    H    H    Q    L  
   79   80    93  3.971  4.600    H    H    T    T  
  140  142    94  4.467  5.800    H    H    N    G  
  138  140    95  4.287  5.200    H    H    Q    N  
  139  140    96  2.389  4.200    H    H    Y    N  
   23   26    97  5.990  5.400    H    H    S    N m
  137  138    98  2.458  3.200    H    H    L    Q  
  138  139    99  2.931  3.200    H    H    Q    Y  
  137  139   100  4.290  5.100    H    H    L    Y  
  135  138   101  4.899  5.500    H    H    E    Q  
  136  138   102  4.186  4.100    H    H    Q    Q m
  102  130   103  4.803  6.100    H    H    F    E  
  129  190   104  3.631  4.000    H    H    L    L  
  100  128   105  4.179  4.600    H    H    S    I  
  148  149   106  2.218  3.000    H    H    D    L  
  146  148   107  4.445  4.600    H    H    D    D  
  145  148   108  5.532  6.200    H    H    K    D  
  149  150   109  2.981  2.900    H    H    L    L m
  146  149   110  4.921  4.600    H    H    D    L m
  117  118   111  2.696  3.600    H    H    V    Y  
  116  117   112  2.188  3.500    H    H    K    V  
  114  116   113  4.204  4.500    H    H    Y    K  
   94   95   114  5.550  5.500    H  HE1    A    W m
   91   94   115  5.916  5.800    H    H    V    A m
   94   95   116  2.679  3.700    H    H    A    W  
   72   73   117  2.312  3.000    H    H    Q    E  
   72   75   118  4.892  5.000    H    H    Q    G  
   23   24   119  2.726  3.800    H    H    S    V  
   24  191   120  3.342  4.100    H   HD    V    L  
   24  128   121  5.415  4.700    H   HD    V    I m
   25   26   122  2.358  3.200    H    H    A    N  
   26   27   123  2.721  3.000    H    H    N    Q  
   24   26   124  4.072  4.600    H    H    V    N  
   33   55   125  4.582  4.800    H    H    I    T  
   33   34   126  4.042  5.300    H    H    I    L  
   34   35   127  2.746  5.300    H    H    L    C  
   34   99   128  3.038  5.500    H    H    L    V  
  131  188   129  3.607  4.200    H    H    G    I  
   22   23   130  2.645  4.200    H    H    V    S  
   22   24   131  3.147  5.400    H    H    V    V  
  120  121   132  2.897  4.000    H    H    G    L  
   44   45   133  2.945  4.200    H    H    A    C  
   43   44   134  2.952  4.200    H    H    N    A  
   43   45   135  5.106  5.300    H    H    N    C  
   42   43   136  3.028  4.900    H    H    R    N  
  100  101   137  2.820  5.500    H    H    S    I  
  167  191   138  3.592  3.700    H    H    I    L  
   64   66   139  3.858  4.500    H    H    L    K  
   69   70   140  2.556  3.300    H    H    Q    L  
   53   54   141  3.648  4.700    H    H    E    V  
   35   55   142  4.225  5.300    H    H    C    T  
  175  184   143  4.153  4.700    H    H    L    K  
  175  185   144  4.947  5.400    H    H    L    A  
   44   46   145  3.963  5.300    H    H    A    F  
   60   63   146  4.947  5.200    H    H    S    G  
  101  102   147  3.578  5.100    H    H    I    F  
   35   57   148  4.638  5.100    H    H    C    V  
   37   57   149  3.953  4.500    H    H    A    V  
   57   81   150  4.479  4.800    H   HG    V    V  
   36   57   151  5.029  4.500   HD    H    L    V m
   34   57   152  3.563  3.800   HD    H    L    V  
  129  190   153  3.396  4.800    H   HD    L    L  
  163  195   154  4.841  5.200    H   HD    L    L  
  160  163   155  3.241  4.100   HD    H    L    L  
   48   50   156  3.983  4.700    H    H    A    L  
   64   81   157  3.062  3.700   HD    H    L    V  
   57   81   158  4.273  4.700   HG    H    V    V  
  137  150   159  4.935  4.800    H   HD    L    L m
  137  150   160  4.935  5.600    H   HD    L    L  
  137  147   161  4.215  4.300    H   HD    L    L  
  159  160   162  2.561  3.000    H    H    E    L  
   61   62   163  5.184  3.700    H   HG    S    V m
  163  166   164  6.371  5.300   HD    H    L    L m
  186  187   165  4.511  4.100    H   HD    A    L m
   54   55   166  2.664  4.900    H    H    V    T  
   54   79   167  3.977  5.100    H    H    V    T  
   54   78   168  3.195  5.100    H   HD    V    I  
   65   67   169  3.180  4.700    H    H    A    A  
   64   65   170  2.676  3.500    H    H    L    A  
   68   71   171  4.732  5.600    H    H    K    A  
   69   71   172  4.029  4.600    H    H    Q    A  
   57   58   173  3.313  5.200    H    H    V    D  
   58   60   174  5.026  5.400    H    H    D    S  
   62   64   175  4.115  5.500   HG    H    V    L  
   62   64   176  4.115  4.400   HG    H    V    L  
   85   87   177  4.508  4.900    H    H    L    D  
  157  159   178  3.961  4.400    H    H    Q    E  
  153  157   179  6.234  5.700    H    H    L    Q m
  154  157   180  4.540  5.300    H    H    E    Q  
  108  111   181  5.324  5.400    H    H    S    Q  
  111  113   182  4.069  4.600    H    H    Q    L  
  160  162   183  5.158  5.600    H    H    L    S  
   50   51   184  2.580  3.300    H    H    L    G  
   62   63   185  3.291  3.500   HG    H    V    G  
  156  157   186  2.855  5.000   HD    H    L    Q  
  156  157   187  2.855  4.700   HD    H    L    Q  
  157  190   188  4.333  4.000    H   HD    Q    L m
  138  147   189  3.513  3.000    H   HD    Q    L m
  149  150   190  4.411  4.600    H   HD    L    L  
  191  192   191  2.849  3.000   HD    H    L    G  
   24  192   192  5.209  5.600   HG    H    V    G  
   60   62   193  5.718  4.800    H   HG    S    V m
   60   64   194  4.073  4.800    H   HD    S    L  
   60   64   195  4.073  5.300    H   HD    S    L  
  127  192   196  3.223  3.700    H    H    F    G  
  152  154   197  5.055  5.900    H    H    K    E  
   85   88   198  5.180  4.800    H    H    L    F m
   86   88   199  3.720  4.000    H    H    A    F  
  160  165   200  3.358  4.800    H  HE1    L    W  
   89   91   201  4.916  4.100    H   HG    D    V m
  163  195   202  3.259  4.300   HD    H    L    L  
   56   64   203  4.875  4.900    H   HD    A    L  
   34   56   204  5.250  4.900   HD    H    L    A m
   56   57   205  5.719  5.100    H   HG    A    V m
  160  165   206  4.346  5.800   HD  HE1    L    W  
  160  165   207  4.346  5.100   HD  HE1    L    W  
  158  165   208  4.707  6.200    H  HE1    S    W  
   56   81   209  4.401  4.000    H    H    A    V m
  163  165   210  4.460  4.800   HD    H    L    W  
   57   82   211  3.925  4.300   HG    H    V    Q  
   34   95   212  3.613  3.400   HD  HE1    L    W m
  147  150   213  4.234  5.300    H   HD    L    L  
  137  147   214  4.311  3.400   HD    H    L    L m
  137  147   215  4.311  3.500   HD    H    L    L m
   54   55   216  2.870  3.200   HG    H    V    T  
   58   64   217  2.765  3.500    H   HD    D    L  
   57   58   218  3.237  3.500   HG    H    V    D  
   21   25   219  3.241  4.100   HD    H    L    A  
   25   50   220  5.263  5.900    H   HD    A    L  
   25   47   221  4.538  5.000    H   HD    A    L  
   25   28   222  3.764  4.000    H   HD    A    I  
   24   25   223  2.884  3.300   HG    H    V    A  
   34   37   224  3.765  6.500   HD    H    L    A  
  133  147   225  4.821  5.700    H   HD    A    L  
  133  150   226  3.696  3.900    H   HD    A    L  
  156  190   227  6.078  5.700    H   HD    L    L m
   35   81   228  6.047  5.900    H   HG    C    V m
  163  193   229  3.442  3.300   HD    H    L    Q m
   81   84   230  3.819  4.400   HG    H    V    N  
   57   84   231  3.780  4.900   HG    H    V    N  
  156  159   232  6.121  5.700   HD    H    L    E m
  127  191   233  3.498  4.100    H   HD    F    L  
  127  163   234  3.605  4.200    H   HD    F    L  
   57   83   235  3.293  3.300   HG    H    V    S  
   71   76   236  6.145  4.500    H   HG    A    V m
  105  110   237  4.158  4.500   HD    H    L    R  
   71   78   238  3.459  4.200    H   HD    A    I  
  171  189   239  4.284  4.800   HD    H    L    Q  
  135  147   240  3.129  4.500    H   HD    E    L  
   91   94   241  3.367  3.700   HG    H    V    A  
  163  164   242  2.996  3.300   HD    H    L    N  
   30   33   243  4.005  6.100    H   HD    Q    I  
   72   76   244  5.628  4.800    H   HG    Q    V m
  117  118   245  3.114  3.400   HG    H    V    Y  
  118  160   246  3.336  3.400    H   HD    Y    L  
  145  149   247  2.903  3.800    H   HD    K    L  
  121  124   248  3.487  4.800   HD    H    L    G  
  124  163   249  5.249  5.800    H   HD    G    L  
  124  163   250  5.249  6.200    H   HD    G    L  
   22   23   251  3.205  3.200   HG    H    V    S m
   91   95   252  2.681  3.200    H  HE1    V    W  
   90   95   253  5.555  6.400    H  HE1    I    W  
   99  100   254  3.139  4.400   HG    H    V    S  
  101  103   255  5.647  6.600    H    H    I    C  
  102  103   256  3.471  4.700    H    H    F    C  
  187  188   257  3.484  4.000   HD    H    L    I  
  187  188   258  3.484  5.200   HD    H    L    I  
  105  113   259  3.993  4.400   HD    H    L    L  
  125  194   260  4.814  4.900    H    H    G    K  
  126  128   261  5.547  5.100   HG    H    V    I m
  128  191   262  5.384  5.300    H   HD    I    L m
  101  128   263  3.971  4.500   HD    H    I    I  
   85  109   264  3.812  5.800    H   HD    L    L  
   61   62   265  2.519  4.200    H    H    S    V  
  153  188   266  3.613  3.200    H   HD    L    I m
  153  190   267  4.312  5.200    H   HD    L    L  
  137  149   268  3.242  4.000   HD    H    L    L  
  104  105   269  3.347  5.100    H    H    H    L  
  101  102   270  2.688  4.400   HD    H    I    F  
  104  105   271  3.659  4.600    H   HD    H    L  
   34   55   272  2.955  5.100   HD    H    L    T  
   91   93   273  5.207  5.300    H    H    V    D  
   91   93   274  2.925  4.000   HG    H    V    D  
  154  158   275  5.847  6.100    H    H    E    S  
  131  156   276  5.610  6.000    H   HD    G    L  
   70   72   277  4.874  6.600   HD    H    L    Q  
  159  165   278  4.310  5.600    H  HE1    E    W  
   64   67   279  4.474  5.300    H    H    L    A  
  173  187   280  2.955  3.700    H   HD    R    L  
   51   76   281  3.100  3.700    H   HG    G    V  
  145  149   282  3.861  5.700    H    H    K    L  
   31   33   283  4.362  4.500    H   HD    G    I  
   21   46   284  4.015  5.500   HD    H    L    F  
   90  121   285  2.959  4.300   HD    H    I    L  
  117  121   286  4.155  4.800   HG    H    V    L  
   89   91   287  5.748  6.500    H    H    D    V  
   90   91   288  4.158  5.600   HD    H    I    V  
  132  188   289  5.379  5.800    H   HD    F    I  
  132  150   290  2.926  5.200    H   HD    F    L  
  132  187   291  4.300  5.900    H   HD    F    L  
  169  171   292  5.889  6.500    H    H    N    L  
   42   44   293  4.125  5.300    H    H    R    A  
  148  150   294  4.268  5.300    H   HD    D    L  
  148  150   295  4.268  5.900    H   HD    D    L  
   64   80   296  4.004  5.800   HD    H    L    T  
   64   80   297  4.004  5.300   HD    H    L    T  
   77   78   298  4.030  5.000    H   HD    K    I  
  110  113   299  4.494  5.200    H    H    R    L  
  107  111   300  6.217  6.400    H    H    S    Q  
   64   65   301  4.634  5.000   HD    H    L    A  
  137  139   302  3.636  5.600   HD    H    L    Y  
   90   91   303  4.289  3.500    H   HG    I    V m
   34   90   304  5.832  5.000   HD    H    L    I m
   46   48   305  4.597  5.200    H    H    F    A  
   48   54   306  3.348  3.900    H   HG    A    V  
   48   54   307  3.348  4.200    H   HG    A    V  
   48   50   308  4.486  6.100    H   HD    A    L  
   84   86   309  5.694  5.900    H    H    N    A  
   85   87   310  4.048  5.700   HD    H    L    D  
  137  146   311  3.422  3.400   HD    H    L    D m
   87   89   312  5.116  6.200    H    H    D    D  
   34   54   313  4.450  5.400    H   HG    L    V  
  175  184   314  5.128  5.500   HD    H    L    K  
   45   47   315  4.163  5.000    H    H    C    L  
   47   50   316  5.382  5.800    H    H    L    L  
  129  130   317  3.326  5.700   HD    H    L    E  
  114  117   318  4.891  4.200    H   HG    Y    V m
  117  120   319  4.048  5.700   HG    H    V    G  
   90  120   320  4.684  5.400   HD    H    I    G  
  102  128   321  4.795  5.900    H    H    F    I  
   61   63   322  4.640  5.300    H    H    S    G  
  157  165   323  5.264  5.400    H  HE1    Q    W  
   90  113   324  4.366  3.000   HD   HD    I    L m
   90  117   325  3.388  3.200   HD   HG    I    V m
   90  117   326  3.388  3.600   HD   HG    I    V  
   72   78   327  7.030  6.100    H   HD    Q    I m
   46   78   328  3.856  5.800    H   HD    F    I  
   76   78   329  4.066  4.200   HG   HD    V    I  
  128  192   330  6.151  6.600   HD    H    I    G  
   25  128   331  4.966  5.300    H   HD    A    I  
  126  128   332  4.012  3.600   HG   HD    V    I m
   21  128   333  3.551  3.100   HD   HD    L    I m
   24  128   334  3.396  3.000   HG   HD    V    I m
   28  126   335  4.127  3.300   HD   HG    I    V m
   21   28   336  5.286  3.900   HD   HD    L    I m
   28   47   337  4.027  3.400   HD   HD    I    L m
   28   47   338  4.027  2.800   HD   HD    I    L m
   33   54   339  4.053  3.200   HD   HG    I    V m
   33   99   340  4.008  4.200   HD   HG    I    V  
   33   47   341  3.916  4.200   HD   HD    I    L  
   33   50   342  4.417  4.500   HD   HD    I    L  
   33   47   343  3.916  3.700   HD   HD    I    L m
   91   98   344  4.490  5.300    H   HD    V    I  
  188  190   345  3.548  3.700   HD   HD    I    L  
   34   98   346  4.116  3.800   HD   HD    L    I m
  166  167   347  4.534  5.900    H   HD    L    I  
   24  167   348  5.789  5.300    H   HD    V    I m
  167  191   349  4.184  2.800   HD   HD    I    L m
   49   76   350  3.668  3.700    H   HG    S    V  
   51   76   351  3.100  5.800    H   HG    G    V  
   50   76   352  3.553  5.400    H   HG    L    V  
   24  126   353  3.612  3.700   HG   HG    V    V  
   21   24   354  3.677  2.800   HD   HG    L    V m
   48   50   355  4.486  6.100    H   HD    A    L  
   47   50   356  4.735  5.600    H   HD    L    L  
   58   64   357  2.765  3.500    H   HD    D    L  
   63   64   358  3.763  5.300    H   HD    G    L  
   64   65   359  4.634  5.100   HD    H    L    A  
   57   64   360  4.424  4.500   HG   HD    V    L  
   36   37   361  4.429  4.500   HD    H    L    A  
   36   57   362  3.476  3.700   HD   HG    L    V  
   34   36   363  3.461  3.100   HD   HD    L    L m
   34   99   364  4.183  6.300    H   HG    L    V  
   99  128   365  4.905  5.200   HG    H    V    I  
   99  126   366  3.802  3.200   HG   HG    V    V m
   24   99   367  4.751  3.800   HG   HG    V    V m
   47   50   368  5.968  6.000   HD    H    L    L  
   21   47   369  3.532  3.100   HD   HD    L    L m
   47   50   370  3.914  3.100   HD   HD    L    L m
  126  163   371  5.144  5.300   HG   HD    V    L  
  163  195   372  4.517  5.600   HD   HD    L    L  
  160  163   373  3.892  3.900   HD   HD    L    L  
  137  150   374  3.882  4.000   HD   HD    L    L  
  129  190   375  3.630  3.600   HD   HD    L    L m
  126  163   376  5.144  5.100   HG   HD    V    L m
  163  195   377  4.517  4.800   HD   HD    L    L  
  105  113   378  4.226  2.900   HD   HD    L    L m
  175  186   379  4.477  5.800   HD    H    L    A  
  175  185   380  3.044  5.000   HD    H    L    A  
  169  171   381  5.314  6.200    H   HD    N    L  
  169  171   382  5.314  5.100    H   HD    N    L m
  171  172   383  2.849  4.200   HD    H    L    E  
   47   99   384  3.461  2.900   HD   HG    L    V m
   27  191   385  6.710  5.900    H   HD    Q    L m
  128  191   386  3.924  4.800   HD   HD    I    L  
   24  191   387  3.345  3.100   HG   HD    V    L m
  126  191   388  3.797  3.200   HG   HD    V    L m
  128  191   389  3.924  3.800   HD   HD    I    L m
  165  166   390  5.113  5.900    H   HD    W    L  
  166  167   391  4.123  5.400   HD    H    L    I  
   35   99   392  5.196  5.000    H   HG    C    V m
   33   99   393  6.485  6.600    H   HG    I    V  
   54   99   394  5.187  3.700   HG   HG    V    V m
   28   99   395  3.500  4.200   HD   HG    I    V  
   22   23   396  3.205  4.200   HG    H    V    S  
   57   85   397  3.549  3.500   HG   HD    V    L m
  121  160   398  6.026  6.100    H   HD    L    L  
  190  192   399  5.819  6.400   HD    H    L    G  
  169  190   400  4.022  4.600    H   HD    N    L  
  168  190   401  5.206  5.400    H   HD    A    L  
  189  190   402  3.226  5.900    H   HD    Q    L  
  153  190   403  3.539  3.800   HD   HD    L    L  
  153  190   404  3.539  2.800   HD   HD    L    L m
   34   95   405  3.613  4.800   HD  HE1    L    W  
   34   81   406  4.456  3.700   HD   HG    L    V m
   34   36   407  3.461  3.500   HD   HD    L    L  
   34   57   408  3.625  3.100   HD   HG    L    V m
   24  191   409  3.345  3.000   HG   HD    V    L m
   76   77   410  2.797  4.100   HG    H    V    K  
   21   47   411  3.532  3.000   HD   HD    L    L m
   85   86   412  4.665  5.000   HD    H    L    A  
  118  121   413  4.232  5.500    H   HD    Y    L  
  117  121   414  3.559  3.100   HG   HD    V    L m
  121  160   415  3.989  3.900   HD   HD    L    L m
  121  160   416  3.989  4.300   HD   HD    L    L  
   35   47   417  7.569  6.400    H   HD    C    L m
  121  127   418  4.034  6.600   HD    H    L    F  
  153  154   419  3.995  5.000   HD    H    L    E  
  153  156   420  4.193  5.300   HD    H    L    L  
  153  155   421  5.747  6.200   HD    H    L    T  
  129  153   422  5.297  5.000   HD   HD    L    L m
  113  114   423  4.014  5.000   HD    H    L    Y  
   89  113   424  3.728  6.200    H   HD    D    L  
  113  117   425  3.571  4.300   HD   HG    L    V  
   62   63   426  3.291  3.900   HG    H    V    G  
   91   95   427  4.262  5.400   HG  HE1    V    W  
   56   81   428  3.657  6.400    H   HG    A    V  
   34   81   429  4.456  4.300   HD   HG    L    V m
   57   81   430  3.749  3.300   HG   HG    V    V m
  126  192   431  4.499  5.200   HG    H    V    G  
  126  193   432  5.360  5.100   HG    H    V    Q m
   24  126   433  3.612  5.100   HG   HG    V    V  
   81   95   434  3.798  6.100   HG  HE1    V    W  
   81   82   435  2.901  4.200   HG    H    V    Q  
   58   81   436  3.213  6.100    H   HG    D    V  
   57   81   437  3.749  4.200   HG   HG    V    V  
   57   81   438  3.749  3.600   HG   HG    V    V m
  100  126   439  4.289  5.000    H   HG    S    V  
   28  126   440  5.662  5.200    H   HG    I    V m
   54   56   441  4.682  4.900   HG    H    V    A  
   54   79   442  4.878  5.700   HG    H    V    T  
  113  117   443  6.675  6.300    H   HG    L    V m
   53   54   444  5.785  5.100    H   HG    E    V m
   85  109   445  3.812  5.000    H   HD    L    L  
  147  150   446  4.114  3.200   HD   HD    L    L m
  105  109   447  3.983  3.800   HD   HD    L    L m
   37   85   448  4.237  4.800    H   HD    A    L  
   21   24   449  3.677  4.400   HD   HG    L    V  
  153  156   450  5.417  5.500    H   HD    L    L  
  156  190   451  3.832  4.600   HD   HD    L    L  
   34   36   452  3.461  5.000   HD   HD    L    L  
  147  150   453  4.114  4.500   HD   HD    L    L  
  129  156   454  3.406  4.100   HD   HD    L    L  
  156  160   455  5.694  3.900   HD   HD    L    L m
  118  160   456  3.336  5.300    H   HD    Y    L  
  159  160   457  4.729  5.900    H   HD    E    L  
  129  160   458  4.583  4.400   HD   HD    L    L m
  160  163   459  3.892  3.400   HD   HD    L    L m
   34   91   460  5.069  5.400   HD    H    L    V  
   22   24   461  5.488  4.900   HG    H    V    V m
   57   81   462  4.273  4.500   HG    H    V    V  
   57   82   463  3.925  5.600   HG    H    V    Q  
   37   57   464  3.545  4.300    H   HG    A    V  
   57   85   465  3.549  3.800   HG   HD    V    L  
  154  188   466  6.185  5.700    H   HD    E    I m
  137  150   467  5.185  4.800   HD    H    L    L m
  145  149   468  2.903  5.400    H   HD    K    L  
  153  189   469  4.392  5.700   HD    H    L    Q  
  133  187   470  3.668  5.300    H   HD    A    L  
   99  128   471  3.485  3.600   HG   HD    V    I  
   24  128   472  3.396  3.100   HG   HD    V    I m
   90   98   473  3.380  3.100   HD   HD    I    I m
   24   28   474  3.621  3.200   HG   HD    V    I m
  117  121   475  3.559  3.500   HG   HD    V    L m
   21   99   476  4.156  3.600   HD   HG    L    V m
  113  117   477  3.571  3.700   HD   HG    L    V  
   33   54   478  4.053  4.100   HD   HG    I    V  
   70   73   479  4.327  5.100   HD    H    L    E  
  138  150   480  5.629  6.300    H   HD    Q    L  
  149  150   481  4.411  6.500    H   HD    L    L  
   33   53   482  3.552  5.600   HD    H    I    E  
   24   26   483  3.247  6.000   HG    H    V    N  
   99  101   484  4.746  5.400   HG    H    V    I  
   28   99   485  3.500  3.400   HD   HG    I    V m
  126  191   486  3.797  3.800   HG   HD    V    L  
  105  113   487  4.226  3.600   HD   HD    L    L m
  188  189   488  4.589  5.800   HD    H    I    Q  
   22   26   489  6.996  6.200   HG    H    V    N m
   74   76   490  4.311  4.800    H   HG    K    V  
  117  160   491  3.782  3.800   HG   HD    V    L  
  117  160   492  3.782  3.400   HG   HD    V    L m
  117  160   493  3.782  4.200   HG   HD    V    L  
   34   57   494  3.625  4.300   HD   HG    L    V  
   34   91   495  4.785  5.700   HD   HG    L    V  
  129  190   496  3.630  4.500   HD   HD    L    L  
  169  190   497  4.022  6.600    H   HD    N    L  
  129  156   498  3.406  4.000   HD   HD    L    L  
  128  129   499  3.406  6.600    H   HD    I    L  
  129  157   500  6.036  6.600   HD    H    L    Q  
  121  163   501  3.591  3.800   HD   HD    L    L  
   36   81   502  4.755  5.000   HD   HG    L    V  
   36   85   503  3.463  2.800   HD   HD    L    L m
   36   91   504  6.198  6.500   HD    H    L    V  
   35   36   505  4.029  5.400    H   HD    C    L  
   36   58   506  6.050  6.600   HD    H    L    D  
   24  126   507  3.612  4.700   HG   HG    V    V  
   28  126   508  4.127  5.100   HD   HG    I    V  
   47   54   509  3.956  3.200   HD   HG    L    V m
  133  150   510  3.696  5.500    H   HD    A    L  
  185  187   511  3.953  6.000    H   HD    A    L  
  105  109   512  3.983  2.800   HD   HD    L    L m
  105  109   513  3.983  3.300   HD   HD    L    L m
   47   50   514  3.914  4.200   HD   HD    L    L  
   24   47   515  3.838  4.000   HG   HD    V    L  
   47   54   516  3.956  4.000   HD   HG    L    V  
   50   54   517  4.272  4.500   HD   HG    L    V  
   47   54   518  3.956  4.200   HD   HG    L    V  
   64   82   519  4.451  5.400   HD    H    L    Q  
   57   85   520  3.549  5.600   HG   HD    V    L  
   70   74   521  4.158  3.900   HD    H    L    K m
   26   47   522  4.632  6.600    H   HD    N    L  
  137  147   523  3.877  3.200   HD   HD    L    L m
  137  145   524  3.635  4.700   HD    H    L    K  
  137  140   525  4.621  6.000   HD    H    L    N  
   21   28   526  5.286  4.900   HD   HD    L    I m
   36   85   527  3.463  4.100   HD   HD    L    L  
   36   85   528  3.463  3.000   HD   HD    L    L m
   85  113   529  4.130  4.200   HD   HD    L    L  
   62   65   530  4.111  6.200   HG    H    V    A  
   62   66   531  6.363  6.600   HG    H    V    K  
   93   94   532  2.688  3.100    H    H    D    A  
  169  189   533  3.516  3.200    H    H    N    Q m
   70   71   534  2.502  4.000    H    H    L    A  
  193  194   535  3.646  4.800    H    H    Q    K  
   46   47   536  2.827  3.800    H    H    F    L  
  152  153   537  3.111  5.100    H    H    K    L  
   80   81   538  3.450  5.100    H    H    T    V  
   81   82   539  2.611  5.100    H    H    V    Q  
  171  189   540  5.064  4.400    H    H    L    Q m
   77   78   541  2.725  4.900    H    H    K    I  
  157  158   542  1.983  3.200    H    H    Q    S  
  171  172   543  4.256  5.200    H    H    L    E  
  171  187   544  3.934  4.000    H    H    L    L  
  171  188   545  5.082  4.800    H    H    L    I m
  124  195   546  4.739  6.100    H    H    G    L  
  152  155   547  4.545  4.500    H    H    K    T m
  152  156   548  4.539  4.800    H    H    K    L  
  154  156   549  4.053  5.000    H    H    E    L  
  164  195   550  3.950  5.000    H    H    N    L  
  187  188   551  2.838  5.100    H    H    L    I  
  172  187   552  5.524  5.600    H    H    E    L  
  174  185   553  5.659  6.300    H    H    N    A  
  166  191   554  4.248  4.600    H    H    L    L  
  111  114   555  4.815  5.500    H    H    Q    Y  
   65   66   556  2.547  4.000    H    H    A    K  
   58   81   557  4.743  4.600    H    H    D    V m
   56   79   558  4.539  4.700    H    H    A    T  
   73   76   559  4.415  5.400    H    H    E    V  
   72   74   560  4.052  4.900    H    H    Q    K  
   70   72   561  4.317  5.500    H    H    L    Q  
   72   76   562  4.203  5.400    H    H    Q    V  
   34   55   563  4.951  6.100    H    H    L    T  
   68   70   564  4.036  5.000    H    H    K    L  
   69   72   565  5.771  6.000    H    H    Q    Q  
   62   65   566  4.766  5.500    H    H    V    A  
   65   68   567  5.407  5.800    H    H    A    K  
   62   64   568  3.609  5.400    H    H    V    L  
   33   53   569  4.999  5.800    H    H    I    E  
   50   52   570  3.832  4.200    H    H    L    Y  
   49   52   571  5.097  6.000    H    H    S    Y  
  109  112   572  5.472  5.500    H    H    L    Q  
  109  111   573  4.597  4.900    H    H    L    Q  
  142  143   574  2.866  5.300    H    H    G    G  
   23   25   575  4.598  5.200    H    H    S    A  
  133  137   576  5.220  6.600    H    H    A    L  
  133  136   577  4.538  4.800    H    H    A    Q  
  133  135   578  5.080  5.200    H    H    A    E  
  135  137   579  4.432  5.700    H    H    E    L  
   56   80   580  4.306  5.700    H    H    A    T  
   74   76   581  3.837  4.100    H    H    K    V  
  145  147   582  5.093  5.800    H    H    K    L  
  147  148   583  2.168  3.400    H    H    L    D  
  148  150   584  4.259  4.600    H    H    D    L  
  147  149   585  4.189  5.100    H    H    L    L  
  146  150   586  5.832  6.600    H    H    D    L  
  118  121   587  5.054  5.300    H    H    Y    L  
  119  121   588  4.552  5.700    H    H    Q    L  
  113  114   589  2.884  2.600    H    H    L    Y m
  173  186   590  5.169  5.700    H    H    R    A  
  173  187   591  5.022  5.100    H    H    R    L  
   58   83   592  3.753  4.400    H    H    D    S  
   25   28   593  4.932  5.400    H    H    A    I  
   25   27   594  4.116  4.700    H    H    A    Q  
   32   53   595  6.614  6.600    H    H    K    E m
  119  120   596  2.537  4.000    H    H    Q    G  
  185  186   597  3.526  4.900    H    H    A    A  
  185  187   598  5.521  6.600    H    H    A    L  
  124  194   599  4.396  4.200    H    H    G    K m
   37   59   600  5.887  5.500    H    H    A    Q m
   84   88   601  6.168  6.100    H    H    N    F m
  158  160   602  4.807  4.500    H    H    S    L m
  160  163   603  4.346  6.300    H    H    L    L  
  155  157   604  3.871  4.900    H    H    T    Q  
   63   66   605  4.961  5.600    H    H    G    K  
   49   51   606  4.405  5.200    H    H    S    G  
   57   81   607  5.628  5.800    H    H    V    V  
   60   83   608  6.546  6.200    H    H    S    S m
  165  193   609  5.352  5.800    H    H    W    Q  
  165  167   610  5.951  6.500    H    H    W    I  
  167  193   611  6.129  6.600    H    H    I    Q  
  133  186   612  4.665  5.300    H    H    A    A  
   32   33   613  3.653  5.800    H    H    K    I  
  162  165   614  6.604  6.600    H  HE1    S    W m
   55   56   615  3.673  5.600    H    H    T    A  
  102  129   616  5.384  6.600    H    H    F    L  
  107  109   617  3.854  5.400    H    H    S    L  
   98  117   618  4.498  4.100   HD   HG    I    V m
   98  121   619  4.060  4.200   HD   HD    I    L  
  153  188   620  4.060  4.300   HD   HD    L    I  
  153  188   621  4.060  4.800   HD   HD    L    I  
  153  190   622  3.539  3.500   HD   HD    L    L m
  109  113   623  3.918  5.900   HD   HD    L    L  
   36  113   624  4.042  4.500   HD   HD    L    L  
  113  117   625  3.571  4.500   HD   HG    L    V  
   36   98   626  4.968  6.100   HD   HD    L    I  
   36   90   627  4.229  5.000   HD   HD    L    I  
   57   81   628  3.749  2.800   HG   HG    V    V m
   34   81   629  4.456  5.300   HD   HG    L    V  
   64   81   630  3.840  5.900   HD   HG    L    V  
  166  167   631  4.590  6.300   HD   HD    L    I  
  126  166   632  4.484  5.900   HG   HD    V    L  
  171  187   633  5.312  5.200   HD   HD    L    L m
   64   81   634  3.840  5.600   HD   HG    L    V  
   28  128   635  5.218  4.600   HD   HD    I    I m
   28   33   636  4.209  4.300   HD   HD    I    I  
   21  101   637  4.271  4.800   HD   HD    L    I  
   21  101   638  4.271  4.700   HD   HD    L    I  
   99  101   639  4.211  4.600   HG   HD    V    I  
   85  109   640  3.789  5.000   HD   HD    L    L  
   90  121   641  4.090  5.300   HD   HD    I    L  
  117  163   642  4.847  5.600   HG   HD    V    L  
   85  105   643  4.398  3.800   HD   HD    L    L m
   36  105   644  4.282  5.800   HD   HD    L    L  
   36  117   645  5.382  5.400   HD   HG    L    V  
   47   54   646  3.956  5.800   HD   HG    L    V  
   91   98   647  4.822  6.100   HG   HD    V    I  
   99  101   648  4.211  4.400   HG   HD    V    I  
   99  128   649  3.485  5.900   HG   HD    V    I  
  126  191   650  3.797  4.700   HG   HD    V    L  
  126  166   651  4.484  4.600   HG   HD    V    L  
  126  128   652  4.012  5.700   HG   HD    V    I  
   47   99   653  3.461  4.300   HD   HG    L    V  
  129  156   654  3.406  4.500   HD   HD    L    L  
  137  147   655  3.877  4.900   HD   HD    L    L  
  137  147   656  3.877  4.500   HD   HD    L    L  
  137  147   657  3.877  5.000   HD   HD    L    L  
  105  109   658  3.983  4.400   HD   HD    L    L  
   85  105   659  4.398  3.300   HD   HD    L    L m
   21   54   660  7.366  6.600   HD   HG    L    V m
   21   99   661  4.156  6.600   HD   HG    L    V  
   57   85   662  3.549  5.300   HG   HD    V    L  
  129  160   663  4.583  6.600   HD   HD    L    L  
   36  113   664  4.042  4.800   HD   HD    L    L  
  156  190   665  3.832  3.000   HD   HD    L    L m
  156  188   666  3.922  4.400   HD   HD    L    I  
  137  150   667  3.882  5.100   HD   HD    L    L  
  166  191   668  3.752  3.700   HD   HD    L    L m
  166  191   669  3.752  4.900   HD   HD    L    L  
  126  191   670  3.797  5.700   HG   HD    V    L  
   21  191   671  5.352  6.100   HD   HD    L    L  
  166  191   672  3.752  5.700   HD   HD    L    L  
   24  191   673  3.345  4.500   HG   HD    V    L  
  167  191   674  4.184  4.300   HD   HD    I    L  
  175  187   675  4.075  5.000   HD   HD    L    L  
  121  163   676  3.591  5.900   HD   HD    L    L  
  175  187   677  4.075  4.900   HD   HD    L    L  
  187  188   678  6.147  6.600   HD   HD    L    I  
   90  113   679  4.366  5.100   HD   HD    I    L  
   36   90   680  4.229  4.700   HD   HD    L    I  
   54   78   681  3.730  5.100   HG   HD    V    I  
   24   47   682  3.838  5.200   HG   HD    V    L  
   24  191   683  3.345  5.600   HG   HD    V    L  
  156  190   684  3.832  6.000   HD   HD    L    L  
   34   90   685  4.004  5.000   HD   HD    L    I  
  147  150   686  4.114  3.400   HD   HD    L    L m
  129  156   687  3.406  3.900   HD   HD    L    L  
  117  129   688  4.704  6.600   HG   HD    V    L  
  188  190   689  3.548  5.400   HD   HD    I    L  
   34   85   690  4.696  5.700   HD   HD    L    L  
   34   98   691  4.116  6.500   HD   HD    L    I  
   24  167   692  4.862  4.000   HG   HD    V    I m
   36   57   693  3.476  3.200   HD   HG    L    V m
   47   99   694  3.461  5.400   HD   HG    L    V  
   47   99   695  3.461  3.500   HD   HG    L    V  
   57   64   696  4.424  4.900   HG   HD    V    L  
   36  117   697  5.382  5.400   HD   HG    L    V  
   34   57   698  3.625  4.800   HD   HG    L    V  
  117  129   699  4.704  6.500   HG   HD    V    L  
  160  163   700  3.892  4.900   HD   HD    L    L  
  117  163   701  4.847  6.600   HG   HD    V    L  
   21   99   702  4.156  5.200   HD   HG    L    V  
   34   81   703  4.456  5.200   HD   HG    L    V  
   81   85   704  4.426  6.600   HG   HD    V    L  
   47  126   705  4.364  5.600   HD   HG    L    V  
   21  126   706  4.400  5.400   HD   HG    L    V  
   36   85   707  3.463  4.900   HD   HD    L    L  
   36   57   708  3.476  6.200   HD   HG    L    V  
   70   78   709  4.694  6.000   HD   HD    L    I  
   21   47   710  3.532  4.000   HD   HD    L    L  
   21   50   711  4.994  4.600   HD   HD    L    L m
  137  150   712  3.882  4.400   HD   HD    L    L  
  121  163   713  3.591  4.700   HD   HD    L    L  
   47  128   714  4.930  5.800   HD   HD    L    I  
   21   99   715  4.156  5.300   HD   HG    L    V  
   33   99   716  4.008  5.300   HD   HG    I    V  
   21  128   717  3.551  5.600   HD   HD    L    I  
   28  191   718  6.645  5.900   HD   HD    I    L m
   47  128   719  4.930  5.400   HD   HD    L    I  
  156  188   720  3.922  6.600   HD   HD    L    I  
  163  191   721  5.442  6.100   HD   HD    L    L  
  129  188   722  4.596  6.300   HD   HD    L    I  
   98  121   723  4.060  4.200   HD   HD    I    L  
   81   85   724  4.426  5.400   HG   HD    V    L  
   36  113   725  4.042  6.100   HD   HD    L    L  
   85  109   726  3.789  4.900   HD   HD    L    L  
  126  166   727  4.484  5.900   HG   HD    V    L  
   36  113   728  4.042  4.600   HD   HD    L    L  
  166  167   729  4.590  5.300   HD   HD    L    I  
  153  190   730  3.539  4.500   HD   HD    L    L  
   64   83   731  4.166  4.100   HD    H    L    S m
  166  191   732  4.507  4.900    H   HD    L    L  
   24  191   733  3.342  4.800    H   HD    V    L  
  167  191   734  3.645  5.200    H   HD    I    L  
  126  194   735  4.135  4.100   HG    H    V    K m
  126  127   736  3.847  4.400   HG    H    V    F  
   75   76   737  4.626  4.300    H   HG    G    V m
   76   78   738  4.324  5.200   HG    H    V    I  
   23   24   739  5.026  4.800    H   HG    S    V m
   37   85   740  4.237  4.600    H   HD    A    L  
   85   88   741  3.179  5.200   HD    H    L    F  
   84   85   742  4.099  3.800    H   HD    N    L m
  121  127   743  4.034  4.900   HD    H    L    F  
  148  149   744  5.260  5.300    H   HD    D    L  
  149  150   745  3.610  5.400   HD    H    L    L  
   36   37   746  4.429  5.400   HD    H    L    A  
  109  110   747  4.893  5.500   HD    H    L    R  
   86  109   748  3.797  5.200    H   HD    A    L  
  136  137   749  3.717  5.300    H   HD    Q    L  
  113  117   750  3.935  4.600   HD    H    L    V  
  113  116   751  3.809  4.600   HD    H    L    K  
  193  195   752  3.907  5.100    H   HD    Q    L  
  163  192   753  5.599  4.900   HD    H    L    G m
   35   54   754  4.483  4.800    H   HG    C    V  
  166  193   755  3.312  4.400   HD    H    L    Q  
   91   93   756  2.925  4.900   HG    H    V    D  
   50   51   757  4.049  5.000   HD    H    L    G  
   91   92   758  2.887  3.500   HG    H    V    A  
  136  147   759  3.911  5.400    H   HD    Q    L  
  146  147   760  5.929  6.000    H   HD    D    L  
  130  156   761  5.361  5.700    H   HD    E    L  
  166  191   762  4.507  4.600    H   HD    L    L  
  147  150   763  4.234  4.700    H   HD    L    L  
  170  171   764  4.623  4.300    H   HD    N    L m
  171  189   765  4.284  4.600   HD    H    L    Q  
   49   76   766  3.668  4.900    H   HG    S    V  
   75   76   767  4.626  4.300    H   HG    G    V m
  167  190   768  6.082  6.200   HD    H    I    L  
   90  116   769  6.476  5.500   HD    H    I    K m
   23   24   770  5.026  4.300    H   HG    S    V m
   24   26   771  3.247  4.500   HG    H    V    N  
   34   36   772  4.077  4.900   HD    H    L    L  
   57   58   773  3.237  4.800   HG    H    V    D  
   28   47   774  7.007  6.600    H   HD    I    L m
   57   84   775  3.780  4.400   HG    H    V    N  
  117  118   776  3.114  4.000   HG    H    V    Y  
   57   60   777  5.189  6.600   HG    H    V    S  
  116  117   778  5.107  6.600    H   HG    K    V  
  163  192   779  5.599  5.100   HD    H    L    G m
   80   81   780  5.422  5.300    H   HG    T    V m
   81   83   781  3.370  4.800   HG    H    V    S  
  152  188   782  4.681  5.000    H   HD    K    I  
   98  125   783  4.092  5.800   HD    H    I    G  
   98  121   784  4.259  4.600   HD    H    I    L  
  137  146   785  3.422  4.800   HD    H    L    D  
  166  167   786  4.123  5.200   HD    H    L    I  
  171  187   787  4.651  5.800    H   HD    L    L  
   58   81   788  3.213  5.400    H   HG    D    V  
   57   59   789  4.241  5.400   HG    H    V    Q  
   37   57   790  3.545  4.400    H   HG    A    V  
   91   95   791  4.262  3.800   HG  HE1    V    W m
   33   54   792  6.397  5.400   HD    H    I    V m
   64   81   793  3.062  3.200   HD    H    L    V  
   34   81   794  6.649  5.600   HD    H    L    V m
  131  153   795  4.367  4.300    H   HD    G    L m
  131  190   796  5.312  5.700    H   HD    G    L  
  131  188   797  3.639  5.100    H   HD    G    I  
  190  191   798  3.759  5.900   HD    H    L    L  
  190  191   799  3.759  4.000   HD    H    L    L  
  167  191   800  3.805  5.300   HD    H    I    L  
  153  190   801  5.972  5.300   HD    H    L    L m
   34   99   802  4.183  4.700    H   HG    L    V  
   22   24   803  4.900  5.000    H   HG    V    V  
  117  160   804  4.083  5.400    H   HD    V    L  
   90  117   805  4.604  4.400   HD    H    I    V m
  105  109   806  4.959  5.200   HD    H    L    L  
  105  109   807  4.959  5.200   HD    H    L    L  
   61   62   808  5.184  5.100    H   HG    S    V m
   99  101   809  4.746  5.000   HG    H    V    I  
  109  113   810  4.388  5.500   HD    H    L    L  
   78   79   811  3.347  4.200   HD    H    I    T  
   28  126   812  5.662  4.400    H   HG    I    V m
   24   28   813  5.662  5.600   HG    H    V    I m
   50   76   814  3.553  4.900    H   HG    L    V  
   50   54   815  4.888  4.600    H   HG    L    V m
   85   90   816  4.030  5.800   HD    H    L    I  
   90  113   817  5.270  6.300    H   HD    I    L  
  121  125   818  4.090  5.200   HD    H    L    G  
  121  125   819  4.090  5.200   HD    H    L    G  
  125  163   820  3.933  5.600    H   HD    G    L  
  163  194   821  3.216  4.300   HD    H    L    K  
   34   35   822  2.613  3.900   HD    H    L    C  
   35   57   823  5.194  4.800    H   HG    C    V m
  166  193   824  3.312  4.700   HD    H    L    Q  
  163  193   825  3.442  4.100   HD    H    L    Q  
  127  163   826  3.605  4.900    H   HD    F    L  
  126  127   827  3.847  4.400   HG    H    V    F  
  153  190   828  4.312  4.700    H   HD    L    L  
  153  169   829  3.494  3.300   HD    H    L    N m
  113  114   830  4.014  5.000   HD    H    L    Y  
  100  101   831  3.466  4.700    H   HD    S    I  
   99  100   832  3.139  4.500   HG    H    V    S  
  100  128   833  4.247  5.700    H   HD    S    I  
   33   54   834  3.308  4.000    H   HG    I    V  
  102  129   835  3.759  5.500    H   HD    F    L  
   81   82   836  2.901  2.600   HG    H    V    Q m
   56   64   837  4.875  6.500    H   HD    A    L  
   56   81   838  3.657  3.800    H   HG    A    V  
  137  148   839  3.385  3.700   HD    H    L    D  
  147  148   840  3.745  4.000   HD    H    L    D  
  137  148   841  3.385  6.300   HD    H    L    D  
  126  192   842  4.499  5.700   HG    H    V    G  
  154  190   843  5.836  6.200    H   HD    E    L  
  124  126   844  4.308  6.100    H   HG    G    V  
  108  109   845  5.990  6.400    H   HD    S    L  
   45   78   846  5.382  5.400    H   HD    C    I  
  164  195   847  3.945  3.900    H   HD    N    L m
  164  195   848  3.945  3.200    H   HD    N    L m
   27  126   849  6.032  5.000    H   HG    Q    V m
   27  126   850  6.032  5.700    H   HG    Q    V m
   24   27   851  4.786  5.400   HG    H    V    Q  
   27   28   852  4.106  5.200    H   HD    Q    I  
   76   77   853  2.797  3.400   HG    H    V    K  
  195  196   854  3.700  4.300   HD    H    L    E  
  109  110   855  4.893  5.400   HD    H    L    R  
  105  110   856  4.158  5.300   HD    H    L    R  
   73   76   857  5.230  5.200    H   HG    E    V m
  172  187   858  4.741  5.900    H   HD    E    L  
   74   76   859  4.311  4.100    H   HG    K    V m
  137  145   860  3.635  3.900   HD    H    L    K  
  157  190   861  4.333  4.300    H   HD    Q    L m
  153  157   862  3.778  4.300   HD    H    L    Q  
  167  191   863  3.645  4.300    H   HD    I    L  
  167  190   864  5.748  5.700    H   HD    I    L m
   49   50   865  4.131  5.900    H   HD    S    L  
   49   54   866  5.587  5.100    H   HG    S    V m
   49   50   867  4.131  5.100    H   HD    S    L  
   68   78   868  6.500  5.400    H   HD    K    I m
   91   94   869  3.367  5.400   HG    H    V    A  
  152  156   870  3.090  4.800    H   HD    K    L  
   62   65   871  4.111  6.300   HG    H    V    A  
   25  191   872  5.697  6.600    H   HD    A    L  
   24   25   873  2.884  4.300   HG    H    V    A  
   64   67   874  5.740  5.700   HD    H    L    A m
   47   48   875  4.375  5.000   HD    H    L    A  
   48   76   876  5.016  5.700    H   HG    A    V  
   70   78   877  5.475  5.700    H   HD    L    I  
  173  187   878  2.955  4.800    H   HD    R    L  
   86  109   879  3.797  4.300    H   HD    A    L  
  136  150   880  4.913  4.700    H   HD    Q    L m
  136  147   881  3.911  4.300    H   HD    Q    L  
  160  162   882  3.824  6.400   HD    H    L    S  
  160  162   883  3.824  4.700   HD    H    L    S  
   63   64   884  3.763  6.000    H   HD    G    L  
   26   28   885  5.009  5.100    H   HD    N    I  
  117  120   886  4.048  5.800   HG    H    V    G  
  116  117   887  5.107  3.500    H   HG    K    V m
  109  112   888  5.321  5.400   HD    H    L    Q  
  137  138   889  3.456  4.800   HD    H    L    Q  
  146  149   890  4.048  3.900    H   HD    D    L m
   52   54   891  4.958  4.900    H   HG    Y    V m
  160  163   892  3.241  5.200   HD    H    L    L  
   85   89   893  3.294  4.700   HD    H    L    D  
   89   90   894  6.173  6.200    H   HD    D    I  
  128  129   895  3.406  5.000    H   HD    I    L  
   33   34   896  3.542  5.700   HD    H    I    L  
   21   47   897  3.695  4.600   HD    H    L    L  
   21   47   898  3.695  6.200   HD    H    L    L  
   47   54   899  3.782  4.900    H   HG    L    V  
   47   54   900  3.782  5.500    H   HG    L    V  
   33   47   901  5.420  6.600   HD    H    I    L  
   47   78   902  5.131  6.200    H   HD    L    I  
  132  150   903  2.926  5.300    H   HD    F    L  
  129  130   904  3.326  4.300   HD    H    L    E  
  138  147   905  3.513  5.400    H   HD    Q    L  
  117  121   906  4.155  4.700   HG    H    V    L  
  163  165   907  4.256  5.900   HD  HE1    L    W  
  165  190   908  4.282  5.600  HE1   HD    W    L  
  105  112   909  3.691  5.300   HD    H    L    Q  
  125  126   910  5.190  5.300    H   HG    G    V  
   36   99   911  4.203  4.600    H    H    L    V  
   79   54   912  3.977  4.600    H    H    T    V  
   79   56   913  4.539  4.600    H    H    T    A  
   81   56   914  4.401  4.600    H    H    V    A  
   81   58   915  4.743  4.600    H    H    V    D m
   83   58   916  3.753  4.600    H    H    S    D  
   55   33   917  4.582  4.600    H    H    T    I  
   55   35   918  4.225  4.600    H    H    T    C  
   57   35   919  4.638  4.600    H    H    V    C m
   57   37   920  3.953  4.600    H    H    V    A  
   59   37   921  5.887  4.600    H    H    Q    A m
   34   97   922  4.635  4.600    H    H    L    G m
   98  126   923  4.041  4.600    H    H    I    V  
  100  126   924  4.949  4.600    H    H    S    V m
  191  167   925  3.592  3.600    H    H    L    I  
  189  169   926  3.516  3.600    H    H    Q    N  
  187  171   927  3.934  4.600    H    H    L    L  
  185  173   928  3.322  3.600    H    H    A    R  
  100   36   929  3.311  3.600   HA    H    S    L  
  190  168   930  2.920  3.400   HA   HA    L    A  
  126  193   931  3.593  3.400   HA   HA    V    Q m
  128  191   932  3.139  3.400   HA   HA    I    L  
  130  189   933  2.978  3.400   HA   HA    E    Q  
  165  127   934  2.994  6.600  HZ3   HZ    W    F  
  101  128   935  3.232  3.800   HA    H    I    I  
  127  160   936  4.157  6.100   HD   HD    F    L  
  127  156   937  3.761  6.100   HE   HD    F    L  
  127  113   938  4.285  6.100   HE   HD    F    L  
  117   90   939  3.388  4.100   HG   HD    V    I  
  113   85   940  4.130  4.100   HD   HD    L    L m
  105   85   941  4.398  4.100   HD   HD    L    L m
   88   34   942  4.490  4.100   HE   HD    F    L m
   88   34   943  4.490  4.100   HE   HD    F    L m
   95   91   944  2.681  3.100  HE1    H    W    V  
   34   90   945  3.861  3.600   HD  HG2    L    I m
  114  156   946  5.522  3.600   HE   HD    Y    L m
  114  127   947  5.681  4.600   HE   HZ    Y    F m
