# Supplementary material for: Implementation of Replica-Averaged Restraints from Nuclear Magnetic Resonance Measurement with UNRES Coarse Grained Model of Polypeptide Chains
Source: Molecules. 2025 Nov 10;30(22):4354. doi: 10.3390/molecules30224354 (PMC12654794; doi:10.3390/molecules30224354)
Supplement: Supplementary file 1 [file molecules-30-04354-s001.zip › NMR/2KW5_280_allat_aveall.nmr]

2kw5_wham_last_T280K_0001_allat_ave.nmr
1 947
2kw5_wham_last_T280K_0002_allat_ave.nmr
2 947
2kw5_wham_last_T280K_0003_allat_ave.nmr
3 947
2kw5_wham_last_T280K_0004_allat_ave.nmr
4 947
2kw5_wham_last_T280K_0005_allat_ave.nmr
5 947
   59   60     1  2.635  3.200    H    H    Q    S  
   60   62     2  4.549  5.500    H    H    S    V  
   24   25     3  2.582  3.700    H    H    V    A  
   31   32     4  3.064  4.700    H    H    G    K  
   49   50     5  2.571  3.200    H    H    S    L  
   51   52     6  2.476  3.000    H    H    G    Y  
   52   53     7  3.078  4.900    H    H    Y    E  
   89   90     8  2.710  3.800    H    H    D    I  
   92   93     9  2.487  4.000    H    H    A    D  
  128  129    10  3.084  5.200    H    H    I    L  
  129  130    11  3.362  5.500    H    H    L    E  
  132  133    12  3.244  5.100    H    H    F    A  
  135  136    13  2.362  3.200    H    H    E    Q  
  140  141    14  2.828  5.100    H    H    N    T  
  141  142    15  2.883  3.600    H    H    T    G  
  145  146    16  2.651  2.700    H    H    K    D  
  146  147    17  2.891  4.500    H    H    D    L  
  153  154    18  2.921  3.000    H    H    L    E  
  156  157    19  2.390  3.200    H    H    L    Q  
  170  171    20  3.224  4.900    H    H    N    L  
  189  190    21  3.034  5.300    H    H    Q    L  
   30   31    22  2.999  3.800    H    H    Q    G  
   47   48    23  2.683  4.300    H    H    L    A  
   48   49    24  2.563  4.100    H    H    A    S  
   56   57    25  3.292  4.900    H    H    A    V  
   75   76    26  2.717  3.000    H    H    G    V  
   82   83    27  2.807  4.900    H    H    Q    S  
  136  137    28  2.778  3.300    H    H    Q    L  
  154  155    29  2.434  3.200    H    H    E    T  
  191  192    30  3.330  4.800    H    H    L    G  
   62   63    31  2.598  3.700    H    H    V    G  
   66   67    32  2.576  3.300    H    H    K    A  
   74   75    33  2.547  3.100    H    H    K    G  
   83   84    34  2.964  4.900    H    H    S    N  
   87   88    35  2.409  2.900    H    H    D    F  
   88   89    36  2.960  4.300    H    H    F    D  
   91   92    37  3.075  4.300    H    H    V    A  
  109  110    38  2.504  3.000    H    H    L    R  
  124  125    39  2.704  3.800    H    H    G    G  
  131  132    40  2.802  5.400    H    H    G    F  
  158  159    41  2.393  3.300    H    H    S    E  
  164  165    42  3.043  5.100    H    H    N    W  
  167  168    43  3.148  4.600    H    H    I    A  
  169  170    44  3.255  4.800    H    H    N    N  
  192  193    45  3.234  5.200    H    H    G    Q  
   27   28    46  2.488  2.900    H    H    Q    I  
   45   46    47  2.531  3.900    H    H    C    F  
   63   64    48  2.448  3.500    H    H    G    L  
   71   72    49  2.692  3.600    H    H    A    Q  
   73   74    50  2.767  3.000    H    H    E    K  
   76   77    51  3.839  4.800    H    H    V    K  
   78   79    52  3.948  5.100    H    H    I    T  
   86   87    53  2.562  3.500    H    H    A    D  
   90   91    54  2.672  4.800    H    H    I    V  
  110  111    55  2.725  3.300    H    H    R    Q  
  111  112    56  2.611  3.100    H    H    Q    Q  
  155  156    57  2.479  3.100    H    H    T    L  
  162  163    58  2.579  2.700    H    H    S    L  
  163  164    59  3.084  4.400    H    H    L    N  
  165  166    60  3.474  5.000    H    H    W    L  
  166  167    61  2.538  2.800    H    H    L    I  
  168  169    62  3.057  4.100    H    H    A    N  
  172  173    63  3.296  5.100    H    H    E    R  
  174  175    64  3.359  5.200    H    H    N    L  
  186  187    65  3.054  5.000    H    H    A    L  
  153  155    66  4.580  4.800    H    H    L    T  
  156  158    67  3.579  4.300    H    H    L    S  
  153  156    68  4.974  5.500    H    H    L    L  
  156  159    69  4.442  5.000    H    H    L    E  
  162  164    70  5.309  6.100    H    H    S    N  
  166  193    71  4.190  4.300    H    H    L    Q  
  166  192    72  4.660  5.200    H    H    L    G  
  167  192    73  4.985  6.000    H    H    I    G  
   73   75    74  4.117  4.100    H    H    E    G m
   84   85    75  2.630  4.600    H    H    N    L  
   26   28    76  3.762  4.200    H    H    N    I  
  173  185    77  3.340  3.100    H    H    R    A m
  184  185    78  3.432  5.000    H    H    K    A  
  175  185    79  3.668  4.200   HD    H    L    A  
   85   86    80  2.609  3.900    H    H    L    A  
  107  110    81  4.147  5.000    H    H    S    R  
   68   69    82  2.646  3.200    H    H    K    Q  
   67   68    83  2.846  3.500    H    H    A    K  
  107  108    84  2.776  3.700    H    H    S    S  
  108  110    85  3.540  4.300    H    H    S    R  
  155  158    86  4.503  5.000    H    H    T    S  
   32   97    87  4.926  5.100    H    H    K    G  
   93   95    88  3.556  4.700    H    H    D    W  
  108  109    89  2.671  3.500    H    H    S    L  
  110  112    90  4.103  4.400    H    H    R    Q  
  112  114    91  4.182  4.300    H    H    Q    Y  
  112  113    92  2.421  3.000    H    H    Q    L  
   79   80    93  3.558  4.600    H    H    T    T  
  140  142    94  4.860  5.800    H    H    N    G  
  138  140    95  4.436  5.200    H    H    Q    N  
  139  140    96  2.544  4.200    H    H    Y    N  
   23   26    97  4.698  5.400    H    H    S    N  
  137  138    98  2.508  3.200    H    H    L    Q  
  138  139    99  2.836  3.200    H    H    Q    Y  
  137  139   100  4.273  5.100    H    H    L    Y  
  135  138   101  5.198  5.500    H    H    E    Q  
  136  138   102  4.206  4.100    H    H    Q    Q m
  102  130   103  4.750  6.100    H    H    F    E  
  129  190   104  3.466  4.000    H    H    L    L  
  100  128   105  3.925  4.600    H    H    S    I  
  148  149   106  2.205  3.000    H    H    D    L  
  146  148   107  4.213  4.600    H    H    D    D  
  145  148   108  5.201  6.200    H    H    K    D  
  149  150   109  2.514  2.900    H    H    L    L  
  146  149   110  4.470  4.600    H    H    D    L  
  117  118   111  2.754  3.600    H    H    V    Y  
  116  117   112  2.476  3.500    H    H    K    V  
  114  116   113  4.028  4.500    H    H    Y    K  
   94   95   114  4.865  5.500    H  HE1    A    W  
   91   94   115  5.662  5.800    H    H    V    A  
   94   95   116  2.634  3.700    H    H    A    W  
   72   73   117  2.523  3.000    H    H    Q    E  
   72   75   118  5.011  5.000    H    H    Q    G m
   23   24   119  2.585  3.800    H    H    S    V  
   24  191   120  3.861  4.100    H   HD    V    L  
   24  128   121  4.941  4.700    H   HD    V    I m
   25   26   122  2.682  3.200    H    H    A    N  
   26   27   123  2.581  3.000    H    H    N    Q  
   24   26   124  3.716  4.600    H    H    V    N  
   33   55   125  3.808  4.800    H    H    I    T  
   33   34   126  3.410  5.300    H    H    I    L  
   34   35   127  3.207  5.300    H    H    L    C  
   34   99   128  3.763  5.500    H    H    L    V  
  131  188   129  3.767  4.200    H    H    G    I  
   22   23   130  2.588  4.200    H    H    V    S  
   22   24   131  3.668  5.400    H    H    V    V  
  120  121   132  2.620  4.000    H    H    G    L  
   44   45   133  2.747  4.200    H    H    A    C  
   43   44   134  2.866  4.200    H    H    N    A  
   43   45   135  4.649  5.300    H    H    N    C  
   42   43   136  2.963  4.900    H    H    R    N  
  100  101   137  2.904  5.500    H    H    S    I  
  167  191   138  3.649  3.700    H    H    I    L  
   64   66   139  4.103  4.500    H    H    L    K  
   69   70   140  2.764  3.300    H    H    Q    L  
   53   54   141  3.515  4.700    H    H    E    V  
   35   55   142  4.173  5.300    H    H    C    T  
  175  184   143  4.643  4.700    H    H    L    K  
  175  185   144  5.008  5.400    H    H    L    A  
   44   46   145  4.359  5.300    H    H    A    F  
   60   63   146  5.205  5.200    H    H    S    G m
  101  102   147  3.002  5.100    H    H    I    F  
   35   57   148  4.265  5.100    H    H    C    V  
   37   57   149  4.287  4.500    H    H    A    V  
   57   81   150  4.243  4.800    H   HG    V    V  
   36   57   151  3.989  4.500   HD    H    L    V  
   34   57   152  3.373  3.800   HD    H    L    V  
  129  190   153  3.618  4.800    H   HD    L    L  
  163  195   154  3.777  5.200    H   HD    L    L  
  160  163   155  3.582  4.100   HD    H    L    L  
   48   50   156  3.948  4.700    H    H    A    L  
   64   81   157  3.356  3.700   HD    H    L    V  
   57   81   158  4.140  4.700   HG    H    V    V  
  137  150   159  4.405  4.800    H   HD    L    L  
  137  150   160  4.405  5.600    H   HD    L    L  
  137  147   161  3.678  4.300    H   HD    L    L  
  159  160   162  2.711  3.000    H    H    E    L  
   61   62   163  4.707  3.700    H   HG    S    V m
  163  166   164  4.937  5.300   HD    H    L    L  
  186  187   165  3.926  4.100    H   HD    A    L  
   54   55   166  3.189  4.900    H    H    V    T  
   54   79   167  4.143  5.100    H    H    V    T  
   54   78   168  3.592  5.100    H   HD    V    I  
   65   67   169  3.611  4.700    H    H    A    A  
   64   65   170  2.768  3.500    H    H    L    A  
   68   71   171  5.236  5.600    H    H    K    A  
   69   71   172  4.558  4.600    H    H    Q    A  
   57   58   173  3.003  5.200    H    H    V    D  
   58   60   174  4.715  5.400    H    H    D    S  
   62   64   175  4.036  5.500   HG    H    V    L  
   62   64   176  4.036  4.400   HG    H    V    L  
   85   87   177  4.123  4.900    H    H    L    D  
  157  159   178  4.008  4.400    H    H    Q    E  
  153  157   179  5.659  5.700    H    H    L    Q  
  154  157   180  4.166  5.300    H    H    E    Q  
  108  111   181  4.537  5.400    H    H    S    Q  
  111  113   182  4.264  4.600    H    H    Q    L  
  160  162   183  5.496  5.600    H    H    L    S  
   50   51   184  2.430  3.300    H    H    L    G  
   62   63   185  2.995  3.500   HG    H    V    G  
  156  157   186  3.637  5.000   HD    H    L    Q  
  156  157   187  3.637  4.700   HD    H    L    Q  
  157  190   188  3.988  4.000    H   HD    Q    L  
  138  147   189  3.314  3.000    H   HD    Q    L m
  149  150   190  3.851  4.600    H   HD    L    L  
  191  192   191  3.018  3.000   HD    H    L    G m
   24  192   192  4.808  5.600   HG    H    V    G  
   60   62   193  5.342  4.800    H   HG    S    V m
   60   64   194  3.950  4.800    H   HD    S    L  
   60   64   195  3.950  5.300    H   HD    S    L  
  127  192   196  3.275  3.700    H    H    F    G  
  152  154   197  4.910  5.900    H    H    K    E  
   85   88   198  4.613  4.800    H    H    L    F  
   86   88   199  3.782  4.000    H    H    A    F  
  160  165   200  3.633  4.800    H  HE1    L    W  
   89   91   201  4.672  4.100    H   HG    D    V m
  163  195   202  3.833  4.300   HD    H    L    L  
   56   64   203  3.926  4.900    H   HD    A    L  
   34   56   204  4.096  4.900   HD    H    L    A  
   56   57   205  5.237  5.100    H   HG    A    V m
  160  165   206  3.545  5.800   HD  HE1    L    W  
  160  165   207  3.545  5.100   HD  HE1    L    W  
  158  165   208  4.066  6.200    H  HE1    S    W  
   56   81   209  4.886  4.000    H    H    A    V m
  163  165   210  3.548  4.800   HD    H    L    W  
   57   82   211  3.518  4.300   HG    H    V    Q  
   34   95   212  3.977  3.400   HD  HE1    L    W m
  147  150   213  3.906  5.300    H   HD    L    L  
  137  147   214  3.645  3.400   HD    H    L    L m
  137  147   215  3.645  3.500   HD    H    L    L m
   54   55   216  2.960  3.200   HG    H    V    T  
   58   64   217  3.061  3.500    H   HD    D    L  
   57   58   218  2.872  3.500   HG    H    V    D  
   21   25   219  3.653  4.100   HD    H    L    A  
   25   50   220  4.557  5.900    H   HD    A    L  
   25   47   221  3.951  5.000    H   HD    A    L  
   25   28   222  3.573  4.000    H   HD    A    I  
   24   25   223  3.052  3.300   HG    H    V    A  
   34   37   224  3.951  6.500   HD    H    L    A  
  133  147   225  4.147  5.700    H   HD    A    L  
  133  150   226  3.665  3.900    H   HD    A    L  
  156  190   227  5.474  5.700    H   HD    L    L  
   35   81   228  5.531  5.900    H   HG    C    V  
  163  193   229  3.121  3.300   HD    H    L    Q  
   81   84   230  3.872  4.400   HG    H    V    N  
   57   84   231  3.780  4.900   HG    H    V    N  
  156  159   232  4.618  5.700   HD    H    L    E  
  127  191   233  3.362  4.100    H   HD    F    L  
  127  163   234  3.389  4.200    H   HD    F    L  
   57   83   235  3.679  3.300   HG    H    V    S m
   71   76   236  3.951  4.500    H   HG    A    V  
  105  110   237  3.775  4.500   HD    H    L    R  
   71   78   238  3.756  4.200    H   HD    A    I  
  171  189   239  3.635  4.800   HD    H    L    Q  
  135  147   240  3.521  4.500    H   HD    E    L  
   91   94   241  3.286  3.700   HG    H    V    A  
  163  164   242  2.870  3.300   HD    H    L    N  
   30   33   243  4.871  6.100    H   HD    Q    I  
   72   76   244  4.135  4.800    H   HG    Q    V  
  117  118   245  3.254  3.400   HG    H    V    Y  
  118  160   246  3.479  3.400    H   HD    Y    L m
  145  149   247  3.505  3.800    H   HD    K    L  
  121  124   248  4.040  4.800   HD    H    L    G  
  124  163   249  4.293  5.800    H   HD    G    L  
  124  163   250  4.293  6.200    H   HD    G    L  
   22   23   251  2.924  3.200   HG    H    V    S  
   91   95   252  2.827  3.200    H  HE1    V    W  
   90   95   253  3.969  6.400    H  HE1    I    W  
   99  100   254  3.073  4.400   HG    H    V    S  
  101  103   255  4.756  6.600    H    H    I    C  
  102  103   256  2.991  4.700    H    H    F    C  
  187  188   257  3.103  4.000   HD    H    L    I  
  187  188   258  3.103  5.200   HD    H    L    I  
  105  113   259  3.993  4.400   HD    H    L    L  
  125  194   260  4.538  4.900    H    H    G    K  
  126  128   261  4.539  5.100   HG    H    V    I  
  128  191   262  4.242  5.300    H   HD    I    L  
  101  128   263  3.429  4.500   HD    H    I    I  
   85  109   264  3.740  5.800    H   HD    L    L  
   61   62   265  2.602  4.200    H    H    S    V  
  153  188   266  3.438  3.200    H   HD    L    I m
  153  190   267  4.296  5.200    H   HD    L    L  
  137  149   268  3.514  4.000   HD    H    L    L  
  104  105   269  2.923  5.100    H    H    H    L  
  101  102   270  3.269  4.400   HD    H    I    F  
  104  105   271  3.851  4.600    H   HD    H    L  
   34   55   272  3.953  5.100   HD    H    L    T  
   91   93   273  4.980  5.300    H    H    V    D  
   91   93   274  3.083  4.000   HG    H    V    D  
  154  158   275  5.802  6.100    H    H    E    S  
  131  156   276  4.771  6.000    H   HD    G    L  
   70   72   277  4.647  6.600   HD    H    L    Q  
  159  165   278  3.513  5.600    H  HE1    E    W  
   64   67   279  4.684  5.300    H    H    L    A  
  173  187   280  3.263  3.700    H   HD    R    L  
   51   76   281  3.477  3.700    H   HG    G    V  
  145  149   282  4.934  5.700    H    H    K    L  
   31   33   283  3.741  4.500    H   HD    G    I  
   21   46   284  3.820  5.500   HD    H    L    F  
   90  121   285  4.213  4.300   HD    H    I    L  
  117  121   286  4.119  4.800   HG    H    V    L  
   89   91   287  4.641  6.500    H    H    D    V  
   90   91   288  3.427  5.600   HD    H    I    V  
  132  188   289  4.203  5.800    H   HD    F    I  
  132  150   290  3.423  5.200    H   HD    F    L  
  132  187   291  4.194  5.900    H   HD    F    L  
  169  171   292  5.697  6.500    H    H    N    L  
   42   44   293  4.641  5.300    H    H    R    A  
  148  150   294  4.177  5.300    H   HD    D    L  
  148  150   295  4.177  5.900    H   HD    D    L  
   64   80   296  3.894  5.800   HD    H    L    T  
   64   80   297  3.894  5.300   HD    H    L    T  
   77   78   298  4.031  5.000    H   HD    K    I  
  110  113   299  4.797  5.200    H    H    R    L  
  107  111   300  5.807  6.400    H    H    S    Q  
   64   65   301  3.792  5.000   HD    H    L    A  
  137  139   302  3.933  5.600   HD    H    L    Y  
   90   91   303  4.239  3.500    H   HG    I    V m
   34   90   304  4.864  5.000   HD    H    L    I  
   46   48   305  4.412  5.200    H    H    F    A  
   48   54   306  3.466  3.900    H   HG    A    V  
   48   54   307  3.466  4.200    H   HG    A    V  
   48   50   308  4.096  6.100    H   HD    A    L  
   84   86   309  4.963  5.900    H    H    N    A  
   85   87   310  4.115  5.700   HD    H    L    D  
  137  146   311  3.271  3.400   HD    H    L    D  
   87   89   312  4.944  6.200    H    H    D    D  
   34   54   313  4.045  5.400    H   HG    L    V  
  175  184   314  4.122  5.500   HD    H    L    K  
   45   47   315  4.432  5.000    H    H    C    L  
   47   50   316  5.106  5.800    H    H    L    L  
  129  130   317  3.284  5.700   HD    H    L    E  
  114  117   318  3.679  4.200    H   HG    Y    V  
  117  120   319  4.227  5.700   HG    H    V    G  
   90  120   320  4.165  5.400   HD    H    I    G  
  102  128   321  4.776  5.900    H    H    F    I  
   61   63   322  4.379  5.300    H    H    S    G  
  157  165   323  4.456  5.400    H  HE1    Q    W  
   90  113   324  3.988  3.000   HD   HD    I    L m
   90  117   325  3.644  3.200   HD   HG    I    V m
   90  117   326  3.644  3.600   HD   HG    I    V m
   72   78   327  5.239  6.100    H   HD    Q    I  
   46   78   328  4.332  5.800    H   HD    F    I  
   76   78   329  3.774  4.200   HG   HD    V    I  
  128  192   330  4.649  6.600   HD    H    I    G  
   25  128   331  4.939  5.300    H   HD    A    I  
  126  128   332  3.613  3.600   HG   HD    V    I m
   21  128   333  3.739  3.100   HD   HD    L    I m
   24  128   334  3.434  3.000   HG   HD    V    I m
   28  126   335  3.846  3.300   HD   HG    I    V m
   21   28   336  4.542  3.900   HD   HD    L    I m
   28   47   337  3.715  3.400   HD   HD    I    L m
   28   47   338  3.715  2.800   HD   HD    I    L m
   33   54   339  3.672  3.200   HD   HG    I    V m
   33   99   340  3.928  4.200   HD   HG    I    V  
   33   47   341  3.782  4.200   HD   HD    I    L  
   33   50   342  4.201  4.500   HD   HD    I    L  
   33   47   343  3.782  3.700   HD   HD    I    L m
   91   98   344  4.290  5.300    H   HD    V    I  
  188  190   345  3.822  3.700   HD   HD    I    L m
   34   98   346  4.111  3.800   HD   HD    L    I m
  166  167   347  4.853  5.900    H   HD    L    I  
   24  167   348  4.343  5.300    H   HD    V    I  
  167  191   349  3.938  2.800   HD   HD    I    L m
   49   76   350  3.530  3.700    H   HG    S    V  
   51   76   351  3.477  5.800    H   HG    G    V  
   50   76   352  4.159  5.400    H   HG    L    V  
   24  126   353  3.702  3.700   HG   HG    V    V m
   21   24   354  3.670  2.800   HD   HG    L    V m
   48   50   355  4.096  6.100    H   HD    A    L  
   47   50   356  4.231  5.600    H   HD    L    L  
   58   64   357  3.061  3.500    H   HD    D    L  
   63   64   358  3.962  5.300    H   HD    G    L  
   64   65   359  3.792  5.100   HD    H    L    A  
   57   64   360  4.337  4.500   HG   HD    V    L  
   36   37   361  3.585  4.500   HD    H    L    A  
   36   57   362  3.767  3.700   HD   HG    L    V m
   34   36   363  3.599  3.100   HD   HD    L    L m
   34   99   364  3.983  6.300    H   HG    L    V  
   99  128   365  4.554  5.200   HG    H    V    I  
   99  126   366  3.819  3.200   HG   HG    V    V m
   24   99   367  4.520  3.800   HG   HG    V    V m
   47   50   368  5.498  6.000   HD    H    L    L  
   21   47   369  3.587  3.100   HD   HD    L    L m
   47   50   370  3.813  3.100   HD   HD    L    L m
  126  163   371  4.708  5.300   HG   HD    V    L  
  163  195   372  4.598  5.600   HD   HD    L    L  
  160  163   373  3.890  3.900   HD   HD    L    L  
  137  150   374  3.804  4.000   HD   HD    L    L  
  129  190   375  3.936  3.600   HD   HD    L    L m
  126  163   376  4.708  5.100   HG   HD    V    L  
  163  195   377  4.598  4.800   HD   HD    L    L  
  105  113   378  3.875  2.900   HD   HD    L    L m
  175  186   379  4.213  5.800   HD    H    L    A  
  175  185   380  3.668  5.000   HD    H    L    A  
  169  171   381  4.714  6.200    H   HD    N    L  
  169  171   382  4.714  5.100    H   HD    N    L  
  171  172   383  3.242  4.200   HD    H    L    E  
   47   99   384  3.594  2.900   HD   HG    L    V m
   27  191   385  5.411  5.900    H   HD    Q    L  
  128  191   386  3.666  4.800   HD   HD    I    L  
   24  191   387  3.454  3.100   HG   HD    V    L m
  126  191   388  3.636  3.200   HG   HD    V    L m
  128  191   389  3.666  3.800   HD   HD    I    L  
  165  166   390  4.603  5.900    H   HD    W    L  
  166  167   391  3.813  5.400   HD    H    L    I  
   35   99   392  4.230  5.000    H   HG    C    V  
   33   99   393  5.462  6.600    H   HG    I    V  
   54   99   394  4.946  3.700   HG   HG    V    V m
   28   99   395  3.710  4.200   HD   HG    I    V  
   22   23   396  2.924  4.200   HG    H    V    S  
   57   85   397  3.627  3.500   HG   HD    V    L m
  121  160   398  4.777  6.100    H   HD    L    L  
  190  192   399  4.123  6.400   HD    H    L    G  
  169  190   400  3.994  4.600    H   HD    N    L  
  168  190   401  4.153  5.400    H   HD    A    L  
  189  190   402  4.313  5.900    H   HD    Q    L  
  153  190   403  3.610  3.800   HD   HD    L    L  
  153  190   404  3.610  2.800   HD   HD    L    L m
   34   95   405  3.977  4.800   HD  HE1    L    W  
   34   81   406  4.054  3.700   HD   HG    L    V m
   34   36   407  3.599  3.500   HD   HD    L    L m
   34   57   408  3.881  3.100   HD   HG    L    V m
   24  191   409  3.454  3.000   HG   HD    V    L m
   76   77   410  2.758  4.100   HG    H    V    K  
   21   47   411  3.587  3.000   HD   HD    L    L m
   85   86   412  3.751  5.000   HD    H    L    A  
  118  121   413  4.245  5.500    H   HD    Y    L  
  117  121   414  3.657  3.100   HG   HD    V    L m
  121  160   415  4.114  3.900   HD   HD    L    L m
  121  160   416  4.114  4.300   HD   HD    L    L  
   35   47   417  5.536  6.400    H   HD    C    L  
  121  127   418  4.082  6.600   HD    H    L    F  
  153  154   419  3.486  5.000   HD    H    L    E  
  153  156   420  4.047  5.300   HD    H    L    L  
  153  155   421  4.472  6.200   HD    H    L    T  
  129  153   422  4.385  5.000   HD   HD    L    L  
  113  114   423  3.478  5.000   HD    H    L    Y  
   89  113   424  4.456  6.200    H   HD    D    L  
  113  117   425  3.627  4.300   HD   HG    L    V  
   62   63   426  2.995  3.900   HG    H    V    G  
   91   95   427  3.832  5.400   HG  HE1    V    W  
   56   81   428  4.175  6.400    H   HG    A    V  
   34   81   429  4.054  4.300   HD   HG    L    V  
   57   81   430  3.662  3.300   HG   HG    V    V m
  126  192   431  4.193  5.200   HG    H    V    G  
  126  193   432  4.996  5.100   HG    H    V    Q  
   24  126   433  3.702  5.100   HG   HG    V    V  
   81   95   434  4.337  6.100   HG  HE1    V    W  
   81   82   435  2.748  4.200   HG    H    V    Q  
   58   81   436  3.528  6.100    H   HG    D    V  
   57   81   437  3.662  4.200   HG   HG    V    V  
   57   81   438  3.662  3.600   HG   HG    V    V m
  100  126   439  3.915  5.000    H   HG    S    V  
   28  126   440  4.722  5.200    H   HG    I    V  
   54   56   441  3.942  4.900   HG    H    V    A  
   54   79   442  4.280  5.700   HG    H    V    T  
  113  117   443  5.541  6.300    H   HG    L    V  
   53   54   444  5.348  5.100    H   HG    E    V m
   85  109   445  3.740  5.000    H   HD    L    L  
  147  150   446  3.831  3.200   HD   HD    L    L m
  105  109   447  3.865  3.800   HD   HD    L    L m
   37   85   448  4.113  4.800    H   HD    A    L  
   21   24   449  3.670  4.400   HD   HG    L    V  
  153  156   450  4.560  5.500    H   HD    L    L  
  156  190   451  4.042  4.600   HD   HD    L    L  
   34   36   452  3.599  5.000   HD   HD    L    L  
  147  150   453  3.831  4.500   HD   HD    L    L  
  129  156   454  3.634  4.100   HD   HD    L    L  
  156  160   455  4.750  3.900   HD   HD    L    L m
  118  160   456  3.479  5.300    H   HD    Y    L  
  159  160   457  4.740  5.900    H   HD    E    L  
  129  160   458  4.156  4.400   HD   HD    L    L  
  160  163   459  3.890  3.400   HD   HD    L    L m
   34   91   460  4.577  5.400   HD    H    L    V  
   22   24   461  5.102  4.900   HG    H    V    V m
   57   81   462  4.140  4.500   HG    H    V    V  
   57   82   463  3.518  5.600   HG    H    V    Q  
   37   57   464  3.572  4.300    H   HG    A    V  
   57   85   465  3.627  3.800   HG   HD    V    L  
  154  188   466  4.922  5.700    H   HD    E    I  
  137  150   467  4.637  4.800   HD    H    L    L  
  145  149   468  3.505  5.400    H   HD    K    L  
  153  189   469  4.537  5.700   HD    H    L    Q  
  133  187   470  3.894  5.300    H   HD    A    L  
   99  128   471  3.559  3.600   HG   HD    V    I  
   24  128   472  3.434  3.100   HG   HD    V    I m
   90   98   473  3.665  3.100   HD   HD    I    I m
   24   28   474  3.603  3.200   HG   HD    V    I m
  117  121   475  3.657  3.500   HG   HD    V    L m
   21   99   476  3.902  3.600   HD   HG    L    V m
  113  117   477  3.627  3.700   HD   HG    L    V  
   33   54   478  3.672  4.100   HD   HG    I    V  
   70   73   479  4.368  5.100   HD    H    L    E  
  138  150   480  5.612  6.300    H   HD    Q    L  
  149  150   481  3.851  6.500    H   HD    L    L  
   33   53   482  4.200  5.600   HD    H    I    E  
   24   26   483  3.832  6.000   HG    H    V    N  
   99  101   484  4.413  5.400   HG    H    V    I  
   28   99   485  3.710  3.400   HD   HG    I    V m
  126  191   486  3.636  3.800   HG   HD    V    L  
  105  113   487  3.875  3.600   HD   HD    L    L m
  188  189   488  3.616  5.800   HD    H    I    Q  
   22   26   489  6.136  6.200   HG    H    V    N  
   74   76   490  4.241  4.800    H   HG    K    V  
  117  160   491  3.843  3.800   HG   HD    V    L m
  117  160   492  3.843  3.400   HG   HD    V    L m
  117  160   493  3.843  4.200   HG   HD    V    L  
   34   57   494  3.881  4.300   HD   HG    L    V  
   34   91   495  4.618  5.700   HD   HG    L    V  
  129  190   496  3.936  4.500   HD   HD    L    L  
  169  190   497  3.994  6.600    H   HD    N    L  
  129  156   498  3.634  4.000   HD   HD    L    L  
  128  129   499  3.865  6.600    H   HD    I    L  
  129  157   500  5.304  6.600   HD    H    L    Q  
  121  163   501  3.823  3.800   HD   HD    L    L m
   36   81   502  4.654  5.000   HD   HG    L    V  
   36   85   503  3.685  2.800   HD   HD    L    L m
   36   91   504  5.791  6.500   HD    H    L    V  
   35   36   505  4.306  5.400    H   HD    C    L  
   36   58   506  5.499  6.600   HD    H    L    D  
   24  126   507  3.702  4.700   HG   HG    V    V  
   28  126   508  3.846  5.100   HD   HG    I    V  
   47   54   509  3.829  3.200   HD   HG    L    V m
  133  150   510  3.665  5.500    H   HD    A    L  
  185  187   511  4.486  6.000    H   HD    A    L  
  105  109   512  3.865  2.800   HD   HD    L    L m
  105  109   513  3.865  3.300   HD   HD    L    L m
   47   50   514  3.813  4.200   HD   HD    L    L  
   24   47   515  3.907  4.000   HG   HD    V    L  
   47   54   516  3.829  4.000   HD   HG    L    V  
   50   54   517  4.140  4.500   HD   HG    L    V  
   47   54   518  3.829  4.200   HD   HG    L    V  
   64   82   519  3.685  5.400   HD    H    L    Q  
   57   85   520  3.627  5.600   HG   HD    V    L  
   70   74   521  4.195  3.900   HD    H    L    K m
   26   47   522  5.141  6.600    H   HD    N    L  
  137  147   523  4.096  3.200   HD   HD    L    L m
  137  145   524  3.594  4.700   HD    H    L    K  
  137  140   525  4.411  6.000   HD    H    L    N  
   21   28   526  4.542  4.900   HD   HD    L    I  
   36   85   527  3.685  4.100   HD   HD    L    L  
   36   85   528  3.685  3.000   HD   HD    L    L m
   85  113   529  3.958  4.200   HD   HD    L    L  
   62   65   530  5.090  6.200   HG    H    V    A  
   62   66   531  6.343  6.600   HG    H    V    K  
   93   94   532  2.486  3.100    H    H    D    A  
  169  189   533  3.584  3.200    H    H    N    Q m
   70   71   534  2.799  4.000    H    H    L    A  
  193  194   535  3.360  4.800    H    H    Q    K  
   46   47   536  2.775  3.800    H    H    F    L  
  152  153   537  3.087  5.100    H    H    K    L  
   80   81   538  3.237  5.100    H    H    T    V  
   81   82   539  3.025  5.100    H    H    V    Q  
  171  189   540  4.750  4.400    H    H    L    Q m
   77   78   541  3.007  4.900    H    H    K    I  
  157  158   542  2.462  3.200    H    H    Q    S  
  171  172   543  3.396  5.200    H    H    L    E  
  171  187   544  3.634  4.000    H    H    L    L  
  171  188   545  4.760  4.800    H    H    L    I  
  124  195   546  5.499  6.100    H    H    G    L  
  152  155   547  4.401  4.500    H    H    K    T  
  152  156   548  4.549  4.800    H    H    K    L  
  154  156   549  3.647  5.000    H    H    E    L  
  164  195   550  4.412  5.000    H    H    N    L  
  187  188   551  3.183  5.100    H    H    L    I  
  172  187   552  5.283  5.600    H    H    E    L  
  174  185   553  5.523  6.300    H    H    N    A  
  166  191   554  4.265  4.600    H    H    L    L  
  111  114   555  5.260  5.500    H    H    Q    Y  
   65   66   556  2.479  4.000    H    H    A    K  
   58   81   557  5.161  4.600    H    H    D    V m
   56   79   558  4.363  4.700    H    H    A    T  
   73   76   559  4.929  5.400    H    H    E    V  
   72   74   560  4.379  4.900    H    H    Q    K  
   70   72   561  4.774  5.500    H    H    L    Q  
   72   76   562  4.520  5.400    H    H    Q    V  
   34   55   563  4.509  6.100    H    H    L    T  
   68   70   564  4.187  5.000    H    H    K    L  
   69   72   565  5.920  6.000    H    H    Q    Q  
   62   65   566  4.339  5.500    H    H    V    A  
   65   68   567  4.669  5.800    H    H    A    K  
   62   64   568  3.648  5.400    H    H    V    L  
   33   53   569  5.321  5.800    H    H    I    E  
   50   52   570  4.024  4.200    H    H    L    Y  
   49   52   571  5.219  6.000    H    H    S    Y  
  109  112   572  4.910  5.500    H    H    L    Q  
  109  111   573  4.270  4.900    H    H    L    Q  
  142  143   574  2.576  5.300    H    H    G    G  
   23   25   575  4.136  5.200    H    H    S    A  
  133  137   576  4.987  6.600    H    H    A    L  
  133  136   577  4.514  4.800    H    H    A    Q  
  133  135   578  5.022  5.200    H    H    A    E  
  135  137   579  4.724  5.700    H    H    E    L  
   56   80   580  5.091  5.700    H    H    A    T  
   74   76   581  4.068  4.100    H    H    K    V  
  145  147   582  4.614  5.800    H    H    K    L  
  147  148   583  2.624  3.400    H    H    L    D  
  148  150   584  3.971  4.600    H    H    D    L  
  147  149   585  3.952  5.100    H    H    L    L  
  146  150   586  5.082  6.600    H    H    D    L  
  118  121   587  4.131  5.300    H    H    Y    L  
  119  121   588  4.308  5.700    H    H    Q    L  
  113  114   589  2.640  2.600    H    H    L    Y m
  173  186   590  4.642  5.700    H    H    R    A  
  173  187   591  4.559  5.100    H    H    R    L  
   58   83   592  4.553  4.400    H    H    D    S m
   25   28   593  4.615  5.400    H    H    A    I  
   25   27   594  3.962  4.700    H    H    A    Q  
   32   53   595  5.327  6.600    H    H    K    E  
  119  120   596  2.550  4.000    H    H    Q    G  
  185  186   597  3.306  4.900    H    H    A    A  
  185  187   598  5.620  6.600    H    H    A    L  
  124  194   599  4.258  4.200    H    H    G    K m
   37   59   600  5.046  5.500    H    H    A    Q  
   84   88   601  5.871  6.100    H    H    N    F  
  158  160   602  4.392  4.500    H    H    S    L  
  160  163   603  5.087  6.300    H    H    L    L  
  155  157   604  3.684  4.900    H    H    T    Q  
   63   66   605  4.433  5.600    H    H    G    K  
   49   51   606  3.861  5.200    H    H    S    G  
   57   81   607  5.597  5.800    H    H    V    V  
   60   83   608  5.592  6.200    H    H    S    S  
  165  193   609  4.904  5.800    H    H    W    Q  
  165  167   610  6.118  6.500    H    H    W    I  
  167  193   611  6.301  6.600    H    H    I    Q  
  133  186   612  4.820  5.300    H    H    A    A  
   32   33   613  3.219  5.800    H    H    K    I  
  162  165   614  5.392  6.600    H  HE1    S    W  
   55   56   615  3.129  5.600    H    H    T    A  
  102  129   616  5.506  6.600    H    H    F    L  
  107  109   617  3.927  5.400    H    H    S    L  
   98  117   618  4.180  4.100   HD   HG    I    V m
   98  121   619  3.647  4.200   HD   HD    I    L  
  153  188   620  3.832  4.300   HD   HD    L    I  
  153  188   621  3.832  4.800   HD   HD    L    I  
  153  190   622  3.610  3.500   HD   HD    L    L m
  109  113   623  4.340  5.900   HD   HD    L    L  
   36  113   624  3.964  4.500   HD   HD    L    L  
  113  117   625  3.627  4.500   HD   HG    L    V  
   36   98   626  4.246  6.100   HD   HD    L    I  
   36   90   627  3.988  5.000   HD   HD    L    I  
   57   81   628  3.662  2.800   HG   HG    V    V m
   34   81   629  4.054  5.300   HD   HG    L    V  
   64   81   630  4.175  5.900   HD   HG    L    V  
  166  167   631  4.579  6.300   HD   HD    L    I  
  126  166   632  4.542  5.900   HG   HD    V    L  
  171  187   633  4.375  5.200   HD   HD    L    L  
   64   81   634  4.175  5.600   HD   HG    L    V  
   28  128   635  4.907  4.600   HD   HD    I    I m
   28   33   636  3.899  4.300   HD   HD    I    I  
   21  101   637  4.038  4.800   HD   HD    L    I  
   21  101   638  4.038  4.700   HD   HD    L    I  
   99  101   639  3.735  4.600   HG   HD    V    I  
   85  109   640  4.102  5.000   HD   HD    L    L  
   90  121   641  4.512  5.300   HD   HD    I    L  
  117  163   642  4.726  5.600   HG   HD    V    L  
   85  105   643  3.932  3.800   HD   HD    L    L m
   36  105   644  4.574  5.800   HD   HD    L    L  
   36  117   645  4.344  5.400   HD   HG    L    V  
   47   54   646  3.829  5.800   HD   HG    L    V  
   91   98   647  4.515  6.100   HG   HD    V    I  
   99  101   648  3.735  4.400   HG   HD    V    I  
   99  128   649  3.559  5.900   HG   HD    V    I  
  126  191   650  3.636  4.700   HG   HD    V    L  
  126  166   651  4.542  4.600   HG   HD    V    L  
  126  128   652  3.613  5.700   HG   HD    V    I  
   47   99   653  3.594  4.300   HD   HG    L    V  
  129  156   654  3.634  4.500   HD   HD    L    L  
  137  147   655  4.096  4.900   HD   HD    L    L  
  137  147   656  4.096  4.500   HD   HD    L    L  
  137  147   657  4.096  5.000   HD   HD    L    L  
  105  109   658  3.865  4.400   HD   HD    L    L  
   85  105   659  3.932  3.300   HD   HD    L    L m
   21   54   660  5.523  6.600   HD   HG    L    V  
   21   99   661  3.902  6.600   HD   HG    L    V  
   57   85   662  3.627  5.300   HG   HD    V    L  
  129  160   663  4.156  6.600   HD   HD    L    L  
   36  113   664  3.964  4.800   HD   HD    L    L  
  156  190   665  4.042  3.000   HD   HD    L    L m
  156  188   666  4.210  4.400   HD   HD    L    I  
  137  150   667  3.804  5.100   HD   HD    L    L  
  166  191   668  3.911  3.700   HD   HD    L    L m
  166  191   669  3.911  4.900   HD   HD    L    L  
  126  191   670  3.636  5.700   HG   HD    V    L  
   21  191   671  4.912  6.100   HD   HD    L    L  
  166  191   672  3.911  5.700   HD   HD    L    L  
   24  191   673  3.454  4.500   HG   HD    V    L  
  167  191   674  3.938  4.300   HD   HD    I    L  
  175  187   675  4.101  5.000   HD   HD    L    L  
  121  163   676  3.823  5.900   HD   HD    L    L  
  175  187   677  4.101  4.900   HD   HD    L    L  
  187  188   678  4.880  6.600   HD   HD    L    I  
   90  113   679  3.988  5.100   HD   HD    I    L  
   36   90   680  3.988  4.700   HD   HD    L    I  
   54   78   681  3.883  5.100   HG   HD    V    I  
   24   47   682  3.907  5.200   HG   HD    V    L  
   24  191   683  3.454  5.600   HG   HD    V    L  
  156  190   684  4.042  6.000   HD   HD    L    L  
   34   90   685  4.127  5.000   HD   HD    L    I  
  147  150   686  3.831  3.400   HD   HD    L    L m
  129  156   687  3.634  3.900   HD   HD    L    L  
  117  129   688  4.834  6.600   HG   HD    V    L  
  188  190   689  3.822  5.400   HD   HD    I    L  
   34   85   690  5.226  5.700   HD   HD    L    L  
   34   98   691  4.111  6.500   HD   HD    L    I  
   24  167   692  4.252  4.000   HG   HD    V    I m
   36   57   693  3.767  3.200   HD   HG    L    V m
   47   99   694  3.594  5.400   HD   HG    L    V  
   47   99   695  3.594  3.500   HD   HG    L    V m
   57   64   696  4.337  4.900   HG   HD    V    L  
   36  117   697  4.344  5.400   HD   HG    L    V  
   34   57   698  3.881  4.800   HD   HG    L    V  
  117  129   699  4.834  6.500   HG   HD    V    L  
  160  163   700  3.890  4.900   HD   HD    L    L  
  117  163   701  4.726  6.600   HG   HD    V    L  
   21   99   702  3.902  5.200   HD   HG    L    V  
   34   81   703  4.054  5.200   HD   HG    L    V  
   81   85   704  4.587  6.600   HG   HD    V    L  
   47  126   705  4.346  5.600   HD   HG    L    V  
   21  126   706  4.361  5.400   HD   HG    L    V  
   36   85   707  3.685  4.900   HD   HD    L    L  
   36   57   708  3.767  6.200   HD   HG    L    V  
   70   78   709  4.807  6.000   HD   HD    L    I  
   21   47   710  3.587  4.000   HD   HD    L    L  
   21   50   711  4.279  4.600   HD   HD    L    L  
  137  150   712  3.804  4.400   HD   HD    L    L  
  121  163   713  3.823  4.700   HD   HD    L    L  
   47  128   714  4.891  5.800   HD   HD    L    I  
   21   99   715  3.902  5.300   HD   HG    L    V  
   33   99   716  3.928  5.300   HD   HG    I    V  
   21  128   717  3.739  5.600   HD   HD    L    I  
   28  191   718  5.319  5.900   HD   HD    I    L  
   47  128   719  4.891  5.400   HD   HD    L    I  
  156  188   720  4.210  6.600   HD   HD    L    I  
  163  191   721  4.765  6.100   HD   HD    L    L  
  129  188   722  4.767  6.300   HD   HD    L    I  
   98  121   723  3.647  4.200   HD   HD    I    L  
   81   85   724  4.587  5.400   HG   HD    V    L  
   36  113   725  3.964  6.100   HD   HD    L    L  
   85  109   726  4.102  4.900   HD   HD    L    L  
  126  166   727  4.542  5.900   HG   HD    V    L  
   36  113   728  3.964  4.600   HD   HD    L    L  
  166  167   729  4.579  5.300   HD   HD    L    I  
  153  190   730  3.610  4.500   HD   HD    L    L  
   64   83   731  3.616  4.100   HD    H    L    S  
  166  191   732  3.426  4.900    H   HD    L    L  
   24  191   733  3.861  4.800    H   HD    V    L  
  167  191   734  3.726  5.200    H   HD    I    L  
  126  194   735  4.334  4.100   HG    H    V    K m
  126  127   736  3.298  4.400   HG    H    V    F  
   75   76   737  4.264  4.300    H   HG    G    V  
   76   78   738  3.742  5.200   HG    H    V    I  
   23   24   739  4.667  4.800    H   HG    S    V  
   37   85   740  4.113  4.600    H   HD    A    L  
   85   88   741  3.867  5.200   HD    H    L    F  
   84   85   742  3.594  3.800    H   HD    N    L  
  121  127   743  4.082  4.900   HD    H    L    F  
  148  149   744  4.159  5.300    H   HD    D    L  
  149  150   745  4.053  5.400   HD    H    L    L  
   36   37   746  3.585  5.400   HD    H    L    A  
  109  110   747  3.822  5.500   HD    H    L    R  
   86  109   748  3.478  5.200    H   HD    A    L  
  136  137   749  4.352  5.300    H   HD    Q    L  
  113  117   750  3.960  4.600   HD    H    L    V  
  113  116   751  3.989  4.600   HD    H    L    K  
  193  195   752  3.784  5.100    H   HD    Q    L  
  163  192   753  4.161  4.900   HD    H    L    G  
   35   54   754  3.968  4.800    H   HG    C    V  
  166  193   755  3.618  4.400   HD    H    L    Q  
   91   93   756  3.083  4.900   HG    H    V    D  
   50   51   757  3.594  5.000   HD    H    L    G  
   91   92   758  2.815  3.500   HG    H    V    A  
  136  147   759  3.491  5.400    H   HD    Q    L  
  146  147   760  5.244  6.000    H   HD    D    L  
  130  156   761  4.737  5.700    H   HD    E    L  
  166  191   762  3.426  4.600    H   HD    L    L  
  147  150   763  3.906  4.700    H   HD    L    L  
  170  171   764  3.900  4.300    H   HD    N    L  
  171  189   765  3.635  4.600   HD    H    L    Q  
   49   76   766  3.530  4.900    H   HG    S    V  
   75   76   767  4.264  4.300    H   HG    G    V  
  167  190   768  4.899  6.200   HD    H    I    L  
   90  116   769  5.055  5.500   HD    H    I    K  
   23   24   770  4.667  4.300    H   HG    S    V m
   24   26   771  3.832  4.500   HG    H    V    N  
   34   36   772  3.511  4.900   HD    H    L    L  
   57   58   773  2.872  4.800   HG    H    V    D  
   28   47   774  6.347  6.600    H   HD    I    L  
   57   84   775  3.780  4.400   HG    H    V    N  
  117  118   776  3.254  4.000   HG    H    V    Y  
   57   60   777  4.724  6.600   HG    H    V    S  
  116  117   778  4.893  6.600    H   HG    K    V  
  163  192   779  4.161  5.100   HD    H    L    G  
   80   81   780  5.180  5.300    H   HG    T    V  
   81   83   781  3.374  4.800   HG    H    V    S  
  152  188   782  4.469  5.000    H   HD    K    I  
   98  125   783  4.158  5.800   HD    H    I    G  
   98  121   784  4.373  4.600   HD    H    I    L  
  137  146   785  3.271  4.800   HD    H    L    D  
  166  167   786  3.813  5.200   HD    H    L    I  
  171  187   787  4.947  5.800    H   HD    L    L  
   58   81   788  3.528  5.400    H   HG    D    V  
   57   59   789  3.952  5.400   HG    H    V    Q  
   37   57   790  3.572  4.400    H   HG    A    V  
   91   95   791  3.832  3.800   HG  HE1    V    W m
   33   54   792  4.099  5.400   HD    H    I    V  
   64   81   793  3.356  3.200   HD    H    L    V m
   34   81   794  5.420  5.600   HD    H    L    V  
  131  153   795  3.795  4.300    H   HD    G    L  
  131  190   796  5.000  5.700    H   HD    G    L  
  131  188   797  3.341  5.100    H   HD    G    I  
  190  191   798  3.129  5.900   HD    H    L    L  
  190  191   799  3.129  4.000   HD    H    L    L  
  167  191   800  3.658  5.300   HD    H    I    L  
  153  190   801  4.607  5.300   HD    H    L    L  
   34   99   802  3.983  4.700    H   HG    L    V  
   22   24   803  4.166  5.000    H   HG    V    V  
  117  160   804  4.072  5.400    H   HD    V    L  
   90  117   805  4.121  4.400   HD    H    I    V  
  105  109   806  4.267  5.200   HD    H    L    L  
  105  109   807  4.267  5.200   HD    H    L    L  
   61   62   808  4.707  5.100    H   HG    S    V  
   99  101   809  4.413  5.000   HG    H    V    I  
  109  113   810  4.247  5.500   HD    H    L    L  
   78   79   811  3.380  4.200   HD    H    I    T  
   28  126   812  4.722  4.400    H   HG    I    V m
   24   28   813  5.270  5.600   HG    H    V    I  
   50   76   814  4.159  4.900    H   HG    L    V  
   50   54   815  4.777  4.600    H   HG    L    V m
   85   90   816  4.531  5.800   HD    H    L    I  
   90  113   817  4.470  6.300    H   HD    I    L  
  121  125   818  3.877  5.200   HD    H    L    G  
  121  125   819  3.877  5.200   HD    H    L    G  
  125  163   820  4.051  5.600    H   HD    G    L  
  163  194   821  3.823  4.300   HD    H    L    K  
   34   35   822  3.010  3.900   HD    H    L    C  
   35   57   823  4.292  4.800    H   HG    C    V  
  166  193   824  3.618  4.700   HD    H    L    Q  
  163  193   825  3.121  4.100   HD    H    L    Q  
  127  163   826  3.389  4.900    H   HD    F    L  
  126  127   827  3.298  4.400   HG    H    V    F  
  153  190   828  4.296  4.700    H   HD    L    L  
  153  169   829  3.914  3.300   HD    H    L    N m
  113  114   830  3.478  5.000   HD    H    L    Y  
  100  101   831  3.750  4.700    H   HD    S    I  
   99  100   832  3.073  4.500   HG    H    V    S  
  100  128   833  3.869  5.700    H   HD    S    I  
   33   54   834  3.863  4.000    H   HG    I    V  
  102  129   835  3.531  5.500    H   HD    F    L  
   81   82   836  2.748  2.600   HG    H    V    Q m
   56   64   837  3.926  6.500    H   HD    A    L  
   56   81   838  4.175  3.800    H   HG    A    V m
  137  148   839  3.487  3.700   HD    H    L    D  
  147  148   840  3.431  4.000   HD    H    L    D  
  137  148   841  3.487  6.300   HD    H    L    D  
  126  192   842  4.193  5.700   HG    H    V    G  
  154  190   843  4.880  6.200    H   HD    E    L  
  124  126   844  5.346  6.100    H   HG    G    V  
  108  109   845  4.944  6.400    H   HD    S    L  
   45   78   846  4.268  5.400    H   HD    C    I  
  164  195   847  3.226  3.900    H   HD    N    L  
  164  195   848  3.226  3.200    H   HD    N    L m
   27  126   849  4.786  5.000    H   HG    Q    V  
   27  126   850  4.786  5.700    H   HG    Q    V  
   24   27   851  4.228  5.400   HG    H    V    Q  
   27   28   852  4.017  5.200    H   HD    Q    I  
   76   77   853  2.758  3.400   HG    H    V    K  
  195  196   854  3.347  4.300   HD    H    L    E  
  109  110   855  3.822  5.400   HD    H    L    R  
  105  110   856  3.775  5.300   HD    H    L    R  
   73   76   857  4.508  5.200    H   HG    E    V  
  172  187   858  4.879  5.900    H   HD    E    L  
   74   76   859  4.241  4.100    H   HG    K    V m
  137  145   860  3.594  3.900   HD    H    L    K  
  157  190   861  3.988  4.300    H   HD    Q    L  
  153  157   862  3.899  4.300   HD    H    L    Q  
  167  191   863  3.726  4.300    H   HD    I    L  
  167  190   864  4.374  5.700    H   HD    I    L  
   49   50   865  4.027  5.900    H   HD    S    L  
   49   54   866  4.213  5.100    H   HG    S    V  
   49   50   867  4.027  5.100    H   HD    S    L  
   68   78   868  4.616  5.400    H   HD    K    I  
   91   94   869  3.286  5.400   HG    H    V    A  
  152  156   870  3.853  4.800    H   HD    K    L  
   62   65   871  5.090  6.300   HG    H    V    A  
   25  191   872  4.690  6.600    H   HD    A    L  
   24   25   873  3.052  4.300   HG    H    V    A  
   64   67   874  4.496  5.700   HD    H    L    A  
   47   48   875  3.783  5.000   HD    H    L    A  
   48   76   876  4.384  5.700    H   HG    A    V  
   70   78   877  4.421  5.700    H   HD    L    I  
  173  187   878  3.263  4.800    H   HD    R    L  
   86  109   879  3.478  4.300    H   HD    A    L  
  136  150   880  4.146  4.700    H   HD    Q    L  
  136  147   881  3.491  4.300    H   HD    Q    L  
  160  162   882  3.633  6.400   HD    H    L    S  
  160  162   883  3.633  4.700   HD    H    L    S  
   63   64   884  3.962  6.000    H   HD    G    L  
   26   28   885  4.629  5.100    H   HD    N    I  
  117  120   886  4.227  5.800   HG    H    V    G  
  116  117   887  4.893  3.500    H   HG    K    V m
  109  112   888  4.257  5.400   HD    H    L    Q  
  137  138   889  3.408  4.800   HD    H    L    Q  
  146  149   890  3.737  3.900    H   HD    D    L  
   52   54   891  4.982  4.900    H   HG    Y    V m
  160  163   892  3.582  5.200   HD    H    L    L  
   85   89   893  3.837  4.700   HD    H    L    D  
   89   90   894  4.544  6.200    H   HD    D    I  
  128  129   895  3.865  5.000    H   HD    I    L  
   33   34   896  3.793  5.700   HD    H    I    L  
   21   47   897  4.077  4.600   HD    H    L    L  
   21   47   898  4.077  6.200   HD    H    L    L  
   47   54   899  3.916  4.900    H   HG    L    V  
   47   54   900  3.916  5.500    H   HG    L    V  
   33   47   901  4.523  6.600   HD    H    I    L  
   47   78   902  4.342  6.200    H   HD    L    I  
  132  150   903  3.423  5.300    H   HD    F    L  
  129  130   904  3.284  4.300   HD    H    L    E  
  138  147   905  3.314  5.400    H   HD    Q    L  
  117  121   906  4.119  4.700   HG    H    V    L  
  163  165   907  4.373  5.900   HD  HE1    L    W  
  165  190   908  4.116  5.600  HE1   HD    W    L  
  105  112   909  3.816  5.300   HD    H    L    Q  
  125  126   910  4.991  5.300    H   HG    G    V  
   36   99   911  4.027  4.600    H    H    L    V  
   79   54   912  4.143  4.600    H    H    T    V  
   79   56   913  4.363  4.600    H    H    T    A  
   81   56   914  4.886  4.600    H    H    V    A m
   81   58   915  5.161  4.600    H    H    V    D m
   83   58   916  4.553  4.600    H    H    S    D  
   55   33   917  3.808  4.600    H    H    T    I  
   55   35   918  4.173  4.600    H    H    T    C  
   57   35   919  4.265  4.600    H    H    V    C  
   57   37   920  4.287  4.600    H    H    V    A  
   59   37   921  5.046  4.600    H    H    Q    A m
   34   97   922  4.623  4.600    H    H    L    G m
   98  126   923  4.059  4.600    H    H    I    V  
  100  126   924  3.996  4.600    H    H    S    V  
  191  167   925  3.649  3.600    H    H    L    I m
  189  169   926  3.584  3.600    H    H    Q    N  
  187  171   927  3.634  4.600    H    H    L    L  
  185  173   928  3.340  3.600    H    H    A    R  
  100   36   929  3.402  3.600   HA    H    S    L  
  190  168   930  2.850  3.400   HA   HA    L    A  
  126  193   931  3.179  3.400   HA   HA    V    Q  
  128  191   932  2.912  3.400   HA   HA    I    L  
  130  189   933  2.928  3.400   HA   HA    E    Q  
  165  127   934  4.472  6.600  HZ3   HZ    W    F  
  101  128   935  3.357  3.800   HA    H    I    I  
  127  160   936  3.878  6.100   HD   HD    F    L  
  127  156   937  3.862  6.100   HE   HD    F    L  
  127  113   938  4.621  6.100   HE   HD    F    L  
  117   90   939  3.644  4.100   HG   HD    V    I  
  113   85   940  3.958  4.100   HD   HD    L    L  
  105   85   941  3.932  4.100   HD   HD    L    L  
   88   34   942  3.787  4.100   HE   HD    F    L  
   88   34   943  3.787  4.100   HE   HD    F    L  
   95   91   944  2.827  3.100  HE1    H    W    V  
   34   90   945  3.945  3.600   HD  HG2    L    I m
  114  156   946  4.916  3.600   HE   HD    Y    L m
  114  127   947  4.495  4.600   HE   HZ    Y    F  
