# Supplementary material for: Implementation of Replica-Averaged Restraints from Nuclear Magnetic Resonance Measurement with UNRES Coarse Grained Model of Polypeptide Chains
Source: Molecules. 2025 Nov 10;30(22):4354. doi: 10.3390/molecules30224354 (PMC12654794; doi:10.3390/molecules30224354)
Supplement: Supplementary file 1 [file molecules-30-04354-s001.zip › NMR/2KZN_280K_20models_aveall.nmr]

average distances
  102  115     1  3.600  5.300   HG    H    V    C  
  102  114     2  4.289  5.700   HG    H    V    Y  
   41   43     3  3.863  5.400    H   HG    L    V  
   41  124     4  4.408  5.400   HD    H    L    V  
   41   51     5  3.859  5.300   HD    H    L    L  
   41   52     6  3.497  5.500   HD    H    L    F  
   41   42     7  2.960  4.400   HD    H    L    Y  
  129  138     8  4.213  5.000   HD    H    L    L  
  102  115     9  3.600  3.900   HG    H    V    C  
  128  129    10  4.306  4.800    H   HD    K    L  
  129  131    11  5.753  5.600   HD    H    L    E m
  127  129    12  4.262  6.000    H   HD    H    L  
   78  102    13  4.353  5.600    H   HG    K    V  
  126  129    14  3.548  5.300    H   HD    K    L  
  124  128    15  3.764  4.000   HG    H    V    K  
  124  127    16  4.152  5.600   HG    H    V    H  
  127  129    17  4.262  4.800    H   HD    H    L  
  129  137    18  2.945  5.200   HD    H    L    Y  
  140  141    19  3.403  4.800   HD    H    L    F  
  129  134    20  4.529  5.700   HD    H    L    Y  
   43  123    21  5.546  5.100   HG    H    V    F m
  128  129    22  4.306  4.700    H   HD    K    L  
   88  112    23  4.083  4.800    H   HD    T    L  
   78   90    24  3.867  5.700    H   HG    K    V  
  106  112    25  3.747  5.100    H   HD    G    L  
   43   49    26  4.092  4.100   HG    H    V    K  
  103  112    27  4.070  4.200    H   HD    F    L  
   92   99    28  3.451  3.300    H   HD    S    L m
  104  112    29  4.758  3.700   HD   HD    N    L m
   43   45    30  3.222  4.100   HG    H    V    I  
   12   47    31  3.985  5.400   HD    H    L    S  
    9   13    32  3.703  3.700   HD   HD    I    N m
    9   13    33  3.703  3.800   HD   HD    I    N  
   46   97    34  5.924  6.000   HG    H    V    S  
   45   46    35  4.344  4.000    H   HG    I    V m
   15   19    36  6.413  5.700    H   HG    M    V m
   90   91    37  3.314  4.200   HG    H    V    R  
   46   48    38  4.569  3.800   HG    H    V    G m
   45  122    39  3.519  4.700   HD    H    I    R  
   90  115    40  4.436  5.200   HG    H    V    C  
   79   88    41  4.324  4.200   HD    H    L    T m
   78   90    42  3.867  4.000    H   HG    K    V  
   19   64    43  7.246  5.600   HG  HE1    V    W m
   16   46    44  4.929  4.600   HE   HG    Q    V m
   16   46    45  4.929  4.600   HE   HG    Q    V m
  129  138    46  5.359  5.200    H   HD    L    L m
  103  112    47  4.070  6.000    H   HD    F    L  
  110  112    48  3.874  4.100   HD   HD    N    L  
  110  112    49  3.874  4.100   HD   HD    N    L  
  112  113    50  3.041  4.500   HD    H    L    R  
  137  138    51  3.694  4.400    H   HD    Y    L  
  132  138    52  5.779  6.000    H   HD    E    L  
  135  138    53  3.926  4.700    H   HD    E    L  
   54   55    54  3.182  4.500   HG    H    S    K  
   54   56    55  4.162  5.700   HG    H    S    D  
   54   57    56  4.106  4.500   HG    H    S    K  
   47   49    57  4.361  4.700   HG    H    S    K  
  118  119    58  3.275  4.800   HG    H    S    A  
  100  101    59  3.998  4.700    H    H    G    H  
   34   36    60  4.294  4.700    H    H    W    H  
   35   36    61  2.542  3.800    H    H    D    H  
   16   46    62  3.765  4.600   HE    H    Q    V  
   20   22    63  3.707  4.800    H    H    T    N  
   22   23    64  2.686  3.500    H    H    N    N  
   22   24    65  3.884  3.700    H    H    N    G m
   30   31    66  2.485  3.600    H    H    Q    N  
   29   30    67  2.821  4.400    H    H    F    Q  
  140  141    68  2.565  3.300    H    H    L    F  
   34   35    69  2.359  4.200    H    H    W    D  
  126  129    70  4.909  4.800    H    H    K    L m
   45   47    71  4.600  4.800    H    H    I    S  
   47   49    72  4.612  4.100    H    H    S    K m
   47   48    73  2.621  3.600    H    H    S    G  
    9   12    74  5.295  4.900    H    H    I    L m
   10   12    75  3.449  4.200    H    H    K    L  
   96   97    76  3.312  4.100    H    H    D    S  
   56   57    77  2.734  3.600    H    H    D    K  
   31   34    78  2.485  4.400    H  HE1    N    W  
  111  112    79  2.494  3.800    H    H    G    L  
   55   57    80  4.122  4.300    H    H    K    K  
   63   64    81  2.474  4.300    H    H    G    W  
  126  128    82  4.350  4.500    H    H    K    K  
   11   13    83  4.325  5.600    H    H    S    N  
    8   10    84  5.239  4.200    H    H    K    K m
    9   10    85  2.881  3.300    H    H    I    K  
   11   12    86  2.905  3.100    H    H    S    L  
   55   56    87  2.683  3.800    H    H    K    D  
   54   55    88  2.853  3.800    H    H    S    K  
   31   34    89  4.945  5.000    H    H    N    W  
   20   23    90  3.946  4.800    H    H    T    N  
   19   20    91  2.494  3.800    H    H    V    T  
   20   21    92  2.789  4.000    H    H    T    Q  
   52   71    93  4.912  5.100    H    H    F    I  
   75   76    94  2.724  4.800    H    H    V    E  
   73   75    95  3.378  3.900    H    H    E    V  
   74   75    96  2.417  3.600    H    H    E    V  
  105  113    97  3.858  5.000    H    H    D    R  
   16   46    98  3.765  4.600   HE    H    Q    V  
   48   49    99  2.937  3.700    H    H    G    K  
   95   96   100  2.611  3.800    H    H    A    D  
   92   97   101  4.780  4.400    H    H    S    S m
  105  106   102  2.636  3.400    H    H    D    G  
  137  138   103  2.596  3.300    H    H    Y    L  
   29   31   104  4.706  4.700    H    H    F    N m
   89  102   105  5.225  4.600    H    H    E    V m
   71   72   106  3.876  4.700    H    H    I    E  
   72   73   107  2.581  3.800    H    H    E    E  
  101  102   108  3.603  4.600    H    H    H    V  
   88  102   109  3.987  4.100    H    H    T    V  
  126  127   110  2.798  3.700    H    H    K    H  
    6    9   111  5.262  5.100    H    H    E    I m
  110  111   112  2.716  4.300    H    H    N    G  
    5    6   113  2.818  3.900    H    H    K    E  
    5    7   114  4.245  4.600    H    H    K    E  
   37   38   115  2.596  3.800    H    H    K    E  
   44   49   116  3.451  3.900    H    H    D    K  
   21   23   117  3.768  3.700    H    H    Q    N m
   21   22   118  2.667  3.300    H    H    Q    N  
   24   25   119  3.086  4.800    H    H    G    T  
  133  134   120  2.606  3.300    H    H    G    Y  
   17   19   121  3.823  3.900    H    H    Y    V  
   16   19   122  4.655  4.800    H    H    Q    V  
    7    9   123  4.266  4.500    H    H    E    I  
   84   85   124  2.484  3.500    H    H    G    M  
  131  132   125  2.777  3.200    H    H    E    E  
   86   87   126  4.382  4.700    H    H    I    R  
   46   47   127  2.926  4.000    H    H    V    S  
  104  105   128  3.331  4.000    H    H    N    D  
   46   48   129  4.322  3.900    H    H    V    G m
   15   16   130  2.777  3.300    H    H    M    Q  
   45   46   131  2.464  3.800    H    H    I    V  
   32   33   132  2.728  4.300    H    H    E    Y  
   33   34   133  2.809  4.100    H    H    Y    W  
  130  133   134  4.503  5.200    H    H    K    G  
  128  130   135  4.758  4.300    H    H    K    K m
  130  132   136  4.105  4.100    H    H    K    E m
  130  134   137  5.215  4.600    H    H    K    Y m
   44  122   138  4.479  5.200    H    H    D    R  
  122  123   139  3.471  4.600    H    H    R    F  
   81   82   140  3.323  4.700    H    H    T    S  
   82   83   141  3.838  4.900    H    H    S    H  
   83   85   142  3.595  4.800    H    H    H    M  
   80   81   143  3.761  4.700    H    H    D    T  
   41   42   144  3.328  4.800    H    H    L    Y  
   42   52   145  3.339  3.700    H    H    Y    F  
   83   84   146  3.364  4.700    H    H    H    G  
   90   91   147  2.796  4.500    H    H    V    R  
   77   78   148  2.933  4.600    H    H    E    K  
   98   99   149  2.990  4.500    H    H    H    L  
   54   56   150  4.299  4.500    H    H    S    D  
  133  135   151  5.186  4.900    H    H    G    E m
   92   96   152  4.472  4.600    H    H    S    D  
   15   17   153  4.149  4.200    H    H    M    Y  
   76   77   154  3.236  4.300    H    H    E    E  
   79   80   155  4.392  4.700    H    H    L    D  
   40   54   156  3.311  4.100    H    H    G    S  
  101  115   157  3.419  4.200    H    H    H    C  
  115  116   158  2.982  4.700    H    H    C    I  
   87   88   159  3.673  4.700    H    H    R    T  
  118  120   160  4.934  4.800    H    H    S    A m
   76   90   161  3.282  4.000    H   HG    E    V  
   19   20   162  3.249  3.900   HG    H    V    T  
   46   47   163  3.185  3.700   HG    H    V    S  
   90  102   164  3.671  3.100   HG   HG    V    V m
   90  102   165  3.671  3.600   HG   HG    V    V m
   43   45   166  4.135  5.000   HG   HD    V    I  
   41   43   167  3.708  5.300   HD   HG    L    V  
   51   75   168  3.809  2.900   HD   HG    L    V m
   90   91   169  3.314  4.200   HG    H    V    R  
   90  102   170  4.791  4.400   HG    H    V    V m
   90   99   171  4.410  4.900   HG    H    V    L  
   90  102   172  3.671  4.400   HG   HG    V    V  
  102  112   173  3.443  3.500   HG   HD    V    L  
  102  112   174  3.443  3.000   HG   HD    V    L m
   43  124   175  4.885  4.000    H   HG    V    V m
   42  124   176  5.888  5.700    H   HG    Y    V m
  122  124   177  5.946  6.000    H   HG    R    V  
   41  124   178  4.477  4.800   HD   HG    L    V  
   19   26   179  4.689  4.400   HG    H    V    E m
   19  117   180  4.126  4.200   HG   HD    V    N  
   19  117   181  3.885  4.500   HG    H    V    N  
   19  117   182  4.126  4.200   HG   HD    V    N  
   42   43   183  4.157  3.700    H   HG    Y    V m
   43  124   184  3.922  2.900   HG   HG    V    V m
   41   43   185  3.708  3.500   HD   HG    L    V m
   13   46   186  3.649  4.000   HD   HG    N    V  
   75   90   187  3.736  3.000   HG   HG    V    V m
   75  102   188  6.038  5.600   HG   HG    V    V m
   88  102   189  3.552  5.800    H   HG    T    V  
   89  102   190  4.143  6.000    H   HG    E    V  
  102  112   191  3.443  4.100   HG   HD    V    L  
   90  102   192  3.671  3.000   HG   HG    V    V m
   41  124   193  3.611  4.900    H   HG    L    V  
   41  124   194  4.477  4.900   HD   HG    L    V  
   43  124   195  3.922  4.400   HG   HG    V    V  
   10   12   196  4.103  5.900    H   HD    K    L  
   11   12   197  5.771  6.000    H   HD    S    L  
   41  138   198  4.831  5.200   HD   HD    L    L  
   41  129   199  3.907  3.900   HD   HD    L    L m
   41   43   200  3.708  4.000   HD   HG    L    V  
   16   45   201  3.169  4.100   HE   HD    Q    I  
   16   45   202  3.169  4.100   HE   HD    Q    I  
   12   45   203  3.387  4.000   HD   HD    L    I  
   44   51   204  2.998  4.400    H   HD    D    L  
   51   75   205  4.928  5.700   HD    H    L    V  
   51   74   206  3.653  4.700   HD    H    L    E  
   42   71   207  5.503  5.700    H   HD    Y    I  
   71  140   208  3.546  3.300   HD   HD    I    L m
   71  140   209  3.546  4.500   HD   HD    I    L  
   41   71   210  3.932  3.700   HD   HD    L    I m
   41   71   211  3.932  4.400   HD   HD    L    I  
   43   71   212  4.803  4.600   HG   HD    V    I m
   92   99   213  3.451  4.600    H   HD    S    L  
   90  116   214  4.072  4.200   HG   HD    V    I  
   90  116   215  4.072  3.000   HG   HD    V    I m
  124  129   216  3.526  2.800   HG   HD    V    L m
   41  129   217  3.907  3.100   HD   HD    L    L m
  129  138   218  3.741  4.100   HD   HD    L    L  
   12   13   219  6.110  5.900   HD   HD    L    N m
   12   14   220  5.595  6.000   HD    H    L    R  
   12   15   221  4.718  6.000   HD    H    L    M  
   12   13   222  6.110  4.600   HD   HD    L    N m
   41  140   223  3.749  4.200   HD   HD    L    L  
   41  129   224  3.907  3.100   HD   HD    L    L m
   51   99   225  6.724  5.800   HD    H    L    L m
   51   99   226  4.527  2.800   HD   HD    L    L m
   75   99   227  4.354  4.900    H   HD    V    L  
   90   99   228  3.583  4.200   HG   HD    V    L  
   43  121   229  3.721  4.900    H   HD    V    L  
   44  121   230  3.669  4.800    H   HD    D    L  
  129  130   231  4.088  4.700   HD    H    L    K  
  124  129   232  3.526  4.100   HG   HD    V    L  
   41  140   233  3.749  4.200   HD   HD    L    L  
  121  122   234  3.836  4.400   HD    H    L    R  
  120  121   235  4.042  4.600    H   HD    A    L  
  129  138   236  3.741  3.500   HD   HD    L    L m
   19   25   237  4.513  4.900   HG    H    V    T  
   51  121   238  4.323  3.200   HD   HD    L    L m
   75   99   239  3.892  3.100   HG   HD    V    L m
   75   99   240  3.892  3.600   HG   HD    V    L m
    9   46   241  3.852  4.400   HD   HG    I    V  
   43  129   242  4.147  4.100   HG   HD    V    L m
   46   51   243  5.723  4.700   HG   HD    V    L m
   51   75   244  3.809  4.000   HD   HG    L    V  
   51  116   245  4.236  4.500   HD   HD    L    I  
   51   71   246  4.190  4.300   HD   HD    L    I  
   51   99   247  4.527  2.500   HD   HD    L    L M
   99  116   248  4.219  4.400   HD   HD    L    I  
   43  124   249  3.922  3.100   HG   HG    V    V m
   12   13   250  6.110  4.500   HD   HD    L    N m
   13   14   251  2.978  3.700    H    H    N    R  
   16   18   252  4.133  4.500    H    H    Q    E  
   19   21   253  4.248  3.700    H    H    V    Q m
   21   24   254  4.195  4.800    H    H    Q    G  
   22   24   255  6.708  6.000   HD    H    N    G m
   22   24   256  6.708  6.000   HD    H    N    G m
   42   54   257  5.628  4.400    H    H    Y    S m
   71   73   258  5.210  6.000    H    H    I    E  
   71   74   259  5.201  6.000    H    H    I    E  
   78   91   260  4.775  4.900    H    H    K    R  
   80   89   261  4.458  4.800    H    H    D    E  
   92   99   262  4.983  5.200    H    H    S    L  
  101  117   263  4.441  6.000    H    H    H    N  
  103  106   264  6.149  5.900    H    H    F    G m
  141  142   265  2.646  4.000    H    H    F    N  
   26   64   266  5.589  4.900    H  HE1    E    W m
  110  112   267  5.302  6.000   HD    H    N    L  
  110  112   268  5.302  6.000   HD    H    N    L  
  112  113   269  4.196  5.400    H    H    L    R  
  131  134   270  5.561  4.800    H    H    E    Y m
    6    8   271  4.577  4.200    H    H    E    K m
   44   46   272  4.866  5.600    H    H    D    V  
    6    7   273  2.855  3.300    H    H    E    E  
    7    8   274  2.418  3.300    H    H    E    K  
    8    9   275  2.817  3.300    H    H    K    I  
   10   11   276  2.522  3.500    H    H    K    S  
   10   13   277  3.111  5.100    H    H    K    N  
    8   11   278  5.271  5.700    H    H    K    S  
    9   11   279  4.210  4.900    H    H    I    S  
   12   14   280  3.682  5.300    H    H    L    R  
   12   13   281  2.482  4.500    H    H    L    N  
   14   15   282  2.383  3.800    H    H    R    M  
   14   16   283  3.901  4.800    H    H    R    Q  
   16   17   284  2.753  3.500    H    H    Q    Y  
   14   17   285  4.842  4.700    H    H    R    Y m
   15   18   286  4.503  4.700    H    H    M    E  
   17   18   287  2.553  3.300    H    H    Y    E  
   18   19   288  2.661  3.400    H    H    E    V  
   17   20   289  5.094  5.100    H    H    Y    T  
   18   20   290  4.301  4.700    H    H    E    T  
   23   24   291  2.599  3.400    H    H    N    G  
   25   26   292  3.229  4.500    H    H    T    E  
   31   32   293  3.657  4.600    H    H    N    E  
   32   34   294  4.733  4.600    H    H    E    W m
   30   34   295  3.355  4.700    H  HE1    Q    W  
   33   36   296  5.763  6.000    H    H    Y    H  
   39   40   297  2.509  4.700    H    H    E    G  
   40   41   298  4.326  4.500    H    H    G    L  
   41  124   299  3.060  3.000    H    H    L    V m
   43   51   300  5.165  5.500    H    H    V    L  
   43   44   301  4.105  4.600    H    H    V    D  
   44   45   302  3.008  4.900    H    H    D    I  
   44   51   303  4.729  4.900    H    H    D    L  
   46   49   304  5.691  6.000    H    H    V    K  
   44   48   305  5.450  4.700    H    H    D    G m
   45   48   306  4.346  5.000    H    H    I    G  
   42   51   307  4.674  4.700    H    H    Y    L  
   51   52   308  3.049  3.200    H    H    L    F  
   54   57   309  4.671  5.600    H    H    S    K  
   40   55   310  4.862  5.000    H    H    G    K  
   68   69   311  2.741  3.200    H    H    T    K  
   73   74   312  2.411  3.000    H    H    E    E  
   77   91   313  4.921  6.000    H    H    E    R  
   78   89   314  3.604  3.200    H    H    K    E m
   78   79   315  4.181  4.200    H    H    K    L  
   79   89   316  5.232  4.700    H    H    L    E m
   80   87   317  3.593  3.500    H    H    D    R m
   80   88   318  3.524  4.900    H    H    D    T  
   85   86   319  4.246  4.400    H    H    M    I  
   88   89   320  3.604  4.600    H    H    T    E  
   89   90   321  3.109  4.600    H    H    E    V  
   90  100   322  3.829  4.200    H    H    V    G  
   90  101   323  5.585  4.500    H    H    V    H m
   76   91   324  3.443  3.400    H    H    E    R m
   91   92   325  3.822  4.800    H    H    R    S  
   92   98   326  4.471  5.100    H    H    S    H  
   97   98   327  2.427  5.000    H    H    S    H  
   99  100   328  2.457  3.300    H    H    L    G  
   78   90   329  5.053  5.300    H    H    K    V  
   90  102   330  5.600  4.600    H    H    V    V m
  102  103   331  4.205  4.500    H    H    V    F  
  103  105   332  4.501  4.800    H    H    F    D  
  103  113   333  3.344  3.400    H    H    F    R  
  103  114   334  5.168  5.500    H    H    F    Y  
  103  115   335  5.156  5.200    H    H    F    C  
  106  113   336  4.070  4.800    H    H    G    R  
  108  111   337  4.263  5.000    H    H    G    G  
  108  112   338  4.177  5.200    H    H    G    L  
  104  113   339  5.431  5.400    H    H    N    R m
  104  106   340  5.193  4.900    H    H    N    G m
  113  114   341  4.396  4.800    H    H    R    Y  
   67  114   342  4.112  3.700    H    H    F    Y m
  114  115   343  3.330  4.800    H    H    Y    C  
  119  121   344  3.871  4.300    H    H    A    L  
  119  120   345  2.344  3.800    H    H    A    A  
  120  121   346  2.963  3.200    H    H    A    L  
   43  122   347  3.461  3.000    H    H    V    R m
   45  122   348  4.676  4.200    H    H    I    R m
  121  122   349  3.880  4.600    H    H    L    R  
   42  124   350  5.489  5.300    H    H    Y    V m
   43  124   351  4.552  5.000    H    H    V    V  
  123  124   352  3.065  4.500    H    H    F    V  
   41  126   353  4.663  5.200    H    H    L    K  
  127  128   354  2.959  3.800    H    H    H    K  
  127  129   355  4.603  3.800    H    H    H    L m
  128  129   356  2.777  3.000    H    H    K    L  
  129  130   357  3.065  2.800    H    H    L    K m
  130  131   358  2.730  3.200    H    H    K    E  
  129  131   359  4.779  4.400    H    H    L    E m
  129  132   360  5.192  5.100    H    H    L    E m
  132  134   361  4.078  3.900    H    H    E    Y m
  131  133   362  4.255  4.000    H    H    E    G m
  132  133   363  2.518  3.300    H    H    E    G  
  134  135   364  2.989  3.400    H    H    Y    E  
  135  137   365  4.598  5.000    H    H    E    Y  
  135  138   366  5.255  5.100    H    H    E    L m
  138  140   367  3.969  4.900    H    H    L    L  
  140  142   368  4.079  4.100    H    H    L    N  
  144  145   369  3.107  4.900    H    H    L    E  
   90  112   370  6.082  4.900   HG   HD    V    L m
   46   99   371  5.268  4.700   HG   HD    V    L m
    9   46   372  3.852  5.500   HD   HG    I    V  
   75   90   373  3.736  4.500   HG   HG    V    V  
   75   90   374  3.736  4.000   HG   HG    V    V  
   90   99   375  3.583  4.700   HG   HD    V    L  
   90   99   376  3.583  5.100   HG   HD    V    L  
   75   90   377  3.736  4.000   HG   HG    V    V  
  124  129   378  3.526  4.800   HG   HD    V    L  
   12   46   379  4.061  5.200   HD   HG    L    V  
   12   46   380  4.061  3.200   HD   HG    L    V m
   75   99   381  3.892  4.300   HG   HD    V    L  
   75   99   382  3.892  5.100   HG   HD    V    L  
  124  138   383  6.099  6.000   HG   HD    V    L m
    9   12   384  4.204  4.400   HD   HD    I    L  
   12   46   385  4.061  4.800   HD   HG    L    V  
   41  129   386  3.907  4.400   HD   HD    L    L  
   51   75   387  3.809  4.700   HD   HG    L    V  
   79   86   388  3.731  4.800   HD   HD    L    I  
   79   86   389  3.731  4.200   HD   HD    L    I  
   99  121   390  4.266  5.300   HD   HD    L    L  
  102  112   391  3.443  4.600   HG   HD    V    L  
   99  116   392  4.219  6.000   HD   HD    L    I  
  116  121   393  4.202  5.000   HD   HD    I    L  
   12   46   394  4.061  5.600   HD   HG    L    V  
   41  138   395  4.831  3.600   HD   HD    L    L m
   51   99   396  4.527  4.400   HD   HD    L    L m
   51  121   397  4.323  5.500   HD   HD    L    L  
  129  138   398  3.741  3.700   HD   HD    L    L m
  129  138   399  3.741  5.500   HD   HD    L    L  
   51  121   400  4.323  4.700   HD   HD    L    L  
   41  129   401  3.969  3.900    H   HD    L    L m
   41  129   402  3.969  3.500    H   HD    L    L m
  120  121   403  4.042  4.300    H   HD    A    L  
   18   19   404  5.641  5.000    H   HG    E    V m
   90  115   405  4.436  4.500   HG    H    V    C  
   19  119   406  4.552  4.200   HG    H    V    A m
   12   13   407  3.467  4.200   HD    H    L    N  
   12   46   408  3.976  4.400   HD    H    L    V  
   79   80   409  2.958  4.500   HD    H    L    D  
   79   80   410  2.958  2.800   HD    H    L    D m
   46   47   411  3.185  4.200   HG    H    V    S  
  102  103   412  2.780  3.600   HG    H    V    F  
  104  112   413  4.758  3.700   HD   HD    N    L m
  104  112   414  4.279  4.400    H   HD    N    L  
   12   13   415  6.110  4.700   HD   HD    L    N m
   19   26   416  4.689  3.800   HG    H    V    E m
   13   46   417  3.649  4.500   HD   HG    N    V  
   46   48   418  4.569  5.400   HG    H    V    G  
   19  120   419  4.588  4.900   HG    H    V    A  
   16   19   420  5.288  4.800    H   HG    Q    V m
   90  100   421  3.067  5.300   HG    H    V    G  
   43  124   422  4.645  4.500   HG    H    V    V m
   71   75   423  3.621  5.400    H   HG    I    V  
   90  101   424  4.218  3.600   HG    H    V    H m
   44   99   425  7.545  5.800    H   HD    D    L m
  102  113   426  3.612  3.800   HG    H    V    R  
   45  121   427  4.514  4.700    H   HD    I    L  
   41  124   428  3.611  4.600    H   HG    L    V  
   79   89   429  4.071  5.000   HD    H    L    E  
  124  129   430  3.904  3.600   HG    H    V    L m
   41   51   431  3.859  4.600   HD    H    L    L  
   75   91   432  3.443  4.200   HG    H    V    R  
   76   90   433  3.282  4.900    H   HG    E    V  
   44   46   434  6.214  4.700    H   HG    D    V m
  134  138   435  4.610  5.100    H   HD    Y    L  
    8    9   436  4.527  5.300    H   HD    K    I  
    9   12   437  5.990  4.600    H   HD    I    L m
    9   10   438  3.209  4.700   HD    H    I    K  
   45   46   439  4.275  4.700   HD    H    I    V  
   12   16   440  4.368  4.500   HD    H    L    Q  
   16   46   441  4.189  5.100    H   HG    Q    V  
   17   46   442  3.821  4.900    H   HG    Y    V  
   19   20   443  3.249  3.700   HG    H    V    T  
   19   23   444  3.253  4.300   HG    H    V    N  
   19   24   445  4.061  4.400   HG    H    V    G  
   19   24   446  4.061  3.800   HG    H    V    G m
   19   25   447  4.513  4.900   HG    H    V    T  
   41   42   448  2.960  3.100   HD    H    L    Y  
   43  121   449  3.721  5.200    H   HD    V    L  
   44   51   450  2.998  3.400    H   HD    D    L  
   43   44   451  2.878  4.100   HG    H    V    D  
   43   44   452  2.878  3.600   HG    H    V    D  
   12   45   453  4.335  5.400   HD    H    L    I  
   45   46   454  4.344  5.800    H   HG    I    V  
   43   48   455  5.160  4.400   HG    H    V    G m
   49   51   456  4.234  5.700    H   HD    K    L  
   49   51   457  4.234  5.300    H   HD    K    L  
   46   49   458  5.190  4.800   HG    H    V    K m
   43   49   459  4.092  5.100   HG    H    V    K  
   43   51   460  3.731  3.700   HG    H    V    L m
   43   51   461  3.731  5.200   HG    H    V    L  
   51   71   462  4.236  3.600    H   HD    L    I m
   51   52   463  4.475  4.800   HD    H    L    F  
   41   52   464  3.497  3.900   HD    H    L    F  
   51   52   465  4.475  4.700   HD    H    L    F  
   43   52   466  4.661  4.100   HG    H    V    F m
   52   71   467  3.285  3.500    H   HD    F    I  
   53   71   468  3.688  4.700    H   HD    T    I  
   41   54   469  4.384  3.700   HD    H    L    S m
   51   71   470  4.747  5.000   HD    H    L    I  
   71   75   471  3.621  3.800    H   HG    I    V  
   73   75   472  5.229  5.000    H   HG    E    V m
   74   75   473  5.216  3.700    H   HG    E    V m
   76   99   474  3.899  3.900    H   HD    E    L  
   76   99   475  3.899  5.300    H   HD    E    L  
   75   76   476  3.105  3.100   HG    H    V    E m
   75   76   477  3.105  3.900   HG    H    V    E  
   77   90   478  4.942  4.600    H   HG    E    V m
   75   77   479  4.106  4.200   HG    H    V    E  
   78  102   480  4.353  4.800    H   HG    K    V  
   80   86   481  5.183  5.700    H   HD    D    I  
  121  122   482  3.836  3.700   HD    H    L    R m
   43  122   483  3.654  3.400   HG    H    V    R m
   79   87   484  3.637  4.900   HD    H    L    R  
   79   87   485  3.637  3.000   HD    H    L    R m
   86   87   486  3.234  4.200   HD    H    I    R  
   88  102   487  3.552  4.300    H   HG    T    V  
   89   90   488  5.075  5.000    H   HG    E    V m
   89  102   489  4.143  4.000    H   HG    E    V m
  115  116   490  4.418  3.500    H   HD    C    I m
   90   99   491  4.037  5.200    H   HD    V    L  
   90  102   492  4.582  4.000    H   HG    V    V m
   90  116   493  5.881  5.100    H   HD    V    I m
   91   99   494  3.416  3.800    H   HD    R    L  
   98   99   495  4.498  4.800    H   HD    H    L  
   46   98   496  4.307  4.800   HG    H    V    H  
  105  112   497  3.667  4.800    H   HD    D    L  
   99  116   498  4.314  5.600    H   HD    L    I  
   99  100   499  3.324  4.200   HD    H    L    G  
   99  100   500  3.324  4.600   HD    H    L    G  
   90  100   501  3.067  3.100   HG    H    V    G  
  100  116   502  3.347  4.000    H   HD    G    I  
  101  102   503  4.148  4.400    H   HG    H    V  
  101  116   504  3.522  3.700    H   HD    H    I  
   90  102   505  4.791  4.200   HG    H    V    V m
  102  112   506  6.101  5.400    H   HD    V    L m
  102  103   507  2.780  4.200   HG    H    V    F  
  116  121   508  3.864  4.900    H   HD    I    L  
  117  121   509  4.370  4.500    H   HD    N    L  
  116  117   510  2.659  4.200   HD    H    I    N  
   19  120   511  4.588  4.100   HG    H    V    A m
   45  121   512  5.040  4.900   HD    H    I    L m
  130  138   513  4.614  3.800    H   HD    K    L m
  130  138   514  4.614  4.100    H   HD    K    L m
  123  124   515  4.994  4.300    H   HG    F    V m
  124  129   516  5.319  5.200    H   HD    V    L m
  124  129   517  5.319  4.300    H   HD    V    L m
  126  129   518  3.548  3.800    H   HD    K    L  
  129  138   519  5.359  4.300    H   HD    L    L m
  124  131   520  4.015  5.600   HG    H    V    E  
  129  132   521  4.732  4.900   HD    H    L    E  
  124  132   522  4.762  4.900   HG    H    V    E  
  134  138   523  4.610  4.300    H   HD    Y    L m
  129  134   524  4.529  5.200   HD    H    L    Y  
  135  138   525  3.926  5.300    H   HD    E    L  
   41  137   526  3.703  4.600   HD    H    L    Y  
  129  137   527  2.945  5.000   HD    H    L    Y  
  129  138   528  4.213  3.900   HD    H    L    L m
   41  140   529  5.312  5.900   HD    H    L    L  
  138  140   530  3.739  6.000   HD    H    L    L  
  140  141   531  3.403  4.400   HD    H    L    F  
   41  141   532  3.932  5.800   HD    H    L    F  
  138  141   533  4.278  6.000   HD    H    L    F  
  144  145   534  3.456  4.700   HD    H    L    E  
  144  145   535  3.456  4.700   HD    H    L    E  
   13   46   536  3.649  5.100   HD   HG    N    V  
  111  112   537  3.795  5.600    H   HD    G    L  
  112  113   538  3.041  3.500   HD    H    L    R  
  102  113   539  3.612  4.300   HG    H    V    R  
  129  130   540  4.088  4.900   HD    H    L    K  
   90  102   541  4.582  4.400    H   HG    V    V m
  117  121   542  4.370  4.500    H   HD    N    L  
   74   75   543  5.216  5.300    H   HG    E    V  
   12   13   544  3.467  5.000   HD    H    L    N  
   12   46   545  3.976  5.400   HD    H    L    V  
   19   22   546  4.361  5.100   HG    H    V    N  
  118  119   547  2.844  3.700    H    H    S    A  
   16   45   548  3.169  3.400   HE   HD    Q    I  
   16   46   549  3.765  3.900   HE    H    Q    V  
   22   23   550  4.884  5.400   HD    H    N    N  
   22   24   551  6.708  5.300   HD    H    N    G m
  104  112   552  4.758  4.500   HD   HD    N    L m
  104  112   553  4.758  3.100   HD   HD    N    L m
  110  112   554  5.302  5.200   HD    H    N    L m
  110  112   555  3.874  3.600   HD   HD    N    L m
  142  144   556  3.785  4.000   HD   HD    N    L  
  144  145   557  3.456  4.000   HD    H    L    E  
   52   42   558  3.339  4.000    H    H    F    Y  
   54   40   559  3.311  4.000    H    H    S    G  
  124   41   560  3.060  4.000    H    H    V    L  
  122   43   561  3.461  4.000    H    H    R    V  
  100   90   562  3.829  4.000    H    H    G    V  
  102   88   563  3.987  4.000    H    H    V    T  
  115  101   564  3.419  4.000    H    H    C    H  
  113  103   565  3.344  4.000    H    H    R    F  
   45   12   566  3.387  4.500   HD   HD    I    L  
   26   19   567  4.689  4.500    H   HG    E    V m
   86   80   568  5.183  5.500   HD    H    I    D  
   43  129   569  4.147  6.000   HG   HD    V    L  
   90   99   570  3.583  5.500   HG   HD    V    L  
  116   99   571  4.219  4.500   HD   HD    I    L  
  117   19   572  4.126  5.000   HD   HG    N    V  
   34   31   573  2.485  4.500  HE1    H    W    N  
   64   26   574  5.589  5.500  HE1    H    W    E m
   13   12   575  6.110  6.000   HD   HD    N    L m
   13   12   576  6.110  6.000   HD   HD    N    L m
   17   12   577  5.989  6.000    H   HD    Y    L  
   16   12   578  3.841  6.000   HE   HD    Q    L  
