# Supplementary material for: Implementation of Replica-Averaged Restraints from Nuclear Magnetic Resonance Measurement with UNRES Coarse Grained Model of Polypeptide Chains
Source: Molecules. 2025 Nov 10;30(22):4354. doi: 10.3390/molecules30224354 (PMC12654794; doi:10.3390/molecules30224354)
Supplement: Supplementary file 1 [file molecules-30-04354-s001.zip › NMR/2KZN_280_allat_aveall.nmr]

2kzn_wham_last_T280K_0001_allat_ave.nmr
1 578
2kzn_wham_last_T280K_0002_allat_ave.nmr
2 578
2kzn_wham_last_T280K_0003_allat_ave.nmr
3 578
2kzn_wham_last_T280K_0004_allat_ave.nmr
4 578
2kzn_wham_last_T280K_0005_allat_ave.nmr
5 578
  102  115     1  3.393  5.300   HG    H    V    C  
  102  114     2  4.708  5.700   HG    H    V    Y  
   41   43     3  4.392  5.400    H   HG    L    V  
   41  124     4  4.198  5.400   HD    H    L    V  
   41   51     5  3.398  5.300   HD    H    L    L  
   41   52     6  3.506  5.500   HD    H    L    F  
   41   42     7  2.838  4.400   HD    H    L    Y  
  129  138     8  4.050  5.000   HD    H    L    L  
  102  115     9  3.393  3.900   HG    H    V    C  
  128  129    10  4.085  4.800    H   HD    K    L  
  129  131    11  4.169  5.600   HD    H    L    E  
  127  129    12  4.064  6.000    H   HD    H    L  
   78  102    13  4.221  5.600    H   HG    K    V  
  126  129    14  3.634  5.300    H   HD    K    L  
  124  128    15  3.343  4.000   HG    H    V    K  
  124  127    16  3.688  5.600   HG    H    V    H  
  127  129    17  4.064  4.800    H   HD    H    L  
  129  137    18  3.373  5.200   HD    H    L    Y  
  140  141    19  3.598  4.800   HD    H    L    F  
  129  134    20  4.000  5.700   HD    H    L    Y  
   43  123    21  4.755  5.100   HG    H    V    F  
  128  129    22  4.085  4.700    H   HD    K    L  
   88  112    23  3.789  4.800    H   HD    T    L  
   78   90    24  3.836  5.700    H   HG    K    V  
  106  112    25  3.915  5.100    H   HD    G    L  
   43   49    26  3.522  4.100   HG    H    V    K  
  103  112    27  3.795  4.200    H   HD    F    L  
   92   99    28  3.426  3.300    H   HD    S    L m
  104  112    29  4.366  3.700   HD   HD    N    L m
   43   45    30  3.315  4.100   HG    H    V    I  
   12   47    31  4.450  5.400   HD    H    L    S  
    9   13    32  3.687  3.700   HD   HD    I    N  
    9   13    33  3.687  3.800   HD   HD    I    N  
   46   97    34  4.045  6.000   HG    H    V    S  
   45   46    35  4.452  4.000    H   HG    I    V m
   15   19    36  5.546  5.700    H   HG    M    V  
   90   91    37  3.043  4.200   HG    H    V    R  
   46   48    38  4.071  3.800   HG    H    V    G m
   45  122    39  3.614  4.700   HD    H    I    R  
   90  115    40  4.144  5.200   HG    H    V    C  
   79   88    41  3.932  4.200   HD    H    L    T  
   78   90    42  3.836  4.000    H   HG    K    V  
   19   64    43  4.196  5.600   HG  HE1    V    W  
   16   46    44  3.929  4.600   HE   HG    Q    V  
   16   46    45  3.929  4.600   HE   HG    Q    V  
  129  138    46  4.279  5.200    H   HD    L    L  
  103  112    47  3.795  6.000    H   HD    F    L  
  110  112    48  3.929  4.100   HD   HD    N    L  
  110  112    49  3.929  4.100   HD   HD    N    L  
  112  113    50  2.986  4.500   HD    H    L    R  
  137  138    51  3.908  4.400    H   HD    Y    L  
  132  138    52  5.308  6.000    H   HD    E    L  
  135  138    53  4.386  4.700    H   HD    E    L  
   54   55    54  3.241  4.500   HG    H    S    K  
   54   56    55  4.179  5.700   HG    H    S    D  
   54   57    56  3.649  4.500   HG    H    S    K  
   47   49    57  3.823  4.700   HG    H    S    K  
  118  119    58  3.566  4.800   HG    H    S    A  
  100  101    59  3.403  4.700    H    H    G    H  
   34   36    60  4.209  4.700    H    H    W    H  
   35   36    61  2.562  3.800    H    H    D    H  
   16   46    62  3.675  4.600   HE    H    Q    V  
   20   22    63  3.605  4.800    H    H    T    N  
   22   23    64  2.655  3.500    H    H    N    N  
   22   24    65  3.987  3.700    H    H    N    G m
   30   31    66  2.554  3.600    H    H    Q    N  
   29   30    67  3.082  4.400    H    H    F    Q  
  140  141    68  2.492  3.300    H    H    L    F  
   34   35    69  2.573  4.200    H    H    W    D  
  126  129    70  4.946  4.800    H    H    K    L m
   45   47    71  4.062  4.800    H    H    I    S  
   47   49    72  4.159  4.100    H    H    S    K m
   47   48    73  2.401  3.600    H    H    S    G  
    9   12    74  4.748  4.900    H    H    I    L  
   10   12    75  3.691  4.200    H    H    K    L  
   96   97    76  2.735  4.100    H    H    D    S  
   56   57    77  2.697  3.600    H    H    D    K  
   31   34    78  3.599  4.400    H  HE1    N    W  
  111  112    79  2.430  3.800    H    H    G    L  
   55   57    80  3.779  4.300    H    H    K    K  
   63   64    81  2.539  4.300    H    H    G    W  
  126  128    82  4.151  4.500    H    H    K    K  
   11   13    83  4.145  5.600    H    H    S    N  
    8   10    84  4.437  4.200    H    H    K    K m
    9   10    85  2.790  3.300    H    H    I    K  
   11   12    86  2.741  3.100    H    H    S    L  
   55   56    87  2.530  3.800    H    H    K    D  
   54   55    88  2.815  3.800    H    H    S    K  
   31   34    89  4.666  5.000    H    H    N    W  
   20   23    90  4.186  4.800    H    H    T    N  
   19   20    91  2.761  3.800    H    H    V    T  
   20   21    92  2.569  4.000    H    H    T    Q  
   52   71    93  4.970  5.100    H    H    F    I  
   75   76    94  2.782  4.800    H    H    V    E  
   73   75    95  4.065  3.900    H    H    E    V m
   74   75    96  2.558  3.600    H    H    E    V  
  105  113    97  3.904  5.000    H    H    D    R  
   16   46    98  3.675  4.600   HE    H    Q    V  
   48   49    99  2.532  3.700    H    H    G    K  
   95   96   100  2.548  3.800    H    H    A    D  
   92   97   101  4.176  4.400    H    H    S    S  
  105  106   102  2.522  3.400    H    H    D    G  
  137  138   103  2.387  3.300    H    H    Y    L  
   29   31   104  4.582  4.700    H    H    F    N  
   89  102   105  4.553  4.600    H    H    E    V  
   71   72   106  3.017  4.700    H    H    I    E  
   72   73   107  2.710  3.800    H    H    E    E  
  101  102   108  3.366  4.600    H    H    H    V  
   88  102   109  3.962  4.100    H    H    T    V  
  126  127   110  2.636  3.700    H    H    K    H  
    6    9   111  4.746  5.100    H    H    E    I  
  110  111   112  2.529  4.300    H    H    N    G  
    5    6   113  2.784  3.900    H    H    K    E  
    5    7   114  4.334  4.600    H    H    K    E  
   37   38   115  2.816  3.800    H    H    K    E  
   44   49   116  3.814  3.900    H    H    D    K  
   21   23   117  3.858  3.700    H    H    Q    N m
   21   22   118  2.412  3.300    H    H    Q    N  
   24   25   119  2.852  4.800    H    H    G    T  
  133  134   120  2.579  3.300    H    H    G    Y  
   17   19   121  3.985  3.900    H    H    Y    V m
   16   19   122  4.504  4.800    H    H    Q    V  
    7    9   123  4.309  4.500    H    H    E    I  
   84   85   124  2.496  3.500    H    H    G    M  
  131  132   125  2.669  3.200    H    H    E    E  
   86   87   126  4.128  4.700    H    H    I    R  
   46   47   127  2.667  4.000    H    H    V    S  
  104  105   128  2.995  4.000    H    H    N    D  
   46   48   129  4.027  3.900    H    H    V    G m
   15   16   130  2.655  3.300    H    H    M    Q  
   45   46   131  2.366  3.800    H    H    I    V  
   32   33   132  2.656  4.300    H    H    E    Y  
   33   34   133  2.689  4.100    H    H    Y    W  
  130  133   134  4.460  5.200    H    H    K    G  
  128  130   135  4.581  4.300    H    H    K    K m
  130  132   136  3.891  4.100    H    H    K    E  
  130  134   137  4.587  4.600    H    H    K    Y  
   44  122   138  4.792  5.200    H    H    D    R  
  122  123   139  3.501  4.600    H    H    R    F  
   81   82   140  3.402  4.700    H    H    T    S  
   82   83   141  3.236  4.900    H    H    S    H  
   83   85   142  3.587  4.800    H    H    H    M  
   80   81   143  3.714  4.700    H    H    D    T  
   41   42   144  3.498  4.800    H    H    L    Y  
   42   52   145  3.684  3.700    H    H    Y    F  
   83   84   146  3.122  4.700    H    H    H    G  
   90   91   147  3.029  4.500    H    H    V    R  
   77   78   148  3.014  4.600    H    H    E    K  
   98   99   149  2.918  4.500    H    H    H    L  
   54   56   150  4.012  4.500    H    H    S    D  
  133  135   151  4.984  4.900    H    H    G    E m
   92   96   152  4.424  4.600    H    H    S    D  
   15   17   153  4.219  4.200    H    H    M    Y m
   76   77   154  2.993  4.300    H    H    E    E  
   79   80   155  4.119  4.700    H    H    L    D  
   40   54   156  3.900  4.100    H    H    G    S  
  101  115   157  3.936  4.200    H    H    H    C  
  115  116   158  2.813  4.700    H    H    C    I  
   87   88   159  3.500  4.700    H    H    R    T  
  118  120   160  4.647  4.800    H    H    S    A  
   76   90   161  3.668  4.000    H   HG    E    V  
   19   20   162  3.378  3.900   HG    H    V    T  
   46   47   163  2.861  3.700   HG    H    V    S  
   90  102   164  3.541  3.100   HG   HG    V    V m
   90  102   165  3.541  3.600   HG   HG    V    V  
   43   45   166  4.462  5.000   HG   HD    V    I  
   41   43   167  3.736  5.300   HD   HG    L    V  
   51   75   168  3.712  2.900   HD   HG    L    V m
   90   91   169  3.043  4.200   HG    H    V    R  
   90  102   170  4.146  4.400   HG    H    V    V  
   90   99   171  3.591  4.900   HG    H    V    L  
   90  102   172  3.541  4.400   HG   HG    V    V  
  102  112   173  3.478  3.500   HG   HD    V    L  
  102  112   174  3.478  3.000   HG   HD    V    L m
   43  124   175  4.140  4.000    H   HG    V    V m
   42  124   176  4.773  5.700    H   HG    Y    V  
  122  124   177  6.123  6.000    H   HG    R    V m
   41  124   178  4.063  4.800   HD   HG    L    V  
   19   26   179  3.970  4.400   HG    H    V    E  
   19  117   180  4.034  4.200   HG   HD    V    N  
   19  117   181  4.059  4.500   HG    H    V    N  
   19  117   182  4.034  4.200   HG   HD    V    N  
   42   43   183  4.173  3.700    H   HG    Y    V m
   43  124   184  3.843  2.900   HG   HG    V    V m
   41   43   185  3.736  3.500   HD   HG    L    V m
   13   46   186  3.895  4.000   HD   HG    N    V  
   75   90   187  3.703  3.000   HG   HG    V    V m
   75  102   188  4.763  5.600   HG   HG    V    V  
   88  102   189  3.599  5.800    H   HG    T    V  
   89  102   190  3.931  6.000    H   HG    E    V  
  102  112   191  3.478  4.100   HG   HD    V    L  
   90  102   192  3.541  3.000   HG   HG    V    V m
   41  124   193  3.538  4.900    H   HG    L    V  
   41  124   194  4.063  4.900   HD   HG    L    V  
   43  124   195  3.843  4.400   HG   HG    V    V  
   10   12   196  4.519  5.900    H   HD    K    L  
   11   12   197  5.403  6.000    H   HD    S    L  
   41  138   198  4.078  5.200   HD   HD    L    L  
   41  129   199  3.816  3.900   HD   HD    L    L  
   41   43   200  3.736  4.000   HD   HG    L    V  
   16   45   201  3.350  4.100   HE   HD    Q    I  
   16   45   202  3.350  4.100   HE   HD    Q    I  
   12   45   203  3.520  4.000   HD   HD    L    I  
   44   51   204  3.140  4.400    H   HD    D    L  
   51   75   205  4.852  5.700   HD    H    L    V  
   51   74   206  3.935  4.700   HD    H    L    E  
   42   71   207  4.138  5.700    H   HD    Y    I  
   71  140   208  3.573  3.300   HD   HD    I    L m
   71  140   209  3.573  4.500   HD   HD    I    L  
   41   71   210  3.989  3.700   HD   HD    L    I m
   41   71   211  3.989  4.400   HD   HD    L    I  
   43   71   212  4.638  4.600   HG   HD    V    I m
   92   99   213  3.426  4.600    H   HD    S    L  
   90  116   214  3.928  4.200   HG   HD    V    I  
   90  116   215  3.928  3.000   HG   HD    V    I m
  124  129   216  3.584  2.800   HG   HD    V    L m
   41  129   217  3.816  3.100   HD   HD    L    L m
  129  138   218  3.746  4.100   HD   HD    L    L  
   12   13   219  5.290  5.900   HD   HD    L    N  
   12   14   220  4.705  6.000   HD    H    L    R  
   12   15   221  4.499  6.000   HD    H    L    M  
   12   13   222  5.290  4.600   HD   HD    L    N m
   41  140   223  3.896  4.200   HD   HD    L    L  
   41  129   224  3.816  3.100   HD   HD    L    L m
   51   99   225  4.682  5.800   HD    H    L    L  
   51   99   226  3.933  2.800   HD   HD    L    L m
   75   99   227  4.484  4.900    H   HD    V    L  
   90   99   228  3.746  4.200   HG   HD    V    L  
   43  121   229  3.658  4.900    H   HD    V    L  
   44  121   230  3.575  4.800    H   HD    D    L  
  129  130   231  3.593  4.700   HD    H    L    K  
  124  129   232  3.584  4.100   HG   HD    V    L  
   41  140   233  3.896  4.200   HD   HD    L    L  
  121  122   234  3.066  4.400   HD    H    L    R  
  120  121   235  3.682  4.600    H   HD    A    L  
  129  138   236  3.746  3.500   HD   HD    L    L m
   19   25   237  3.735  4.900   HG    H    V    T  
   51  121   238  4.078  3.200   HD   HD    L    L m
   75   99   239  3.768  3.100   HG   HD    V    L m
   75   99   240  3.768  3.600   HG   HD    V    L m
    9   46   241  3.777  4.400   HD   HG    I    V  
   43  129   242  4.329  4.100   HG   HD    V    L m
   46   51   243  5.230  4.700   HG   HD    V    L m
   51   75   244  3.712  4.000   HD   HG    L    V  
   51  116   245  4.056  4.500   HD   HD    L    I  
   51   71   246  4.127  4.300   HD   HD    L    I  
   51   99   247  3.933  2.500   HD   HD    L    L m
   99  116   248  3.819  4.400   HD   HD    L    I  
   43  124   249  3.843  3.100   HG   HG    V    V m
   12   13   250  5.290  4.500   HD   HD    L    N m
   13   14   251  2.905  3.700    H    H    N    R  
   16   18   252  3.958  4.500    H    H    Q    E  
   19   21   253  4.116  3.700    H    H    V    Q m
   21   24   254  4.471  4.800    H    H    Q    G  
   22   24   255  6.261  6.000   HD    H    N    G m
   22   24   256  6.261  6.000   HD    H    N    G m
   42   54   257  4.854  4.400    H    H    Y    S m
   71   73   258  4.565  6.000    H    H    I    E  
   71   74   259  4.957  6.000    H    H    I    E  
   78   91   260  4.720  4.900    H    H    K    R  
   80   89   261  4.567  4.800    H    H    D    E  
   92   99   262  5.298  5.200    H    H    S    L m
  101  117   263  4.626  6.000    H    H    H    N  
  103  106   264  6.162  5.900    H    H    F    G m
  141  142   265  2.525  4.000    H    H    F    N  
   26   64   266  3.584  4.900    H  HE1    E    W  
  110  112   267  4.786  6.000   HD    H    N    L  
  110  112   268  4.786  6.000   HD    H    N    L  
  112  113   269  4.053  5.400    H    H    L    R  
  131  134   270  5.365  4.800    H    H    E    Y m
    6    8   271  4.183  4.200    H    H    E    K  
   44   46   272  4.682  5.600    H    H    D    V  
    6    7   273  2.767  3.300    H    H    E    E  
    7    8   274  2.529  3.300    H    H    E    K  
    8    9   275  2.670  3.300    H    H    K    I  
   10   11   276  2.656  3.500    H    H    K    S  
   10   13   277  3.751  5.100    H    H    K    N  
    8   11   278  5.283  5.700    H    H    K    S  
    9   11   279  4.525  4.900    H    H    I    S  
   12   14   280  3.903  5.300    H    H    L    R  
   12   13   281  2.550  4.500    H    H    L    N  
   14   15   282  2.491  3.800    H    H    R    M  
   14   16   283  3.595  4.800    H    H    R    Q  
   16   17   284  2.566  3.500    H    H    Q    Y  
   14   17   285  4.172  4.700    H    H    R    Y  
   15   18   286  4.749  4.700    H    H    M    E m
   17   18   287  2.577  3.300    H    H    Y    E  
   18   19   288  2.683  3.400    H    H    E    V  
   17   20   289  4.895  5.100    H    H    Y    T  
   18   20   290  4.412  4.700    H    H    E    T  
   23   24   291  2.565  3.400    H    H    N    G  
   25   26   292  3.261  4.500    H    H    T    E  
   31   32   293  3.112  4.600    H    H    N    E  
   32   34   294  4.262  4.600    H    H    E    W  
   30   34   295  4.148  4.700    H  HE1    Q    W  
   33   36   296  5.626  6.000    H    H    Y    H  
   39   40   297  2.755  4.700    H    H    E    G  
   40   41   298  3.694  4.500    H    H    G    L  
   41  124   299  3.303  3.000    H    H    L    V m
   43   51   300  4.689  5.500    H    H    V    L  
   43   44   301  3.445  4.600    H    H    V    D  
   44   45   302  2.899  4.900    H    H    D    I  
   44   51   303  4.737  4.900    H    H    D    L  
   46   49   304  5.431  6.000    H    H    V    K  
   44   48   305  4.905  4.700    H    H    D    G m
   45   48   306  4.325  5.000    H    H    I    G  
   42   51   307  4.554  4.700    H    H    Y    L  
   51   52   308  2.756  3.200    H    H    L    F  
   54   57   309  4.499  5.600    H    H    S    K  
   40   55   310  4.302  5.000    H    H    G    K  
   68   69   311  2.866  3.200    H    H    T    K  
   73   74   312  2.607  3.000    H    H    E    E  
   77   91   313  4.630  6.000    H    H    E    R  
   78   89   314  3.661  3.200    H    H    K    E m
   78   79   315  3.458  4.200    H    H    K    L  
   79   89   316  4.900  4.700    H    H    L    E m
   80   87   317  3.634  3.500    H    H    D    R m
   80   88   318  4.211  4.900    H    H    D    T  
   85   86   319  3.871  4.400    H    H    M    I  
   88   89   320  3.561  4.600    H    H    T    E  
   89   90   321  3.318  4.600    H    H    E    V  
   90  100   322  3.815  4.200    H    H    V    G  
   90  101   323  5.139  4.500    H    H    V    H m
   76   91   324  3.416  3.400    H    H    E    R m
   91   92   325  3.413  4.800    H    H    R    S  
   92   98   326  4.654  5.100    H    H    S    H  
   97   98   327  2.758  5.000    H    H    S    H  
   99  100   328  2.497  3.300    H    H    L    G  
   78   90   329  4.820  5.300    H    H    K    V  
   90  102   330  5.088  4.600    H    H    V    V m
  102  103   331  3.495  4.500    H    H    V    F  
  103  105   332  4.796  4.800    H    H    F    D  
  103  113   333  3.601  3.400    H    H    F    R m
  103  114   334  4.617  5.500    H    H    F    Y  
  103  115   335  4.770  5.200    H    H    F    C  
  106  113   336  4.180  4.800    H    H    G    R  
  108  111   337  3.947  5.000    H    H    G    G  
  108  112   338  3.945  5.200    H    H    G    L  
  104  113   339  5.125  5.400    H    H    N    R  
  104  106   340  4.702  4.900    H    H    N    G  
  113  114   341  4.088  4.800    H    H    R    Y  
   67  114   342  3.808  3.700    H    H    F    Y m
  114  115   343  3.287  4.800    H    H    Y    C  
  119  121   344  3.877  4.300    H    H    A    L  
  119  120   345  2.639  3.800    H    H    A    A  
  120  121   346  2.520  3.200    H    H    A    L  
   43  122   347  3.451  3.000    H    H    V    R m
   45  122   348  4.222  4.200    H    H    I    R m
  121  122   349  3.371  4.600    H    H    L    R  
   42  124   350  5.398  5.300    H    H    Y    V m
   43  124   351  4.790  5.000    H    H    V    V  
  123  124   352  3.389  4.500    H    H    F    V  
   41  126   353  5.098  5.200    H    H    L    K  
  127  128   354  2.609  3.800    H    H    H    K  
  127  129   355  4.098  3.800    H    H    H    L m
  128  129   356  2.644  3.000    H    H    K    L  
  129  130   357  2.826  2.800    H    H    L    K m
  130  131   358  2.502  3.200    H    H    K    E  
  129  131   359  4.072  4.400    H    H    L    E  
  129  132   360  4.520  5.100    H    H    L    E  
  132  134   361  4.194  3.900    H    H    E    Y m
  131  133   362  4.107  4.000    H    H    E    G m
  132  133   363  2.544  3.300    H    H    E    G  
  134  135   364  2.941  3.400    H    H    Y    E  
  135  137   365  4.658  5.000    H    H    E    Y  
  135  138   366  5.480  5.100    H    H    E    L m
  138  140   367  3.762  4.900    H    H    L    L  
  140  142   368  3.868  4.100    H    H    L    N  
  144  145   369  2.859  4.900    H    H    L    E  
   90  112   370  4.939  4.900   HG   HD    V    L m
   46   99   371  5.837  4.700   HG   HD    V    L m
    9   46   372  3.777  5.500   HD   HG    I    V  
   75   90   373  3.703  4.500   HG   HG    V    V  
   75   90   374  3.703  4.000   HG   HG    V    V  
   90   99   375  3.746  4.700   HG   HD    V    L  
   90   99   376  3.746  5.100   HG   HD    V    L  
   75   90   377  3.703  4.000   HG   HG    V    V  
  124  129   378  3.584  4.800   HG   HD    V    L  
   12   46   379  3.919  5.200   HD   HG    L    V  
   12   46   380  3.919  3.200   HD   HG    L    V m
   75   99   381  3.768  4.300   HG   HD    V    L  
   75   99   382  3.768  5.100   HG   HD    V    L  
  124  138   383  5.337  6.000   HG   HD    V    L  
    9   12   384  4.122  4.400   HD   HD    I    L  
   12   46   385  3.919  4.800   HD   HG    L    V  
   41  129   386  3.816  4.400   HD   HD    L    L  
   51   75   387  3.712  4.700   HD   HG    L    V  
   79   86   388  3.792  4.800   HD   HD    L    I  
   79   86   389  3.792  4.200   HD   HD    L    I  
   99  121   390  4.185  5.300   HD   HD    L    L  
  102  112   391  3.478  4.600   HG   HD    V    L  
   99  116   392  3.819  6.000   HD   HD    L    I  
  116  121   393  4.076  5.000   HD   HD    I    L  
   12   46   394  3.919  5.600   HD   HG    L    V  
   41  138   395  4.078  3.600   HD   HD    L    L m
   51   99   396  3.933  4.400   HD   HD    L    L  
   51  121   397  4.078  5.500   HD   HD    L    L  
  129  138   398  3.746  3.700   HD   HD    L    L m
  129  138   399  3.746  5.500   HD   HD    L    L  
   51  121   400  4.078  4.700   HD   HD    L    L  
   41  129   401  3.412  3.900    H   HD    L    L  
   41  129   402  3.412  3.500    H   HD    L    L  
  120  121   403  3.682  4.300    H   HD    A    L  
   18   19   404  5.241  5.000    H   HG    E    V m
   90  115   405  4.144  4.500   HG    H    V    C  
   19  119   406  3.848  4.200   HG    H    V    A  
   12   13   407  3.147  4.200   HD    H    L    N  
   12   46   408  3.858  4.400   HD    H    L    V  
   79   80   409  2.906  4.500   HD    H    L    D  
   79   80   410  2.906  2.800   HD    H    L    D m
   46   47   411  2.861  4.200   HG    H    V    S  
  102  103   412  2.897  3.600   HG    H    V    F  
  104  112   413  4.366  3.700   HD   HD    N    L m
  104  112   414  3.754  4.400    H   HD    N    L  
   12   13   415  5.290  4.700   HD   HD    L    N m
   19   26   416  3.970  3.800   HG    H    V    E m
   13   46   417  3.895  4.500   HD   HG    N    V  
   46   48   418  4.071  5.400   HG    H    V    G  
   19  120   419  3.892  4.900   HG    H    V    A  
   16   19   420  4.893  4.800    H   HG    Q    V m
   90  100   421  3.305  5.300   HG    H    V    G  
   43  124   422  4.337  4.500   HG    H    V    V  
   71   75   423  3.528  5.400    H   HG    I    V  
   90  101   424  3.956  3.600   HG    H    V    H m
   44   99   425  5.027  5.800    H   HD    D    L  
  102  113   426  3.596  3.800   HG    H    V    R  
   45  121   427  3.809  4.700    H   HD    I    L  
   41  124   428  3.538  4.600    H   HG    L    V  
   79   89   429  3.878  5.000   HD    H    L    E  
  124  129   430  3.446  3.600   HG    H    V    L  
   41   51   431  3.398  4.600   HD    H    L    L  
   75   91   432  3.983  4.200   HG    H    V    R  
   76   90   433  3.668  4.900    H   HG    E    V  
   44   46   434  5.535  4.700    H   HG    D    V m
  134  138   435  3.987  5.100    H   HD    Y    L  
    8    9   436  4.654  5.300    H   HD    K    I  
    9   12   437  4.481  4.600    H   HD    I    L  
    9   10   438  3.071  4.700   HD    H    I    K  
   45   46   439  3.367  4.700   HD    H    I    V  
   12   16   440  3.753  4.500   HD    H    L    Q  
   16   46   441  4.284  5.100    H   HG    Q    V  
   17   46   442  4.244  4.900    H   HG    Y    V  
   19   20   443  3.378  3.700   HG    H    V    T  
   19   23   444  3.745  4.300   HG    H    V    N  
   19   24   445  3.883  4.400   HG    H    V    G  
   19   24   446  3.883  3.800   HG    H    V    G m
   19   25   447  3.735  4.900   HG    H    V    T  
   41   42   448  2.838  3.100   HD    H    L    Y  
   43  121   449  3.658  5.200    H   HD    V    L  
   44   51   450  3.140  3.400    H   HD    D    L  
   43   44   451  2.896  4.100   HG    H    V    D  
   43   44   452  2.896  3.600   HG    H    V    D  
   12   45   453  4.808  5.400   HD    H    L    I  
   45   46   454  4.452  5.800    H   HG    I    V  
   43   48   455  3.867  4.400   HG    H    V    G  
   49   51   456  4.815  5.700    H   HD    K    L  
   49   51   457  4.815  5.300    H   HD    K    L  
   46   49   458  4.566  4.800   HG    H    V    K  
   43   49   459  3.522  5.100   HG    H    V    K  
   43   51   460  3.579  3.700   HG    H    V    L  
   43   51   461  3.579  5.200   HG    H    V    L  
   51   71   462  3.788  3.600    H   HD    L    I m
   51   52   463  3.550  4.800   HD    H    L    F  
   41   52   464  3.506  3.900   HD    H    L    F  
   51   52   465  3.550  4.700   HD    H    L    F  
   43   52   466  4.004  4.100   HG    H    V    F  
   52   71   467  3.217  3.500    H   HD    F    I  
   53   71   468  3.775  4.700    H   HD    T    I  
   41   54   469  3.996  3.700   HD    H    L    S m
   51   71   470  4.110  5.000   HD    H    L    I  
   71   75   471  3.528  3.800    H   HG    I    V  
   73   75   472  5.314  5.000    H   HG    E    V m
   74   75   473  4.580  3.700    H   HG    E    V m
   76   99   474  4.054  3.900    H   HD    E    L m
   76   99   475  4.054  5.300    H   HD    E    L  
   75   76   476  3.115  3.100   HG    H    V    E m
   75   76   477  3.115  3.900   HG    H    V    E  
   77   90   478  4.286  4.600    H   HG    E    V  
   75   77   479  3.891  4.200   HG    H    V    E  
   78  102   480  4.221  4.800    H   HG    K    V  
   80   86   481  4.646  5.700    H   HD    D    I  
  121  122   482  3.066  3.700   HD    H    L    R  
   43  122   483  3.403  3.400   HG    H    V    R m
   79   87   484  3.580  4.900   HD    H    L    R  
   79   87   485  3.580  3.000   HD    H    L    R m
   86   87   486  3.420  4.200   HD    H    I    R  
   88  102   487  3.599  4.300    H   HG    T    V  
   89   90   488  5.186  5.000    H   HG    E    V m
   89  102   489  3.931  4.000    H   HG    E    V  
  115  116   490  3.235  3.500    H   HD    C    I  
   90   99   491  4.498  5.200    H   HD    V    L  
   90  102   492  4.127  4.000    H   HG    V    V m
   90  116   493  5.960  5.100    H   HD    V    I m
   91   99   494  3.716  3.800    H   HD    R    L  
   98   99   495  3.831  4.800    H   HD    H    L  
   46   98   496  4.149  4.800   HG    H    V    H  
  105  112   497  3.502  4.800    H   HD    D    L  
   99  116   498  4.624  5.600    H   HD    L    I  
   99  100   499  3.334  4.200   HD    H    L    G  
   99  100   500  3.334  4.600   HD    H    L    G  
   90  100   501  3.305  3.100   HG    H    V    G m
  100  116   502  3.709  4.000    H   HD    G    I  
  101  102   503  4.733  4.400    H   HG    H    V m
  101  116   504  3.422  3.700    H   HD    H    I  
   90  102   505  4.146  4.200   HG    H    V    V  
  102  112   506  5.317  5.400    H   HD    V    L  
  102  103   507  2.897  4.200   HG    H    V    F  
  116  121   508  3.832  4.900    H   HD    I    L  
  117  121   509  3.657  4.500    H   HD    N    L  
  116  117   510  3.187  4.200   HD    H    I    N  
   19  120   511  3.892  4.100   HG    H    V    A  
   45  121   512  3.992  4.900   HD    H    I    L  
  130  138   513  3.698  3.800    H   HD    K    L  
  130  138   514  3.698  4.100    H   HD    K    L  
  123  124   515  4.878  4.300    H   HG    F    V m
  124  129   516  3.984  5.200    H   HD    V    L  
  124  129   517  3.984  4.300    H   HD    V    L  
  126  129   518  3.634  3.800    H   HD    K    L  
  129  138   519  4.279  4.300    H   HD    L    L  
  124  131   520  4.385  5.600   HG    H    V    E  
  129  132   521  3.627  4.900   HD    H    L    E  
  124  132   522  4.633  4.900   HG    H    V    E  
  134  138   523  3.987  4.300    H   HD    Y    L  
  129  134   524  4.000  5.200   HD    H    L    Y  
  135  138   525  4.386  5.300    H   HD    E    L  
   41  137   526  4.021  4.600   HD    H    L    Y  
  129  137   527  3.373  5.000   HD    H    L    Y  
  129  138   528  4.050  3.900   HD    H    L    L m
   41  140   529  5.160  5.900   HD    H    L    L  
  138  140   530  4.133  6.000   HD    H    L    L  
  140  141   531  3.598  4.400   HD    H    L    F  
   41  141   532  4.616  5.800   HD    H    L    F  
  138  141   533  4.063  6.000   HD    H    L    F  
  144  145   534  3.480  4.700   HD    H    L    E  
  144  145   535  3.480  4.700   HD    H    L    E  
   13   46   536  3.895  5.100   HD   HG    N    V  
  111  112   537  3.842  5.600    H   HD    G    L  
  112  113   538  2.986  3.500   HD    H    L    R  
  102  113   539  3.596  4.300   HG    H    V    R  
  129  130   540  3.593  4.900   HD    H    L    K  
   90  102   541  4.127  4.400    H   HG    V    V  
  117  121   542  3.657  4.500    H   HD    N    L  
   74   75   543  4.580  5.300    H   HG    E    V  
   12   13   544  3.147  5.000   HD    H    L    N  
   12   46   545  3.858  5.400   HD    H    L    V  
   19   22   546  4.390  5.100   HG    H    V    N  
  118  119   547  2.793  3.700    H    H    S    A  
   16   45   548  3.350  3.400   HE   HD    Q    I  
   16   46   549  3.675  3.900   HE    H    Q    V  
   22   23   550  4.819  5.400   HD    H    N    N  
   22   24   551  6.261  5.300   HD    H    N    G m
  104  112   552  4.366  4.500   HD   HD    N    L  
  104  112   553  4.366  3.100   HD   HD    N    L m
  110  112   554  4.786  5.200   HD    H    N    L  
  110  112   555  3.929  3.600   HD   HD    N    L m
  142  144   556  4.084  4.000   HD   HD    N    L m
  144  145   557  3.480  4.000   HD    H    L    E  
   52   42   558  3.684  4.000    H    H    F    Y  
   54   40   559  3.900  4.000    H    H    S    G  
  124   41   560  3.303  4.000    H    H    V    L  
  122   43   561  3.451  4.000    H    H    R    V  
  100   90   562  3.815  4.000    H    H    G    V  
  102   88   563  3.962  4.000    H    H    V    T  
  115  101   564  3.936  4.000    H    H    C    H  
  113  103   565  3.601  4.000    H    H    R    F  
   45   12   566  3.520  4.500   HD   HD    I    L  
   26   19   567  3.970  4.500    H   HG    E    V  
   86   80   568  4.646  5.500   HD    H    I    D  
   43  129   569  4.329  6.000   HG   HD    V    L  
   90   99   570  3.746  5.500   HG   HD    V    L  
  116   99   571  3.819  4.500   HD   HD    I    L  
  117   19   572  4.034  5.000   HD   HG    N    V  
   34   31   573  3.599  4.500  HE1    H    W    N  
   64   26   574  3.584  5.500  HE1    H    W    E  
   13   12   575  5.290  6.000   HD   HD    N    L  
   13   12   576  5.290  6.000   HD   HD    N    L  
   17   12   577  4.885  6.000    H   HD    Y    L  
   16   12   578  3.936  6.000   HE   HD    Q    L  
