# Supplementary material for: Implementation of Replica-Averaged Restraints from Nuclear Magnetic Resonance Measurement with UNRES Coarse Grained Model of Polypeptide Chains
Source: Molecules. 2025 Nov 10;30(22):4354. doi: 10.3390/molecules30224354 (PMC12654794; doi:10.3390/molecules30224354)
Supplement: Supplementary file 1 [file molecules-30-04354-s001.zip › NMR/2LWA_280K_20models_aveall.nmr]

average distances
    5    6     1  5.066  5.130   HB   HA    A    I  
    6    7     2  4.817  6.750   HB   HA    I    A  
    6    7     3  5.187  4.000  HG2   HA    I    A m
    7    6     4  5.843  6.500   HB   HA    A    I  
    8    7     5  5.577  5.000   HB   HA    A    A m
    8    9     6  4.967  5.000   HB   HA    A    F  
   15   14     7  6.940  7.250  HG2   HA    T    W  
   15   16     8  4.764  6.000  HG2   HA    T    G  
   17   18     9  5.065  8.630   HB   HA    M    I  
   17   18    10  4.617  6.000   HE   HA    M    I  
   18   19    11  5.966  7.380   HD   HA    I    D  
   18   19    12  4.547  4.380  HG2   HA    I    D m
    8    9    13  5.489  6.370   HB   HB    A    F  
   10    9    14  4.791  5.330  HG2   HB    I    F  
   10   11    15  4.992  5.460  HG2   HG    I    E  
   18   17    16  6.337  5.460  HG2   HB    I    M m
   14   15    17  4.514  5.130   HD   HA    W    T  
   14   15    18  3.486  5.630  HE3   HA    W    T  
   21   22    19  3.714  6.880   HD   HA    W    Y  
   21   22    20  4.048  7.250  HE3   HA    W    Y  
   14   15    21  5.788  8.190   HD   HB    W    T  
   14   15    22  6.695  4.810   HD  HG2    W    T m
   14   15    23  5.868  7.150   HH  HG2    W    T  
   14   15    24  3.979  6.370  HE3  HG2    W    T  
   14   15    25  6.434  6.630  HZ2  HG2    W    T  
   14   15    26  4.889  6.890  HZ3  HG2    W    T  
   22   21    27  7.596  7.930   HE   HB    Y    W  
   21   22    28  3.295  6.370   HD   HD    W    Y  
   21   22    29  5.680  6.240   HD   HE    W    Y  
   22   21    30  6.361  6.890   HE  HE3    Y    W  
    2    3    31  2.630  4.800   HA    H    L    F  
    5    4    32  5.232  4.680   HA    H    A    G m
    5    6    33  3.141  3.480   HA    H    A    I  
    4    3    34  5.088  5.400   HA    H    G    F  
    4    5    35  3.098  3.720   HA    H    G    A  
    4    5    36  3.098  3.960   HA    H    G    A  
    4    3    37  2.685  3.480    H    H    G    F  
    4    5    38  2.632  3.480    H    H    G    A  
    5    6    39  2.692  2.640    H    H    A    I m
    6    7    40  3.003  4.680   HA    H    I    A  
    6    7    41  2.354  2.640    H    H    I    A  
    7    8    42  2.762  2.760    H    H    A    A m
    8    9    43  3.249  4.320   HA    H    A    F  
    8    9    44  2.479  2.760    H    H    A    F  
    9   10    45  3.066  4.560   HA    H    F    I  
   10   11    46  3.480  3.840   HA    H    I    E  
   12   13    47  3.069  4.560   HA    H    G    G  
   13   14    48  2.766  3.720   HA    H    G    W  
   15   16    49  2.415  4.080   HA    H    T    G  
   16   17    50  3.117  4.200   HA    H    G    M  
   16   17    51  3.117  3.960   HA    H    G    M  
   17   18    52  3.473  4.080   HA    H    M    I  
   19   20    53  2.989  4.200   HA    H    D    G  
   20   21    54  2.787  3.000   HA    H    G    W  
   21   22    55  3.247  4.200   HA    H    W    Y  
   22   23    56  2.699  4.800   HA    H    Y    G  
    3    4    57  2.893  4.130   HB    H    F    G  
    5    6    58  3.416  3.630   HB    H    A    I  
    6    7    59  3.757  2.880   HB    H    I    A m
    6    7    60  3.544  6.250   HD    H    I    A  
    6    7    61  3.763  4.250  HG2    H    I    A  
    7    6    62  4.781  5.630   HB    H    A    I  
    7    8    63  3.257  3.250   HB    H    A    A m
    8    9    64  3.236  3.750   HB    H    A    F  
    9   10    65  2.999  3.500   HB    H    F    I  
   10   11    66  3.728  6.630   HD    H    I    E  
   10   11    67  3.393  4.880  HG2    H    I    E  
   11   12    68  3.249  3.500   HB    H    E    G  
   11   12    69  3.549  4.750   HG    H    E    G  
   14   15    70  3.066  3.880   HB    H    W    T  
   15   16    71  3.016  4.250   HB    H    T    G  
   15   16    72  3.480  6.750  HG2    H    T    G  
   17   18    73  3.358  3.380   HB    H    M    I  
   18   19    74  3.043  3.380   HB    H    I    D  
   18   19    75  3.756  4.750  HG2    H    I    D  
   19   20    76  2.920  3.630   HB    H    D    G  
    6    9    77  5.133  6.120   HA   HA    I    F  
   13    9    78  4.699  6.240   HA   HA    G    F  
   13    9    79  4.699  7.080   HA   HA    G    F  
    5    2    80  2.985  3.250   HB   HA    A    L  
    6    3    81  4.093  3.880   HB   HA    I    F m
    6    2    82  5.999  6.250   HD   HA    I    L  
    6    3    83  3.805  3.630   HD   HA    I    F m
    7    4    84  3.568  3.750   HB   HA    A    G  
    9    6    85  2.736  4.000   HB   HA    F    I  
   10    7    86  3.453  4.130   HB   HA    I    A  
   10    7    87  3.583  3.630   HD   HA    I    A  
   10    7    88  3.158  4.630  HG1   HA    I    A  
   10   14    89  6.549  6.630  HG2   HA    I    W  
   11    8    90  2.671  3.750   HB   HA    E    A  
   17   14    91  3.700  4.500   HB   HA    M    W  
   17   14    92  3.031  4.250   HE   HA    M    W  
   17   14    93  3.391  5.880   HG   HA    M    W  
   18   15    94  3.635  4.500   HB   HA    I    T  
   18   14    95  5.411  6.500   HD   HA    I    W  
   18   15    96  3.789  4.130   HD   HA    I    T  
   19   16    97  4.483  4.630   HB   HA    D    G  
   22   18    98  2.941  5.130   HB   HA    Y    I  
   22   19    99  3.514  3.130   HB   HA    Y    D m
    2    5   100  3.693  4.030   HD   HB    L    A  
    2    6   101  3.896  5.590   HD   HB    L    I  
    6    2   102  5.071  4.030   HD   HG    I    L m
    6   10   103  6.955  6.630   HD   HB    I    I m
    6    9   104  4.924  5.330  HG2   HB    I    F  
    7   10   105  5.999  5.460   HB   HB    A    I m
    8   11   106  4.929  5.460   HB   HB    A    E  
   10    6   107  3.548  5.590   HD   HB    I    I  
   10    7   108  5.399  5.070   HD   HB    I    A m
   18   15   109  6.702  7.020   HD   HB    I    T  
   18   22   110  3.524  4.940  HG2   HB    I    Y  
   14   10   111  3.293  6.630   HD   HA    W    I  
   14   11   112  6.898  7.880   HD   HA    W    E  
   21   18   113  2.671  6.880   HD   HA    W    I  
   22   19   114  6.706  6.750   HE   HA    Y    D  
   10   14   115  7.602  7.540   HD  HE3    I    W m
   10   14   116  5.083  7.740   HD   HD    I    W  
   14   17   117  5.951  7.020  HE3   HB    W    M  
   14   17   118  3.093  7.020   HD   HE    W    M  
   14   17   119  5.809  6.240   HH   HE    W    M  
   14   17   120  3.423  4.420  HE3   HE    W    M  
   14   17   121  5.874  6.890  HZ2   HE    W    M  
   14   17   122  3.881  4.680  HZ3   HE    W    M  
   21   17   123  4.657  7.150   HH   HE    W    M  
   21   17   124  4.768  6.760  HE3   HE    W    M  
   21   17   125  4.609  6.890  HZ3   HE    W    M  
   14   17   126  4.189  8.190  HE3   HG    W    M  
   14   18   127  4.177  6.240   HD   HD    W    I  
   14   18   128  4.662  6.500   HH   HD    W    I  
   14   18   129  3.732  5.460  HE3   HD    W    I  
   14   18   130  3.900  5.460  HZ2   HD    W    I  
   14   18   131  3.623  6.110  HZ3   HD    W    I  
   21   18   132  5.975  6.370  HE3   HD    W    I  
   21   18   133  6.028  7.020  HZ3   HD    W    I  
   22   18   134  4.341  5.850   HD   HD    Y    I  
   22   18   135  4.366  5.720   HE   HD    Y    I  
   14   18   136  3.558  7.410  HE3  HG1    W    I  
   14   18   137  5.724  7.020   HH  HG2    W    I  
   14   18   138  5.853  6.630  HZ2  HG2    W    I  
   14   18   139  4.209  6.240  HZ3  HG2    W    I  
   21   18   140  7.068  5.850  HE3  HG2    W    I m
   22   18   141  4.207  3.900   HD  HG2    Y    I m
   22   18   142  4.621  4.290   HE  HG2    Y    I m
    2    5   143  3.542  4.080   HA    H    L    A  
    2    6   144  3.940  5.520   HA    H    L    I  
    4    7   145  3.922  5.040   HA    H    G    A  
    5    7   146  4.175  4.200   HA    H    A    A  
    5    7   147  4.091  4.680    H    H    A    A  
    6    8   148  4.132  5.520   HA    H    I    A  
    6    9   149  3.196  3.960   HA    H    I    F  
    7    9   150  3.751  4.680    H    H    A    F  
    8   11   151  3.370  4.200   HA    H    A    E  
    9   12   152  3.464  4.680   HA    H    F    G  
    9   13   153  3.689  4.800   HA    H    F    G  
   14   17   154  3.925  5.160   HA    H    W    M  
   15   17   155  3.930  4.800   HA    H    T    M  
   17   20   156  3.637  5.280   HA    H    M    G  
   18   22   157  3.348  5.280   HA    H    I    Y  
   19   22   158  4.230  5.160   HA    H    D    Y  
    7    5   159  5.757  5.630   HB    H    A    A m
   10   12   160  5.712  6.750  HG2    H    I    G  
    5   21   161  3.748  4.630   HB   HA    A    W  
   17    9   162  4.698  6.000   HB   HA    M    F  
   17    5   163  4.455  5.000   HE   HA    M    A  
   17    5   164  3.501  4.810   HG   HB    M    A  
    5   21   165  3.410  5.460   HB   HB    A    W  
    8   17   166  3.389  6.240   HB   HB    A    M  
   17    9   167  3.535  6.240   HB   HB    M    F  
   17    9   168  3.777  5.720   HE   HB    M    F  
   14    9   169  4.291  6.880   HD   HA    W    F  
   21    2   170  4.105  6.500  HZ3   HB    W    L  
    2   21   171  3.471  5.330   HD  HZ3    L    W  
    2   21   172  3.471  7.150   HD  HZ3    L    W  
    5   21   173  3.347  4.680   HB  HE3    A    W  
    5   21   174  3.948  6.760   HB  HZ3    A    W  
    5   21   175  4.296  7.380   HB    H    A    W  
