# Supplementary material for: Implementation of Replica-Averaged Restraints from Nuclear Magnetic Resonance Measurement with UNRES Coarse Grained Model of Polypeptide Chains
Source: Molecules. 2025 Nov 10;30(22):4354. doi: 10.3390/molecules30224354 (PMC12654794; doi:10.3390/molecules30224354)
Supplement: Supplementary file 1 [file molecules-30-04354-s001.zip › NMR/2LWA_280_allat_aveall.nmr]

2LWA_wham_last_T280K_0001_allat_ave.nmr
1 175
2LWA_wham_last_T280K_0002_allat_ave.nmr
2 175
2LWA_wham_last_T280K_0003_allat_ave.nmr
3 175
2LWA_wham_last_T280K_0004_allat_ave.nmr
4 175
2LWA_wham_last_T280K_0005_allat_ave.nmr
5 175
    5    6     1  5.140  5.130   HB   HA    A    I m
    6    7     2  4.835  6.750   HB   HA    I    A  
    6    7     3  4.526  4.000  HG2   HA    I    A m
    7    6     4  5.736  6.500   HB   HA    A    I  
    8    7     5  5.659  5.000   HB   HA    A    A m
    8    9     6  5.052  5.000   HB   HA    A    F m
   15   14     7  6.050  7.250  HG2   HA    T    W  
   15   16     8  5.144  6.000  HG2   HA    T    G  
   17   18     9  4.691  8.630   HB   HA    M    I  
   17   18    10  5.008  6.000   HE   HA    M    I  
   18   19    11  4.596  7.380   HD   HA    I    D  
   18   19    12  4.918  4.380  HG2   HA    I    D m
    8    9    13  5.549  6.370   HB   HB    A    F  
   10    9    14  5.044  5.330  HG2   HB    I    F  
   10   11    15  4.351  5.460  HG2   HG    I    E  
   18   17    16  5.701  5.460  HG2   HB    I    M m
   14   15    17  4.504  5.130   HD   HA    W    T  
   14   15    18  4.076  5.630  HE3   HA    W    T  
   21   22    19  4.313  6.880   HD   HA    W    Y  
   21   22    20  3.434  7.250  HE3   HA    W    Y  
   14   15    21  4.875  8.190   HD   HB    W    T  
   14   15    22  5.458  4.810   HD  HG2    W    T m
   14   15    23  6.786  7.150   HH  HG2    W    T  
   14   15    24  5.079  6.370  HE3  HG2    W    T  
   14   15    25  6.615  6.630  HZ2  HG2    W    T  
   14   15    26  5.694  6.890  HZ3  HG2    W    T  
   22   21    27  6.685  7.930   HE   HB    Y    W  
   21   22    28  4.923  6.370   HD   HD    W    Y  
   21   22    29  6.190  6.240   HD   HE    W    Y  
   22   21    30  5.228  6.890   HE  HE3    Y    W  
    2    3    31  2.663  4.800   HA    H    L    F  
    5    4    32  5.209  4.680   HA    H    A    G m
    5    6    33  2.809  3.480   HA    H    A    I  
    4    3    34  5.109  5.400   HA    H    G    F  
    4    5    35  2.990  3.720   HA    H    G    A  
    4    5    36  2.990  3.960   HA    H    G    A  
    4    3    37  2.674  3.480    H    H    G    F  
    4    5    38  2.656  3.480    H    H    G    A  
    5    6    39  2.787  2.640    H    H    A    I m
    6    7    40  3.126  4.680   HA    H    I    A  
    6    7    41  2.459  2.640    H    H    I    A  
    7    8    42  2.853  2.760    H    H    A    A m
    8    9    43  2.794  4.320   HA    H    A    F  
    8    9    44  2.411  2.760    H    H    A    F  
    9   10    45  3.221  4.560   HA    H    F    I  
   10   11    46  3.322  3.840   HA    H    I    E  
   12   13    47  3.118  4.560   HA    H    G    G  
   13   14    48  2.710  3.720   HA    H    G    W  
   15   16    49  2.693  4.080   HA    H    T    G  
   16   17    50  3.074  4.200   HA    H    G    M  
   16   17    51  3.074  3.960   HA    H    G    M  
   17   18    52  2.913  4.080   HA    H    M    I  
   19   20    53  2.953  4.200   HA    H    D    G  
   20   21    54  2.932  3.000   HA    H    G    W  
   21   22    55  3.292  4.200   HA    H    W    Y  
   22   23    56  2.480  4.800   HA    H    Y    G  
    3    4    57  3.081  4.130   HB    H    F    G  
    5    6    58  3.284  3.630   HB    H    A    I  
    6    7    59  3.003  2.880   HB    H    I    A m
    6    7    60  3.768  6.250   HD    H    I    A  
    6    7    61  3.305  4.250  HG2    H    I    A  
    7    6    62  4.931  5.630   HB    H    A    I  
    7    8    63  3.057  3.250   HB    H    A    A  
    8    9    64  3.323  3.750   HB    H    A    F  
    9   10    65  3.104  3.500   HB    H    F    I  
   10   11    66  3.767  6.630   HD    H    I    E  
   10   11    67  3.546  4.880  HG2    H    I    E  
   11   12    68  3.140  3.500   HB    H    E    G  
   11   12    69  3.112  4.750   HG    H    E    G  
   14   15    70  3.109  3.880   HB    H    W    T  
   15   16    71  2.860  4.250   HB    H    T    G  
   15   16    72  3.711  6.750  HG2    H    T    G  
   17   18    73  3.092  3.380   HB    H    M    I  
   18   19    74  3.285  3.380   HB    H    I    D  
   18   19    75  3.848  4.750  HG2    H    I    D  
   19   20    76  2.943  3.630   HB    H    D    G  
    6    9    77  5.334  6.120   HA   HA    I    F  
   13    9    78  4.053  6.240   HA   HA    G    F  
   13    9    79  4.053  7.080   HA   HA    G    F  
    5    2    80  3.412  3.250   HB   HA    A    L m
    6    3    81  3.616  3.880   HB   HA    I    F  
    6    2    82  4.869  6.250   HD   HA    I    L  
    6    3    83  3.790  3.630   HD   HA    I    F m
    7    4    84  3.566  3.750   HB   HA    A    G  
    9    6    85  3.027  4.000   HB   HA    F    I  
   10    7    86  3.143  4.130   HB   HA    I    A  
   10    7    87  3.660  3.630   HD   HA    I    A m
   10    7    88  2.988  4.630  HG1   HA    I    A  
   10   14    89  5.890  6.630  HG2   HA    I    W  
   11    8    90  2.969  3.750   HB   HA    E    A  
   17   14    91  4.068  4.500   HB   HA    M    W  
   17   14    92  3.721  4.250   HE   HA    M    W  
   17   14    93  3.865  5.880   HG   HA    M    W  
   18   15    94  3.884  4.500   HB   HA    I    T  
   18   14    95  5.330  6.500   HD   HA    I    W  
   18   15    96  3.740  4.130   HD   HA    I    T  
   19   16    97  4.200  4.630   HB   HA    D    G  
   22   18    98  3.247  5.130   HB   HA    Y    I  
   22   19    99  3.327  3.130   HB   HA    Y    D m
    2    5   100  4.254  4.030   HD   HB    L    A m
    2    6   101  4.495  5.590   HD   HB    L    I  
    6    2   102  3.711  4.030   HD   HG    I    L  
    6   10   103  5.242  6.630   HD   HB    I    I  
    6    9   104  5.183  5.330  HG2   HB    I    F  
    7   10   105  5.440  5.460   HB   HB    A    I  
    8   11   106  5.113  5.460   HB   HB    A    E  
   10    6   107  4.509  5.590   HD   HB    I    I  
   10    7   108  5.117  5.070   HD   HB    I    A m
   18   15   109  6.130  7.020   HD   HB    I    T  
   18   22   110  3.598  4.940  HG2   HB    I    Y  
   14   10   111  4.007  6.630   HD   HA    W    I  
   14   11   112  5.989  7.880   HD   HA    W    E  
   21   18   113  3.265  6.880   HD   HA    W    I  
   22   19   114  5.635  6.750   HE   HA    Y    D  
   10   14   115  5.010  7.540   HD  HE3    I    W  
   10   14   116  5.257  7.740   HD   HD    I    W  
   14   17   117  3.834  7.020  HE3   HB    W    M  
   14   17   118  4.312  7.020   HD   HE    W    M  
   14   17   119  4.028  6.240   HH   HE    W    M  
   14   17   120  4.060  4.420  HE3   HE    W    M  
   14   17   121  4.593  6.890  HZ2   HE    W    M  
   14   17   122  3.725  4.680  HZ3   HE    W    M  
   21   17   123  4.884  7.150   HH   HE    W    M  
   21   17   124  4.855  6.760  HE3   HE    W    M  
   21   17   125  4.413  6.890  HZ3   HE    W    M  
   14   17   126  4.071  8.190  HE3   HG    W    M  
   14   18   127  4.632  6.240   HD   HD    W    I  
   14   18   128  4.535  6.500   HH   HD    W    I  
   14   18   129  4.245  5.460  HE3   HD    W    I  
   14   18   130  3.801  5.460  HZ2   HD    W    I  
   14   18   131  4.292  6.110  HZ3   HD    W    I  
   21   18   132  4.531  6.370  HE3   HD    W    I  
   21   18   133  5.178  7.020  HZ3   HD    W    I  
   22   18   134  4.024  5.850   HD   HD    Y    I  
   22   18   135  4.346  5.720   HE   HD    Y    I  
   14   18   136  4.105  7.410  HE3  HG1    W    I  
   14   18   137  5.239  7.020   HH  HG2    W    I  
   14   18   138  5.024  6.630  HZ2  HG2    W    I  
   14   18   139  5.018  6.240  HZ3  HG2    W    I  
   21   18   140  4.292  5.850  HE3  HG2    W    I  
   22   18   141  3.855  3.900   HD  HG2    Y    I  
   22   18   142  4.116  4.290   HE  HG2    Y    I  
    2    5   143  3.815  4.080   HA    H    L    A  
    2    6   144  4.018  5.520   HA    H    L    I  
    4    7   145  4.050  5.040   HA    H    G    A  
    5    7   146  4.230  4.200   HA    H    A    A m
    5    7   147  4.085  4.680    H    H    A    A  
    6    8   148  4.070  5.520   HA    H    I    A  
    6    9   149  3.656  3.960   HA    H    I    F  
    7    9   150  4.102  4.680    H    H    A    F  
    8   11   151  3.384  4.200   HA    H    A    E  
    9   12   152  3.681  4.680   HA    H    F    G  
    9   13   153  3.531  4.800   HA    H    F    G  
   14   17   154  4.389  5.160   HA    H    W    M  
   15   17   155  4.212  4.800   HA    H    T    M  
   17   20   156  4.072  5.280   HA    H    M    G  
   18   22   157  3.827  5.280   HA    H    I    Y  
   19   22   158  4.203  5.160   HA    H    D    Y  
    7    5   159  5.351  5.630   HB    H    A    A  
   10   12   160  5.806  6.750  HG2    H    I    G  
    5   21   161  3.656  4.630   HB   HA    A    W  
   17    9   162  5.266  6.000   HB   HA    M    F  
   17    5   163  4.201  5.000   HE   HA    M    A  
   17    5   164  3.739  4.810   HG   HB    M    A  
    5   21   165  3.466  5.460   HB   HB    A    W  
    8   17   166  4.580  6.240   HB   HB    A    M  
   17    9   167  3.645  6.240   HB   HB    M    F  
   17    9   168  4.083  5.720   HE   HB    M    F  
   14    9   169  4.594  6.880   HD   HA    W    F  
   21    2   170  4.623  6.500  HZ3   HB    W    L  
    2   21   171  4.280  5.330   HD  HZ3    L    W  
    2   21   172  4.280  7.150   HD  HZ3    L    W  
    5   21   173  4.322  4.680   HB  HE3    A    W  
    5   21   174  4.485  6.760   HB  HZ3    A    W  
    5   21   175  4.355  7.380   HB    H    A    W  
