# Supplementary material for: Implementation of Replica-Averaged Restraints from Nuclear Magnetic Resonance Measurement with UNRES Coarse Grained Model of Polypeptide Chains
Source: Molecules. 2025 Nov 10;30(22):4354. doi: 10.3390/molecules30224354 (PMC12654794; doi:10.3390/molecules30224354)
Supplement: Supplementary file 1 [file molecules-30-04354-s001.zip › PDB/1PQX_20_12x4.pdb]

REMARK 1pqx                 ENERGY     2.28650E+02 RMS    4.68   4.52
ATOM      1  N   MET     1     327.416 322.897 318.731  1.00  0.00           N  
ATOM      2  H1  MET     1     327.625 323.720 319.282  1.00  0.00           H  
ATOM      3  H2  MET     1     326.409 322.812 318.640  1.00  0.00           H  
ATOM      4  H3  MET     1     327.789 323.048 317.802  1.00  0.00           H  
ATOM      5  CA  MET     1     328.013 321.657 319.327  1.00  0.00           C  
ATOM      6  HA  MET     1     327.710 320.831 318.674  1.00  0.00           H  
ATOM      7  CB  MET     1     329.573 321.670 319.287  1.00  0.00           C  
ATOM      8  HB2 MET     1     329.912 322.065 318.329  1.00  0.00           H  
ATOM      9  HB3 MET     1     329.971 322.336 320.053  1.00  0.00           H  
ATOM     10  CG  MET     1     330.192 320.274 319.468  1.00  0.00           C  
ATOM     11  HG2 MET     1     331.279 320.376 319.476  1.00  0.00           H  
ATOM     12  HG3 MET     1     329.901 319.867 320.437  1.00  0.00           H  
ATOM     13  SD  MET     1     329.750 319.069 318.181  1.00  0.00           S  
ATOM     14  CE  MET     1     330.577 319.812 316.749  1.00  0.00           C  
ATOM     15  HE1 MET     1     331.643 319.922 316.954  1.00  0.00           H  
ATOM     16  HE2 MET     1     330.440 319.165 315.887  1.00  0.00           H  
ATOM     17  HE3 MET     1     330.147 320.786 316.517  1.00  0.00           H  
ATOM     18  C   MET     1     327.401 321.295 320.700  1.00  0.00           C  
ATOM     19  O   MET     1     326.265 320.845 320.738  1.00  0.00           O  
ATOM     20  N   LYS     2     328.093 321.537 321.827  1.00  0.00           N  
ATOM     21  H   LYS     2     328.968 322.045 321.760  1.00  0.00           H  
ATOM     22  CA  LYS     2     327.748 321.001 323.166  1.00  0.00           C  
ATOM     23  HA  LYS     2     327.558 319.926 323.081  1.00  0.00           H  
ATOM     24  CB  LYS     2     328.944 321.189 324.119  1.00  0.00           C  
ATOM     25  HB2 LYS     2     329.123 322.259 324.233  1.00  0.00           H  
ATOM     26  HB3 LYS     2     328.677 320.785 325.099  1.00  0.00           H  
ATOM     27  CG  LYS     2     330.239 320.507 323.661  1.00  0.00           C  
ATOM     28  HG2 LYS     2     330.055 319.436 323.588  1.00  0.00           H  
ATOM     29  HG3 LYS     2     330.530 320.869 322.675  1.00  0.00           H  
ATOM     30  CD  LYS     2     331.397 320.768 324.640  1.00  0.00           C  
ATOM     31  HD2 LYS     2     331.133 320.374 325.624  1.00  0.00           H  
ATOM     32  HD3 LYS     2     332.275 320.234 324.278  1.00  0.00           H  
ATOM     33  CE  LYS     2     331.747 322.263 324.746  1.00  0.00           C  
ATOM     34  HE2 LYS     2     331.908 322.653 323.735  1.00  0.00           H  
ATOM     35  HE3 LYS     2     330.899 322.802 325.183  1.00  0.00           H  
ATOM     36  NZ  LYS     2     332.966 322.489 325.569  1.00  0.00           N  
ATOM     37  HZ1 LYS     2     333.768 321.993 325.197  1.00  0.00           H  
ATOM     38  HZ2 LYS     2     333.213 323.471 325.600  1.00  0.00           H  
ATOM     39  HZ3 LYS     2     332.839 322.186 326.528  1.00  0.00           H  
ATOM     40  C   LYS     2     326.512 321.628 323.825  1.00  0.00           C  
ATOM     41  O   LYS     2     326.610 322.660 324.484  1.00  0.00           O  
ATOM     42  N   ILE     3     325.357 320.984 323.685  1.00  0.00           N  
ATOM     43  H   ILE     3     325.328 320.189 323.061  1.00  0.00           H  
ATOM     44  CA  ILE     3     324.157 321.315 324.474  1.00  0.00           C  
ATOM     45  HA  ILE     3     323.888 322.348 324.261  1.00  0.00           H  
ATOM     46  CB  ILE     3     322.968 320.422 324.054  1.00  0.00           C  
ATOM     47  HB  ILE     3     322.104 320.737 324.629  1.00  0.00           H  
ATOM     48  CG2 ILE     3     322.648 320.626 322.563  1.00  0.00           C  
ATOM     49 HG21 ILE     3     323.508 320.391 321.934  1.00  0.00           H  
ATOM     50 HG22 ILE     3     321.834 319.965 322.265  1.00  0.00           H  
ATOM     51 HG23 ILE     3     322.347 321.659 322.390  1.00  0.00           H  
ATOM     52  CG1 ILE     3     323.166 318.928 324.349  1.00  0.00           C  
ATOM     53 HG12 ILE     3     322.745 318.324 323.545  1.00  0.00           H  
ATOM     54 HG13 ILE     3     324.229 318.728 324.404  1.00  0.00           H  
ATOM     55  CD1 ILE     3     322.503 318.470 325.650  1.00  0.00           C  
ATOM     56 HD11 ILE     3     321.418 318.530 325.551  1.00  0.00           H  
ATOM     57 HD12 ILE     3     322.803 317.441 325.838  1.00  0.00           H  
ATOM     58 HD13 ILE     3     322.813 319.082 326.494  1.00  0.00           H  
ATOM     59  C   ILE     3     324.474 321.193 325.983  1.00  0.00           C  
ATOM     60  O   ILE     3     325.126 320.229 326.390  1.00  0.00           O  
ATOM     61  N   ILE     4     324.036 322.158 326.808  1.00  0.00           N  
ATOM     62  H   ILE     4     323.585 322.965 326.394  1.00  0.00           H  
ATOM     63  CA  ILE     4     324.228 322.136 328.279  1.00  0.00           C  
ATOM     64  HA  ILE     4     324.432 321.105 328.574  1.00  0.00           H  
ATOM     65  CB  ILE     4     325.488 322.945 328.712  1.00  0.00           C  
ATOM     66  HB  ILE     4     325.397 323.968 328.343  1.00  0.00           H  
ATOM     67  CG2 ILE     4     325.632 322.992 330.245  1.00  0.00           C  
ATOM     68 HG21 ILE     4     325.784 321.985 330.638  1.00  0.00           H  
ATOM     69 HG22 ILE     4     326.482 323.615 330.527  1.00  0.00           H  
ATOM     70 HG23 ILE     4     324.752 323.429 330.715  1.00  0.00           H  
ATOM     71  CG1 ILE     4     326.766 322.312 328.096  1.00  0.00           C  
ATOM     72 HG12 ILE     4     326.814 321.260 328.380  1.00  0.00           H  
ATOM     73 HG13 ILE     4     326.689 322.361 327.014  1.00  0.00           H  
ATOM     74  CD1 ILE     4     328.114 322.952 328.450  1.00  0.00           C  
ATOM     75 HD11 ILE     4     328.351 322.797 329.502  1.00  0.00           H  
ATOM     76 HD12 ILE     4     328.897 322.484 327.851  1.00  0.00           H  
ATOM     77 HD13 ILE     4     328.093 324.015 328.227  1.00  0.00           H  
ATOM     78  C   ILE     4     322.907 322.479 329.002  1.00  0.00           C  
ATOM     79  O   ILE     4     322.158 321.564 329.348  1.00  0.00           O  
ATOM     80  N   SER     5     322.562 323.762 329.191  1.00  0.00           N  
ATOM     81  H   SER     5     323.221 324.480 328.925  1.00  0.00           H  
ATOM     82  CA  SER     5     321.345 324.191 329.922  1.00  0.00           C  
ATOM     83  HA  SER     5     321.139 323.461 330.705  1.00  0.00           H  
ATOM     84  CB  SER     5     321.561 325.527 330.648  1.00  0.00           C  
ATOM     85  HB2 SER     5     321.817 326.307 329.933  1.00  0.00           H  
ATOM     86  HB3 SER     5     320.637 325.809 331.156  1.00  0.00           H  
ATOM     87  OG  SER     5     322.605 325.398 331.604  1.00  0.00           O  
ATOM     88  HG  SER     5     322.580 326.174 332.202  1.00  0.00           H  
ATOM     89  C   SER     5     320.097 324.226 329.019  1.00  0.00           C  
ATOM     90  O   SER     5     319.616 325.278 328.596  1.00  0.00           O  
ATOM     91  N   ILE     6     319.614 323.029 328.683  1.00  0.00           N  
ATOM     92  H   ILE     6     320.117 322.233 329.060  1.00  0.00           H  
ATOM     93  CA  ILE     6     318.412 322.731 327.884  1.00  0.00           C  
ATOM     94  HA  ILE     6     318.476 323.337 326.981  1.00  0.00           H  
ATOM     95  CB  ILE     6     318.525 321.242 327.478  1.00  0.00           C  
ATOM     96  HB  ILE     6     319.550 321.083 327.135  1.00  0.00           H  
ATOM     97  CG2 ILE     6     318.287 320.295 328.668  1.00  0.00           C  
ATOM     98 HG21 ILE     6     317.248 320.341 328.995  1.00  0.00           H  
ATOM     99 HG22 ILE     6     318.525 319.269 328.388  1.00  0.00           H  
ATOM    100 HG23 ILE     6     318.933 320.562 329.505  1.00  0.00           H  
ATOM    101  CG1 ILE     6     317.610 320.896 326.296  1.00  0.00           C  
ATOM    102 HG12 ILE     6     316.583 320.832 326.645  1.00  0.00           H  
ATOM    103 HG13 ILE     6     317.660 321.700 325.565  1.00  0.00           H  
ATOM    104  CD1 ILE     6     318.019 319.588 325.596  1.00  0.00           C  
ATOM    105 HD11 ILE     6     317.899 318.737 326.267  1.00  0.00           H  
ATOM    106 HD12 ILE     6     317.389 319.429 324.724  1.00  0.00           H  
ATOM    107 HD13 ILE     6     319.058 319.644 325.270  1.00  0.00           H  
ATOM    108  C   ILE     6     317.073 323.133 328.565  1.00  0.00           C  
ATOM    109  O   ILE     6     317.025 323.300 329.787  1.00  0.00           O  
ATOM    110  N   SER     7     315.986 323.289 327.785  1.00  0.00           N  
ATOM    111  H   SER     7     316.083 323.127 326.794  1.00  0.00           H  
ATOM    112  CA  SER     7     314.700 323.884 328.227  1.00  0.00           C  
ATOM    113  HA  SER     7     314.766 324.157 329.281  1.00  0.00           H  
ATOM    114  CB  SER     7     314.439 325.178 327.441  1.00  0.00           C  
ATOM    115  HB2 SER     7     314.369 324.948 326.375  1.00  0.00           H  
ATOM    116  HB3 SER     7     313.488 325.607 327.765  1.00  0.00           H  
ATOM    117  OG  SER     7     315.478 326.126 327.652  1.00  0.00           O  
ATOM    118  HG  SER     7     315.252 326.948 327.173  1.00  0.00           H  
ATOM    119  C   SER     7     313.465 322.975 328.048  1.00  0.00           C  
ATOM    120  O   SER     7     313.167 322.540 326.939  1.00  0.00           O  
ATOM    121  N   GLU     8     312.713 322.736 329.132  1.00  0.00           N  
ATOM    122  H   GLU     8     313.025 323.135 330.006  1.00  0.00           H  
ATOM    123  CA  GLU     8     311.401 322.049 329.157  1.00  0.00           C  
ATOM    124  HA  GLU     8     311.370 321.329 328.345  1.00  0.00           H  
ATOM    125  CB  GLU     8     311.292 321.255 330.477  1.00  0.00           C  
ATOM    126  HB2 GLU     8     311.984 320.413 330.426  1.00  0.00           H  
ATOM    127  HB3 GLU     8     311.632 321.903 331.286  1.00  0.00           H  
ATOM    128  CG  GLU     8     309.910 320.722 330.898  1.00  0.00           C  
ATOM    129  HG2 GLU     8     310.020 320.304 331.901  1.00  0.00           H  
ATOM    130  HG3 GLU     8     309.213 321.558 330.980  1.00  0.00           H  
ATOM    131  CD  GLU     8     309.310 319.644 329.969  1.00  0.00           C  
ATOM    132  OE1 GLU     8     308.727 318.661 330.494  1.00  0.00           O  
ATOM    133  OE2 GLU     8     309.370 319.796 328.729  1.00  0.00           O  
ATOM    134  C   GLU     8     310.206 323.006 328.925  1.00  0.00           C  
ATOM    135  O   GLU     8     310.173 324.109 329.481  1.00  0.00           O  
ATOM    136  N   THR     9     309.218 322.570 328.124  1.00  0.00           N  
ATOM    137  H   THR     9     309.259 321.594 327.841  1.00  0.00           H  
ATOM    138  CA  THR     9     308.042 323.351 327.668  1.00  0.00           C  
ATOM    139  HA  THR     9     307.790 324.061 328.450  1.00  0.00           H  
ATOM    140  CB  THR     9     308.391 324.145 326.388  1.00  0.00           C  
ATOM    141  HB  THR     9     308.542 323.443 325.567  1.00  0.00           H  
ATOM    142  CG2 THR     9     307.290 325.134 326.002  1.00  0.00           C  
ATOM    143 HG21 THR     9     307.068 325.793 326.842  1.00  0.00           H  
ATOM    144 HG22 THR     9     307.619 325.740 325.158  1.00  0.00           H  
ATOM    145 HG23 THR     9     306.387 324.599 325.714  1.00  0.00           H  
ATOM    146  OG1 THR     9     309.570 324.916 326.532  1.00  0.00           O  
ATOM    147  HG1 THR     9     309.832 325.231 325.649  1.00  0.00           H  
ATOM    148  C   THR     9     306.823 322.429 327.382  1.00  0.00           C  
ATOM    149  O   THR     9     307.033 321.335 326.858  1.00  0.00           O  
ATOM    150  N   PRO    10     305.548 322.813 327.646  1.00  0.00           N  
ATOM    151  CD  PRO    10     305.123 324.033 328.325  1.00  0.00           C  
ATOM    152  HD2 PRO    10     304.816 324.772 327.583  1.00  0.00           H  
ATOM    153  HD3 PRO    10     305.888 324.452 328.974  1.00  0.00           H  
ATOM    154  CG  PRO    10     303.919 323.631 329.170  1.00  0.00           C  
ATOM    155  HG2 PRO    10     303.265 324.480 329.371  1.00  0.00           H  
ATOM    156  HG3 PRO    10     304.259 323.174 330.101  1.00  0.00           H  
ATOM    157  CB  PRO    10     303.237 322.583 328.296  1.00  0.00           C  
ATOM    158  HB2 PRO    10     302.596 323.088 327.573  1.00  0.00           H  
ATOM    159  HB3 PRO    10     302.649 321.887 328.896  1.00  0.00           H  
ATOM    160  CA  PRO    10     304.408 321.874 327.596  1.00  0.00           C  
ATOM    161  HA  PRO    10     304.676 321.014 328.214  1.00  0.00           H  
ATOM    162  C   PRO    10     303.991 321.330 326.209  1.00  0.00           C  
ATOM    163  O   PRO    10     303.971 320.113 326.014  1.00  0.00           O  
ATOM    164  N   ASN    11     303.637 322.202 325.250  1.00  0.00           N  
ATOM    165  H   ASN    11     303.612 323.180 325.510  1.00  0.00           H  
ATOM    166  CA  ASN    11     302.983 321.822 323.971  1.00  0.00           C  
ATOM    167  HA  ASN    11     303.195 320.772 323.760  1.00  0.00           H  
ATOM    168  CB  ASN    11     301.453 321.951 324.166  1.00  0.00           C  
ATOM    169  HB2 ASN    11     300.946 321.601 323.266  1.00  0.00           H  
ATOM    170  HB3 ASN    11     301.147 321.297 324.983  1.00  0.00           H  
ATOM    171  CG  ASN    11     300.952 323.361 324.474  1.00  0.00           C  
ATOM    172  OD1 ASN    11     301.687 324.339 324.506  1.00  0.00           O  
ATOM    173  ND2 ASN    11     299.671 323.513 324.724  1.00  0.00           N  
ATOM    174 HD21 ASN    11     299.330 324.440 324.936  1.00  0.00           H  
ATOM    175 HD22 ASN    11     299.048 322.719 324.707  1.00  0.00           H  
ATOM    176  C   ASN    11     303.457 322.606 322.714  1.00  0.00           C  
ATOM    177  O   ASN    11     302.993 322.356 321.601  1.00  0.00           O  
ATOM    178  N   HIS    12     304.408 323.525 322.895  1.00  0.00           N  
ATOM    179  H   HIS    12     304.686 323.669 323.853  1.00  0.00           H  
ATOM    180  CA  HIS    12     305.164 324.293 321.883  1.00  0.00           C  
ATOM    181  HA  HIS    12     304.483 324.938 321.324  1.00  0.00           H  
ATOM    182  CB  HIS    12     306.119 325.146 322.722  1.00  0.00           C  
ATOM    183  HB2 HIS    12     305.537 325.858 323.310  1.00  0.00           H  
ATOM    184  HB3 HIS    12     306.627 324.474 323.413  1.00  0.00           H  
ATOM    185  CG  HIS    12     307.200 325.900 322.008  1.00  0.00           C  
ATOM    186  ND1 HIS    12     308.560 325.694 322.226  1.00  0.00           N  
ATOM    187  CE1 HIS    12     309.175 326.722 321.626  1.00  0.00           C  
ATOM    188  HE1 HIS    12     310.233 326.925 321.686  1.00  0.00           H  
ATOM    189  NE2 HIS    12     308.288 327.506 320.993  1.00  0.00           N  
ATOM    190  HE2 HIS    12     308.516 328.373 320.518  1.00  0.00           H  
ATOM    191  CD2 HIS    12     307.027 327.011 321.237  1.00  0.00           C  
ATOM    192  HD2 HIS    12     306.082 327.472 320.973  1.00  0.00           H  
ATOM    193  C   HIS    12     305.940 323.415 320.882  1.00  0.00           C  
ATOM    194  O   HIS    12     306.270 322.283 321.217  1.00  0.00           O  
ATOM    195  N   ASN    13     306.297 323.910 319.686  1.00  0.00           N  
ATOM    196  H   ASN    13     306.004 324.851 319.452  1.00  0.00           H  
ATOM    197  CA  ASN    13     306.930 323.094 318.623  1.00  0.00           C  
ATOM    198  HA  ASN    13     307.060 322.073 318.983  1.00  0.00           H  
ATOM    199  CB  ASN    13     305.961 323.015 317.426  1.00  0.00           C  
ATOM    200  HB2 ASN    13     305.771 324.021 317.049  1.00  0.00           H  
ATOM    201  HB3 ASN    13     306.418 322.440 316.618  1.00  0.00           H  
ATOM    202  CG  ASN    13     304.648 322.328 317.768  1.00  0.00           C  
ATOM    203  OD1 ASN    13     304.617 321.275 318.386  1.00  0.00           O  
ATOM    204  ND2 ASN    13     303.530 322.896 317.371  1.00  0.00           N  
ATOM    205 HD21 ASN    13     302.654 322.464 317.623  1.00  0.00           H  
ATOM    206 HD22 ASN    13     303.551 323.754 316.840  1.00  0.00           H  
ATOM    207  C   ASN    13     308.341 323.524 318.154  1.00  0.00           C  
ATOM    208  O   ASN    13     308.921 322.826 317.321  1.00  0.00           O  
ATOM    209  N   THR    14     308.926 324.617 318.669  1.00  0.00           N  
ATOM    210  H   THR    14     308.439 325.138 319.389  1.00  0.00           H  
ATOM    211  CA  THR    14     310.196 325.173 318.138  1.00  0.00           C  
ATOM    212  HA  THR    14     310.751 324.349 317.699  1.00  0.00           H  
ATOM    213  CB  THR    14     309.913 326.124 316.954  1.00  0.00           C  
ATOM    214  HB  THR    14     309.343 325.555 316.219  1.00  0.00           H  
ATOM    215  CG2 THR    14     309.074 327.365 317.287  1.00  0.00           C  
ATOM    216 HG21 THR    14     309.595 328.025 317.977  1.00  0.00           H  
ATOM    217 HG22 THR    14     308.870 327.916 316.369  1.00  0.00           H  
ATOM    218 HG23 THR    14     308.123 327.064 317.724  1.00  0.00           H  
ATOM    219  OG1 THR    14     311.106 326.530 316.321  1.00  0.00           O  
ATOM    220  HG1 THR    14     311.311 325.817 315.679  1.00  0.00           H  
ATOM    221  C   THR    14     311.132 325.738 319.225  1.00  0.00           C  
ATOM    222  O   THR    14     311.333 326.946 319.366  1.00  0.00           O  
ATOM    223  N   MET    15     311.666 324.854 320.078  1.00  0.00           N  
ATOM    224  H   MET    15     311.534 323.871 319.895  1.00  0.00           H  
ATOM    225  CA  MET    15     312.514 325.237 321.218  1.00  0.00           C  
ATOM    226  HA  MET    15     312.078 326.122 321.674  1.00  0.00           H  
ATOM    227  CB  MET    15     312.503 324.144 322.307  1.00  0.00           C  
ATOM    228  HB2 MET    15     312.728 324.609 323.268  1.00  0.00           H  
ATOM    229  HB3 MET    15     311.511 323.705 322.391  1.00  0.00           H  
ATOM    230  CG  MET    15     313.549 323.050 322.069  1.00  0.00           C  
ATOM    231  HG2 MET    15     313.348 322.540 321.133  1.00  0.00           H  
ATOM    232  HG3 MET    15     314.532 323.508 321.983  1.00  0.00           H  
ATOM    233  SD  MET    15     313.672 321.842 323.396  1.00  0.00           S  
ATOM    234  CE  MET    15     315.430 321.494 323.202  1.00  0.00           C  
ATOM    235  HE1 MET    15     315.976 322.402 323.451  1.00  0.00           H  
ATOM    236  HE2 MET    15     315.741 320.702 323.876  1.00  0.00           H  
ATOM    237  HE3 MET    15     315.644 321.197 322.175  1.00  0.00           H  
ATOM    238  C   MET    15     313.949 325.628 320.830  1.00  0.00           C  
ATOM    239  O   MET    15     314.421 325.404 319.711  1.00  0.00           O  
ATOM    240  N   LYS    16     314.670 326.109 321.847  1.00  0.00           N  
ATOM    241  H   LYS    16     314.199 326.223 322.736  1.00  0.00           H  
ATOM    242  CA  LYS    16     316.116 326.334 321.845  1.00  0.00           C  
ATOM    243  HA  LYS    16     316.538 326.027 320.889  1.00  0.00           H  
ATOM    244  CB  LYS    16     316.402 327.826 322.036  1.00  0.00           C  
ATOM    245  HB2 LYS    16     317.482 327.951 321.985  1.00  0.00           H  
ATOM    246  HB3 LYS    16     315.943 328.370 321.210  1.00  0.00           H  
ATOM    247  CG  LYS    16     315.909 328.423 323.368  1.00  0.00           C  
ATOM    248  HG2 LYS    16     314.835 328.265 323.470  1.00  0.00           H  
ATOM    249  HG3 LYS    16     316.424 327.941 324.200  1.00  0.00           H  
ATOM    250  CD  LYS    16     316.190 329.930 323.397  1.00  0.00           C  
ATOM    251  HD2 LYS    16     317.260 330.097 323.262  1.00  0.00           H  
ATOM    252  HD3 LYS    16     315.654 330.393 322.565  1.00  0.00           H  
ATOM    253  CE  LYS    16     315.732 330.607 324.694  1.00  0.00           C  
ATOM    254  HE2 LYS    16     315.441 331.635 324.457  1.00  0.00           H  
ATOM    255  HE3 LYS    16     314.841 330.094 325.071  1.00  0.00           H  
ATOM    256  NZ  LYS    16     316.809 330.627 325.724  1.00  0.00           N  
ATOM    257  HZ1 LYS    16     317.614 331.153 325.404  1.00  0.00           H  
ATOM    258  HZ2 LYS    16     316.487 331.071 326.576  1.00  0.00           H  
ATOM    259  HZ3 LYS    16     317.121 329.694 325.965  1.00  0.00           H  
ATOM    260  C   LYS    16     316.805 325.511 322.931  1.00  0.00           C  
ATOM    261  O   LYS    16     316.163 325.043 323.872  1.00  0.00           O  
ATOM    262  N   ILE    17     318.118 325.355 322.800  1.00  0.00           N  
ATOM    263  H   ILE    17     318.559 325.748 321.972  1.00  0.00           H  
ATOM    264  CA  ILE    17     318.990 324.778 323.827  1.00  0.00           C  
ATOM    265  HA  ILE    17     318.392 324.548 324.709  1.00  0.00           H  
ATOM    266  CB  ILE    17     319.595 323.440 323.316  1.00  0.00           C  
ATOM    267  HB  ILE    17     320.331 323.680 322.566  1.00  0.00           H  
ATOM    268  CG2 ILE    17     320.317 322.700 324.455  1.00  0.00           C  
ATOM    269 HG21 ILE    17     319.939 323.008 325.428  1.00  0.00           H  
ATOM    270 HG22 ILE    17     320.168 321.624 324.365  1.00  0.00           H  
ATOM    271 HG23 ILE    17     321.386 322.907 324.418  1.00  0.00           H  
ATOM    272  CG1 ILE    17     318.578 322.481 322.640  1.00  0.00           C  
ATOM    273 HG12 ILE    17     318.064 321.914 323.409  1.00  0.00           H  
ATOM    274 HG13 ILE    17     317.833 323.029 322.067  1.00  0.00           H  
ATOM    275  CD1 ILE    17     319.200 321.486 321.657  1.00  0.00           C  
ATOM    276 HD11 ILE    17     319.841 320.791 322.189  1.00  0.00           H  
ATOM    277 HD12 ILE    17     318.409 320.910 321.179  1.00  0.00           H  
ATOM    278 HD13 ILE    17     319.766 322.015 320.890  1.00  0.00           H  
ATOM    279  C   ILE    17     319.980 325.892 324.253  1.00  0.00           C  
ATOM    280  O   ILE    17     319.548 327.034 324.425  1.00  0.00           O  
ATOM    281  N   THR    18     321.273 325.604 324.435  1.00  0.00           N  
ATOM    282  H   THR    18     321.572 324.651 324.296  1.00  0.00           H  
ATOM    283  CA  THR    18     322.357 326.591 324.609  1.00  0.00           C  
ATOM    284  HA  THR    18     322.285 327.305 323.795  1.00  0.00           H  
ATOM    285  CB  THR    18     322.244 327.408 325.908  1.00  0.00           C  
ATOM    286  HB  THR    18     321.235 327.800 326.024  1.00  0.00           H  
ATOM    287  CG2 THR    18     322.628 326.629 327.164  1.00  0.00           C  
ATOM    288 HG21 THR    18     323.688 326.372 327.154  1.00  0.00           H  
ATOM    289 HG22 THR    18     322.422 327.247 328.037  1.00  0.00           H  
ATOM    290 HG23 THR    18     322.031 325.719 327.217  1.00  0.00           H  
ATOM    291  OG1 THR    18     323.140 328.487 325.794  1.00  0.00           O  
ATOM    292  HG1 THR    18     322.917 329.149 326.475  1.00  0.00           H  
ATOM    293  C   THR    18     323.729 325.920 324.519  1.00  0.00           C  
ATOM    294  O   THR    18     323.831 324.713 324.744  1.00  0.00           O  
ATOM    295  N   LEU    19     324.781 326.702 324.256  1.00  0.00           N  
ATOM    296  H   LEU    19     324.591 327.697 324.205  1.00  0.00           H  
ATOM    297  CA  LEU    19     326.188 326.298 324.338  1.00  0.00           C  
ATOM    298  HA  LEU    19     326.255 325.229 324.552  1.00  0.00           H  
ATOM    299  CB  LEU    19     326.929 326.576 323.007  1.00  0.00           C  
ATOM    300  HB2 LEU    19     326.912 327.646 322.829  1.00  0.00           H  
ATOM    301  HB3 LEU    19     327.973 326.305 323.170  1.00  0.00           H  
ATOM    302  CG  LEU    19     326.490 325.874 321.706  1.00  0.00           C  
ATOM    303  HG  LEU    19     327.338 325.903 321.028  1.00  0.00           H  
ATOM    304  CD1 LEU    19     326.140 324.414 321.927  1.00  0.00           C  
ATOM    305 HD11 LEU    19     325.304 324.319 322.622  1.00  0.00           H  
ATOM    306 HD12 LEU    19     325.843 323.938 320.993  1.00  0.00           H  
ATOM    307 HD13 LEU    19     327.018 323.923 322.343  1.00  0.00           H  
ATOM    308  CD2 LEU    19     325.339 326.543 320.972  1.00  0.00           C  
ATOM    309 HD21 LEU    19     325.647 327.539 320.652  1.00  0.00           H  
ATOM    310 HD22 LEU    19     325.078 325.973 320.079  1.00  0.00           H  
ATOM    311 HD23 LEU    19     324.471 326.601 321.626  1.00  0.00           H  
ATOM    312  C   LEU    19     326.866 327.056 325.497  1.00  0.00           C  
ATOM    313  O   LEU    19     327.124 328.254 325.383  1.00  0.00           O  
ATOM    314  N   SER    20     327.148 326.354 326.604  1.00  0.00           N  
ATOM    315  H   SER    20     326.913 325.371 326.595  1.00  0.00           H  
ATOM    316  CA  SER    20     327.832 326.874 327.810  1.00  0.00           C  
ATOM    317  HA  SER    20     327.603 326.194 328.631  1.00  0.00           H  
ATOM    318  CB  SER    20     329.354 326.816 327.613  1.00  0.00           C  
ATOM    319  HB2 SER    20     329.618 325.852 327.172  1.00  0.00           H  
ATOM    320  HB3 SER    20     329.668 327.606 326.928  1.00  0.00           H  
ATOM    321  OG  SER    20     330.025 326.947 328.859  1.00  0.00           O  
ATOM    322  HG  SER    20     330.992 326.929 328.702  1.00  0.00           H  
ATOM    323  C   SER    20     327.324 328.261 328.265  1.00  0.00           C  
ATOM    324  O   SER    20     328.053 329.255 328.285  1.00  0.00           O  
ATOM    325  N   GLU    21     326.017 328.325 328.556  1.00  0.00           N  
ATOM    326  H   GLU    21     325.502 327.460 328.477  1.00  0.00           H  
ATOM    327  CA  GLU    21     325.238 329.506 328.992  1.00  0.00           C  
ATOM    328  HA  GLU    21     324.301 329.124 329.400  1.00  0.00           H  
ATOM    329  CB  GLU    21     325.881 330.321 330.133  1.00  0.00           C  
ATOM    330  HB2 GLU    21     326.784 330.819 329.784  1.00  0.00           H  
ATOM    331  HB3 GLU    21     325.168 331.095 330.418  1.00  0.00           H  
ATOM    332  CG  GLU    21     326.201 329.476 331.379  1.00  0.00           C  
ATOM    333  HG2 GLU    21     325.288 328.960 331.687  1.00  0.00           H  
ATOM    334  HG3 GLU    21     326.941 328.717 331.115  1.00  0.00           H  
ATOM    335  CD  GLU    21     326.735 330.303 332.571  1.00  0.00           C  
ATOM    336  OE1 GLU    21     327.046 329.697 333.626  1.00  0.00           O  
ATOM    337  OE2 GLU    21     326.852 331.552 332.492  1.00  0.00           O  
ATOM    338  C   GLU    21     324.833 330.404 327.808  1.00  0.00           C  
ATOM    339  O   GLU    21     323.638 330.649 327.617  1.00  0.00           O  
ATOM    340  N   SER    22     325.818 330.849 327.016  1.00  0.00           N  
ATOM    341  H   SER    22     326.754 330.538 327.252  1.00  0.00           H  
ATOM    342  CA  SER    22     325.677 331.634 325.773  1.00  0.00           C  
ATOM    343  HA  SER    22     324.812 331.268 325.223  1.00  0.00           H  
ATOM    344  CB  SER    22     325.489 333.134 326.064  1.00  0.00           C  
ATOM    345  HB2 SER    22     326.308 333.478 326.700  1.00  0.00           H  
ATOM    346  HB3 SER    22     325.539 333.681 325.120  1.00  0.00           H  
ATOM    347  OG  SER    22     324.249 333.431 326.692  1.00  0.00           O  
ATOM    348  HG  SER    22     324.192 334.398 326.840  1.00  0.00           H  
ATOM    349  C   SER    22     326.925 331.505 324.878  1.00  0.00           C  
ATOM    350  O   SER    22     328.053 331.616 325.372  1.00  0.00           O  
ATOM    351  N   ARG    23     326.739 331.329 323.558  1.00  0.00           N  
ATOM    352  H   ARG    23     325.785 331.305 323.223  1.00  0.00           H  
ATOM    353  CA  ARG    23     327.816 331.361 322.539  1.00  0.00           C  
ATOM    354  HA  ARG    23     328.738 331.035 323.021  1.00  0.00           H  
ATOM    355  CB  ARG    23     327.465 330.383 321.390  1.00  0.00           C  
ATOM    356  HB2 ARG    23     327.049 329.476 321.814  1.00  0.00           H  
ATOM    357  HB3 ARG    23     326.683 330.838 320.788  1.00  0.00           H  
ATOM    358  CG  ARG    23     328.593 329.977 320.417  1.00  0.00           C  
ATOM    359  HG2 ARG    23     328.172 329.331 319.647  1.00  0.00           H  
ATOM    360  HG3 ARG    23     328.952 330.865 319.901  1.00  0.00           H  
ATOM    361  CD  ARG    23     329.801 329.274 321.054  1.00  0.00           C  
ATOM    362  HD2 ARG    23     330.689 329.574 320.495  1.00  0.00           H  
ATOM    363  HD3 ARG    23     329.922 329.602 322.086  1.00  0.00           H  
ATOM    364  NE  ARG    23     329.723 327.800 320.990  1.00  0.00           N  
ATOM    365  HE  ARG    23     329.103 327.404 320.300  1.00  0.00           H  
ATOM    366  CZ  ARG    23     330.542 326.966 321.612  1.00  0.00           C  
ATOM    367  NH1 ARG    23     330.513 325.690 321.350  1.00  0.00           N  
ATOM    368 HH11 ARG    23     329.969 325.346 320.579  1.00  0.00           H  
ATOM    369 HH12 ARG    23     331.173 325.073 321.798  1.00  0.00           H  
ATOM    370  NH2 ARG    23     331.407 327.374 322.493  1.00  0.00           N  
ATOM    371 HH21 ARG    23     331.486 328.361 322.678  1.00  0.00           H  
ATOM    372 HH22 ARG    23     332.038 326.731 322.941  1.00  0.00           H  
ATOM    373  C   ARG    23     328.073 332.779 321.996  1.00  0.00           C  
ATOM    374  O   ARG    23     327.247 333.682 322.137  1.00  0.00           O  
ATOM    375  N   GLU    24     329.236 332.972 321.380  1.00  0.00           N  
ATOM    376  H   GLU    24     329.932 332.237 321.450  1.00  0.00           H  
ATOM    377  CA  GLU    24     329.583 334.131 320.547  1.00  0.00           C  
ATOM    378  HA  GLU    24     329.154 335.028 320.997  1.00  0.00           H  
ATOM    379  CB  GLU    24     331.120 334.302 320.546  1.00  0.00           C  
ATOM    380  HB2 GLU    24     331.336 335.257 320.067  1.00  0.00           H  
ATOM    381  HB3 GLU    24     331.476 334.391 321.573  1.00  0.00           H  
ATOM    382  CG  GLU    24     331.939 333.220 319.807  1.00  0.00           C  
ATOM    383  HG2 GLU    24     331.437 332.953 318.878  1.00  0.00           H  
ATOM    384  HG3 GLU    24     332.893 333.676 319.532  1.00  0.00           H  
ATOM    385  CD  GLU    24     332.243 331.929 320.602  1.00  0.00           C  
ATOM    386  OE1 GLU    24     333.013 331.084 320.084  1.00  0.00           O  
ATOM    387  OE2 GLU    24     331.716 331.723 321.722  1.00  0.00           O  
ATOM    388  C   GLU    24     328.968 334.003 319.122  1.00  0.00           C  
ATOM    389  O   GLU    24     327.996 333.271 318.922  1.00  0.00           O  
ATOM    390  N   GLY    25     329.513 334.704 318.116  1.00  0.00           N  
ATOM    391  H   GLY    25     330.293 335.312 318.323  1.00  0.00           H  
ATOM    392  CA  GLY    25     329.175 334.506 316.696  1.00  0.00           C  
ATOM    393  HA2 GLY    25     328.104 334.328 316.590  1.00  0.00           H  
ATOM    394  HA3 GLY    25     329.416 335.413 316.141  1.00  0.00           H  
ATOM    395  C   GLY    25     329.950 333.338 316.060  1.00  0.00           C  
ATOM    396  O   GLY    25     331.181 333.285 316.146  1.00  0.00           O  
ATOM    397  N   MET    26     329.240 332.424 315.389  1.00  0.00           N  
ATOM    398  H   MET    26     328.237 332.538 315.371  1.00  0.00           H  
ATOM    399  CA  MET    26     329.772 331.198 314.764  1.00  0.00           C  
ATOM    400  HA  MET    26     330.830 331.351 314.548  1.00  0.00           H  
ATOM    401  CB  MET    26     329.679 330.035 315.777  1.00  0.00           C  
ATOM    402  HB2 MET    26     330.265 329.200 315.390  1.00  0.00           H  
ATOM    403  HB3 MET    26     330.141 330.336 316.719  1.00  0.00           H  
ATOM    404  CG  MET    26     328.264 329.512 316.067  1.00  0.00           C  
ATOM    405  HG2 MET    26     327.788 329.254 315.124  1.00  0.00           H  
ATOM    406  HG3 MET    26     328.378 328.597 316.649  1.00  0.00           H  
ATOM    407  SD  MET    26     327.142 330.593 316.998  1.00  0.00           S  
ATOM    408  CE  MET    26     325.855 329.398 317.455  1.00  0.00           C  
ATOM    409  HE1 MET    26     326.273 328.625 318.100  1.00  0.00           H  
ATOM    410  HE2 MET    26     325.052 329.913 317.982  1.00  0.00           H  
ATOM    411  HE3 MET    26     325.449 328.935 316.558  1.00  0.00           H  
ATOM    412  C   MET    26     329.087 330.893 313.406  1.00  0.00           C  
ATOM    413  O   MET    26     328.236 331.663 312.952  1.00  0.00           O  
ATOM    414  N   THR    27     329.490 329.812 312.720  1.00  0.00           N  
ATOM    415  H   THR    27     330.223 329.234 313.111  1.00  0.00           H  
ATOM    416  CA  THR    27     328.950 329.381 311.403  1.00  0.00           C  
ATOM    417  HA  THR    27     329.192 330.174 310.694  1.00  0.00           H  
ATOM    418  CB  THR    27     329.594 328.066 310.895  1.00  0.00           C  
ATOM    419  HB  THR    27     328.814 327.336 310.673  1.00  0.00           H  
ATOM    420  CG2 THR    27     330.376 328.318 309.604  1.00  0.00           C  
ATOM    421 HG21 THR    27     331.179 329.034 309.784  1.00  0.00           H  
ATOM    422 HG22 THR    27     330.802 327.381 309.245  1.00  0.00           H  
ATOM    423 HG23 THR    27     329.707 328.710 308.837  1.00  0.00           H  
ATOM    424  OG1 THR    27     330.504 327.488 311.819  1.00  0.00           O  
ATOM    425  HG1 THR    27     329.992 326.938 312.441  1.00  0.00           H  
ATOM    426  C   THR    27     327.418 329.231 311.377  1.00  0.00           C  
ATOM    427  O   THR    27     326.802 328.934 312.394  1.00  0.00           O  
ATOM    428  N   SER    28     326.789 329.443 310.216  1.00  0.00           N  
ATOM    429  H   SER    28     327.346 329.664 309.402  1.00  0.00           H  
ATOM    430  CA  SER    28     325.326 329.573 310.047  1.00  0.00           C  
ATOM    431  HA  SER    28     324.864 329.675 311.025  1.00  0.00           H  
ATOM    432  CB  SER    28     325.051 330.891 309.305  1.00  0.00           C  
ATOM    433  HB2 SER    28     323.980 330.998 309.120  1.00  0.00           H  
ATOM    434  HB3 SER    28     325.366 331.715 309.948  1.00  0.00           H  
ATOM    435  OG  SER    28     325.776 330.956 308.080  1.00  0.00           O  
ATOM    436  HG  SER    28     326.060 331.882 307.931  1.00  0.00           H  
ATOM    437  C   SER    28     324.635 328.352 309.403  1.00  0.00           C  
ATOM    438  O   SER    28     323.906 328.469 308.414  1.00  0.00           O  
ATOM    439  N   ASP    29     324.820 327.160 309.977  1.00  0.00           N  
ATOM    440  H   ASP    29     325.424 327.094 310.794  1.00  0.00           H  
ATOM    441  CA  ASP    29     324.363 325.883 309.411  1.00  0.00           C  
ATOM    442  HA  ASP    29     324.311 326.026 308.331  1.00  0.00           H  
ATOM    443  CB  ASP    29     325.385 324.731 309.596  1.00  0.00           C  
ATOM    444  HB2 ASP    29     324.838 323.787 309.625  1.00  0.00           H  
ATOM    445  HB3 ASP    29     325.979 324.703 308.680  1.00  0.00           H  
ATOM    446  CG  ASP    29     326.397 324.757 310.771  1.00  0.00           C  
ATOM    447  OD1 ASP    29     327.231 323.817 310.820  1.00  0.00           O  
ATOM    448  OD2 ASP    29     326.436 325.701 311.594  1.00  0.00           O  
ATOM    449  C   ASP    29     322.940 325.440 309.836  1.00  0.00           C  
ATOM    450  O   ASP    29     322.573 325.427 311.013  1.00  0.00           O  
ATOM    451  N   THR    30     322.150 325.051 308.824  1.00  0.00           N  
ATOM    452  H   THR    30     322.552 325.104 307.899  1.00  0.00           H  
ATOM    453  CA  THR    30     320.848 324.354 308.907  1.00  0.00           C  
ATOM    454  HA  THR    30     320.467 324.424 309.925  1.00  0.00           H  
ATOM    455  CB  THR    30     319.807 324.999 307.970  1.00  0.00           C  
ATOM    456  HB  THR    30     319.551 325.982 308.366  1.00  0.00           H  
ATOM    457  CG2 THR    30     320.271 325.196 306.523  1.00  0.00           C  
ATOM    458 HG21 THR    30     320.612 324.254 306.096  1.00  0.00           H  
ATOM    459 HG22 THR    30     319.450 325.588 305.922  1.00  0.00           H  
ATOM    460 HG23 THR    30     321.082 325.925 306.492  1.00  0.00           H  
ATOM    461  OG1 THR    30     318.634 324.212 307.948  1.00  0.00           O  
ATOM    462  HG1 THR    30     317.938 324.715 307.483  1.00  0.00           H  
ATOM    463  C   THR    30     321.076 322.862 308.608  1.00  0.00           C  
ATOM    464  O   THR    30     321.903 322.529 307.751  1.00  0.00           O  
ATOM    465  N   TYR    31     320.377 321.956 309.310  1.00  0.00           N  
ATOM    466  H   TYR    31     319.702 322.292 309.987  1.00  0.00           H  
ATOM    467  CA  TYR    31     320.771 320.535 309.359  1.00  0.00           C  
ATOM    468  HA  TYR    31     321.698 320.404 308.800  1.00  0.00           H  
ATOM    469  CB  TYR    31     321.110 320.236 310.822  1.00  0.00           C  
ATOM    470  HB2 TYR    31     320.185 320.282 311.395  1.00  0.00           H  
ATOM    471  HB3 TYR    31     321.482 319.214 310.886  1.00  0.00           H  
ATOM    472  CG  TYR    31     322.158 321.132 311.471  1.00  0.00           C  
ATOM    473  CD1 TYR    31     323.471 321.156 310.972  1.00  0.00           C  
ATOM    474  HD1 TYR    31     323.710 320.637 310.054  1.00  0.00           H  
ATOM    475  CE1 TYR    31     324.489 321.793 311.707  1.00  0.00           C  
ATOM    476  HE1 TYR    31     325.508 321.784 311.356  1.00  0.00           H  
ATOM    477  CZ  TYR    31     324.204 322.397 312.947  1.00  0.00           C  
ATOM    478  OH  TYR    31     325.238 322.835 313.709  1.00  0.00           O  
ATOM    479  HH  TYR    31     324.976 323.438 314.426  1.00  0.00           H  
ATOM    480  CE2 TYR    31     322.869 322.478 313.394  1.00  0.00           C  
ATOM    481  HE2 TYR    31     322.634 322.972 314.326  1.00  0.00           H  
ATOM    482  CD2 TYR    31     321.856 321.863 312.634  1.00  0.00           C  
ATOM    483  HD2 TYR    31     320.843 321.919 312.967  1.00  0.00           H  
ATOM    484  C   TYR    31     319.820 319.442 308.814  1.00  0.00           C  
ATOM    485  O   TYR    31     320.287 318.329 308.578  1.00  0.00           O  
ATOM    486  N   THR    32     318.528 319.698 308.577  1.00  0.00           N  
ATOM    487  H   THR    32     318.197 320.637 308.756  1.00  0.00           H  
ATOM    488  CA  THR    32     317.535 318.696 308.084  1.00  0.00           C  
ATOM    489  HA  THR    32     316.561 319.184 308.135  1.00  0.00           H  
ATOM    490  CB  THR    32     317.740 318.354 306.583  1.00  0.00           C  
ATOM    491  HB  THR    32     316.819 317.892 306.224  1.00  0.00           H  
ATOM    492  CG2 THR    32     318.009 319.571 305.696  1.00  0.00           C  
ATOM    493 HG21 THR    32     318.966 320.029 305.947  1.00  0.00           H  
ATOM    494 HG22 THR    32     318.031 319.258 304.651  1.00  0.00           H  
ATOM    495 HG23 THR    32     317.212 320.303 305.826  1.00  0.00           H  
ATOM    496  OG1 THR    32     318.783 317.428 306.364  1.00  0.00           O  
ATOM    497  HG1 THR    32     319.569 317.748 306.846  1.00  0.00           H  
ATOM    498  C   THR    32     317.390 317.440 308.995  1.00  0.00           C  
ATOM    499  O   THR    32     317.422 317.585 310.219  1.00  0.00           O  
ATOM    500  N   LYS    33     317.163 316.226 308.444  1.00  0.00           N  
ATOM    501  H   LYS    33     317.193 316.173 307.432  1.00  0.00           H  
ATOM    502  CA  LYS    33     316.847 314.977 309.185  1.00  0.00           C  
ATOM    503  HA  LYS    33     316.291 315.262 310.079  1.00  0.00           H  
ATOM    504  CB  LYS    33     315.945 314.080 308.304  1.00  0.00           C  
ATOM    505  HB2 LYS    33     315.074 314.652 307.981  1.00  0.00           H  
ATOM    506  HB3 LYS    33     316.505 313.796 307.411  1.00  0.00           H  
ATOM    507  CG  LYS    33     315.454 312.784 308.985  1.00  0.00           C  
ATOM    508  HG2 LYS    33     314.942 312.173 308.240  1.00  0.00           H  
ATOM    509  HG3 LYS    33     316.313 312.205 309.325  1.00  0.00           H  
ATOM    510  CD  LYS    33     314.486 313.032 310.158  1.00  0.00           C  
ATOM    511  HD2 LYS    33     314.778 313.923 310.711  1.00  0.00           H  
ATOM    512  HD3 LYS    33     313.483 313.190 309.757  1.00  0.00           H  
ATOM    513  CE  LYS    33     314.480 311.848 311.135  1.00  0.00           C  
ATOM    514  HE2 LYS    33     314.203 310.936 310.594  1.00  0.00           H  
ATOM    515  HE3 LYS    33     315.498 311.712 311.515  1.00  0.00           H  
ATOM    516  NZ  LYS    33     313.543 312.082 312.270  1.00  0.00           N  
ATOM    517  HZ1 LYS    33     312.581 312.099 311.954  1.00  0.00           H  
ATOM    518  HZ2 LYS    33     313.617 311.352 312.969  1.00  0.00           H  
ATOM    519  HZ3 LYS    33     313.720 312.970 312.738  1.00  0.00           H  
ATOM    520  C   LYS    33     318.071 314.187 309.680  1.00  0.00           C  
ATOM    521  O   LYS    33     318.021 313.562 310.736  1.00  0.00           O  
ATOM    522  N   VAL    34     319.164 314.214 308.922  1.00  0.00           N  
ATOM    523  H   VAL    34     319.118 314.765 308.076  1.00  0.00           H  
ATOM    524  CA  VAL    34     320.444 313.524 309.180  1.00  0.00           C  
ATOM    525  HA  VAL    34     320.738 313.724 310.211  1.00  0.00           H  
ATOM    526  CB  VAL    34     320.319 311.989 309.023  1.00  0.00           C  
ATOM    527  HB  VAL    34     319.472 311.650 309.618  1.00  0.00           H  
ATOM    528  CG1 VAL    34     320.088 311.519 307.583  1.00  0.00           C  
ATOM    529 HG11 VAL    34     320.965 311.723 306.968  1.00  0.00           H  
ATOM    530 HG12 VAL    34     319.898 310.445 307.575  1.00  0.00           H  
ATOM    531 HG13 VAL    34     319.222 312.028 307.159  1.00  0.00           H  
ATOM    532  CG2 VAL    34     321.556 311.273 309.572  1.00  0.00           C  
ATOM    533 HG21 VAL    34     321.687 311.529 310.624  1.00  0.00           H  
ATOM    534 HG22 VAL    34     321.423 310.193 309.496  1.00  0.00           H  
ATOM    535 HG23 VAL    34     322.449 311.559 309.015  1.00  0.00           H  
ATOM    536  C   VAL    34     321.488 314.149 308.248  1.00  0.00           C  
ATOM    537  O   VAL    34     321.174 314.432 307.088  1.00  0.00           O  
ATOM    538  N   ASP    35     322.699 314.430 308.738  1.00  0.00           N  
ATOM    539  H   ASP    35     322.949 314.142 309.674  1.00  0.00           H  
ATOM    540  CA  ASP    35     323.655 315.269 308.000  1.00  0.00           C  
ATOM    541  HA  ASP    35     323.412 315.210 306.940  1.00  0.00           H  
ATOM    542  CB  ASP    35     323.467 316.733 308.444  1.00  0.00           C  
ATOM    543  HB2 ASP    35     322.414 316.902 308.664  1.00  0.00           H  
ATOM    544  HB3 ASP    35     324.005 316.899 309.370  1.00  0.00           H  
ATOM    545  CG  ASP    35     323.899 317.784 307.402  1.00  0.00           C  
ATOM    546  OD1 ASP    35     324.144 318.950 307.797  1.00  0.00           O  
ATOM    547  OD2 ASP    35     323.940 317.481 306.184  1.00  0.00           O  
ATOM    548  C   ASP    35     325.119 314.815 308.145  1.00  0.00           C  
ATOM    549  O   ASP    35     325.587 314.467 309.232  1.00  0.00           O  
ATOM    550  N   ASP    36     325.835 314.770 307.019  1.00  0.00           N  
ATOM    551  H   ASP    36     325.396 315.108 306.175  1.00  0.00           H  
ATOM    552  CA  ASP    36     327.293 314.591 306.973  1.00  0.00           C  
ATOM    553  HA  ASP    36     327.585 313.939 307.799  1.00  0.00           H  
ATOM    554  CB  ASP    36     327.710 313.868 305.675  1.00  0.00           C  
ATOM    555  HB2 ASP    36     328.771 313.626 305.745  1.00  0.00           H  
ATOM    556  HB3 ASP    36     327.174 312.917 305.635  1.00  0.00           H  
ATOM    557  CG  ASP    36     327.461 314.623 304.351  1.00  0.00           C  
ATOM    558  OD1 ASP    36     327.898 314.101 303.292  1.00  0.00           O  
ATOM    559  OD2 ASP    36     326.847 315.712 304.329  1.00  0.00           O  
ATOM    560  C   ASP    36     328.034 315.934 307.191  1.00  0.00           C  
ATOM    561  O   ASP    36     327.409 316.960 307.471  1.00  0.00           O  
ATOM    562  N   SER    37     329.375 315.922 307.114  1.00  0.00           N  
ATOM    563  H   SER    37     329.810 315.043 306.866  1.00  0.00           H  
ATOM    564  CA  SER    37     330.295 317.061 307.359  1.00  0.00           C  
ATOM    565  HA  SER    37     331.296 316.711 307.103  1.00  0.00           H  
ATOM    566  CB  SER    37     330.016 318.246 306.404  1.00  0.00           C  
ATOM    567  HB2 SER    37     330.890 318.899 306.392  1.00  0.00           H  
ATOM    568  HB3 SER    37     329.873 317.859 305.394  1.00  0.00           H  
ATOM    569  OG  SER    37     328.887 319.024 306.767  1.00  0.00           O  
ATOM    570  HG  SER    37     328.170 318.382 306.958  1.00  0.00           H  
ATOM    571  C   SER    37     330.380 317.481 308.842  1.00  0.00           C  
ATOM    572  O   SER    37     330.742 318.616 309.166  1.00  0.00           O  
ATOM    573  N   GLN    38     330.089 316.547 309.760  1.00  0.00           N  
ATOM    574  H   GLN    38     329.854 315.622 309.432  1.00  0.00           H  
ATOM    575  CA  GLN    38     329.899 316.819 311.190  1.00  0.00           C  
ATOM    576  HA  GLN    38     330.272 317.814 311.417  1.00  0.00           H  
ATOM    577  CB  GLN    38     328.403 316.813 311.494  1.00  0.00           C  
ATOM    578  HB2 GLN    38     327.983 315.843 311.223  1.00  0.00           H  
ATOM    579  HB3 GLN    38     328.345 316.937 312.565  1.00  0.00           H  
ATOM    580  CG  GLN    38     327.556 317.928 310.874  1.00  0.00           C  
ATOM    581  HG2 GLN    38     327.940 318.890 311.215  1.00  0.00           H  
ATOM    582  HG3 GLN    38     327.628 317.903 309.792  1.00  0.00           H  
ATOM    583  CD  GLN    38     326.078 317.805 311.259  1.00  0.00           C  
ATOM    584  OE1 GLN    38     325.469 316.747 311.308  1.00  0.00           O  
ATOM    585  NE2 GLN    38     325.418 318.904 311.531  1.00  0.00           N  
ATOM    586 HE21 GLN    38     324.441 318.827 311.752  1.00  0.00           H  
ATOM    587 HE22 GLN    38     325.861 319.802 311.461  1.00  0.00           H  
ATOM    588  C   GLN    38     330.551 315.784 312.149  1.00  0.00           C  
ATOM    589  O   GLN    38     330.559 314.586 311.841  1.00  0.00           O  
ATOM    590  N   PRO    39     331.036 316.217 313.337  1.00  0.00           N  
ATOM    591  CD  PRO    39     331.411 317.594 313.629  1.00  0.00           C  
ATOM    592  HD2 PRO    39     330.539 318.141 313.988  1.00  0.00           H  
ATOM    593  HD3 PRO    39     331.837 318.094 312.758  1.00  0.00           H  
ATOM    594  CG  PRO    39     332.477 317.498 314.716  1.00  0.00           C  
ATOM    595  HG2 PRO    39     332.551 318.410 315.306  1.00  0.00           H  
ATOM    596  HG3 PRO    39     333.441 317.258 314.265  1.00  0.00           H  
ATOM    597  CB  PRO    39     331.980 316.312 315.534  1.00  0.00           C  
ATOM    598  HB2 PRO    39     331.157 316.634 316.176  1.00  0.00           H  
ATOM    599  HB3 PRO    39     332.778 315.868 316.129  1.00  0.00           H  
ATOM    600  CA  PRO    39     331.469 315.353 314.449  1.00  0.00           C  
ATOM    601  HA  PRO    39     332.304 314.747 314.097  1.00  0.00           H  
ATOM    602  C   PRO    39     330.381 314.415 315.011  1.00  0.00           C  
ATOM    603  O   PRO    39     329.185 314.672 314.879  1.00  0.00           O  
ATOM    604  N   ALA    40     330.786 313.346 315.707  1.00  0.00           N  
ATOM    605  H   ALA    40     331.781 313.223 315.836  1.00  0.00           H  
ATOM    606  CA  ALA    40     329.922 312.222 316.113  1.00  0.00           C  
ATOM    607  HA  ALA    40     329.233 312.020 315.290  1.00  0.00           H  
ATOM    608  CB  ALA    40     330.822 310.983 316.248  1.00  0.00           C  
ATOM    609  HB1 ALA    40     331.514 311.112 317.082  1.00  0.00           H  
ATOM    610  HB2 ALA    40     330.210 310.098 316.425  1.00  0.00           H  
ATOM    611  HB3 ALA    40     331.388 310.832 315.328  1.00  0.00           H  
ATOM    612  C   ALA    40     329.030 312.460 317.365  1.00  0.00           C  
ATOM    613  O   ALA    40     328.843 311.573 318.200  1.00  0.00           O  
ATOM    614  N   PHE    41     328.419 313.646 317.444  1.00  0.00           N  
ATOM    615  H   PHE    41     328.616 314.281 316.678  1.00  0.00           H  
ATOM    616  CA  PHE    41     327.336 314.019 318.373  1.00  0.00           C  
ATOM    617  HA  PHE    41     326.800 313.119 318.676  1.00  0.00           H  
ATOM    618  CB  PHE    41     327.853 314.705 319.644  1.00  0.00           C  
ATOM    619  HB2 PHE    41     328.603 315.455 319.387  1.00  0.00           H  
ATOM    620  HB3 PHE    41     327.010 315.213 320.110  1.00  0.00           H  
ATOM    621  CG  PHE    41     328.405 313.741 320.673  1.00  0.00           C  
ATOM    622  CD1 PHE    41     327.511 312.989 321.459  1.00  0.00           C  
ATOM    623  HD1 PHE    41     326.446 313.124 321.337  1.00  0.00           H  
ATOM    624  CE1 PHE    41     327.998 312.044 322.379  1.00  0.00           C  
ATOM    625  HE1 PHE    41     327.313 311.444 322.963  1.00  0.00           H  
ATOM    626  CZ  PHE    41     329.385 311.858 322.516  1.00  0.00           C  
ATOM    627  HZ  PHE    41     329.765 311.116 323.204  1.00  0.00           H  
ATOM    628  CE2 PHE    41     330.280 312.628 321.753  1.00  0.00           C  
ATOM    629  HE2 PHE    41     331.346 312.487 321.870  1.00  0.00           H  
ATOM    630  CD2 PHE    41     329.792 313.568 320.828  1.00  0.00           C  
ATOM    631  HD2 PHE    41     330.483 314.144 320.228  1.00  0.00           H  
ATOM    632  C   PHE    41     326.320 314.880 317.624  1.00  0.00           C  
ATOM    633  O   PHE    41     325.141 314.521 317.569  1.00  0.00           O  
ATOM    634  N   ILE    42     326.773 315.949 316.952  1.00  0.00           N  
ATOM    635  H   ILE    42     327.747 316.209 317.041  1.00  0.00           H  
ATOM    636  CA  ILE    42     325.945 316.675 315.978  1.00  0.00           C  
ATOM    637  HA  ILE    42     324.949 316.731 316.389  1.00  0.00           H  
ATOM    638  CB  ILE    42     326.376 318.154 315.792  1.00  0.00           C  
ATOM    639  HB  ILE    42     326.477 318.585 316.784  1.00  0.00           H  
ATOM    640  CG2 ILE    42     327.732 318.368 315.104  1.00  0.00           C  
ATOM    641 HG21 ILE    42     327.610 318.316 314.025  1.00  0.00           H  
ATOM    642 HG22 ILE    42     328.103 319.365 315.340  1.00  0.00           H  
ATOM    643 HG23 ILE    42     328.458 317.622 315.428  1.00  0.00           H  
ATOM    644  CG1 ILE    42     325.322 318.999 315.033  1.00  0.00           C  
ATOM    645 HG12 ILE    42     325.801 319.907 314.665  1.00  0.00           H  
ATOM    646 HG13 ILE    42     324.956 318.446 314.168  1.00  0.00           H  
ATOM    647  CD1 ILE    42     324.119 319.449 315.872  1.00  0.00           C  
ATOM    648 HD11 ILE    42     324.394 319.567 316.921  1.00  0.00           H  
ATOM    649 HD12 ILE    42     323.755 320.407 315.499  1.00  0.00           H  
ATOM    650 HD13 ILE    42     323.311 318.728 315.774  1.00  0.00           H  
ATOM    651  C   ILE    42     325.858 315.811 314.705  1.00  0.00           C  
ATOM    652  O   ILE    42     326.594 315.991 313.757  1.00  0.00           O  
ATOM    653  N   ASN    43     324.979 314.813 314.744  1.00  0.00           N  
ATOM    654  H   ASN    43     324.533 314.693 315.645  1.00  0.00           H  
ATOM    655  CA  ASN    43     324.559 313.864 313.700  1.00  0.00           C  
ATOM    656  HA  ASN    43     324.000 314.408 312.941  1.00  0.00           H  
ATOM    657  CB  ASN    43     325.721 313.129 312.985  1.00  0.00           C  
ATOM    658  HB2 ASN    43     326.433 313.846 312.585  1.00  0.00           H  
ATOM    659  HB3 ASN    43     326.251 312.479 313.681  1.00  0.00           H  
ATOM    660  CG  ASN    43     325.230 312.305 311.797  1.00  0.00           C  
ATOM    661  OD1 ASN    43     324.083 312.368 311.380  1.00  0.00           O  
ATOM    662  ND2 ASN    43     326.069 311.464 311.235  1.00  0.00           N  
ATOM    663 HD21 ASN    43     325.755 310.958 310.421  1.00  0.00           H  
ATOM    664 HD22 ASN    43     327.027 311.405 311.546  1.00  0.00           H  
ATOM    665  C   ASN    43     323.595 312.901 314.392  1.00  0.00           C  
ATOM    666  O   ASN    43     322.404 312.905 314.092  1.00  0.00           O  
ATOM    667  N   ASP    44     324.085 312.189 315.422  1.00  0.00           N  
ATOM    668  H   ASP    44     325.080 312.236 315.605  1.00  0.00           H  
ATOM    669  CA  ASP    44     323.258 311.428 316.371  1.00  0.00           C  
ATOM    670  HA  ASP    44     322.817 310.569 315.870  1.00  0.00           H  
ATOM    671  CB  ASP    44     324.095 310.896 317.553  1.00  0.00           C  
ATOM    672  HB2 ASP    44     324.662 311.722 317.986  1.00  0.00           H  
ATOM    673  HB3 ASP    44     323.406 310.529 318.317  1.00  0.00           H  
ATOM    674  CG  ASP    44     325.065 309.748 317.208  1.00  0.00           C  
ATOM    675  OD1 ASP    44     325.761 309.263 318.129  1.00  0.00           O  
ATOM    676  OD2 ASP    44     325.111 309.300 316.036  1.00  0.00           O  
ATOM    677  C   ASP    44     322.093 312.293 316.861  1.00  0.00           C  
ATOM    678  O   ASP    44     320.947 311.938 316.608  1.00  0.00           O  
ATOM    679  N   ILE    45     322.386 313.476 317.426  1.00  0.00           N  
ATOM    680  H   ILE    45     323.372 313.687 317.562  1.00  0.00           H  
ATOM    681  CA  ILE    45     321.419 314.430 318.011  1.00  0.00           C  
ATOM    682  HA  ILE    45     321.038 313.970 318.921  1.00  0.00           H  
ATOM    683  CB  ILE    45     322.139 315.734 318.425  1.00  0.00           C  
ATOM    684  HB  ILE    45     323.044 315.463 318.971  1.00  0.00           H  
ATOM    685  CG2 ILE    45     322.541 316.573 317.209  1.00  0.00           C  
ATOM    686 HG21 ILE    45     321.676 317.077 316.771  1.00  0.00           H  
ATOM    687 HG22 ILE    45     323.246 317.333 317.543  1.00  0.00           H  
ATOM    688 HG23 ILE    45     323.001 315.944 316.451  1.00  0.00           H  
ATOM    689  CG1 ILE    45     321.321 316.685 319.316  1.00  0.00           C  
ATOM    690 HG12 ILE    45     321.934 317.556 319.554  1.00  0.00           H  
ATOM    691 HG13 ILE    45     320.430 317.037 318.794  1.00  0.00           H  
ATOM    692  CD1 ILE    45     320.906 316.038 320.630  1.00  0.00           C  
ATOM    693 HD11 ILE    45     321.735 315.472 321.046  1.00  0.00           H  
ATOM    694 HD12 ILE    45     320.636 316.825 321.330  1.00  0.00           H  
ATOM    695 HD13 ILE    45     320.054 315.380 320.464  1.00  0.00           H  
ATOM    696  C   ILE    45     320.209 314.727 317.114  1.00  0.00           C  
ATOM    697  O   ILE    45     319.098 314.891 317.618  1.00  0.00           O  
ATOM    698  N   LEU    46     320.418 314.803 315.792  1.00  0.00           N  
ATOM    699  H   LEU    46     321.338 314.582 315.437  1.00  0.00           H  
ATOM    700  CA  LEU    46     319.368 315.162 314.843  1.00  0.00           C  
ATOM    701  HA  LEU    46     318.599 315.678 315.413  1.00  0.00           H  
ATOM    702  CB  LEU    46     319.888 316.230 313.864  1.00  0.00           C  
ATOM    703  HB2 LEU    46     319.006 316.728 313.458  1.00  0.00           H  
ATOM    704  HB3 LEU    46     320.422 316.980 314.448  1.00  0.00           H  
ATOM    705  CG  LEU    46     320.795 315.794 312.698  1.00  0.00           C  
ATOM    706  HG  LEU    46     320.868 314.708 312.646  1.00  0.00           H  
ATOM    707  CD1 LEU    46     320.226 316.333 311.391  1.00  0.00           C  
ATOM    708 HD11 LEU    46     320.139 317.417 311.433  1.00  0.00           H  
ATOM    709 HD12 LEU    46     320.863 316.061 310.552  1.00  0.00           H  
ATOM    710 HD13 LEU    46     319.232 315.924 311.248  1.00  0.00           H  
ATOM    711  CD2 LEU    46     322.190 316.410 312.828  1.00  0.00           C  
ATOM    712 HD21 LEU    46     322.645 316.102 313.766  1.00  0.00           H  
ATOM    713 HD22 LEU    46     322.814 316.080 311.996  1.00  0.00           H  
ATOM    714 HD23 LEU    46     322.130 317.499 312.806  1.00  0.00           H  
ATOM    715  C   LEU    46     318.641 313.952 314.220  1.00  0.00           C  
ATOM    716  O   LEU    46     317.543 314.134 313.694  1.00  0.00           O  
ATOM    717  N   LYS    47     319.172 312.723 314.373  1.00  0.00           N  
ATOM    718  H   LYS    47     320.085 312.653 314.813  1.00  0.00           H  
ATOM    719  CA  LYS    47     318.479 311.462 314.024  1.00  0.00           C  
ATOM    720  HA  LYS    47     317.647 311.716 313.366  1.00  0.00           H  
ATOM    721  CB  LYS    47     319.396 310.545 313.187  1.00  0.00           C  
ATOM    722  HB2 LYS    47     318.775 309.765 312.742  1.00  0.00           H  
ATOM    723  HB3 LYS    47     319.830 311.125 312.371  1.00  0.00           H  
ATOM    724  CG  LYS    47     320.527 309.872 313.981  1.00  0.00           C  
ATOM    725  HG2 LYS    47     321.242 310.631 314.282  1.00  0.00           H  
ATOM    726  HG3 LYS    47     320.119 309.400 314.875  1.00  0.00           H  
ATOM    727  CD  LYS    47     321.240 308.794 313.147  1.00  0.00           C  
ATOM    728  HD2 LYS    47     320.512 308.023 312.889  1.00  0.00           H  
ATOM    729  HD3 LYS    47     321.624 309.222 312.219  1.00  0.00           H  
ATOM    730  CE  LYS    47     322.375 308.138 313.951  1.00  0.00           C  
ATOM    731  HE2 LYS    47     322.100 308.144 315.011  1.00  0.00           H  
ATOM    732  HE3 LYS    47     322.461 307.088 313.650  1.00  0.00           H  
ATOM    733  NZ  LYS    47     323.683 308.820 313.743  1.00  0.00           N  
ATOM    734  HZ1 LYS    47     323.580 309.820 313.645  1.00  0.00           H  
ATOM    735  HZ2 LYS    47     324.308 308.674 314.543  1.00  0.00           H  
ATOM    736  HZ3 LYS    47     324.156 308.471 312.917  1.00  0.00           H  
ATOM    737  C   LYS    47     317.824 310.719 315.211  1.00  0.00           C  
ATOM    738  O   LYS    47     317.123 309.732 314.981  1.00  0.00           O  
ATOM    739  N   VAL    48     318.032 311.172 316.457  1.00  0.00           N  
ATOM    740  H   VAL    48     318.711 311.914 316.562  1.00  0.00           H  
ATOM    741  CA  VAL    48     317.356 310.671 317.685  1.00  0.00           C  
ATOM    742  HA  VAL    48     317.695 309.647 317.853  1.00  0.00           H  
ATOM    743  CB  VAL    48     317.731 311.516 318.933  1.00  0.00           C  
ATOM    744  HB  VAL    48     317.266 312.499 318.851  1.00  0.00           H  
ATOM    745  CG1 VAL    48     317.292 310.894 320.259  1.00  0.00           C  
ATOM    746 HG11 VAL    48     317.629 309.857 320.327  1.00  0.00           H  
ATOM    747 HG12 VAL    48     317.729 311.463 321.076  1.00  0.00           H  
ATOM    748 HG13 VAL    48     316.213 310.959 320.381  1.00  0.00           H  
ATOM    749  CG2 VAL    48     319.234 311.723 319.084  1.00  0.00           C  
ATOM    750 HG21 VAL    48     319.520 312.461 318.356  1.00  0.00           H  
ATOM    751 HG22 VAL    48     319.494 312.137 320.059  1.00  0.00           H  
ATOM    752 HG23 VAL    48     319.774 310.789 318.919  1.00  0.00           H  
ATOM    753  C   VAL    48     315.820 310.650 317.551  1.00  0.00           C  
ATOM    754  O   VAL    48     315.265 311.359 316.713  1.00  0.00           O  
ATOM    755  N   GLU    49     315.143 309.850 318.389  1.00  0.00           N  
ATOM    756  H   GLU    49     315.689 309.251 318.991  1.00  0.00           H  
ATOM    757  CA  GLU    49     313.681 309.856 318.620  1.00  0.00           C  
ATOM    758  HA  GLU    49     313.197 309.200 317.896  1.00  0.00           H  
ATOM    759  CB  GLU    49     313.404 309.341 320.049  1.00  0.00           C  
ATOM    760  HB2 GLU    49     313.941 309.978 320.754  1.00  0.00           H  
ATOM    761  HB3 GLU    49     312.342 309.448 320.272  1.00  0.00           H  
ATOM    762  CG  GLU    49     313.829 307.887 320.321  1.00  0.00           C  
ATOM    763  HG2 GLU    49     314.898 307.787 320.121  1.00  0.00           H  
ATOM    764  HG3 GLU    49     313.685 307.689 321.386  1.00  0.00           H  
ATOM    765  CD  GLU    49     313.040 306.837 319.508  1.00  0.00           C  
ATOM    766  OE1 GLU    49     313.572 305.720 319.294  1.00  0.00           O  
ATOM    767  OE2 GLU    49     311.883 307.095 319.093  1.00  0.00           O  
ATOM    768  C   GLU    49     313.064 311.270 318.501  1.00  0.00           C  
ATOM    769  O   GLU    49     313.595 312.232 319.063  1.00  0.00           O  
ATOM    770  N   GLY    50     311.927 311.400 317.804  1.00  0.00           N  
ATOM    771  H   GLY    50     311.513 310.573 317.398  1.00  0.00           H  
ATOM    772  CA  GLY    50     311.375 312.704 317.403  1.00  0.00           C  
ATOM    773  HA2 GLY    50     310.392 312.558 316.955  1.00  0.00           H  
ATOM    774  HA3 GLY    50     311.254 313.331 318.286  1.00  0.00           H  
ATOM    775  C   GLY    50     312.273 313.427 316.379  1.00  0.00           C  
ATOM    776  O   GLY    50     312.897 312.777 315.536  1.00  0.00           O  
ATOM    777  N   VAL    51     312.290 314.769 316.416  1.00  0.00           N  
ATOM    778  H   VAL    51     311.661 315.205 317.076  1.00  0.00           H  
ATOM    779  CA  VAL    51     313.199 315.668 315.663  1.00  0.00           C  
ATOM    780  HA  VAL    51     312.969 316.682 315.995  1.00  0.00           H  
ATOM    781  CB  VAL    51     314.698 315.458 315.994  1.00  0.00           C  
ATOM    782  HB  VAL    51     315.004 314.441 315.754  1.00  0.00           H  
ATOM    783  CG1 VAL    51     315.572 316.433 315.191  1.00  0.00           C  
ATOM    784 HG11 VAL    51     315.223 317.458 315.318  1.00  0.00           H  
ATOM    785 HG12 VAL    51     316.600 316.362 315.534  1.00  0.00           H  
ATOM    786 HG13 VAL    51     315.563 316.171 314.133  1.00  0.00           H  
ATOM    787  CG2 VAL    51     314.988 315.717 317.479  1.00  0.00           C  
ATOM    788 HG21 VAL    51     314.490 314.959 318.080  1.00  0.00           H  
ATOM    789 HG22 VAL    51     316.059 315.642 317.672  1.00  0.00           H  
ATOM    790 HG23 VAL    51     314.642 316.710 317.770  1.00  0.00           H  
ATOM    791  C   VAL    51     312.960 315.653 314.143  1.00  0.00           C  
ATOM    792  O   VAL    51     313.345 314.714 313.439  1.00  0.00           O  
ATOM    793  N   LYS    52     312.386 316.740 313.611  1.00  0.00           N  
ATOM    794  H   LYS    52     312.130 317.499 314.236  1.00  0.00           H  
ATOM    795  CA  LYS    52     312.296 316.985 312.158  1.00  0.00           C  
ATOM    796  HA  LYS    52     312.234 316.032 311.625  1.00  0.00           H  
ATOM    797  CB  LYS    52     311.040 317.807 311.822  1.00  0.00           C  
ATOM    798  HB2 LYS    52     311.071 318.758 312.357  1.00  0.00           H  
ATOM    799  HB3 LYS    52     311.064 318.020 310.753  1.00  0.00           H  
ATOM    800  CG  LYS    52     309.727 317.085 312.153  1.00  0.00           C  
ATOM    801  HG2 LYS    52     309.709 316.111 311.662  1.00  0.00           H  
ATOM    802  HG3 LYS    52     309.672 316.925 313.229  1.00  0.00           H  
ATOM    803  CD  LYS    52     308.502 317.905 311.710  1.00  0.00           C  
ATOM    804  HD2 LYS    52     307.602 317.429 312.098  1.00  0.00           H  
ATOM    805  HD3 LYS    52     308.564 318.909 312.136  1.00  0.00           H  
ATOM    806  CE  LYS    52     308.396 317.994 310.178  1.00  0.00           C  
ATOM    807  HE2 LYS    52     309.249 318.563 309.794  1.00  0.00           H  
ATOM    808  HE3 LYS    52     308.458 316.983 309.763  1.00  0.00           H  
ATOM    809  NZ  LYS    52     307.125 318.640 309.748  1.00  0.00           N  
ATOM    810  HZ1 LYS    52     307.036 319.577 310.120  1.00  0.00           H  
ATOM    811  HZ2 LYS    52     307.079 318.712 308.739  1.00  0.00           H  
ATOM    812  HZ3 LYS    52     306.317 318.107 310.045  1.00  0.00           H  
ATOM    813  C   LYS    52     313.522 317.723 311.613  1.00  0.00           C  
ATOM    814  O   LYS    52     313.988 317.417 310.516  1.00  0.00           O  
ATOM    815  N   SER    53     314.009 318.715 312.364  1.00  0.00           N  
ATOM    816  H   SER    53     313.569 318.890 313.262  1.00  0.00           H  
ATOM    817  CA  SER    53     315.019 319.688 311.923  1.00  0.00           C  
ATOM    818  HA  SER    53     315.792 319.164 311.363  1.00  0.00           H  
ATOM    819  CB  SER    53     314.334 320.679 310.965  1.00  0.00           C  
ATOM    820  HB2 SER    53     314.075 320.158 310.042  1.00  0.00           H  
ATOM    821  HB3 SER    53     313.405 321.029 311.413  1.00  0.00           H  
ATOM    822  OG  SER    53     315.155 321.789 310.647  1.00  0.00           O  
ATOM    823  HG  SER    53     314.599 322.482 310.236  1.00  0.00           H  
ATOM    824  C   SER    53     315.711 320.377 313.114  1.00  0.00           C  
ATOM    825  O   SER    53     315.229 320.328 314.246  1.00  0.00           O  
ATOM    826  N   ILE    54     316.872 320.988 312.865  1.00  0.00           N  
ATOM    827  H   ILE    54     317.123 321.084 311.889  1.00  0.00           H  
ATOM    828  CA  ILE    54     317.764 321.652 313.833  1.00  0.00           C  
ATOM    829  HA  ILE    54     317.175 322.004 314.678  1.00  0.00           H  
ATOM    830  CB  ILE    54     318.852 320.660 314.344  1.00  0.00           C  
ATOM    831  HB  ILE    54     319.446 320.390 313.476  1.00  0.00           H  
ATOM    832  CG2 ILE    54     319.816 321.270 315.387  1.00  0.00           C  
ATOM    833 HG21 ILE    54     319.297 321.483 316.320  1.00  0.00           H  
ATOM    834 HG22 ILE    54     320.626 320.567 315.590  1.00  0.00           H  
ATOM    835 HG23 ILE    54     320.261 322.200 315.045  1.00  0.00           H  
ATOM    836  CG1 ILE    54     318.354 319.305 314.894  1.00  0.00           C  
ATOM    837 HG12 ILE    54     317.688 318.830 314.175  1.00  0.00           H  
ATOM    838 HG13 ILE    54     319.219 318.661 315.002  1.00  0.00           H  
ATOM    839  CD1 ILE    54     317.674 319.349 316.260  1.00  0.00           C  
ATOM    840 HD11 ILE    54     316.943 320.149 316.265  1.00  0.00           H  
ATOM    841 HD12 ILE    54     317.186 318.398 316.462  1.00  0.00           H  
ATOM    842 HD13 ILE    54     318.414 319.517 317.042  1.00  0.00           H  
ATOM    843  C   ILE    54     318.404 322.871 313.126  1.00  0.00           C  
ATOM    844  O   ILE    54     318.664 322.814 311.919  1.00  0.00           O  
ATOM    845  N   PHE    55     318.708 323.949 313.858  1.00  0.00           N  
ATOM    846  H   PHE    55     318.515 323.907 314.854  1.00  0.00           H  
ATOM    847  CA  PHE    55     319.499 325.102 313.372  1.00  0.00           C  
ATOM    848  HA  PHE    55     320.063 324.795 312.489  1.00  0.00           H  
ATOM    849  CB  PHE    55     318.558 326.248 312.962  1.00  0.00           C  
ATOM    850  HB2 PHE    55     317.838 325.866 312.236  1.00  0.00           H  
ATOM    851  HB3 PHE    55     317.997 326.576 313.837  1.00  0.00           H  
ATOM    852  CG  PHE    55     319.262 327.445 312.343  1.00  0.00           C  
ATOM    853  CD1 PHE    55     319.815 327.342 311.055  1.00  0.00           C  
ATOM    854  HD1 PHE    55     319.703 326.424 310.505  1.00  0.00           H  
ATOM    855  CE1 PHE    55     320.513 328.422 310.485  1.00  0.00           C  
ATOM    856  HE1 PHE    55     320.937 328.333 309.494  1.00  0.00           H  
ATOM    857  CZ  PHE    55     320.647 329.622 311.201  1.00  0.00           C  
ATOM    858  HZ  PHE    55     321.167 330.463 310.759  1.00  0.00           H  
ATOM    859  CE2 PHE    55     320.086 329.737 312.484  1.00  0.00           C  
ATOM    860  HE2 PHE    55     320.171 330.675 313.010  1.00  0.00           H  
ATOM    861  CD2 PHE    55     319.405 328.646 313.060  1.00  0.00           C  
ATOM    862  HD2 PHE    55     318.983 328.723 314.050  1.00  0.00           H  
ATOM    863  C   PHE    55     320.539 325.543 314.420  1.00  0.00           C  
ATOM    864  O   PHE    55     320.461 325.109 315.565  1.00  0.00           O  
ATOM    865  N   HIS    56     321.528 326.369 314.053  1.00  0.00           N  
ATOM    866  H   HIS    56     321.550 326.671 313.087  1.00  0.00           H  
ATOM    867  CA  HIS    56     322.706 326.658 314.892  1.00  0.00           C  
ATOM    868  HA  HIS    56     322.702 325.980 315.748  1.00  0.00           H  
ATOM    869  CB  HIS    56     323.950 326.298 314.080  1.00  0.00           C  
ATOM    870  HB2 HIS    56     323.771 325.351 313.570  1.00  0.00           H  
ATOM    871  HB3 HIS    56     324.122 327.048 313.307  1.00  0.00           H  
ATOM    872  CG  HIS    56     325.203 326.123 314.895  1.00  0.00           C  
ATOM    873  ND1 HIS    56     325.570 324.967 315.587  1.00  0.00           N  
ATOM    874  CE1 HIS    56     326.871 325.128 315.881  1.00  0.00           C  
ATOM    875  HE1 HIS    56     327.513 324.363 316.288  1.00  0.00           H  
ATOM    876  NE2 HIS    56     327.304 326.336 315.496  1.00  0.00           N  
ATOM    877  HE2 HIS    56     328.271 326.641 315.514  1.00  0.00           H  
ATOM    878  CD2 HIS    56     326.256 326.980 314.883  1.00  0.00           C  
ATOM    879  HD2 HIS    56     326.282 327.925 314.373  1.00  0.00           H  
ATOM    880  C   HIS    56     322.784 328.078 315.487  1.00  0.00           C  
ATOM    881  O   HIS    56     322.795 328.213 316.710  1.00  0.00           O  
ATOM    882  N   VAL    57     322.889 329.134 314.662  1.00  0.00           N  
ATOM    883  H   VAL    57     322.873 328.960 313.665  1.00  0.00           H  
ATOM    884  CA  VAL    57     323.116 330.528 315.131  1.00  0.00           C  
ATOM    885  HA  VAL    57     324.041 330.537 315.707  1.00  0.00           H  
ATOM    886  CB  VAL    57     323.317 331.525 313.967  1.00  0.00           C  
ATOM    887  HB  VAL    57     322.548 331.357 313.215  1.00  0.00           H  
ATOM    888  CG1 VAL    57     323.269 333.004 314.384  1.00  0.00           C  
ATOM    889 HG11 VAL    57     323.983 333.193 315.187  1.00  0.00           H  
ATOM    890 HG12 VAL    57     323.518 333.638 313.532  1.00  0.00           H  
ATOM    891 HG13 VAL    57     322.268 333.277 314.718  1.00  0.00           H  
ATOM    892  CG2 VAL    57     324.688 331.295 313.337  1.00  0.00           C  
ATOM    893 HG21 VAL    57     324.793 330.246 313.083  1.00  0.00           H  
ATOM    894 HG22 VAL    57     324.792 331.899 312.435  1.00  0.00           H  
ATOM    895 HG23 VAL    57     325.480 331.564 314.039  1.00  0.00           H  
ATOM    896  C   VAL    57     322.034 331.025 316.088  1.00  0.00           C  
ATOM    897  O   VAL    57     322.361 331.539 317.161  1.00  0.00           O  
ATOM    898  N   MET    58     320.756 330.898 315.704  1.00  0.00           N  
ATOM    899  H   MET    58     320.554 330.394 314.856  1.00  0.00           H  
ATOM    900  CA  MET    58     319.641 331.385 316.523  1.00  0.00           C  
ATOM    901  HA  MET    58     319.726 332.468 316.630  1.00  0.00           H  
ATOM    902  CB  MET    58     318.273 331.060 315.909  1.00  0.00           C  
ATOM    903  HB2 MET    58     318.248 330.023 315.586  1.00  0.00           H  
ATOM    904  HB3 MET    58     317.520 331.173 316.686  1.00  0.00           H  
ATOM    905  CG  MET    58     317.851 331.976 314.761  1.00  0.00           C  
ATOM    906  HG2 MET    58     317.890 333.007 315.114  1.00  0.00           H  
ATOM    907  HG3 MET    58     318.537 331.869 313.923  1.00  0.00           H  
ATOM    908  SD  MET    58     316.162 331.617 314.202  1.00  0.00           S  
ATOM    909  CE  MET    58     315.813 333.123 313.259  1.00  0.00           C  
ATOM    910  HE1 MET    58     316.495 333.192 312.411  1.00  0.00           H  
ATOM    911  HE2 MET    58     314.786 333.092 312.895  1.00  0.00           H  
ATOM    912  HE3 MET    58     315.938 333.997 313.900  1.00  0.00           H  
ATOM    913  C   MET    58     319.697 330.751 317.912  1.00  0.00           C  
ATOM    914  O   MET    58     319.806 329.533 318.050  1.00  0.00           O  
ATOM    915  N   ASP    59     319.653 331.603 318.940  1.00  0.00           N  
ATOM    916  H   ASP    59     319.618 332.590 318.726  1.00  0.00           H  
ATOM    917  CA  ASP    59     319.470 331.232 320.347  1.00  0.00           C  
ATOM    918  HA  ASP    59     319.541 332.159 320.918  1.00  0.00           H  
ATOM    919  CB  ASP    59     318.062 330.665 320.616  1.00  0.00           C  
ATOM    920  HB2 ASP    59     318.176 329.653 320.986  1.00  0.00           H  
ATOM    921  HB3 ASP    59     317.634 331.267 321.417  1.00  0.00           H  
ATOM    922  CG  ASP    59     317.051 330.636 319.454  1.00  0.00           C  
ATOM    923  OD1 ASP    59     316.478 331.707 319.133  1.00  0.00           O  
ATOM    924  OD2 ASP    59     316.779 329.539 318.906  1.00  0.00           O  
ATOM    925  C   ASP    59     320.566 330.312 320.943  1.00  0.00           C  
ATOM    926  O   ASP    59     320.456 329.910 322.105  1.00  0.00           O  
ATOM    927  N   PHE    60     321.611 329.997 320.163  1.00  0.00           N  
ATOM    928  H   PHE    60     321.591 330.376 319.226  1.00  0.00           H  
ATOM    929  CA  PHE    60     322.663 329.022 320.460  1.00  0.00           C  
ATOM    930  HA  PHE    60     323.386 329.085 319.646  1.00  0.00           H  
ATOM    931  CB  PHE    60     323.423 329.425 321.748  1.00  0.00           C  
ATOM    932  HB2 PHE    60     322.876 329.064 322.616  1.00  0.00           H  
ATOM    933  HB3 PHE    60     324.396 328.947 321.766  1.00  0.00           H  
ATOM    934  CG  PHE    60     323.647 330.921 321.911  1.00  0.00           C  
ATOM    935  CD1 PHE    60     324.211 331.681 320.867  1.00  0.00           C  
ATOM    936  HD1 PHE    60     324.517 331.204 319.946  1.00  0.00           H  
ATOM    937  CE1 PHE    60     324.373 333.069 321.007  1.00  0.00           C  
ATOM    938  HE1 PHE    60     324.819 333.646 320.207  1.00  0.00           H  
ATOM    939  CZ  PHE    60     323.964 333.708 322.190  1.00  0.00           C  
ATOM    940  HZ  PHE    60     324.093 334.777 322.300  1.00  0.00           H  
ATOM    941  CE2 PHE    60     323.388 332.957 323.229  1.00  0.00           C  
ATOM    942  HE2 PHE    60     323.060 333.450 324.134  1.00  0.00           H  
ATOM    943  CD2 PHE    60     323.231 331.567 323.091  1.00  0.00           C  
ATOM    944  HD2 PHE    60     322.773 330.998 323.889  1.00  0.00           H  
ATOM    945  C   PHE    60     322.094 327.579 320.415  1.00  0.00           C  
ATOM    946  O   PHE    60     321.828 326.975 321.452  1.00  0.00           O  
ATOM    947  N   ILE    61     321.869 327.076 319.188  1.00  0.00           N  
ATOM    948  H   ILE    61     322.109 327.698 318.423  1.00  0.00           H  
ATOM    949  CA  ILE    61     321.257 325.797 318.751  1.00  0.00           C  
ATOM    950  HA  ILE    61     321.321 325.885 317.669  1.00  0.00           H  
ATOM    951  CB  ILE    61     322.089 324.507 319.033  1.00  0.00           C  
ATOM    952  HB  ILE    61     323.075 324.644 318.586  1.00  0.00           H  
ATOM    953  CG2 ILE    61     322.300 324.227 320.523  1.00  0.00           C  
ATOM    954 HG21 ILE    61     321.379 324.458 321.037  1.00  0.00           H  
ATOM    955 HG22 ILE    61     322.590 323.198 320.716  1.00  0.00           H  
ATOM    956 HG23 ILE    61     323.089 324.861 320.914  1.00  0.00           H  
ATOM    957  CG1 ILE    61     321.439 323.282 318.336  1.00  0.00           C  
ATOM    958 HG12 ILE    61     320.443 323.104 318.744  1.00  0.00           H  
ATOM    959 HG13 ILE    61     321.331 323.515 317.280  1.00  0.00           H  
ATOM    960  CD1 ILE    61     322.228 321.963 318.412  1.00  0.00           C  
ATOM    961 HD11 ILE    61     322.138 321.515 319.402  1.00  0.00           H  
ATOM    962 HD12 ILE    61     321.819 321.257 317.690  1.00  0.00           H  
ATOM    963 HD13 ILE    61     323.279 322.137 318.178  1.00  0.00           H  
ATOM    964  C   ILE    61     319.729 325.694 319.011  1.00  0.00           C  
ATOM    965  O   ILE    61     319.251 325.788 320.145  1.00  0.00           O  
ATOM    966  N   SER    62     318.961 325.480 317.936  1.00  0.00           N  
ATOM    967  H   SER    62     319.444 325.375 317.051  1.00  0.00           H  
ATOM    968  CA  SER    62     317.484 325.438 317.872  1.00  0.00           C  
ATOM    969  HA  SER    62     317.063 325.638 318.854  1.00  0.00           H  
ATOM    970  CB  SER    62     316.953 326.489 316.880  1.00  0.00           C  
ATOM    971  HB2 SER    62     317.079 326.099 315.869  1.00  0.00           H  
ATOM    972  HB3 SER    62     315.887 326.641 317.052  1.00  0.00           H  
ATOM    973  OG  SER    62     317.626 327.731 316.945  1.00  0.00           O  
ATOM    974  HG  SER    62     317.311 328.239 317.723  1.00  0.00           H  
ATOM    975  C   SER    62     316.971 324.075 317.377  1.00  0.00           C  
ATOM    976  O   SER    62     317.691 323.377 316.665  1.00  0.00           O  
ATOM    977  N   VAL    63     315.712 323.717 317.666  1.00  0.00           N  
ATOM    978  H   VAL    63     315.151 324.351 318.231  1.00  0.00           H  
ATOM    979  CA  VAL    63     315.093 322.423 317.290  1.00  0.00           C  
ATOM    980  HA  VAL    63     315.679 321.964 316.496  1.00  0.00           H  
ATOM    981  CB  VAL    63     315.051 321.444 318.487  1.00  0.00           C  
ATOM    982  HB  VAL    63     314.385 321.857 319.242  1.00  0.00           H  
ATOM    983  CG1 VAL    63     314.506 320.057 318.098  1.00  0.00           C  
ATOM    984 HG11 VAL    63     315.094 319.616 317.297  1.00  0.00           H  
ATOM    985 HG12 VAL    63     314.531 319.388 318.959  1.00  0.00           H  
ATOM    986 HG13 VAL    63     313.473 320.123 317.759  1.00  0.00           H  
ATOM    987  CG2 VAL    63     316.420 321.260 319.153  1.00  0.00           C  
ATOM    988 HG21 VAL    63     316.714 322.181 319.657  1.00  0.00           H  
ATOM    989 HG22 VAL    63     316.370 320.463 319.896  1.00  0.00           H  
ATOM    990 HG23 VAL    63     317.176 321.011 318.412  1.00  0.00           H  
ATOM    991  C   VAL    63     313.662 322.607 316.769  1.00  0.00           C  
ATOM    992  O   VAL    63     312.868 323.318 317.380  1.00  0.00           O  
ATOM    993  N   ASP    64     313.323 321.909 315.683  1.00  0.00           N  
ATOM    994  H   ASP    64     314.036 321.319 315.262  1.00  0.00           H  
ATOM    995  CA  ASP    64     311.975 321.778 315.108  1.00  0.00           C  
ATOM    996  HA  ASP    64     311.261 322.354 315.698  1.00  0.00           H  
ATOM    997  CB  ASP    64     311.969 322.309 313.663  1.00  0.00           C  
ATOM    998  HB2 ASP    64     312.909 322.020 313.194  1.00  0.00           H  
ATOM    999  HB3 ASP    64     311.161 321.822 313.112  1.00  0.00           H  
ATOM   1000  CG  ASP    64     311.791 323.834 313.522  1.00  0.00           C  
ATOM   1001  OD1 ASP    64     312.102 324.362 312.426  1.00  0.00           O  
ATOM   1002  OD2 ASP    64     311.303 324.510 314.460  1.00  0.00           O  
ATOM   1003  C   ASP    64     311.517 320.309 315.139  1.00  0.00           C  
ATOM   1004  O   ASP    64     312.261 319.394 314.767  1.00  0.00           O  
ATOM   1005  N   LYS    65     310.282 320.077 315.596  1.00  0.00           N  
ATOM   1006  H   LYS    65     309.718 320.883 315.846  1.00  0.00           H  
ATOM   1007  CA  LYS    65     309.732 318.745 315.917  1.00  0.00           C  
ATOM   1008  HA  LYS    65     310.362 317.973 315.473  1.00  0.00           H  
ATOM   1009  CB  LYS    65     309.778 318.585 317.457  1.00  0.00           C  
ATOM   1010  HB2 LYS    65     309.828 317.526 317.715  1.00  0.00           H  
ATOM   1011  HB3 LYS    65     310.672 319.071 317.855  1.00  0.00           H  
ATOM   1012  CG  LYS    65     308.519 319.190 318.100  1.00  0.00           C  
ATOM   1013  HG2 LYS    65     308.313 320.161 317.650  1.00  0.00           H  
ATOM   1014  HG3 LYS    65     307.688 318.537 317.863  1.00  0.00           H  
ATOM   1015  CD  LYS    65     308.551 319.380 319.614  1.00  0.00           C  
ATOM   1016  HD2 LYS    65     309.400 318.860 320.064  1.00  0.00           H  
ATOM   1017  HD3 LYS    65     308.643 320.448 319.784  1.00  0.00           H  
ATOM   1018  CE  LYS    65     307.231 318.892 320.224  1.00  0.00           C  
ATOM   1019  HE2 LYS    65     306.431 319.016 319.483  1.00  0.00           H  
ATOM   1020  HE3 LYS    65     307.330 317.822 320.417  1.00  0.00           H  
ATOM   1021  NZ  LYS    65     306.882 319.649 321.461  1.00  0.00           N  
ATOM   1022  HZ1 LYS    65     306.759 320.640 321.248  1.00  0.00           H  
ATOM   1023  HZ2 LYS    65     305.985 319.373 321.850  1.00  0.00           H  
ATOM   1024  HZ3 LYS    65     307.608 319.604 322.169  1.00  0.00           H  
ATOM   1025  C   LYS    65     308.307 318.537 315.369  1.00  0.00           C  
ATOM   1026  O   LYS    65     307.634 319.483 314.963  1.00  0.00           O  
ATOM   1027  N   GLU    66     307.831 317.296 315.416  1.00  0.00           N  
ATOM   1028  H   GLU    66     308.461 316.548 315.707  1.00  0.00           H  
ATOM   1029  CA  GLU    66     306.428 316.926 315.193  1.00  0.00           C  
ATOM   1030  HA  GLU    66     306.044 317.452 314.316  1.00  0.00           H  
ATOM   1031  CB  GLU    66     306.301 315.403 314.961  1.00  0.00           C  
ATOM   1032  HB2 GLU    66     306.404 314.873 315.909  1.00  0.00           H  
ATOM   1033  HB3 GLU    66     305.285 315.221 314.609  1.00  0.00           H  
ATOM   1034  CG  GLU    66     307.268 314.761 313.953  1.00  0.00           C  
ATOM   1035  HG2 GLU    66     306.730 313.942 313.469  1.00  0.00           H  
ATOM   1036  HG3 GLU    66     307.514 315.479 313.174  1.00  0.00           H  
ATOM   1037  CD  GLU    66     308.559 314.201 314.597  1.00  0.00           C  
ATOM   1038  OE1 GLU    66     308.975 313.078 314.220  1.00  0.00           O  
ATOM   1039  OE2 GLU    66     309.168 314.873 315.466  1.00  0.00           O  
ATOM   1040  C   GLU    66     305.559 317.272 316.417  1.00  0.00           C  
ATOM   1041  O   GLU    66     305.908 316.888 317.536  1.00  0.00           O  
ATOM   1042  N   ASN    67     304.349 317.820 316.241  1.00  0.00           N  
ATOM   1043  H   ASN    67     304.060 318.110 315.315  1.00  0.00           H  
ATOM   1044  CA  ASN    67     303.370 317.936 317.346  1.00  0.00           C  
ATOM   1045  HA  ASN    67     303.918 318.194 318.255  1.00  0.00           H  
ATOM   1046  CB  ASN    67     302.393 319.091 317.054  1.00  0.00           C  
ATOM   1047  HB2 ASN    67     302.948 319.959 316.702  1.00  0.00           H  
ATOM   1048  HB3 ASN    67     301.704 318.787 316.265  1.00  0.00           H  
ATOM   1049  CG  ASN    67     301.594 319.523 318.284  1.00  0.00           C  
ATOM   1050  OD1 ASN    67     301.967 319.311 319.431  1.00  0.00           O  
ATOM   1051  ND2 ASN    67     300.458 320.157 318.087  1.00  0.00           N  
ATOM   1052 HD21 ASN    67     299.914 320.427 318.895  1.00  0.00           H  
ATOM   1053 HD22 ASN    67     300.120 320.329 317.152  1.00  0.00           H  
ATOM   1054  C   ASN    67     302.659 316.578 317.623  1.00  0.00           C  
ATOM   1055  O   ASN    67     301.539 316.509 318.134  1.00  0.00           O  
ATOM   1056  N   ASP    68     303.365 315.491 317.299  1.00  0.00           N  
ATOM   1057  H   ASP    68     304.267 315.681 316.897  1.00  0.00           H  
ATOM   1058  CA  ASP    68     303.032 314.078 317.500  1.00  0.00           C  
ATOM   1059  HA  ASP    68     302.051 313.990 317.969  1.00  0.00           H  
ATOM   1060  CB  ASP    68     303.010 313.336 316.144  1.00  0.00           C  
ATOM   1061  HB2 ASP    68     304.044 313.103 315.879  1.00  0.00           H  
ATOM   1062  HB3 ASP    68     302.494 312.386 316.292  1.00  0.00           H  
ATOM   1063  CG  ASP    68     302.364 314.056 314.939  1.00  0.00           C  
ATOM   1064  OD1 ASP    68     302.721 313.693 313.788  1.00  0.00           O  
ATOM   1065  OD2 ASP    68     301.493 314.941 315.093  1.00  0.00           O  
ATOM   1066  C   ASP    68     304.080 313.389 318.408  1.00  0.00           C  
ATOM   1067  O   ASP    68     303.846 312.288 318.909  1.00  0.00           O  
ATOM   1068  N   ALA    69     305.234 314.045 318.619  1.00  0.00           N  
ATOM   1069  H   ALA    69     305.337 314.961 318.203  1.00  0.00           H  
ATOM   1070  CA  ALA    69     306.337 313.604 319.466  1.00  0.00           C  
ATOM   1071  HA  ALA    69     306.358 312.513 319.495  1.00  0.00           H  
ATOM   1072  CB  ALA    69     307.653 314.078 318.813  1.00  0.00           C  
ATOM   1073  HB1 ALA    69     307.651 315.158 318.655  1.00  0.00           H  
ATOM   1074  HB2 ALA    69     308.510 313.807 319.428  1.00  0.00           H  
ATOM   1075  HB3 ALA    69     307.768 313.593 317.841  1.00  0.00           H  
ATOM   1076  C   ALA    69     306.072 314.100 320.906  1.00  0.00           C  
ATOM   1077  O   ALA    69     305.367 313.419 321.647  1.00  0.00           O  
ATOM   1078  N   ASN    70     306.623 315.276 321.259  1.00  0.00           N  
ATOM   1079  H   ASN    70     307.254 315.646 320.562  1.00  0.00           H  
ATOM   1080  CA  ASN    70     306.428 316.149 322.447  1.00  0.00           C  
ATOM   1081  HA  ASN    70     306.074 317.092 322.039  1.00  0.00           H  
ATOM   1082  CB  ASN    70     305.287 315.720 323.408  1.00  0.00           C  
ATOM   1083  HB2 ASN    70     305.039 316.552 324.069  1.00  0.00           H  
ATOM   1084  HB3 ASN    70     304.390 315.518 322.821  1.00  0.00           H  
ATOM   1085  CG  ASN    70     305.576 314.520 324.297  1.00  0.00           C  
ATOM   1086  OD1 ASN    70     306.714 314.167 324.555  1.00  0.00           O  
ATOM   1087  ND2 ASN    70     304.559 313.878 324.824  1.00  0.00           N  
ATOM   1088 HD21 ASN    70     304.751 313.077 325.405  1.00  0.00           H  
ATOM   1089 HD22 ASN    70     303.613 314.146 324.599  1.00  0.00           H  
ATOM   1090  C   ASN    70     307.779 316.468 323.138  1.00  0.00           C  
ATOM   1091  O   ASN    70     308.742 315.727 322.958  1.00  0.00           O  
ATOM   1092  N   TRP    71     307.876 317.535 323.950  1.00  0.00           N  
ATOM   1093  H   TRP    71     307.040 318.052 324.199  1.00  0.00           H  
ATOM   1094  CA  TRP    71     309.135 317.897 324.650  1.00  0.00           C  
ATOM   1095  HA  TRP    71     309.971 317.695 323.992  1.00  0.00           H  
ATOM   1096  CB  TRP    71     309.215 319.405 324.965  1.00  0.00           C  
ATOM   1097  HB2 TRP    71     308.353 319.657 325.576  1.00  0.00           H  
ATOM   1098  HB3 TRP    71     310.102 319.590 325.570  1.00  0.00           H  
ATOM   1099  CG  TRP    71     309.299 320.373 323.815  1.00  0.00           C  
ATOM   1100  CD1 TRP    71     308.485 321.440 323.637  1.00  0.00           C  
ATOM   1101  HD1 TRP    71     307.665 321.712 324.294  1.00  0.00           H  
ATOM   1102  NE1 TRP    71     308.874 322.145 322.514  1.00  0.00           N  
ATOM   1103  HE1 TRP    71     308.439 323.016 322.221  1.00  0.00           H  
ATOM   1104  CE2 TRP    71     309.922 321.534 321.872  1.00  0.00           C  
ATOM   1105  CZ2 TRP    71     310.565 321.783 320.652  1.00  0.00           C  
ATOM   1106  HZ2 TRP    71     310.212 322.569 320.006  1.00  0.00           H  
ATOM   1107  CH2 TRP    71     311.621 320.953 320.252  1.00  0.00           C  
ATOM   1108  HH2 TRP    71     312.104 321.117 319.300  1.00  0.00           H  
ATOM   1109  CZ3 TRP    71     312.076 319.947 321.121  1.00  0.00           C  
ATOM   1110  HZ3 TRP    71     312.939 319.353 320.850  1.00  0.00           H  
ATOM   1111  CE3 TRP    71     311.420 319.712 322.349  1.00  0.00           C  
ATOM   1112  HE3 TRP    71     311.800 318.957 323.020  1.00  0.00           H  
ATOM   1113  CD2 TRP    71     310.282 320.453 322.728  1.00  0.00           C  
ATOM   1114  C   TRP    71     309.397 317.010 325.893  1.00  0.00           C  
ATOM   1115  O   TRP    71     310.178 317.357 326.776  1.00  0.00           O  
ATOM   1116  N   GLU    72     308.771 315.831 325.948  1.00  0.00           N  
ATOM   1117  H   GLU    72     308.143 315.599 325.193  1.00  0.00           H  
ATOM   1118  CA  GLU    72     309.073 314.761 326.901  1.00  0.00           C  
ATOM   1119  HA  GLU    72     309.855 315.098 327.582  1.00  0.00           H  
ATOM   1120  CB  GLU    72     307.827 314.487 327.760  1.00  0.00           C  
ATOM   1121  HB2 GLU    72     307.600 315.405 328.306  1.00  0.00           H  
ATOM   1122  HB3 GLU    72     306.979 314.252 327.119  1.00  0.00           H  
ATOM   1123  CG  GLU    72     308.014 313.343 328.764  1.00  0.00           C  
ATOM   1124  HG2 GLU    72     308.181 312.418 328.206  1.00  0.00           H  
ATOM   1125  HG3 GLU    72     308.904 313.544 329.366  1.00  0.00           H  
ATOM   1126  CD  GLU    72     306.802 313.142 329.700  1.00  0.00           C  
ATOM   1127  OE1 GLU    72     306.548 311.997 330.122  1.00  0.00           O  
ATOM   1128  OE2 GLU    72     306.093 314.133 330.044  1.00  0.00           O  
ATOM   1129  C   GLU    72     309.652 313.514 326.193  1.00  0.00           C  
ATOM   1130  O   GLU    72     310.434 312.789 326.810  1.00  0.00           O  
ATOM   1131  N   THR    73     309.350 313.262 324.906  1.00  0.00           N  
ATOM   1132  H   THR    73     308.650 313.840 324.450  1.00  0.00           H  
ATOM   1133  CA  THR    73     310.075 312.251 324.110  1.00  0.00           C  
ATOM   1134  HA  THR    73     310.314 311.437 324.791  1.00  0.00           H  
ATOM   1135  CB  THR    73     309.255 311.589 322.994  1.00  0.00           C  
ATOM   1136  HB  THR    73     308.276 311.318 323.392  1.00  0.00           H  
ATOM   1137  CG2 THR    73     309.069 312.408 321.719  1.00  0.00           C  
ATOM   1138 HG21 THR    73     310.018 312.526 321.193  1.00  0.00           H  
ATOM   1139 HG22 THR    73     308.369 311.891 321.062  1.00  0.00           H  
ATOM   1140 HG23 THR    73     308.662 313.385 321.969  1.00  0.00           H  
ATOM   1141  OG1 THR    73     309.951 310.415 322.625  1.00  0.00           O  
ATOM   1142  HG1 THR    73     309.382 309.902 322.018  1.00  0.00           H  
ATOM   1143  C   THR    73     311.416 312.824 323.655  1.00  0.00           C  
ATOM   1144  O   THR    73     312.459 312.232 323.933  1.00  0.00           O  
ATOM   1145  N   VAL    74     311.416 313.993 322.998  1.00  0.00           N  
ATOM   1146  H   VAL    74     310.526 314.463 322.861  1.00  0.00           H  
ATOM   1147  CA  VAL    74     312.643 314.794 322.847  1.00  0.00           C  
ATOM   1148  HA  VAL    74     313.480 314.115 322.674  1.00  0.00           H  
ATOM   1149  CB  VAL    74     312.603 315.770 321.649  1.00  0.00           C  
ATOM   1150  HB  VAL    74     313.412 316.490 321.759  1.00  0.00           H  
ATOM   1151  CG1 VAL    74     312.819 315.020 320.340  1.00  0.00           C  
ATOM   1152 HG11 VAL    74     312.050 314.255 320.221  1.00  0.00           H  
ATOM   1153 HG12 VAL    74     312.766 315.716 319.501  1.00  0.00           H  
ATOM   1154 HG13 VAL    74     313.800 314.545 320.344  1.00  0.00           H  
ATOM   1155  CG2 VAL    74     311.297 316.534 321.477  1.00  0.00           C  
ATOM   1156 HG21 VAL    74     311.029 316.986 322.421  1.00  0.00           H  
ATOM   1157 HG22 VAL    74     311.423 317.315 320.726  1.00  0.00           H  
ATOM   1158 HG23 VAL    74     310.497 315.869 321.152  1.00  0.00           H  
ATOM   1159  C   VAL    74     312.889 315.473 324.211  1.00  0.00           C  
ATOM   1160  O   VAL    74     311.956 315.645 324.986  1.00  0.00           O  
ATOM   1161  N   LEU    75     314.146 315.813 324.509  1.00  0.00           N  
ATOM   1162  H   LEU    75     314.804 315.717 323.751  1.00  0.00           H  
ATOM   1163  CA  LEU    75     314.725 316.239 325.807  1.00  0.00           C  
ATOM   1164  HA  LEU    75     315.533 316.920 325.542  1.00  0.00           H  
ATOM   1165  CB  LEU    75     313.825 317.061 326.761  1.00  0.00           C  
ATOM   1166  HB2 LEU    75     312.956 316.498 327.082  1.00  0.00           H  
ATOM   1167  HB3 LEU    75     314.413 317.262 327.659  1.00  0.00           H  
ATOM   1168  CG  LEU    75     313.332 318.408 326.219  1.00  0.00           C  
ATOM   1169  HG  LEU    75     312.568 318.263 325.456  1.00  0.00           H  
ATOM   1170  CD1 LEU    75     312.770 319.243 327.361  1.00  0.00           C  
ATOM   1171 HD11 LEU    75     313.566 319.581 328.024  1.00  0.00           H  
ATOM   1172 HD12 LEU    75     312.265 320.097 326.920  1.00  0.00           H  
ATOM   1173 HD13 LEU    75     312.049 318.664 327.933  1.00  0.00           H  
ATOM   1174  CD2 LEU    75     314.483 319.209 325.631  1.00  0.00           C  
ATOM   1175 HD21 LEU    75     314.714 318.841 324.632  1.00  0.00           H  
ATOM   1176 HD22 LEU    75     314.204 320.260 325.571  1.00  0.00           H  
ATOM   1177 HD23 LEU    75     315.347 319.109 326.282  1.00  0.00           H  
ATOM   1178  C   LEU    75     315.480 315.111 326.522  1.00  0.00           C  
ATOM   1179  O   LEU    75     316.700 315.232 326.545  1.00  0.00           O  
ATOM   1180  N   PRO    76     314.894 313.994 327.006  1.00  0.00           N  
ATOM   1181  CD  PRO    76     313.480 313.655 327.097  1.00  0.00           C  
ATOM   1182  HD2 PRO    76     313.156 313.198 326.163  1.00  0.00           H  
ATOM   1183  HD3 PRO    76     312.849 314.504 327.333  1.00  0.00           H  
ATOM   1184  CG  PRO    76     313.382 312.638 328.233  1.00  0.00           C  
ATOM   1185  HG2 PRO    76     312.521 311.980 328.126  1.00  0.00           H  
ATOM   1186  HG3 PRO    76     313.350 313.162 329.190  1.00  0.00           H  
ATOM   1187  CB  PRO    76     314.689 311.866 328.112  1.00  0.00           C  
ATOM   1188  HB2 PRO    76     314.584 311.097 327.345  1.00  0.00           H  
ATOM   1189  HB3 PRO    76     314.981 311.417 329.062  1.00  0.00           H  
ATOM   1190  CA  PRO    76     315.682 312.946 327.669  1.00  0.00           C  
ATOM   1191  HA  PRO    76     316.146 313.377 328.557  1.00  0.00           H  
ATOM   1192  C   PRO    76     316.784 312.371 326.774  1.00  0.00           C  
ATOM   1193  O   PRO    76     317.913 312.197 327.220  1.00  0.00           O  
ATOM   1194  N   LYS    77     316.490 312.154 325.481  1.00  0.00           N  
ATOM   1195  H   LYS    77     315.532 312.300 325.185  1.00  0.00           H  
ATOM   1196  CA  LYS    77     317.472 311.657 324.497  1.00  0.00           C  
ATOM   1197  HA  LYS    77     318.241 311.089 325.024  1.00  0.00           H  
ATOM   1198  CB  LYS    77     316.810 310.674 323.514  1.00  0.00           C  
ATOM   1199  HB2 LYS    77     316.193 311.233 322.809  1.00  0.00           H  
ATOM   1200  HB3 LYS    77     317.618 310.195 322.957  1.00  0.00           H  
ATOM   1201  CG  LYS    77     315.970 309.538 324.126  1.00  0.00           C  
ATOM   1202  HG2 LYS    77     316.073 308.661 323.485  1.00  0.00           H  
ATOM   1203  HG3 LYS    77     316.351 309.283 325.116  1.00  0.00           H  
ATOM   1204  CD  LYS    77     314.477 309.896 324.201  1.00  0.00           C  
ATOM   1205  HD2 LYS    77     314.333 310.709 324.911  1.00  0.00           H  
ATOM   1206  HD3 LYS    77     314.140 310.226 323.215  1.00  0.00           H  
ATOM   1207  CE  LYS    77     313.624 308.699 324.637  1.00  0.00           C  
ATOM   1208  HE2 LYS    77     313.772 307.882 323.923  1.00  0.00           H  
ATOM   1209  HE3 LYS    77     313.976 308.354 325.616  1.00  0.00           H  
ATOM   1210  NZ  LYS    77     312.180 309.064 324.709  1.00  0.00           N  
ATOM   1211  HZ1 LYS    77     311.827 309.394 323.814  1.00  0.00           H  
ATOM   1212  HZ2 LYS    77     311.617 308.264 324.978  1.00  0.00           H  
ATOM   1213  HZ3 LYS    77     312.020 309.790 325.397  1.00  0.00           H  
ATOM   1214  C   LYS    77     318.224 312.774 323.751  1.00  0.00           C  
ATOM   1215  O   LYS    77     319.307 312.532 323.232  1.00  0.00           O  
ATOM   1216  N   VAL    78     317.691 314.005 323.733  1.00  0.00           N  
ATOM   1217  H   VAL    78     316.810 314.128 324.204  1.00  0.00           H  
ATOM   1218  CA  VAL    78     318.408 315.205 323.232  1.00  0.00           C  
ATOM   1219  HA  VAL    78     318.921 314.928 322.312  1.00  0.00           H  
ATOM   1220  CB  VAL    78     317.442 316.356 322.870  1.00  0.00           C  
ATOM   1221  HB  VAL    78     316.820 316.562 323.735  1.00  0.00           H  
ATOM   1222  CG1 VAL    78     318.096 317.679 322.449  1.00  0.00           C  
ATOM   1223 HG11 VAL    78     318.578 317.577 321.477  1.00  0.00           H  
ATOM   1224 HG12 VAL    78     317.331 318.453 322.362  1.00  0.00           H  
ATOM   1225 HG13 VAL    78     318.831 318.008 323.184  1.00  0.00           H  
ATOM   1226  CG2 VAL    78     316.545 315.936 321.695  1.00  0.00           C  
ATOM   1227 HG21 VAL    78     315.992 315.025 321.922  1.00  0.00           H  
ATOM   1228 HG22 VAL    78     315.839 316.735 321.458  1.00  0.00           H  
ATOM   1229 HG23 VAL    78     317.158 315.748 320.809  1.00  0.00           H  
ATOM   1230  C   VAL    78     319.508 315.621 324.217  1.00  0.00           C  
ATOM   1231  O   VAL    78     320.587 316.015 323.796  1.00  0.00           O  
ATOM   1232  N   GLU    79     319.278 315.499 325.530  1.00  0.00           N  
ATOM   1233  H   GLU    79     318.349 315.258 325.858  1.00  0.00           H  
ATOM   1234  CA  GLU    79     320.350 315.617 326.522  1.00  0.00           C  
ATOM   1235  HA  GLU    79     321.010 316.401 326.174  1.00  0.00           H  
ATOM   1236  CB  GLU    79     319.845 316.115 327.888  1.00  0.00           C  
ATOM   1237  HB2 GLU    79     320.688 316.579 328.401  1.00  0.00           H  
ATOM   1238  HB3 GLU    79     319.096 316.889 327.712  1.00  0.00           H  
ATOM   1239  CG  GLU    79     319.252 315.048 328.816  1.00  0.00           C  
ATOM   1240  HG2 GLU    79     318.516 314.477 328.254  1.00  0.00           H  
ATOM   1241  HG3 GLU    79     320.050 314.367 329.122  1.00  0.00           H  
ATOM   1242  CD  GLU    79     318.582 315.645 330.075  1.00  0.00           C  
ATOM   1243  OE1 GLU    79     317.683 314.984 330.650  1.00  0.00           O  
ATOM   1244  OE2 GLU    79     318.960 316.753 330.531  1.00  0.00           O  
ATOM   1245  C   GLU    79     321.216 314.346 326.545  1.00  0.00           C  
ATOM   1246  O   GLU    79     322.438 314.450 326.447  1.00  0.00           O  
ATOM   1247  N   ALA    80     320.627 313.139 326.515  1.00  0.00           N  
ATOM   1248  H   ALA    80     319.622 313.078 326.635  1.00  0.00           H  
ATOM   1249  CA  ALA    80     321.383 311.878 326.465  1.00  0.00           C  
ATOM   1250  HA  ALA    80     322.280 312.021 327.071  1.00  0.00           H  
ATOM   1251  CB  ALA    80     320.597 310.756 327.155  1.00  0.00           C  
ATOM   1252  HB1 ALA    80     319.740 310.464 326.551  1.00  0.00           H  
ATOM   1253  HB2 ALA    80     321.243 309.888 327.287  1.00  0.00           H  
ATOM   1254  HB3 ALA    80     320.258 311.089 328.137  1.00  0.00           H  
ATOM   1255  C   ALA    80     321.892 311.506 325.046  1.00  0.00           C  
ATOM   1256  O   ALA    80     321.867 310.348 324.626  1.00  0.00           O  
ATOM   1257  N   VAL    81     322.451 312.524 324.386  1.00  0.00           N  
ATOM   1258  H   VAL    81     322.349 313.418 324.856  1.00  0.00           H  
ATOM   1259  CA  VAL    81     323.297 312.575 323.184  1.00  0.00           C  
ATOM   1260  HA  VAL    81     324.054 311.793 323.240  1.00  0.00           H  
ATOM   1261  CB  VAL    81     322.543 312.420 321.840  1.00  0.00           C  
ATOM   1262  HB  VAL    81     321.731 313.145 321.774  1.00  0.00           H  
ATOM   1263  CG1 VAL    81     323.512 312.656 320.672  1.00  0.00           C  
ATOM   1264 HG11 VAL    81     324.354 311.964 320.732  1.00  0.00           H  
ATOM   1265 HG12 VAL    81     322.988 312.485 319.737  1.00  0.00           H  
ATOM   1266 HG13 VAL    81     323.878 313.683 320.664  1.00  0.00           H  
ATOM   1267  CG2 VAL    81     321.964 311.016 321.624  1.00  0.00           C  
ATOM   1268 HG21 VAL    81     321.109 310.865 322.278  1.00  0.00           H  
ATOM   1269 HG22 VAL    81     321.617 310.897 320.599  1.00  0.00           H  
ATOM   1270 HG23 VAL    81     322.721 310.259 321.831  1.00  0.00           H  
ATOM   1271  C   VAL    81     323.975 313.947 323.303  1.00  0.00           C  
ATOM   1272  O   VAL    81     323.338 314.943 323.000  1.00  0.00           O  
ATOM   1273  N   PHE    82     325.219 313.975 323.811  1.00  0.00           N  
ATOM   1274  H   PHE    82     325.627 313.067 323.985  1.00  0.00           H  
ATOM   1275  CA  PHE    82     326.060 315.111 324.274  1.00  0.00           C  
ATOM   1276  HA  PHE    82     327.057 314.969 323.855  1.00  0.00           H  
ATOM   1277  CB  PHE    82     325.601 316.525 323.863  1.00  0.00           C  
ATOM   1278  HB2 PHE    82     324.548 316.638 324.093  1.00  0.00           H  
ATOM   1279  HB3 PHE    82     326.119 317.241 324.505  1.00  0.00           H  
ATOM   1280  CG  PHE    82     325.888 316.977 322.446  1.00  0.00           C  
ATOM   1281  CD1 PHE    82     327.218 317.261 322.092  1.00  0.00           C  
ATOM   1282  HD1 PHE    82     328.007 317.117 322.812  1.00  0.00           H  
ATOM   1283  CE1 PHE    82     327.522 317.747 320.812  1.00  0.00           C  
ATOM   1284  HE1 PHE    82     328.551 317.940 320.543  1.00  0.00           H  
ATOM   1285  CZ  PHE    82     326.491 317.965 319.884  1.00  0.00           C  
ATOM   1286  HZ  PHE    82     326.725 318.347 318.904  1.00  0.00           H  
ATOM   1287  CE2 PHE    82     325.155 317.722 320.244  1.00  0.00           C  
ATOM   1288  HE2 PHE    82     324.360 317.933 319.544  1.00  0.00           H  
ATOM   1289  CD2 PHE    82     324.853 317.231 321.525  1.00  0.00           C  
ATOM   1290  HD2 PHE    82     323.821 317.068 321.801  1.00  0.00           H  
ATOM   1291  C   PHE    82     326.235 315.102 325.802  1.00  0.00           C  
ATOM   1292  O   PHE    82     327.317 314.767 326.275  1.00  0.00           O  
ATOM   1293  N   GLU    83     325.205 315.434 326.591  1.00  0.00           N  
ATOM   1294  H   GLU    83     324.296 315.584 326.166  1.00  0.00           H  
ATOM   1295  CA  GLU    83     325.328 315.690 328.045  1.00  0.00           C  
ATOM   1296  HA  GLU    83     326.090 316.459 328.176  1.00  0.00           H  
ATOM   1297  CB  GLU    83     324.000 316.260 328.595  1.00  0.00           C  
ATOM   1298  HB2 GLU    83     323.729 317.140 328.012  1.00  0.00           H  
ATOM   1299  HB3 GLU    83     323.225 315.515 328.450  1.00  0.00           H  
ATOM   1300  CG  GLU    83     323.933 316.632 330.087  1.00  0.00           C  
ATOM   1301  HG2 GLU    83     322.928 317.015 330.282  1.00  0.00           H  
ATOM   1302  HG3 GLU    83     324.035 315.720 330.678  1.00  0.00           H  
ATOM   1303  CD  GLU    83     324.960 317.685 330.565  1.00  0.00           C  
ATOM   1304  OE1 GLU    83     325.150 317.806 331.803  1.00  0.00           O  
ATOM   1305  OE2 GLU    83     325.536 318.433 329.743  1.00  0.00           O  
ATOM   1306  C   GLU    83     325.805 314.467 328.850  1.00  0.00           C  
ATOM   1307  O   GLU    83     326.331 314.626 329.947  1.00  0.00           O  
ATOM   1308  N   LEU    84     325.651 313.249 328.312  1.00  0.00           N  
ATOM   1309  H   LEU    84     325.155 313.198 327.435  1.00  0.00           H  
ATOM   1310  CA  LEU    84     326.177 312.006 328.900  1.00  0.00           C  
ATOM   1311  HA  LEU    84     325.914 312.008 329.959  1.00  0.00           H  
ATOM   1312  CB  LEU    84     325.459 310.806 328.249  1.00  0.00           C  
ATOM   1313  HB2 LEU    84     325.600 309.941 328.898  1.00  0.00           H  
ATOM   1314  HB3 LEU    84     324.386 311.006 328.236  1.00  0.00           H  
ATOM   1315  CG  LEU    84     325.963 310.453 326.827  1.00  0.00           C  
ATOM   1316  HG  LEU    84     326.665 311.200 326.467  1.00  0.00           H  
ATOM   1317  CD1 LEU    84     326.636 309.084 326.774  1.00  0.00           C  
ATOM   1318 HD11 LEU    84     325.923 308.305 327.047  1.00  0.00           H  
ATOM   1319 HD12 LEU    84     327.008 308.896 325.766  1.00  0.00           H  
ATOM   1320 HD13 LEU    84     327.477 309.064 327.467  1.00  0.00           H  
ATOM   1321  CD2 LEU    84     324.817 310.453 325.834  1.00  0.00           C  
ATOM   1322 HD21 LEU    84     324.411 311.459 325.803  1.00  0.00           H  
ATOM   1323 HD22 LEU    84     325.177 310.181 324.841  1.00  0.00           H  
ATOM   1324 HD23 LEU    84     324.051 309.742 326.147  1.00  0.00           H  
ATOM   1325  C   LEU    84     327.712 311.819 328.820  1.00  0.00           C  
ATOM   1326  O   LEU    84     328.265 311.030 329.588  1.00  0.00           O  
ATOM   1327  N   GLU    85     328.389 312.470 327.863  1.00  0.00           N  
ATOM   1328  H   GLU    85     327.878 313.146 327.308  1.00  0.00           H  
ATOM   1329  CA  GLU    85     329.795 312.192 327.506  1.00  0.00           C  
ATOM   1330  HA  GLU    85     330.263 311.617 328.307  1.00  0.00           H  
ATOM   1331  CB  GLU    85     329.837 311.333 326.227  1.00  0.00           C  
ATOM   1332  HB2 GLU    85     329.056 310.579 326.298  1.00  0.00           H  
ATOM   1333  HB3 GLU    85     329.603 311.957 325.365  1.00  0.00           H  
ATOM   1334  CG  GLU    85     331.154 310.572 325.994  1.00  0.00           C  
ATOM   1335  HG2 GLU    85     331.370 309.986 326.891  1.00  0.00           H  
ATOM   1336  HG3 GLU    85     330.982 309.859 325.184  1.00  0.00           H  
ATOM   1337  CD  GLU    85     332.381 311.434 325.617  1.00  0.00           C  
ATOM   1338  OE1 GLU    85     333.498 311.124 326.093  1.00  0.00           O  
ATOM   1339  OE2 GLU    85     332.256 312.374 324.791  1.00  0.00           O  
ATOM   1340  C   GLU    85     330.628 313.464 327.328  1.00  0.00           C  
ATOM   1341  O   GLU    85     331.726 313.566 327.875  1.00  0.00           O  
ATOM   1342  N   HIS    86     330.106 314.460 326.605  1.00  0.00           N  
ATOM   1343  H   HIS    86     329.181 314.347 326.208  1.00  0.00           H  
ATOM   1344  CA  HIS    86     330.798 315.733 326.387  1.00  0.00           C  
ATOM   1345  HA  HIS    86     331.794 315.498 326.009  1.00  0.00           H  
ATOM   1346  CB  HIS    86     330.080 316.569 325.313  1.00  0.00           C  
ATOM   1347  HB2 HIS    86     329.197 316.043 324.949  1.00  0.00           H  
ATOM   1348  HB3 HIS    86     329.743 317.514 325.741  1.00  0.00           H  
ATOM   1349  CG  HIS    86     330.973 316.862 324.131  1.00  0.00           C  
ATOM   1350  ND1 HIS    86     332.176 317.566 324.192  1.00  0.00           N  
ATOM   1351  CE1 HIS    86     332.641 317.615 322.933  1.00  0.00           C  
ATOM   1352  HE1 HIS    86     333.566 318.095 322.633  1.00  0.00           H  
ATOM   1353  NE2 HIS    86     331.795 316.989 322.096  1.00  0.00           N  
ATOM   1354  HE2 HIS    86     331.930 316.892 321.095  1.00  0.00           H  
ATOM   1355  CD2 HIS    86     330.742 316.495 322.836  1.00  0.00           C  
ATOM   1356  HD2 HIS    86     329.902 315.921 322.468  1.00  0.00           H  
ATOM   1357  C   HIS    86     331.018 316.501 327.699  1.00  0.00           C  
ATOM   1358  O   HIS    86     332.039 317.167 327.854  1.00  0.00           O  
ATOM   1359  N   HIS    87     330.135 316.327 328.693  1.00  0.00           N  
ATOM   1360  H   HIS    87     329.325 315.748 328.515  1.00  0.00           H  
ATOM   1361  CA  HIS    87     330.329 316.839 330.061  1.00  0.00           C  
ATOM   1362  HA  HIS    87     330.591 317.895 329.981  1.00  0.00           H  
ATOM   1363  CB  HIS    87     329.011 316.760 330.854  1.00  0.00           C  
ATOM   1364  HB2 HIS    87     328.995 317.609 331.539  1.00  0.00           H  
ATOM   1365  HB3 HIS    87     328.163 316.885 330.179  1.00  0.00           H  
ATOM   1366  CG  HIS    87     328.799 315.511 331.688  1.00  0.00           C  
ATOM   1367  ND1 HIS    87     329.032 314.189 331.287  1.00  0.00           N  
ATOM   1368  CE1 HIS    87     328.582 313.416 332.291  1.00  0.00           C  
ATOM   1369  HE1 HIS    87     328.581 312.331 332.287  1.00  0.00           H  
ATOM   1370  NE2 HIS    87     328.107 314.174 333.295  1.00  0.00           N  
ATOM   1371  HE2 HIS    87     327.690 313.821 334.151  1.00  0.00           H  
ATOM   1372  CD2 HIS    87     328.228 315.497 332.929  1.00  0.00           C  
ATOM   1373  HD2 HIS    87     327.888 316.361 333.486  1.00  0.00           H  
ATOM   1374  C   HIS    87     331.493 316.160 330.813  1.00  0.00           C  
ATOM   1375  O   HIS    87     331.957 316.685 331.824  1.00  0.00           O  
ATOM   1376  N   HIS    88     331.979 315.017 330.315  1.00  0.00           N  
ATOM   1377  H   HIS    88     331.523 314.639 329.494  1.00  0.00           H  
ATOM   1378  CA  HIS    88     333.121 314.253 330.835  1.00  0.00           C  
ATOM   1379  HA  HIS    88     333.326 314.563 331.860  1.00  0.00           H  
ATOM   1380  CB  HIS    88     332.746 312.754 330.851  1.00  0.00           C  
ATOM   1381  HB2 HIS    88     331.709 312.622 330.537  1.00  0.00           H  
ATOM   1382  HB3 HIS    88     333.361 312.210 330.132  1.00  0.00           H  
ATOM   1383  CG  HIS    88     332.901 312.104 332.206  1.00  0.00           C  
ATOM   1384  ND1 HIS    88     334.112 311.808 332.842  1.00  0.00           N  
ATOM   1385  CE1 HIS    88     333.783 311.243 334.018  1.00  0.00           C  
ATOM   1386  HE1 HIS    88     334.492 310.893 334.761  1.00  0.00           H  
ATOM   1387  NE2 HIS    88     332.446 311.173 334.147  1.00  0.00           N  
ATOM   1388  HE2 HIS    88     331.954 310.788 334.948  1.00  0.00           H  
ATOM   1389  CD2 HIS    88     331.874 311.709 333.013  1.00  0.00           C  
ATOM   1390  HD2 HIS    88     330.819 311.801 332.797  1.00  0.00           H  
ATOM   1391  C   HIS    88     334.411 314.499 330.023  1.00  0.00           C  
ATOM   1392  O   HIS    88     335.512 314.316 330.550  1.00  0.00           O  
ATOM   1393  N   HIS    89     334.297 314.947 328.763  1.00  0.00           N  
ATOM   1394  H   HIS    89     333.362 315.018 328.385  1.00  0.00           H  
ATOM   1395  CA  HIS    89     335.416 315.410 327.921  1.00  0.00           C  
ATOM   1396  HA  HIS    89     336.296 314.809 328.153  1.00  0.00           H  
ATOM   1397  CB  HIS    89     335.088 315.185 326.438  1.00  0.00           C  
ATOM   1398  HB2 HIS    89     335.027 314.114 326.244  1.00  0.00           H  
ATOM   1399  HB3 HIS    89     334.117 315.628 326.216  1.00  0.00           H  
ATOM   1400  CG  HIS    89     336.116 315.796 325.510  1.00  0.00           C  
ATOM   1401  ND1 HIS    89     335.937 316.960 324.754  1.00  0.00           N  
ATOM   1402  CE1 HIS    89     337.128 317.223 324.190  1.00  0.00           C  
ATOM   1403  HE1 HIS    89     337.337 318.070 323.544  1.00  0.00           H  
ATOM   1404  NE2 HIS    89     338.034 316.299 324.556  1.00  0.00           N  
ATOM   1405  HE2 HIS    89     339.013 316.303 324.288  1.00  0.00           H  
ATOM   1406  CD2 HIS    89     337.415 315.392 325.392  1.00  0.00           C  
ATOM   1407  HD2 HIS    89     337.878 314.558 325.905  1.00  0.00           H  
ATOM   1408  C   HIS    89     335.820 316.875 328.182  1.00  0.00           C  
ATOM   1409  O   HIS    89     337.014 317.195 328.178  1.00  0.00           O  
ATOM   1410  N   HIS    90     334.836 317.752 328.416  1.00  0.00           N  
ATOM   1411  H   HIS    90     333.885 317.418 328.316  1.00  0.00           H  
ATOM   1412  CA  HIS    90     335.009 319.157 328.821  1.00  0.00           C  
ATOM   1413  HA  HIS    90     335.679 319.636 328.104  1.00  0.00           H  
ATOM   1414  CB  HIS    90     333.627 319.838 328.693  1.00  0.00           C  
ATOM   1415  HB2 HIS    90     333.227 319.636 327.698  1.00  0.00           H  
ATOM   1416  HB3 HIS    90     332.948 319.395 329.422  1.00  0.00           H  
ATOM   1417  CG  HIS    90     333.623 321.336 328.875  1.00  0.00           C  
ATOM   1418  ND1 HIS    90     334.486 322.227 328.235  1.00  0.00           N  
ATOM   1419  CE1 HIS    90     334.190 323.447 328.716  1.00  0.00           C  
ATOM   1420  HE1 HIS    90     334.692 324.367 328.435  1.00  0.00           H  
ATOM   1421  NE2 HIS    90     333.175 323.364 329.594  1.00  0.00           N  
ATOM   1422  HE2 HIS    90     332.771 324.151 330.094  1.00  0.00           H  
ATOM   1423  CD2 HIS    90     332.805 322.041 329.709  1.00  0.00           C  
ATOM   1424  HD2 HIS    90     332.033 321.633 330.350  1.00  0.00           H  
ATOM   1425  C   HIS    90     335.687 319.304 330.215  1.00  0.00           C  
ATOM   1426  O   HIS    90     336.214 318.327 330.759  1.00  0.00           O  
ATOM   1427  N   HIS    91     335.659 320.520 330.787  1.00  0.00           N  
ATOM   1428  H   HIS    91     335.209 321.232 330.228  1.00  0.00           H  
ATOM   1429  CA  HIS    91     336.380 321.035 331.977  1.00  0.00           C  
ATOM   1430  HA  HIS    91     335.781 321.870 332.337  1.00  0.00           H  
ATOM   1431  CB  HIS    91     336.448 320.048 333.167  1.00  0.00           C  
ATOM   1432  HB2 HIS    91     337.238 319.324 332.965  1.00  0.00           H  
ATOM   1433  HB3 HIS    91     336.751 320.599 334.057  1.00  0.00           H  
ATOM   1434  CG  HIS    91     335.187 319.280 333.496  1.00  0.00           C  
ATOM   1435  ND1 HIS    91     333.907 319.823 333.664  1.00  0.00           N  
ATOM   1436  CE1 HIS    91     333.108 318.783 333.968  1.00  0.00           C  
ATOM   1437  HE1 HIS    91     332.037 318.847 334.125  1.00  0.00           H  
ATOM   1438  NE2 HIS    91     333.819 317.644 334.036  1.00  0.00           N  
ATOM   1439  HE2 HIS    91     333.429 316.724 334.217  1.00  0.00           H  
ATOM   1440  CD2 HIS    91     335.132 317.938 333.745  1.00  0.00           C  
ATOM   1441  HD2 HIS    91     335.966 317.248 333.706  1.00  0.00           H  
ATOM   1442  C   HIS    91     337.750 321.649 331.653  1.00  0.00           C  
ATOM   1443  O   HIS    91     337.949 322.837 332.004  1.00  0.00           O  
ATOM   1444  OXT HIS    91     338.613 320.970 331.055  1.00  0.00           O  
TER    1445      HIS    91 
ENDMDL
REMARK 1pqx                 ENERGY     2.28946E+02 RMS    5.20   4.41
ATOM      1  N   MET     1     330.971 320.446 312.267  1.00  0.00           N  
ATOM      2  H1  MET     1     331.302 321.384 312.446  1.00  0.00           H  
ATOM      3  H2  MET     1     330.803 320.375 311.272  1.00  0.00           H  
ATOM      4  H3  MET     1     331.719 319.805 312.498  1.00  0.00           H  
ATOM      5  CA  MET     1     329.727 320.127 313.047  1.00  0.00           C  
ATOM      6  HA  MET     1     328.943 320.843 312.783  1.00  0.00           H  
ATOM      7  CB  MET     1     329.184 318.715 312.683  1.00  0.00           C  
ATOM      8  HB2 MET     1     330.006 318.005 312.755  1.00  0.00           H  
ATOM      9  HB3 MET     1     328.425 318.418 313.410  1.00  0.00           H  
ATOM     10  CG  MET     1     328.562 318.536 311.289  1.00  0.00           C  
ATOM     11  HG2 MET     1     328.720 319.420 310.673  1.00  0.00           H  
ATOM     12  HG3 MET     1     329.076 317.701 310.807  1.00  0.00           H  
ATOM     13  SD  MET     1     326.787 318.144 311.322  1.00  0.00           S  
ATOM     14  CE  MET     1     326.706 316.953 309.958  1.00  0.00           C  
ATOM     15  HE1 MET     1     327.285 316.070 310.218  1.00  0.00           H  
ATOM     16  HE2 MET     1     325.670 316.667 309.778  1.00  0.00           H  
ATOM     17  HE3 MET     1     327.121 317.394 309.053  1.00  0.00           H  
ATOM     18  C   MET     1     329.937 320.268 314.578  1.00  0.00           C  
ATOM     19  O   MET     1     329.824 319.289 315.317  1.00  0.00           O  
ATOM     20  N   LYS     2     330.250 321.472 315.090  1.00  0.00           N  
ATOM     21  H   LYS     2     330.329 322.269 314.469  1.00  0.00           H  
ATOM     22  CA  LYS     2     330.233 321.782 316.541  1.00  0.00           C  
ATOM     23  HA  LYS     2     330.619 320.913 317.082  1.00  0.00           H  
ATOM     24  CB  LYS     2     331.151 322.993 316.819  1.00  0.00           C  
ATOM     25  HB2 LYS     2     332.119 322.813 316.347  1.00  0.00           H  
ATOM     26  HB3 LYS     2     330.717 323.875 316.345  1.00  0.00           H  
ATOM     27  CG  LYS     2     331.405 323.330 318.304  1.00  0.00           C  
ATOM     28  HG2 LYS     2     331.973 324.261 318.340  1.00  0.00           H  
ATOM     29  HG3 LYS     2     330.456 323.506 318.811  1.00  0.00           H  
ATOM     30  CD  LYS     2     332.203 322.253 319.061  1.00  0.00           C  
ATOM     31  HD2 LYS     2     331.622 321.332 319.110  1.00  0.00           H  
ATOM     32  HD3 LYS     2     333.134 322.052 318.526  1.00  0.00           H  
ATOM     33  CE  LYS     2     332.532 322.725 320.488  1.00  0.00           C  
ATOM     34  HE2 LYS     2     333.155 323.624 320.428  1.00  0.00           H  
ATOM     35  HE3 LYS     2     331.603 323.001 320.997  1.00  0.00           H  
ATOM     36  NZ  LYS     2     333.237 321.670 321.269  1.00  0.00           N  
ATOM     37  HZ1 LYS     2     334.118 321.413 320.840  1.00  0.00           H  
ATOM     38  HZ2 LYS     2     333.440 321.978 322.212  1.00  0.00           H  
ATOM     39  HZ3 LYS     2     332.669 320.821 321.333  1.00  0.00           H  
ATOM     40  C   LYS     2     328.782 322.026 316.992  1.00  0.00           C  
ATOM     41  O   LYS     2     327.970 322.487 316.193  1.00  0.00           O  
ATOM     42  N   ILE     3     328.457 321.701 318.247  1.00  0.00           N  
ATOM     43  H   ILE     3     329.170 321.258 318.808  1.00  0.00           H  
ATOM     44  CA  ILE     3     327.091 321.840 318.804  1.00  0.00           C  
ATOM     45  HA  ILE     3     326.445 322.294 318.051  1.00  0.00           H  
ATOM     46  CB  ILE     3     326.482 320.463 319.120  1.00  0.00           C  
ATOM     47  HB  ILE     3     325.536 320.619 319.628  1.00  0.00           H  
ATOM     48  CG2 ILE     3     326.154 319.769 317.805  1.00  0.00           C  
ATOM     49 HG21 ILE     3     327.057 319.620 317.210  1.00  0.00           H  
ATOM     50 HG22 ILE     3     325.705 318.814 318.047  1.00  0.00           H  
ATOM     51 HG23 ILE     3     325.437 320.357 317.228  1.00  0.00           H  
ATOM     52  CG1 ILE     3     327.343 319.542 320.011  1.00  0.00           C  
ATOM     53 HG12 ILE     3     327.751 318.723 319.422  1.00  0.00           H  
ATOM     54 HG13 ILE     3     328.182 320.085 320.439  1.00  0.00           H  
ATOM     55  CD1 ILE     3     326.519 318.952 321.156  1.00  0.00           C  
ATOM     56 HD11 ILE     3     325.741 318.302 320.755  1.00  0.00           H  
ATOM     57 HD12 ILE     3     327.181 318.383 321.809  1.00  0.00           H  
ATOM     58 HD13 ILE     3     326.051 319.744 321.740  1.00  0.00           H  
ATOM     59  C   ILE     3     326.971 322.762 320.017  1.00  0.00           C  
ATOM     60  O   ILE     3     326.008 323.519 320.108  1.00  0.00           O  
ATOM     61  N   ILE     4     327.898 322.701 320.971  1.00  0.00           N  
ATOM     62  H   ILE     4     328.705 322.109 320.846  1.00  0.00           H  
ATOM     63  CA  ILE     4     327.739 323.385 322.256  1.00  0.00           C  
ATOM     64  HA  ILE     4     326.679 323.385 322.518  1.00  0.00           H  
ATOM     65  CB  ILE     4     328.462 322.587 323.369  1.00  0.00           C  
ATOM     66  HB  ILE     4     329.528 322.525 323.147  1.00  0.00           H  
ATOM     67  CG2 ILE     4     328.282 323.330 324.684  1.00  0.00           C  
ATOM     68 HG21 ILE     4     327.227 323.383 324.931  1.00  0.00           H  
ATOM     69 HG22 ILE     4     328.824 322.821 325.480  1.00  0.00           H  
ATOM     70 HG23 ILE     4     328.683 324.336 324.607  1.00  0.00           H  
ATOM     71  CG1 ILE     4     327.888 321.154 323.497  1.00  0.00           C  
ATOM     72 HG12 ILE     4     326.798 321.200 323.474  1.00  0.00           H  
ATOM     73 HG13 ILE     4     328.228 320.581 322.639  1.00  0.00           H  
ATOM     74  CD1 ILE     4     328.291 320.354 324.745  1.00  0.00           C  
ATOM     75 HD11 ILE     4     327.833 320.779 325.639  1.00  0.00           H  
ATOM     76 HD12 ILE     4     327.935 319.331 324.642  1.00  0.00           H  
ATOM     77 HD13 ILE     4     329.377 320.346 324.853  1.00  0.00           H  
ATOM     78  C   ILE     4     328.177 324.862 322.137  1.00  0.00           C  
ATOM     79  O   ILE     4     329.376 325.152 322.131  1.00  0.00           O  
ATOM     80  N   SER     5     327.198 325.778 322.044  1.00  0.00           N  
ATOM     81  H   SER     5     326.257 325.439 321.893  1.00  0.00           H  
ATOM     82  CA  SER     5     327.420 327.246 321.997  1.00  0.00           C  
ATOM     83  HA  SER     5     328.489 327.437 322.098  1.00  0.00           H  
ATOM     84  CB  SER     5     327.015 327.810 320.629  1.00  0.00           C  
ATOM     85  HB2 SER     5     325.966 327.587 320.429  1.00  0.00           H  
ATOM     86  HB3 SER     5     327.154 328.893 320.628  1.00  0.00           H  
ATOM     87  OG  SER     5     327.829 327.244 319.614  1.00  0.00           O  
ATOM     88  HG  SER     5     328.099 327.949 318.992  1.00  0.00           H  
ATOM     89  C   SER     5     326.766 328.053 323.142  1.00  0.00           C  
ATOM     90  O   SER     5     326.854 329.283 323.156  1.00  0.00           O  
ATOM     91  N   ILE     6     326.128 327.372 324.102  1.00  0.00           N  
ATOM     92  H   ILE     6     326.187 326.371 324.024  1.00  0.00           H  
ATOM     93  CA  ILE     6     325.712 327.913 325.418  1.00  0.00           C  
ATOM     94  HA  ILE     6     326.559 328.491 325.782  1.00  0.00           H  
ATOM     95  CB  ILE     6     324.504 328.885 325.332  1.00  0.00           C  
ATOM     96  HB  ILE     6     324.665 329.572 324.501  1.00  0.00           H  
ATOM     97  CG2 ILE     6     323.203 328.130 325.067  1.00  0.00           C  
ATOM     98 HG21 ILE     6     322.956 327.473 325.903  1.00  0.00           H  
ATOM     99 HG22 ILE     6     322.386 328.838 324.914  1.00  0.00           H  
ATOM    100 HG23 ILE     6     323.340 327.545 324.168  1.00  0.00           H  
ATOM    101  CG1 ILE     6     324.254 329.743 326.591  1.00  0.00           C  
ATOM    102 HG12 ILE     6     323.408 330.404 326.392  1.00  0.00           H  
ATOM    103 HG13 ILE     6     323.980 329.110 327.434  1.00  0.00           H  
ATOM    104  CD1 ILE     6     325.442 330.622 326.990  1.00  0.00           C  
ATOM    105 HD11 ILE     6     325.764 331.220 326.136  1.00  0.00           H  
ATOM    106 HD12 ILE     6     325.138 331.288 327.798  1.00  0.00           H  
ATOM    107 HD13 ILE     6     326.268 330.005 327.340  1.00  0.00           H  
ATOM    108  C   ILE     6     325.493 326.787 326.452  1.00  0.00           C  
ATOM    109  O   ILE     6     325.528 327.039 327.656  1.00  0.00           O  
ATOM    110  N   SER     7     325.366 325.524 326.015  1.00  0.00           N  
ATOM    111  H   SER     7     325.156 325.362 325.042  1.00  0.00           H  
ATOM    112  CA  SER     7     325.216 324.368 326.913  1.00  0.00           C  
ATOM    113  HA  SER     7     324.523 324.658 327.696  1.00  0.00           H  
ATOM    114  CB  SER     7     324.582 323.178 326.171  1.00  0.00           C  
ATOM    115  HB2 SER     7     325.312 322.694 325.524  1.00  0.00           H  
ATOM    116  HB3 SER     7     324.235 322.447 326.901  1.00  0.00           H  
ATOM    117  OG  SER     7     323.487 323.614 325.379  1.00  0.00           O  
ATOM    118  HG  SER     7     322.904 322.853 325.197  1.00  0.00           H  
ATOM    119  C   SER     7     326.512 323.938 327.631  1.00  0.00           C  
ATOM    120  O   SER     7     326.480 323.004 328.433  1.00  0.00           O  
ATOM    121  N   GLU     8     327.658 324.583 327.363  1.00  0.00           N  
ATOM    122  H   GLU     8     327.654 325.323 326.663  1.00  0.00           H  
ATOM    123  CA  GLU     8     328.929 324.327 328.060  1.00  0.00           C  
ATOM    124  HA  GLU     8     329.065 323.245 328.107  1.00  0.00           H  
ATOM    125  CB  GLU     8     330.154 324.889 327.298  1.00  0.00           C  
ATOM    126  HB2 GLU     8     331.036 324.457 327.770  1.00  0.00           H  
ATOM    127  HB3 GLU     8     330.161 324.522 326.276  1.00  0.00           H  
ATOM    128  CG  GLU     8     330.372 326.414 327.280  1.00  0.00           C  
ATOM    129  HG2 GLU     8     330.417 326.776 328.308  1.00  0.00           H  
ATOM    130  HG3 GLU     8     331.355 326.594 326.839  1.00  0.00           H  
ATOM    131  CD  GLU     8     329.336 327.230 326.477  1.00  0.00           C  
ATOM    132  OE1 GLU     8     329.325 328.478 326.617  1.00  0.00           O  
ATOM    133  OE2 GLU     8     328.558 326.647 325.689  1.00  0.00           O  
ATOM    134  C   GLU     8     328.903 324.831 329.511  1.00  0.00           C  
ATOM    135  O   GLU     8     329.513 324.219 330.392  1.00  0.00           O  
ATOM    136  N   THR     9     328.192 325.935 329.765  1.00  0.00           N  
ATOM    137  H   THR     9     327.673 326.353 329.004  1.00  0.00           H  
ATOM    138  CA  THR     9     327.910 326.446 331.114  1.00  0.00           C  
ATOM    139  HA  THR     9     328.760 326.188 331.742  1.00  0.00           H  
ATOM    140  CB  THR     9     327.767 327.979 331.128  1.00  0.00           C  
ATOM    141  HB  THR     9     327.624 328.301 332.160  1.00  0.00           H  
ATOM    142  CG2 THR     9     329.012 328.680 330.580  1.00  0.00           C  
ATOM    143 HG21 THR     9     329.125 328.477 329.516  1.00  0.00           H  
ATOM    144 HG22 THR     9     328.923 329.756 330.730  1.00  0.00           H  
ATOM    145 HG23 THR     9     329.896 328.324 331.110  1.00  0.00           H  
ATOM    146  OG1 THR     9     326.648 328.393 330.375  1.00  0.00           O  
ATOM    147  HG1 THR     9     326.571 329.362 330.448  1.00  0.00           H  
ATOM    148  C   THR     9     326.654 325.787 331.710  1.00  0.00           C  
ATOM    149  O   THR     9     325.830 325.245 330.964  1.00  0.00           O  
ATOM    150  N   PRO    10     326.452 325.824 333.044  1.00  0.00           N  
ATOM    151  CD  PRO    10     327.366 326.290 334.072  1.00  0.00           C  
ATOM    152  HD2 PRO    10     326.930 327.158 334.569  1.00  0.00           H  
ATOM    153  HD3 PRO    10     328.359 326.540 333.705  1.00  0.00           H  
ATOM    154  CG  PRO    10     327.451 325.124 335.047  1.00  0.00           C  
ATOM    155  HG2 PRO    10     327.718 325.461 336.049  1.00  0.00           H  
ATOM    156  HG3 PRO    10     328.175 324.396 334.679  1.00  0.00           H  
ATOM    157  CB  PRO    10     326.044 324.521 335.006  1.00  0.00           C  
ATOM    158  HB2 PRO    10     325.496 324.826 335.896  1.00  0.00           H  
ATOM    159  HB3 PRO    10     326.108 323.432 334.978  1.00  0.00           H  
ATOM    160  CA  PRO    10     325.401 325.052 333.705  1.00  0.00           C  
ATOM    161  HA  PRO    10     325.143 324.192 333.089  1.00  0.00           H  
ATOM    162  C   PRO    10     324.112 325.878 333.910  1.00  0.00           C  
ATOM    163  O   PRO    10     323.498 325.852 334.981  1.00  0.00           O  
ATOM    164  N   ASN    11     323.650 326.591 332.870  1.00  0.00           N  
ATOM    165  H   ASN    11     324.169 326.569 332.002  1.00  0.00           H  
ATOM    166  CA  ASN    11     322.351 327.280 332.897  1.00  0.00           C  
ATOM    167  HA  ASN    11     322.178 327.658 333.907  1.00  0.00           H  
ATOM    168  CB  ASN    11     322.328 328.494 331.951  1.00  0.00           C  
ATOM    169  HB2 ASN    11     323.130 329.184 332.211  1.00  0.00           H  
ATOM    170  HB3 ASN    11     322.475 328.160 330.923  1.00  0.00           H  
ATOM    171  CG  ASN    11     320.998 329.239 332.063  1.00  0.00           C  
ATOM    172  OD1 ASN    11     320.420 329.374 333.135  1.00  0.00           O  
ATOM    173  ND2 ASN    11     320.452 329.735 330.976  1.00  0.00           N  
ATOM    174 HD21 ASN    11     319.531 330.139 331.052  1.00  0.00           H  
ATOM    175 HD22 ASN    11     320.880 329.591 330.076  1.00  0.00           H  
ATOM    176  C   ASN    11     321.229 326.275 332.599  1.00  0.00           C  
ATOM    177  O   ASN    11     320.624 326.259 331.524  1.00  0.00           O  
ATOM    178  N   HIS    12     320.984 325.389 333.562  1.00  0.00           N  
ATOM    179  H   HIS    12     321.572 325.429 334.389  1.00  0.00           H  
ATOM    180  CA  HIS    12     320.087 324.249 333.419  1.00  0.00           C  
ATOM    181  HA  HIS    12     320.193 323.860 332.407  1.00  0.00           H  
ATOM    182  CB  HIS    12     320.523 323.131 334.395  1.00  0.00           C  
ATOM    183  HB2 HIS    12     320.441 323.499 335.419  1.00  0.00           H  
ATOM    184  HB3 HIS    12     319.842 322.289 334.287  1.00  0.00           H  
ATOM    185  CG  HIS    12     321.924 322.584 334.201  1.00  0.00           C  
ATOM    186  ND1 HIS    12     322.733 322.757 333.072  1.00  0.00           N  
ATOM    187  CE1 HIS    12     323.783 321.935 333.231  1.00  0.00           C  
ATOM    188  HE1 HIS    12     324.590 321.816 332.517  1.00  0.00           H  
ATOM    189  NE2 HIS    12     323.685 321.274 334.396  1.00  0.00           N  
ATOM    190  HE2 HIS    12     324.346 320.581 334.733  1.00  0.00           H  
ATOM    191  CD2 HIS    12     322.514 321.659 335.013  1.00  0.00           C  
ATOM    192  HD2 HIS    12     322.103 321.260 335.933  1.00  0.00           H  
ATOM    193  C   HIS    12     318.619 324.686 333.566  1.00  0.00           C  
ATOM    194  O   HIS    12     317.995 324.421 334.588  1.00  0.00           O  
ATOM    195  N   ASN    13     318.088 325.312 332.509  1.00  0.00           N  
ATOM    196  H   ASN    13     318.763 325.538 331.784  1.00  0.00           H  
ATOM    197  CA  ASN    13     316.729 325.843 332.271  1.00  0.00           C  
ATOM    198  HA  ASN    13     316.043 325.025 332.041  1.00  0.00           H  
ATOM    199  CB  ASN    13     316.170 326.634 333.480  1.00  0.00           C  
ATOM    200  HB2 ASN    13     316.976 327.213 333.931  1.00  0.00           H  
ATOM    201  HB3 ASN    13     315.420 327.342 333.125  1.00  0.00           H  
ATOM    202  CG  ASN    13     315.480 325.800 334.550  1.00  0.00           C  
ATOM    203  OD1 ASN    13     314.999 324.697 334.325  1.00  0.00           O  
ATOM    204  ND2 ASN    13     315.396 326.313 335.757  1.00  0.00           N  
ATOM    205 HD21 ASN    13     314.938 325.783 336.479  1.00  0.00           H  
ATOM    206 HD22 ASN    13     315.795 327.220 335.951  1.00  0.00           H  
ATOM    207  C   ASN    13     316.802 326.751 331.022  1.00  0.00           C  
ATOM    208  O   ASN    13     317.214 327.905 331.129  1.00  0.00           O  
ATOM    209  N   THR    14     316.473 326.186 329.850  1.00  0.00           N  
ATOM    210  H   THR    14     316.149 325.229 329.888  1.00  0.00           H  
ATOM    211  CA  THR    14     316.523 326.783 328.494  1.00  0.00           C  
ATOM    212  HA  THR    14     316.149 325.990 327.845  1.00  0.00           H  
ATOM    213  CB  THR    14     315.529 327.936 328.224  1.00  0.00           C  
ATOM    214  HB  THR    14     314.533 327.597 328.515  1.00  0.00           H  
ATOM    215  CG2 THR    14     315.772 329.301 328.874  1.00  0.00           C  
ATOM    216 HG21 THR    14     316.811 329.606 328.759  1.00  0.00           H  
ATOM    217 HG22 THR    14     315.129 330.054 328.416  1.00  0.00           H  
ATOM    218 HG23 THR    14     315.512 329.256 329.929  1.00  0.00           H  
ATOM    219  OG1 THR    14     315.519 328.162 326.829  1.00  0.00           O  
ATOM    220  HG1 THR    14     314.779 328.763 326.620  1.00  0.00           H  
ATOM    221  C   THR    14     317.956 327.040 327.995  1.00  0.00           C  
ATOM    222  O   THR    14     318.717 327.824 328.565  1.00  0.00           O  
ATOM    223  N   MET    15     318.343 326.349 326.920  1.00  0.00           N  
ATOM    224  H   MET    15     317.656 325.748 326.473  1.00  0.00           H  
ATOM    225  CA  MET    15     319.662 326.429 326.277  1.00  0.00           C  
ATOM    226  HA  MET    15     320.174 327.337 326.601  1.00  0.00           H  
ATOM    227  CB  MET    15     320.523 325.215 326.678  1.00  0.00           C  
ATOM    228  HB2 MET    15     319.961 324.300 326.494  1.00  0.00           H  
ATOM    229  HB3 MET    15     321.417 325.182 326.058  1.00  0.00           H  
ATOM    230  CG  MET    15     321.012 325.235 328.128  1.00  0.00           C  
ATOM    231  HG2 MET    15     321.566 326.159 328.299  1.00  0.00           H  
ATOM    232  HG3 MET    15     320.164 325.200 328.811  1.00  0.00           H  
ATOM    233  SD  MET    15     322.113 323.832 328.453  1.00  0.00           S  
ATOM    234  CE  MET    15     322.890 324.316 330.012  1.00  0.00           C  
ATOM    235  HE1 MET    15     322.148 324.333 330.806  1.00  0.00           H  
ATOM    236  HE2 MET    15     323.663 323.591 330.269  1.00  0.00           H  
ATOM    237  HE3 MET    15     323.343 325.302 329.907  1.00  0.00           H  
ATOM    238  C   MET    15     319.526 326.526 324.747  1.00  0.00           C  
ATOM    239  O   MET    15     318.427 326.581 324.195  1.00  0.00           O  
ATOM    240  N   LYS    16     320.664 326.555 324.050  1.00  0.00           N  
ATOM    241  H   LYS    16     321.528 326.459 324.568  1.00  0.00           H  
ATOM    242  CA  LYS    16     320.784 326.646 322.593  1.00  0.00           C  
ATOM    243  HA  LYS    16     319.856 326.302 322.134  1.00  0.00           H  
ATOM    244  CB  LYS    16     321.020 328.119 322.202  1.00  0.00           C  
ATOM    245  HB2 LYS    16     320.281 328.744 322.709  1.00  0.00           H  
ATOM    246  HB3 LYS    16     322.004 328.420 322.553  1.00  0.00           H  
ATOM    247  CG  LYS    16     320.919 328.402 320.694  1.00  0.00           C  
ATOM    248  HG2 LYS    16     321.417 327.621 320.120  1.00  0.00           H  
ATOM    249  HG3 LYS    16     319.864 328.409 320.414  1.00  0.00           H  
ATOM    250  CD  LYS    16     321.547 329.758 320.333  1.00  0.00           C  
ATOM    251  HD2 LYS    16     321.213 330.038 319.339  1.00  0.00           H  
ATOM    252  HD3 LYS    16     321.198 330.524 321.029  1.00  0.00           H  
ATOM    253  CE  LYS    16     323.084 329.704 320.325  1.00  0.00           C  
ATOM    254  HE2 LYS    16     323.442 329.563 321.351  1.00  0.00           H  
ATOM    255  HE3 LYS    16     323.401 328.835 319.737  1.00  0.00           H  
ATOM    256  NZ  LYS    16     323.669 330.947 319.744  1.00  0.00           N  
ATOM    257  HZ1 LYS    16     323.384 331.770 320.262  1.00  0.00           H  
ATOM    258  HZ2 LYS    16     324.682 330.924 319.754  1.00  0.00           H  
ATOM    259  HZ3 LYS    16     323.383 331.082 318.780  1.00  0.00           H  
ATOM    260  C   LYS    16     321.922 325.737 322.131  1.00  0.00           C  
ATOM    261  O   LYS    16     322.989 325.691 322.738  1.00  0.00           O  
ATOM    262  N   ILE    17     321.702 325.033 321.036  1.00  0.00           N  
ATOM    263  H   ILE    17     320.820 325.184 320.554  1.00  0.00           H  
ATOM    264  CA  ILE    17     322.712 324.241 320.341  1.00  0.00           C  
ATOM    265  HA  ILE    17     323.672 324.325 320.849  1.00  0.00           H  
ATOM    266  CB  ILE    17     322.272 322.757 320.363  1.00  0.00           C  
ATOM    267  HB  ILE    17     321.210 322.714 320.132  1.00  0.00           H  
ATOM    268  CG2 ILE    17     322.991 321.916 319.302  1.00  0.00           C  
ATOM    269 HG21 ILE    17     324.058 322.078 319.374  1.00  0.00           H  
ATOM    270 HG22 ILE    17     322.765 320.856 319.436  1.00  0.00           H  
ATOM    271 HG23 ILE    17     322.677 322.213 318.302  1.00  0.00           H  
ATOM    272  CG1 ILE    17     322.418 322.120 321.767  1.00  0.00           C  
ATOM    273 HG12 ILE    17     321.790 322.666 322.471  1.00  0.00           H  
ATOM    274 HG13 ILE    17     322.031 321.101 321.723  1.00  0.00           H  
ATOM    275  CD1 ILE    17     323.841 322.060 322.343  1.00  0.00           C  
ATOM    276 HD11 ILE    17     324.211 323.063 322.552  1.00  0.00           H  
ATOM    277 HD12 ILE    17     323.826 321.498 323.277  1.00  0.00           H  
ATOM    278 HD13 ILE    17     324.513 321.560 321.649  1.00  0.00           H  
ATOM    279  C   ILE    17     322.902 324.864 318.952  1.00  0.00           C  
ATOM    280  O   ILE    17     321.990 325.470 318.390  1.00  0.00           O  
ATOM    281  N   THR    18     324.111 324.786 318.410  1.00  0.00           N  
ATOM    282  H   THR    18     324.834 324.282 318.911  1.00  0.00           H  
ATOM    283  CA  THR    18     324.428 325.344 317.093  1.00  0.00           C  
ATOM    284  HA  THR    18     323.627 326.019 316.793  1.00  0.00           H  
ATOM    285  CB  THR    18     325.701 326.203 317.155  1.00  0.00           C  
ATOM    286  HB  THR    18     325.685 326.776 318.082  1.00  0.00           H  
ATOM    287  CG2 THR    18     327.007 325.414 317.069  1.00  0.00           C  
ATOM    288 HG21 THR    18     327.101 324.936 316.094  1.00  0.00           H  
ATOM    289 HG22 THR    18     327.856 326.083 317.203  1.00  0.00           H  
ATOM    290 HG23 THR    18     327.033 324.661 317.852  1.00  0.00           H  
ATOM    291  OG1 THR    18     325.676 327.104 316.070  1.00  0.00           O  
ATOM    292  HG1 THR    18     326.416 327.732 316.174  1.00  0.00           H  
ATOM    293  C   THR    18     324.502 324.259 316.019  1.00  0.00           C  
ATOM    294  O   THR    18     324.503 323.059 316.304  1.00  0.00           O  
ATOM    295  N   LEU    19     324.570 324.711 314.773  1.00  0.00           N  
ATOM    296  H   LEU    19     324.635 325.717 314.668  1.00  0.00           H  
ATOM    297  CA  LEU    19     324.889 323.927 313.589  1.00  0.00           C  
ATOM    298  HA  LEU    19     325.307 322.965 313.886  1.00  0.00           H  
ATOM    299  CB  LEU    19     323.632 323.691 312.721  1.00  0.00           C  
ATOM    300  HB2 LEU    19     323.171 324.658 312.519  1.00  0.00           H  
ATOM    301  HB3 LEU    19     323.950 323.275 311.764  1.00  0.00           H  
ATOM    302  CG  LEU    19     322.555 322.762 313.316  1.00  0.00           C  
ATOM    303  HG  LEU    19     322.203 323.163 314.267  1.00  0.00           H  
ATOM    304  CD1 LEU    19     321.364 322.670 312.357  1.00  0.00           C  
ATOM    305 HD11 LEU    19     321.678 322.251 311.400  1.00  0.00           H  
ATOM    306 HD12 LEU    19     320.586 322.040 312.785  1.00  0.00           H  
ATOM    307 HD13 LEU    19     320.947 323.661 312.191  1.00  0.00           H  
ATOM    308  CD2 LEU    19     323.065 321.334 313.528  1.00  0.00           C  
ATOM    309 HD21 LEU    19     323.845 321.321 314.287  1.00  0.00           H  
ATOM    310 HD22 LEU    19     322.250 320.701 313.877  1.00  0.00           H  
ATOM    311 HD23 LEU    19     323.458 320.928 312.596  1.00  0.00           H  
ATOM    312  C   LEU    19     325.972 324.707 312.824  1.00  0.00           C  
ATOM    313  O   LEU    19     325.862 325.918 312.634  1.00  0.00           O  
ATOM    314  N   SER    20     327.028 324.007 312.403  1.00  0.00           N  
ATOM    315  H   SER    20     327.089 323.036 312.672  1.00  0.00           H  
ATOM    316  CA  SER    20     328.059 324.540 311.488  1.00  0.00           C  
ATOM    317  HA  SER    20     327.788 325.549 311.176  1.00  0.00           H  
ATOM    318  CB  SER    20     329.424 324.648 312.190  1.00  0.00           C  
ATOM    319  HB2 SER    20     329.779 323.652 312.451  1.00  0.00           H  
ATOM    320  HB3 SER    20     330.139 325.109 311.506  1.00  0.00           H  
ATOM    321  OG  SER    20     329.333 325.437 313.370  1.00  0.00           O  
ATOM    322  HG  SER    20     330.237 325.666 313.670  1.00  0.00           H  
ATOM    323  C   SER    20     328.109 323.696 310.205  1.00  0.00           C  
ATOM    324  O   SER    20     329.175 323.372 309.681  1.00  0.00           O  
ATOM    325  N   GLU    21     326.923 323.285 309.742  1.00  0.00           N  
ATOM    326  H   GLU    21     326.109 323.609 310.244  1.00  0.00           H  
ATOM    327  CA  GLU    21     326.711 322.304 308.667  1.00  0.00           C  
ATOM    328  HA  GLU    21     327.674 322.002 308.254  1.00  0.00           H  
ATOM    329  CB  GLU    21     326.045 321.067 309.297  1.00  0.00           C  
ATOM    330  HB2 GLU    21     326.766 320.614 309.972  1.00  0.00           H  
ATOM    331  HB3 GLU    21     325.201 321.400 309.903  1.00  0.00           H  
ATOM    332  CG  GLU    21     325.515 319.990 308.333  1.00  0.00           C  
ATOM    333  HG2 GLU    21     325.119 319.168 308.933  1.00  0.00           H  
ATOM    334  HG3 GLU    21     324.664 320.409 307.790  1.00  0.00           H  
ATOM    335  CD  GLU    21     326.546 319.429 307.324  1.00  0.00           C  
ATOM    336  OE1 GLU    21     326.116 318.786 306.334  1.00  0.00           O  
ATOM    337  OE2 GLU    21     327.779 319.577 307.512  1.00  0.00           O  
ATOM    338  C   GLU    21     325.876 322.846 307.496  1.00  0.00           C  
ATOM    339  O   GLU    21     326.053 322.393 306.362  1.00  0.00           O  
ATOM    340  N   SER    22     324.987 323.821 307.733  1.00  0.00           N  
ATOM    341  H   SER    22     324.910 324.208 308.661  1.00  0.00           H  
ATOM    342  CA  SER    22     324.249 324.481 306.649  1.00  0.00           C  
ATOM    343  HA  SER    22     323.728 323.704 306.088  1.00  0.00           H  
ATOM    344  CB  SER    22     323.171 325.424 307.209  1.00  0.00           C  
ATOM    345  HB2 SER    22     322.383 325.541 306.463  1.00  0.00           H  
ATOM    346  HB3 SER    22     322.730 324.960 308.090  1.00  0.00           H  
ATOM    347  OG  SER    22     323.663 326.705 307.567  1.00  0.00           O  
ATOM    348  HG  SER    22     323.403 327.330 306.864  1.00  0.00           H  
ATOM    349  C   SER    22     325.224 325.192 305.698  1.00  0.00           C  
ATOM    350  O   SER    22     326.172 325.858 306.138  1.00  0.00           O  
ATOM    351  N   ARG    23     325.027 325.036 304.380  1.00  0.00           N  
ATOM    352  H   ARG    23     324.274 324.437 304.066  1.00  0.00           H  
ATOM    353  CA  ARG    23     325.909 325.671 303.382  1.00  0.00           C  
ATOM    354  HA  ARG    23     326.919 325.577 303.773  1.00  0.00           H  
ATOM    355  CB  ARG    23     325.833 324.898 302.053  1.00  0.00           C  
ATOM    356  HB2 ARG    23     325.890 323.829 302.268  1.00  0.00           H  
ATOM    357  HB3 ARG    23     324.864 325.088 301.587  1.00  0.00           H  
ATOM    358  CG  ARG    23     326.943 325.229 301.036  1.00  0.00           C  
ATOM    359  HG2 ARG    23     326.764 324.616 300.152  1.00  0.00           H  
ATOM    360  HG3 ARG    23     326.869 326.273 300.729  1.00  0.00           H  
ATOM    361  CD  ARG    23     328.372 324.931 301.526  1.00  0.00           C  
ATOM    362  HD2 ARG    23     328.368 323.969 302.043  1.00  0.00           H  
ATOM    363  HD3 ARG    23     329.024 324.849 300.655  1.00  0.00           H  
ATOM    364  NE  ARG    23     328.899 325.994 302.409  1.00  0.00           N  
ATOM    365  HE  ARG    23     328.409 326.880 302.395  1.00  0.00           H  
ATOM    366  CZ  ARG    23     329.903 325.899 303.263  1.00  0.00           C  
ATOM    367  NH1 ARG    23     330.185 326.895 304.053  1.00  0.00           N  
ATOM    368 HH11 ARG    23     329.629 327.736 304.025  1.00  0.00           H  
ATOM    369 HH12 ARG    23     330.945 326.826 304.711  1.00  0.00           H  
ATOM    370  NH2 ARG    23     330.638 324.826 303.360  1.00  0.00           N  
ATOM    371 HH21 ARG    23     330.456 324.049 302.748  1.00  0.00           H  
ATOM    372 HH22 ARG    23     331.398 324.779 304.019  1.00  0.00           H  
ATOM    373  C   ARG    23     325.635 327.175 303.233  1.00  0.00           C  
ATOM    374  O   ARG    23     326.557 327.957 303.003  1.00  0.00           O  
ATOM    375  N   GLU    24     324.373 327.549 303.434  1.00  0.00           N  
ATOM    376  H   GLU    24     323.730 326.799 303.639  1.00  0.00           H  
ATOM    377  CA  GLU    24     323.801 328.900 303.554  1.00  0.00           C  
ATOM    378  HA  GLU    24     324.570 329.598 303.889  1.00  0.00           H  
ATOM    379  CB  GLU    24     323.240 329.352 302.189  1.00  0.00           C  
ATOM    380  HB2 GLU    24     322.801 328.487 301.687  1.00  0.00           H  
ATOM    381  HB3 GLU    24     322.435 330.073 302.333  1.00  0.00           H  
ATOM    382  CG  GLU    24     324.287 329.983 301.256  1.00  0.00           C  
ATOM    383  HG2 GLU    24     325.170 329.344 301.212  1.00  0.00           H  
ATOM    384  HG3 GLU    24     323.859 330.005 300.250  1.00  0.00           H  
ATOM    385  CD  GLU    24     324.699 331.422 301.646  1.00  0.00           C  
ATOM    386  OE1 GLU    24     325.390 332.086 300.833  1.00  0.00           O  
ATOM    387  OE2 GLU    24     324.344 331.916 302.745  1.00  0.00           O  
ATOM    388  C   GLU    24     322.684 328.888 304.625  1.00  0.00           C  
ATOM    389  O   GLU    24     322.282 327.818 305.093  1.00  0.00           O  
ATOM    390  N   GLY    25     322.199 330.059 305.055  1.00  0.00           N  
ATOM    391  H   GLY    25     322.561 330.908 304.640  1.00  0.00           H  
ATOM    392  CA  GLY    25     321.135 330.189 306.069  1.00  0.00           C  
ATOM    393  HA2 GLY    25     321.497 329.769 307.008  1.00  0.00           H  
ATOM    394  HA3 GLY    25     320.933 331.248 306.233  1.00  0.00           H  
ATOM    395  C   GLY    25     319.798 329.508 305.705  1.00  0.00           C  
ATOM    396  O   GLY    25     319.439 329.408 304.526  1.00  0.00           O  
ATOM    397  N   MET    26     319.042 329.080 306.728  1.00  0.00           N  
ATOM    398  H   MET    26     319.410 329.202 307.659  1.00  0.00           H  
ATOM    399  CA  MET    26     317.670 328.544 306.600  1.00  0.00           C  
ATOM    400  HA  MET    26     317.556 328.122 305.600  1.00  0.00           H  
ATOM    401  CB  MET    26     317.457 327.381 307.595  1.00  0.00           C  
ATOM    402  HB2 MET    26     317.504 327.754 308.619  1.00  0.00           H  
ATOM    403  HB3 MET    26     316.461 326.968 307.433  1.00  0.00           H  
ATOM    404  CG  MET    26     318.442 326.215 307.427  1.00  0.00           C  
ATOM    405  HG2 MET    26     317.884 325.293 307.597  1.00  0.00           H  
ATOM    406  HG3 MET    26     318.815 326.183 306.402  1.00  0.00           H  
ATOM    407  SD  MET    26     319.839 326.229 308.582  1.00  0.00           S  
ATOM    408  CE  MET    26     320.170 324.447 308.711  1.00  0.00           C  
ATOM    409  HE1 MET    26     320.417 324.044 307.729  1.00  0.00           H  
ATOM    410  HE2 MET    26     321.006 324.281 309.392  1.00  0.00           H  
ATOM    411  HE3 MET    26     319.296 323.927 309.101  1.00  0.00           H  
ATOM    412  C   MET    26     316.596 329.661 306.716  1.00  0.00           C  
ATOM    413  O   MET    26     316.837 330.794 306.289  1.00  0.00           O  
ATOM    414  N   THR    27     315.411 329.358 307.275  1.00  0.00           N  
ATOM    415  H   THR    27     315.269 328.409 307.590  1.00  0.00           H  
ATOM    416  CA  THR    27     314.255 330.280 307.383  1.00  0.00           C  
ATOM    417  HA  THR    27     314.611 331.298 307.223  1.00  0.00           H  
ATOM    418  CB  THR    27     313.218 330.000 306.264  1.00  0.00           C  
ATOM    419  HB  THR    27     312.701 329.064 306.478  1.00  0.00           H  
ATOM    420  CG2 THR    27     312.189 331.125 306.105  1.00  0.00           C  
ATOM    421 HG21 THR    27     312.694 332.059 305.855  1.00  0.00           H  
ATOM    422 HG22 THR    27     311.489 330.874 305.307  1.00  0.00           H  
ATOM    423 HG23 THR    27     311.620 331.268 307.022  1.00  0.00           H  
ATOM    424  OG1 THR    27     313.854 329.877 305.003  1.00  0.00           O  
ATOM    425  HG1 THR    27     313.188 329.578 304.354  1.00  0.00           H  
ATOM    426  C   THR    27     313.683 330.266 308.820  1.00  0.00           C  
ATOM    427  O   THR    27     314.372 330.705 309.746  1.00  0.00           O  
ATOM    428  N   SER    28     312.456 329.772 309.039  1.00  0.00           N  
ATOM    429  H   SER    28     311.930 329.421 308.251  1.00  0.00           H  
ATOM    430  CA  SER    28     311.744 329.730 310.333  1.00  0.00           C  
ATOM    431  HA  SER    28     312.458 329.851 311.148  1.00  0.00           H  
ATOM    432  CB  SER    28     310.729 330.883 310.415  1.00  0.00           C  
ATOM    433  HB2 SER    28     310.194 330.812 311.364  1.00  0.00           H  
ATOM    434  HB3 SER    28     311.267 331.831 310.392  1.00  0.00           H  
ATOM    435  OG  SER    28     309.792 330.853 309.343  1.00  0.00           O  
ATOM    436  HG  SER    28     309.112 331.542 309.495  1.00  0.00           H  
ATOM    437  C   SER    28     311.037 328.377 310.516  1.00  0.00           C  
ATOM    438  O   SER    28     310.372 327.887 309.596  1.00  0.00           O  
ATOM    439  N   ASP    29     311.205 327.738 311.682  1.00  0.00           N  
ATOM    440  H   ASP    29     311.837 328.132 312.371  1.00  0.00           H  
ATOM    441  CA  ASP    29     310.783 326.344 311.881  1.00  0.00           C  
ATOM    442  HA  ASP    29     309.839 326.189 311.357  1.00  0.00           H  
ATOM    443  CB  ASP    29     311.837 325.459 311.194  1.00  0.00           C  
ATOM    444  HB2 ASP    29     311.985 325.809 310.171  1.00  0.00           H  
ATOM    445  HB3 ASP    29     312.790 325.579 311.704  1.00  0.00           H  
ATOM    446  CG  ASP    29     311.461 323.974 311.112  1.00  0.00           C  
ATOM    447  OD1 ASP    29     312.366 323.172 310.783  1.00  0.00           O  
ATOM    448  OD2 ASP    29     310.266 323.623 311.276  1.00  0.00           O  
ATOM    449  C   ASP    29     310.538 325.952 313.361  1.00  0.00           C  
ATOM    450  O   ASP    29     311.445 325.502 314.070  1.00  0.00           O  
ATOM    451  N   THR    30     309.301 326.142 313.845  1.00  0.00           N  
ATOM    452  H   THR    30     308.605 326.536 313.228  1.00  0.00           H  
ATOM    453  CA  THR    30     308.812 325.616 315.141  1.00  0.00           C  
ATOM    454  HA  THR    30     309.641 325.567 315.844  1.00  0.00           H  
ATOM    455  CB  THR    30     307.717 326.505 315.768  1.00  0.00           C  
ATOM    456  HB  THR    30     307.415 326.044 316.710  1.00  0.00           H  
ATOM    457  CG2 THR    30     308.171 327.931 316.082  1.00  0.00           C  
ATOM    458 HG21 THR    30     308.556 328.418 315.187  1.00  0.00           H  
ATOM    459 HG22 THR    30     307.331 328.509 316.468  1.00  0.00           H  
ATOM    460 HG23 THR    30     308.942 327.906 316.851  1.00  0.00           H  
ATOM    461  OG1 THR    30     306.581 326.589 314.930  1.00  0.00           O  
ATOM    462  HG1 THR    30     305.784 326.568 315.497  1.00  0.00           H  
ATOM    463  C   THR    30     308.258 324.189 315.003  1.00  0.00           C  
ATOM    464  O   THR    30     307.758 323.797 313.942  1.00  0.00           O  
ATOM    465  N   TYR    31     308.289 323.420 316.100  1.00  0.00           N  
ATOM    466  H   TYR    31     308.731 323.776 316.936  1.00  0.00           H  
ATOM    467  CA  TYR    31     307.763 322.048 316.156  1.00  0.00           C  
ATOM    468  HA  TYR    31     306.798 322.049 315.645  1.00  0.00           H  
ATOM    469  CB  TYR    31     308.676 321.065 315.380  1.00  0.00           C  
ATOM    470  HB2 TYR    31     308.587 320.073 315.819  1.00  0.00           H  
ATOM    471  HB3 TYR    31     308.264 320.986 314.373  1.00  0.00           H  
ATOM    472  CG  TYR    31     310.161 321.398 315.241  1.00  0.00           C  
ATOM    473  CD1 TYR    31     310.772 321.358 313.969  1.00  0.00           C  
ATOM    474  HD1 TYR    31     310.187 321.115 313.094  1.00  0.00           H  
ATOM    475  CE1 TYR    31     312.146 321.631 313.822  1.00  0.00           C  
ATOM    476  HE1 TYR    31     312.606 321.579 312.848  1.00  0.00           H  
ATOM    477  CZ  TYR    31     312.916 321.988 314.945  1.00  0.00           C  
ATOM    478  OH  TYR    31     314.251 322.232 314.839  1.00  0.00           O  
ATOM    479  HH  TYR    31     314.567 322.202 313.922  1.00  0.00           H  
ATOM    480  CE2 TYR    31     312.298 322.074 316.204  1.00  0.00           C  
ATOM    481  HE2 TYR    31     312.888 322.392 317.041  1.00  0.00           H  
ATOM    482  CD2 TYR    31     310.940 321.741 316.363  1.00  0.00           C  
ATOM    483  HD2 TYR    31     310.495 321.767 317.345  1.00  0.00           H  
ATOM    484  C   TYR    31     307.482 321.571 317.597  1.00  0.00           C  
ATOM    485  O   TYR    31     308.286 321.771 318.511  1.00  0.00           O  
ATOM    486  N   THR    32     306.331 320.919 317.800  1.00  0.00           N  
ATOM    487  H   THR    32     305.704 320.807 317.015  1.00  0.00           H  
ATOM    488  CA  THR    32     305.932 320.290 319.076  1.00  0.00           C  
ATOM    489  HA  THR    32     306.418 320.806 319.905  1.00  0.00           H  
ATOM    490  CB  THR    32     304.414 320.381 319.316  1.00  0.00           C  
ATOM    491  HB  THR    32     303.887 319.865 318.511  1.00  0.00           H  
ATOM    492  CG2 THR    32     304.004 319.769 320.660  1.00  0.00           C  
ATOM    493 HG21 THR    32     304.553 320.247 321.473  1.00  0.00           H  
ATOM    494 HG22 THR    32     302.934 319.907 320.819  1.00  0.00           H  
ATOM    495 HG23 THR    32     304.212 318.699 320.669  1.00  0.00           H  
ATOM    496  OG1 THR    32     304.014 321.739 319.330  1.00  0.00           O  
ATOM    497  HG1 THR    32     303.038 321.765 319.336  1.00  0.00           H  
ATOM    498  C   THR    32     306.402 318.835 319.065  1.00  0.00           C  
ATOM    499  O   THR    32     305.768 317.974 318.446  1.00  0.00           O  
ATOM    500  N   LYS    33     307.552 318.576 319.705  1.00  0.00           N  
ATOM    501  H   LYS    33     307.995 319.353 320.180  1.00  0.00           H  
ATOM    502  CA  LYS    33     308.307 317.308 319.613  1.00  0.00           C  
ATOM    503  HA  LYS    33     309.264 317.460 320.117  1.00  0.00           H  
ATOM    504  CB  LYS    33     307.579 316.164 320.363  1.00  0.00           C  
ATOM    505  HB2 LYS    33     306.669 315.896 319.825  1.00  0.00           H  
ATOM    506  HB3 LYS    33     308.232 315.291 320.384  1.00  0.00           H  
ATOM    507  CG  LYS    33     307.211 316.523 321.818  1.00  0.00           C  
ATOM    508  HG2 LYS    33     308.111 316.797 322.370  1.00  0.00           H  
ATOM    509  HG3 LYS    33     306.540 317.382 321.814  1.00  0.00           H  
ATOM    510  CD  LYS    33     306.490 315.377 322.548  1.00  0.00           C  
ATOM    511  HD2 LYS    33     306.037 315.782 323.455  1.00  0.00           H  
ATOM    512  HD3 LYS    33     305.688 314.997 321.911  1.00  0.00           H  
ATOM    513  CE  LYS    33     307.435 314.231 322.943  1.00  0.00           C  
ATOM    514  HE2 LYS    33     307.962 313.873 322.053  1.00  0.00           H  
ATOM    515  HE3 LYS    33     308.185 314.622 323.639  1.00  0.00           H  
ATOM    516  NZ  LYS    33     306.692 313.105 323.576  1.00  0.00           N  
ATOM    517  HZ1 LYS    33     306.022 312.695 322.936  1.00  0.00           H  
ATOM    518  HZ2 LYS    33     307.320 312.366 323.866  1.00  0.00           H  
ATOM    519  HZ3 LYS    33     306.184 313.408 324.398  1.00  0.00           H  
ATOM    520  C   LYS    33     308.660 317.002 318.133  1.00  0.00           C  
ATOM    521  O   LYS    33     308.789 317.934 317.338  1.00  0.00           O  
ATOM    522  N   VAL    34     308.908 315.734 317.784  1.00  0.00           N  
ATOM    523  H   VAL    34     308.751 315.030 318.487  1.00  0.00           H  
ATOM    524  CA  VAL    34     309.478 315.288 316.486  1.00  0.00           C  
ATOM    525  HA  VAL    34     310.522 315.592 316.471  1.00  0.00           H  
ATOM    526  CB  VAL    34     309.488 313.751 316.369  1.00  0.00           C  
ATOM    527  HB  VAL    34     309.981 313.492 315.433  1.00  0.00           H  
ATOM    528  CG1 VAL    34     310.298 313.114 317.507  1.00  0.00           C  
ATOM    529 HG11 VAL    34     309.796 313.242 318.466  1.00  0.00           H  
ATOM    530 HG12 VAL    34     310.412 312.046 317.317  1.00  0.00           H  
ATOM    531 HG13 VAL    34     311.291 313.564 317.555  1.00  0.00           H  
ATOM    532  CG2 VAL    34     308.085 313.130 316.342  1.00  0.00           C  
ATOM    533 HG21 VAL    34     307.539 313.479 315.466  1.00  0.00           H  
ATOM    534 HG22 VAL    34     308.166 312.045 316.280  1.00  0.00           H  
ATOM    535 HG23 VAL    34     307.527 313.396 317.240  1.00  0.00           H  
ATOM    536  C   VAL    34     308.829 315.910 315.233  1.00  0.00           C  
ATOM    537  O   VAL    34     307.615 316.125 315.180  1.00  0.00           O  
ATOM    538  N   ASP    35     309.644 316.161 314.200  1.00  0.00           N  
ATOM    539  H   ASP    35     310.624 315.921 314.291  1.00  0.00           H  
ATOM    540  CA  ASP    35     309.211 316.671 312.888  1.00  0.00           C  
ATOM    541  HA  ASP    35     308.217 316.274 312.676  1.00  0.00           H  
ATOM    542  CB  ASP    35     309.101 318.205 312.929  1.00  0.00           C  
ATOM    543  HB2 ASP    35     308.386 318.492 313.701  1.00  0.00           H  
ATOM    544  HB3 ASP    35     310.066 318.629 313.205  1.00  0.00           H  
ATOM    545  CG  ASP    35     308.625 318.778 311.581  1.00  0.00           C  
ATOM    546  OD1 ASP    35     309.375 319.556 310.947  1.00  0.00           O  
ATOM    547  OD2 ASP    35     307.513 318.407 311.132  1.00  0.00           O  
ATOM    548  C   ASP    35     310.138 316.197 311.744  1.00  0.00           C  
ATOM    549  O   ASP    35     311.312 315.887 311.961  1.00  0.00           O  
ATOM    550  N   ASP    36     309.616 316.136 310.516  1.00  0.00           N  
ATOM    551  H   ASP    36     308.665 316.460 310.390  1.00  0.00           H  
ATOM    552  CA  ASP    36     310.312 315.627 309.326  1.00  0.00           C  
ATOM    553  HA  ASP    36     311.168 315.031 309.646  1.00  0.00           H  
ATOM    554  CB  ASP    36     309.367 314.681 308.567  1.00  0.00           C  
ATOM    555  HB2 ASP    36     309.010 313.919 309.263  1.00  0.00           H  
ATOM    556  HB3 ASP    36     308.499 315.247 308.221  1.00  0.00           H  
ATOM    557  CG  ASP    36     310.035 313.971 307.372  1.00  0.00           C  
ATOM    558  OD1 ASP    36     309.296 313.448 306.501  1.00  0.00           O  
ATOM    559  OD2 ASP    36     311.286 313.888 307.306  1.00  0.00           O  
ATOM    560  C   ASP    36     310.862 316.762 308.433  1.00  0.00           C  
ATOM    561  O   ASP    36     310.372 317.021 307.329  1.00  0.00           O  
ATOM    562  N   SER    37     311.896 317.450 308.927  1.00  0.00           N  
ATOM    563  H   SER    37     312.158 317.266 309.887  1.00  0.00           H  
ATOM    564  CA  SER    37     312.598 318.535 308.210  1.00  0.00           C  
ATOM    565  HA  SER    37     312.596 318.310 307.144  1.00  0.00           H  
ATOM    566  CB  SER    37     311.825 319.854 308.397  1.00  0.00           C  
ATOM    567  HB2 SER    37     312.342 320.658 307.869  1.00  0.00           H  
ATOM    568  HB3 SER    37     310.828 319.756 307.966  1.00  0.00           H  
ATOM    569  OG  SER    37     311.707 320.193 309.765  1.00  0.00           O  
ATOM    570  HG  SER    37     310.785 320.000 310.053  1.00  0.00           H  
ATOM    571  C   SER    37     314.081 318.687 308.611  1.00  0.00           C  
ATOM    572  O   SER    37     314.720 319.688 308.276  1.00  0.00           O  
ATOM    573  N   GLN    38     314.650 317.694 309.312  1.00  0.00           N  
ATOM    574  H   GLN    38     314.119 316.845 309.447  1.00  0.00           H  
ATOM    575  CA  GLN    38     315.999 317.738 309.905  1.00  0.00           C  
ATOM    576  HA  GLN    38     316.600 318.475 309.370  1.00  0.00           H  
ATOM    577  CB  GLN    38     315.911 318.147 311.389  1.00  0.00           C  
ATOM    578  HB2 GLN    38     315.776 317.237 311.974  1.00  0.00           H  
ATOM    579  HB3 GLN    38     316.880 318.554 311.653  1.00  0.00           H  
ATOM    580  CG  GLN    38     314.859 319.176 311.840  1.00  0.00           C  
ATOM    581  HG2 GLN    38     315.316 319.849 312.563  1.00  0.00           H  
ATOM    582  HG3 GLN    38     314.533 319.799 311.009  1.00  0.00           H  
ATOM    583  CD  GLN    38     313.669 318.504 312.525  1.00  0.00           C  
ATOM    584  OE1 GLN    38     313.792 317.721 313.457  1.00  0.00           O  
ATOM    585  NE2 GLN    38     312.465 318.771 312.094  1.00  0.00           N  
ATOM    586 HE21 GLN    38     311.702 318.303 312.544  1.00  0.00           H  
ATOM    587 HE22 GLN    38     312.316 319.440 311.344  1.00  0.00           H  
ATOM    588  C   GLN    38     316.729 316.370 309.847  1.00  0.00           C  
ATOM    589  O   GLN    38     316.092 315.355 309.542  1.00  0.00           O  
ATOM    590  N   PRO    39     318.032 316.302 310.206  1.00  0.00           N  
ATOM    591  CD  PRO    39     318.961 317.409 310.384  1.00  0.00           C  
ATOM    592  HD2 PRO    39     318.953 317.722 311.426  1.00  0.00           H  
ATOM    593  HD3 PRO    39     318.738 318.253 309.731  1.00  0.00           H  
ATOM    594  CG  PRO    39     320.334 316.839 310.047  1.00  0.00           C  
ATOM    595  HG2 PRO    39     321.134 317.392 310.542  1.00  0.00           H  
ATOM    596  HG3 PRO    39     320.476 316.835 308.965  1.00  0.00           H  
ATOM    597  CB  PRO    39     320.235 315.406 310.564  1.00  0.00           C  
ATOM    598  HB2 PRO    39     320.538 315.388 311.613  1.00  0.00           H  
ATOM    599  HB3 PRO    39     320.867 314.733 309.983  1.00  0.00           H  
ATOM    600  CA  PRO    39     318.747 315.041 310.426  1.00  0.00           C  
ATOM    601  HA  PRO    39     318.612 314.398 309.554  1.00  0.00           H  
ATOM    602  C   PRO    39     318.257 314.307 311.686  1.00  0.00           C  
ATOM    603  O   PRO    39     317.642 314.904 312.577  1.00  0.00           O  
ATOM    604  N   ALA    40     318.623 313.027 311.814  1.00  0.00           N  
ATOM    605  H   ALA    40     319.118 312.593 311.046  1.00  0.00           H  
ATOM    606  CA  ALA    40     318.372 312.210 313.009  1.00  0.00           C  
ATOM    607  HA  ALA    40     317.297 312.050 313.101  1.00  0.00           H  
ATOM    608  CB  ALA    40     319.045 310.844 312.822  1.00  0.00           C  
ATOM    609  HB1 ALA    40     320.125 310.964 312.716  1.00  0.00           H  
ATOM    610  HB2 ALA    40     318.845 310.215 313.692  1.00  0.00           H  
ATOM    611  HB3 ALA    40     318.647 310.350 311.935  1.00  0.00           H  
ATOM    612  C   ALA    40     318.852 312.886 314.307  1.00  0.00           C  
ATOM    613  O   ALA    40     318.167 312.816 315.326  1.00  0.00           O  
ATOM    614  N   PHE    41     319.997 313.577 314.277  1.00  0.00           N  
ATOM    615  H   PHE    41     320.538 313.575 313.422  1.00  0.00           H  
ATOM    616  CA  PHE    41     320.560 314.238 315.459  1.00  0.00           C  
ATOM    617  HA  PHE    41     320.425 313.549 316.293  1.00  0.00           H  
ATOM    618  CB  PHE    41     322.067 314.428 315.306  1.00  0.00           C  
ATOM    619  HB2 PHE    41     322.279 314.974 314.385  1.00  0.00           H  
ATOM    620  HB3 PHE    41     322.441 315.015 316.144  1.00  0.00           H  
ATOM    621  CG  PHE    41     322.785 313.095 315.319  1.00  0.00           C  
ATOM    622  CD1 PHE    41     322.735 312.292 316.475  1.00  0.00           C  
ATOM    623  HD1 PHE    41     322.198 312.630 317.347  1.00  0.00           H  
ATOM    624  CE1 PHE    41     323.369 311.039 316.498  1.00  0.00           C  
ATOM    625  HE1 PHE    41     323.340 310.436 317.395  1.00  0.00           H  
ATOM    626  CZ  PHE    41     324.051 310.581 315.358  1.00  0.00           C  
ATOM    627  HZ  PHE    41     324.550 309.622 315.377  1.00  0.00           H  
ATOM    628  CE2 PHE    41     324.075 311.365 314.191  1.00  0.00           C  
ATOM    629  HE2 PHE    41     324.581 310.992 313.312  1.00  0.00           H  
ATOM    630  CD2 PHE    41     323.441 312.623 314.170  1.00  0.00           C  
ATOM    631  HD2 PHE    41     323.443 313.226 313.274  1.00  0.00           H  
ATOM    632  C   PHE    41     319.815 315.490 315.925  1.00  0.00           C  
ATOM    633  O   PHE    41     319.981 315.858 317.087  1.00  0.00           O  
ATOM    634  N   ILE    42     318.967 316.119 315.092  1.00  0.00           N  
ATOM    635  H   ILE    42     318.840 315.774 314.147  1.00  0.00           H  
ATOM    636  CA  ILE    42     317.999 317.071 315.655  1.00  0.00           C  
ATOM    637  HA  ILE    42     318.492 317.677 316.416  1.00  0.00           H  
ATOM    638  CB  ILE    42     317.357 318.041 314.648  1.00  0.00           C  
ATOM    639  HB  ILE    42     316.914 317.450 313.852  1.00  0.00           H  
ATOM    640  CG2 ILE    42     316.228 318.835 315.343  1.00  0.00           C  
ATOM    641 HG21 ILE    42     316.559 319.214 316.310  1.00  0.00           H  
ATOM    642 HG22 ILE    42     315.913 319.679 314.732  1.00  0.00           H  
ATOM    643 HG23 ILE    42     315.359 318.199 315.501  1.00  0.00           H  
ATOM    644  CG1 ILE    42     318.386 319.004 314.019  1.00  0.00           C  
ATOM    645 HG12 ILE    42     319.170 318.429 313.529  1.00  0.00           H  
ATOM    646 HG13 ILE    42     317.884 319.607 313.263  1.00  0.00           H  
ATOM    647  CD1 ILE    42     319.036 319.983 314.996  1.00  0.00           C  
ATOM    648 HD11 ILE    42     319.611 319.453 315.754  1.00  0.00           H  
ATOM    649 HD12 ILE    42     319.697 320.656 314.454  1.00  0.00           H  
ATOM    650 HD13 ILE    42     318.254 320.572 315.465  1.00  0.00           H  
ATOM    651  C   ILE    42     316.962 316.224 316.385  1.00  0.00           C  
ATOM    652  O   ILE    42     316.903 316.336 317.601  1.00  0.00           O  
ATOM    653  N   ASN    43     316.252 315.320 315.680  1.00  0.00           N  
ATOM    654  H   ASN    43     316.426 315.276 314.684  1.00  0.00           H  
ATOM    655  CA  ASN    43     315.174 314.459 316.212  1.00  0.00           C  
ATOM    656  HA  ASN    43     314.319 315.086 316.442  1.00  0.00           H  
ATOM    657  CB  ASN    43     314.689 313.466 315.134  1.00  0.00           C  
ATOM    658  HB2 ASN    43     315.528 313.125 314.527  1.00  0.00           H  
ATOM    659  HB3 ASN    43     314.256 312.591 315.618  1.00  0.00           H  
ATOM    660  CG  ASN    43     313.586 314.057 314.260  1.00  0.00           C  
ATOM    661  OD1 ASN    43     312.586 314.565 314.750  1.00  0.00           O  
ATOM    662  ND2 ASN    43     313.703 313.986 312.953  1.00  0.00           N  
ATOM    663 HD21 ASN    43     312.971 314.421 312.405  1.00  0.00           H  
ATOM    664 HD22 ASN    43     314.500 313.545 312.521  1.00  0.00           H  
ATOM    665  C   ASN    43     315.515 313.760 317.541  1.00  0.00           C  
ATOM    666  O   ASN    43     314.647 313.651 318.404  1.00  0.00           O  
ATOM    667  N   ASP    44     316.757 313.314 317.734  1.00  0.00           N  
ATOM    668  H   ASP    44     317.402 313.360 316.951  1.00  0.00           H  
ATOM    669  CA  ASP    44     317.265 312.834 319.023  1.00  0.00           C  
ATOM    670  HA  ASP    44     316.692 311.947 319.289  1.00  0.00           H  
ATOM    671  CB  ASP    44     318.732 312.403 318.855  1.00  0.00           C  
ATOM    672  HB2 ASP    44     318.836 311.912 317.885  1.00  0.00           H  
ATOM    673  HB3 ASP    44     319.371 313.288 318.846  1.00  0.00           H  
ATOM    674  CG  ASP    44     319.234 311.416 319.929  1.00  0.00           C  
ATOM    675  OD1 ASP    44     320.337 310.851 319.737  1.00  0.00           O  
ATOM    676  OD2 ASP    44     318.538 311.166 320.940  1.00  0.00           O  
ATOM    677  C   ASP    44     317.067 313.859 320.163  1.00  0.00           C  
ATOM    678  O   ASP    44     316.367 313.564 321.126  1.00  0.00           O  
ATOM    679  N   ILE    45     317.591 315.088 320.037  1.00  0.00           N  
ATOM    680  H   ILE    45     318.011 315.322 319.145  1.00  0.00           H  
ATOM    681  CA  ILE    45     317.578 316.140 321.078  1.00  0.00           C  
ATOM    682  HA  ILE    45     318.196 315.778 321.899  1.00  0.00           H  
ATOM    683  CB  ILE    45     318.277 317.430 320.575  1.00  0.00           C  
ATOM    684  HB  ILE    45     317.813 317.747 319.640  1.00  0.00           H  
ATOM    685  CG2 ILE    45     318.136 318.578 321.590  1.00  0.00           C  
ATOM    686 HG21 ILE    45     318.607 318.305 322.537  1.00  0.00           H  
ATOM    687 HG22 ILE    45     318.604 319.486 321.208  1.00  0.00           H  
ATOM    688 HG23 ILE    45     317.086 318.810 321.765  1.00  0.00           H  
ATOM    689  CG1 ILE    45     319.779 317.140 320.325  1.00  0.00           C  
ATOM    690 HG12 ILE    45     320.244 316.827 321.260  1.00  0.00           H  
ATOM    691 HG13 ILE    45     319.870 316.310 319.626  1.00  0.00           H  
ATOM    692  CD1 ILE    45     320.591 318.309 319.750  1.00  0.00           C  
ATOM    693 HD11 ILE    45     320.703 319.100 320.492  1.00  0.00           H  
ATOM    694 HD12 ILE    45     321.586 317.955 319.480  1.00  0.00           H  
ATOM    695 HD13 ILE    45     320.101 318.704 318.859  1.00  0.00           H  
ATOM    696  C   ILE    45     316.178 316.377 321.691  1.00  0.00           C  
ATOM    697  O   ILE    45     316.033 316.316 322.910  1.00  0.00           O  
ATOM    698  N   LEU    46     315.137 316.597 320.876  1.00  0.00           N  
ATOM    699  H   LEU    46     315.333 316.637 319.887  1.00  0.00           H  
ATOM    700  CA  LEU    46     313.737 316.743 321.334  1.00  0.00           C  
ATOM    701  HA  LEU    46     313.750 317.514 322.104  1.00  0.00           H  
ATOM    702  CB  LEU    46     312.726 317.248 320.264  1.00  0.00           C  
ATOM    703  HB2 LEU    46     311.730 316.935 320.583  1.00  0.00           H  
ATOM    704  HB3 LEU    46     312.684 318.322 320.365  1.00  0.00           H  
ATOM    705  CG  LEU    46     312.818 316.872 318.767  1.00  0.00           C  
ATOM    706  HG  LEU    46     312.489 315.840 318.648  1.00  0.00           H  
ATOM    707  CD1 LEU    46     311.940 317.768 317.900  1.00  0.00           C  
ATOM    708 HD11 LEU    46     312.446 318.693 317.635  1.00  0.00           H  
ATOM    709 HD12 LEU    46     311.717 317.265 316.961  1.00  0.00           H  
ATOM    710 HD13 LEU    46     311.031 318.021 318.429  1.00  0.00           H  
ATOM    711  CD2 LEU    46     314.188 317.015 318.145  1.00  0.00           C  
ATOM    712 HD21 LEU    46     314.737 316.132 318.427  1.00  0.00           H  
ATOM    713 HD22 LEU    46     314.121 317.056 317.059  1.00  0.00           H  
ATOM    714 HD23 LEU    46     314.716 317.901 318.484  1.00  0.00           H  
ATOM    715  C   LEU    46     313.158 315.505 322.033  1.00  0.00           C  
ATOM    716  O   LEU    46     312.288 315.660 322.891  1.00  0.00           O  
ATOM    717  N   LYS    47     313.589 314.296 321.654  1.00  0.00           N  
ATOM    718  H   LYS    47     314.331 314.241 320.962  1.00  0.00           H  
ATOM    719  CA  LYS    47     313.045 313.036 322.186  1.00  0.00           C  
ATOM    720  HA  LYS    47     312.111 313.267 322.703  1.00  0.00           H  
ATOM    721  CB  LYS    47     312.647 312.109 321.019  1.00  0.00           C  
ATOM    722  HB2 LYS    47     311.837 311.456 321.349  1.00  0.00           H  
ATOM    723  HB3 LYS    47     312.260 312.720 320.200  1.00  0.00           H  
ATOM    724  CG  LYS    47     313.794 311.228 320.508  1.00  0.00           C  
ATOM    725  HG2 LYS    47     314.691 311.832 320.422  1.00  0.00           H  
ATOM    726  HG3 LYS    47     313.978 310.432 321.230  1.00  0.00           H  
ATOM    727  CD  LYS    47     313.493 310.610 319.137  1.00  0.00           C  
ATOM    728  HD2 LYS    47     312.562 310.042 319.178  1.00  0.00           H  
ATOM    729  HD3 LYS    47     313.381 311.410 318.403  1.00  0.00           H  
ATOM    730  CE  LYS    47     314.652 309.678 318.751  1.00  0.00           C  
ATOM    731  HE2 LYS    47     315.580 310.063 319.186  1.00  0.00           H  
ATOM    732  HE3 LYS    47     314.467 308.698 319.204  1.00  0.00           H  
ATOM    733  NZ  LYS    47     314.807 309.542 317.274  1.00  0.00           N  
ATOM    734  HZ1 LYS    47     315.097 310.411 316.844  1.00  0.00           H  
ATOM    735  HZ2 LYS    47     315.514 308.851 317.048  1.00  0.00           H  
ATOM    736  HZ3 LYS    47     313.945 309.241 316.835  1.00  0.00           H  
ATOM    737  C   LYS    47     313.920 312.371 323.265  1.00  0.00           C  
ATOM    738  O   LYS    47     313.488 311.359 323.823  1.00  0.00           O  
ATOM    739  N   VAL    48     315.099 312.924 323.603  1.00  0.00           N  
ATOM    740  H   VAL    48     315.447 313.685 323.034  1.00  0.00           H  
ATOM    741  CA  VAL    48     315.893 312.481 324.773  1.00  0.00           C  
ATOM    742  HA  VAL    48     316.201 311.452 324.583  1.00  0.00           H  
ATOM    743  CB  VAL    48     317.166 313.314 325.065  1.00  0.00           C  
ATOM    744  HB  VAL    48     316.876 314.280 325.478  1.00  0.00           H  
ATOM    745  CG1 VAL    48     318.068 312.586 326.077  1.00  0.00           C  
ATOM    746 HG11 VAL    48     318.331 311.595 325.704  1.00  0.00           H  
ATOM    747 HG12 VAL    48     318.988 313.148 326.234  1.00  0.00           H  
ATOM    748 HG13 VAL    48     317.574 312.485 327.042  1.00  0.00           H  
ATOM    749  CG2 VAL    48     318.051 313.577 323.851  1.00  0.00           C  
ATOM    750 HG21 VAL    48     317.501 314.194 323.158  1.00  0.00           H  
ATOM    751 HG22 VAL    48     318.946 314.126 324.143  1.00  0.00           H  
ATOM    752 HG23 VAL    48     318.331 312.640 323.372  1.00  0.00           H  
ATOM    753  C   VAL    48     315.005 312.509 326.018  1.00  0.00           C  
ATOM    754  O   VAL    48     314.208 313.434 326.192  1.00  0.00           O  
ATOM    755  N   GLU    49     315.147 311.500 326.877  1.00  0.00           N  
ATOM    756  H   GLU    49     315.825 310.785 326.654  1.00  0.00           H  
ATOM    757  CA  GLU    49     314.302 311.269 328.051  1.00  0.00           C  
ATOM    758  HA  GLU    49     313.321 310.942 327.705  1.00  0.00           H  
ATOM    759  CB  GLU    49     314.946 310.109 328.838  1.00  0.00           C  
ATOM    760  HB2 GLU    49     315.025 309.244 328.176  1.00  0.00           H  
ATOM    761  HB3 GLU    49     315.964 310.390 329.112  1.00  0.00           H  
ATOM    762  CG  GLU    49     314.214 309.672 330.114  1.00  0.00           C  
ATOM    763  HG2 GLU    49     314.755 308.822 330.537  1.00  0.00           H  
ATOM    764  HG3 GLU    49     314.267 310.485 330.842  1.00  0.00           H  
ATOM    765  CD  GLU    49     312.744 309.265 329.881  1.00  0.00           C  
ATOM    766  OE1 GLU    49     311.894 309.539 330.763  1.00  0.00           O  
ATOM    767  OE2 GLU    49     312.419 308.661 328.829  1.00  0.00           O  
ATOM    768  C   GLU    49     314.116 312.550 328.901  1.00  0.00           C  
ATOM    769  O   GLU    49     315.031 312.992 329.599  1.00  0.00           O  
ATOM    770  N   GLY    50     312.913 313.141 328.825  1.00  0.00           N  
ATOM    771  H   GLY    50     312.230 312.733 328.200  1.00  0.00           H  
ATOM    772  CA  GLY    50     312.505 314.353 329.550  1.00  0.00           C  
ATOM    773  HA2 GLY    50     311.549 314.156 330.033  1.00  0.00           H  
ATOM    774  HA3 GLY    50     313.225 314.559 330.342  1.00  0.00           H  
ATOM    775  C   GLY    50     312.353 315.649 328.729  1.00  0.00           C  
ATOM    776  O   GLY    50     311.711 316.580 329.220  1.00  0.00           O  
ATOM    777  N   VAL    51     312.927 315.777 327.526  1.00  0.00           N  
ATOM    778  H   VAL    51     313.424 314.980 327.137  1.00  0.00           H  
ATOM    779  CA  VAL    51     312.955 317.062 326.783  1.00  0.00           C  
ATOM    780  HA  VAL    51     313.334 317.807 327.485  1.00  0.00           H  
ATOM    781  CB  VAL    51     313.962 317.028 325.614  1.00  0.00           C  
ATOM    782  HB  VAL    51     313.773 316.165 324.978  1.00  0.00           H  
ATOM    783  CG1 VAL    51     313.936 318.305 324.756  1.00  0.00           C  
ATOM    784 HG11 VAL    51     314.067 319.186 325.381  1.00  0.00           H  
ATOM    785 HG12 VAL    51     314.749 318.287 324.031  1.00  0.00           H  
ATOM    786 HG13 VAL    51     312.996 318.379 324.211  1.00  0.00           H  
ATOM    787  CG2 VAL    51     315.364 316.907 326.213  1.00  0.00           C  
ATOM    788 HG21 VAL    51     315.492 315.931 326.679  1.00  0.00           H  
ATOM    789 HG22 VAL    51     316.126 317.029 325.444  1.00  0.00           H  
ATOM    790 HG23 VAL    51     315.481 317.678 326.970  1.00  0.00           H  
ATOM    791  C   VAL    51     311.563 317.576 326.371  1.00  0.00           C  
ATOM    792  O   VAL    51     310.701 316.813 325.928  1.00  0.00           O  
ATOM    793  N   LYS    52     311.355 318.894 326.531  1.00  0.00           N  
ATOM    794  H   LYS    52     312.146 319.443 326.849  1.00  0.00           H  
ATOM    795  CA  LYS    52     310.077 319.618 326.380  1.00  0.00           C  
ATOM    796  HA  LYS    52     309.290 318.925 326.078  1.00  0.00           H  
ATOM    797  CB  LYS    52     309.698 320.223 327.756  1.00  0.00           C  
ATOM    798  HB2 LYS    52     310.607 320.531 328.277  1.00  0.00           H  
ATOM    799  HB3 LYS    52     309.092 321.120 327.630  1.00  0.00           H  
ATOM    800  CG  LYS    52     308.897 319.285 328.671  1.00  0.00           C  
ATOM    801  HG2 LYS    52     309.403 318.324 328.769  1.00  0.00           H  
ATOM    802  HG3 LYS    52     308.855 319.758 329.651  1.00  0.00           H  
ATOM    803  CD  LYS    52     307.455 319.079 328.174  1.00  0.00           C  
ATOM    804  HD2 LYS    52     307.070 320.022 327.779  1.00  0.00           H  
ATOM    805  HD3 LYS    52     307.443 318.333 327.378  1.00  0.00           H  
ATOM    806  CE  LYS    52     306.549 318.628 329.328  1.00  0.00           C  
ATOM    807  HE2 LYS    52     306.890 317.655 329.692  1.00  0.00           H  
ATOM    808  HE3 LYS    52     306.652 319.345 330.149  1.00  0.00           H  
ATOM    809  NZ  LYS    52     305.122 318.555 328.910  1.00  0.00           N  
ATOM    810  HZ1 LYS    52     304.981 317.870 328.179  1.00  0.00           H  
ATOM    811  HZ2 LYS    52     304.529 318.294 329.689  1.00  0.00           H  
ATOM    812  HZ3 LYS    52     304.788 319.448 328.568  1.00  0.00           H  
ATOM    813  C   LYS    52     310.147 320.679 325.262  1.00  0.00           C  
ATOM    814  O   LYS    52     310.032 321.873 325.526  1.00  0.00           O  
ATOM    815  N   SER    53     310.328 320.223 324.017  1.00  0.00           N  
ATOM    816  H   SER    53     310.410 319.222 323.918  1.00  0.00           H  
ATOM    817  CA  SER    53     310.343 321.028 322.770  1.00  0.00           C  
ATOM    818  HA  SER    53     310.136 320.326 321.961  1.00  0.00           H  
ATOM    819  CB  SER    53     309.224 322.090 322.699  1.00  0.00           C  
ATOM    820  HB2 SER    53     309.421 322.896 323.407  1.00  0.00           H  
ATOM    821  HB3 SER    53     309.210 322.533 321.701  1.00  0.00           H  
ATOM    822  OG  SER    53     307.950 321.511 322.953  1.00  0.00           O  
ATOM    823  HG  SER    53     307.301 322.235 323.078  1.00  0.00           H  
ATOM    824  C   SER    53     311.700 321.675 322.431  1.00  0.00           C  
ATOM    825  O   SER    53     312.598 321.823 323.264  1.00  0.00           O  
ATOM    826  N   ILE    54     311.833 322.039 321.153  1.00  0.00           N  
ATOM    827  H   ILE    54     311.031 321.903 320.548  1.00  0.00           H  
ATOM    828  CA  ILE    54     312.985 322.685 320.501  1.00  0.00           C  
ATOM    829  HA  ILE    54     313.453 323.319 321.248  1.00  0.00           H  
ATOM    830  CB  ILE    54     314.019 321.609 320.058  1.00  0.00           C  
ATOM    831  HB  ILE    54     314.354 321.123 320.977  1.00  0.00           H  
ATOM    832  CG2 ILE    54     313.392 320.528 319.178  1.00  0.00           C  
ATOM    833 HG21 ILE    54     313.528 320.730 318.120  1.00  0.00           H  
ATOM    834 HG22 ILE    54     313.937 319.619 319.387  1.00  0.00           H  
ATOM    835 HG23 ILE    54     312.334 320.368 319.376  1.00  0.00           H  
ATOM    836  CG1 ILE    54     315.290 322.070 319.304  1.00  0.00           C  
ATOM    837 HG12 ILE    54     315.022 322.498 318.337  1.00  0.00           H  
ATOM    838 HG13 ILE    54     315.806 322.826 319.878  1.00  0.00           H  
ATOM    839  CD1 ILE    54     316.312 320.951 319.063  1.00  0.00           C  
ATOM    840 HD11 ILE    54     315.897 320.135 318.474  1.00  0.00           H  
ATOM    841 HD12 ILE    54     317.132 321.364 318.494  1.00  0.00           H  
ATOM    842 HD13 ILE    54     316.682 320.570 320.013  1.00  0.00           H  
ATOM    843  C   ILE    54     312.465 323.598 319.369  1.00  0.00           C  
ATOM    844  O   ILE    54     311.289 323.528 319.007  1.00  0.00           O  
ATOM    845  N   PHE    55     313.303 324.481 318.826  1.00  0.00           N  
ATOM    846  H   PHE    55     314.234 324.546 319.224  1.00  0.00           H  
ATOM    847  CA  PHE    55     312.943 325.468 317.794  1.00  0.00           C  
ATOM    848  HA  PHE    55     312.182 325.045 317.135  1.00  0.00           H  
ATOM    849  CB  PHE    55     312.360 326.709 318.496  1.00  0.00           C  
ATOM    850  HB2 PHE    55     311.356 326.467 318.848  1.00  0.00           H  
ATOM    851  HB3 PHE    55     312.964 326.917 319.379  1.00  0.00           H  
ATOM    852  CG  PHE    55     312.279 327.981 317.667  1.00  0.00           C  
ATOM    853  CD1 PHE    55     312.877 329.170 318.128  1.00  0.00           C  
ATOM    854  HD1 PHE    55     313.413 329.183 319.067  1.00  0.00           H  
ATOM    855  CE1 PHE    55     312.765 330.355 317.377  1.00  0.00           C  
ATOM    856  HE1 PHE    55     313.217 331.269 317.739  1.00  0.00           H  
ATOM    857  CZ  PHE    55     312.062 330.356 316.160  1.00  0.00           C  
ATOM    858  HZ  PHE    55     311.970 331.268 315.586  1.00  0.00           H  
ATOM    859  CE2 PHE    55     311.489 329.166 315.682  1.00  0.00           C  
ATOM    860  HE2 PHE    55     310.961 329.159 314.737  1.00  0.00           H  
ATOM    861  CD2 PHE    55     311.594 327.988 316.438  1.00  0.00           C  
ATOM    862  HD2 PHE    55     311.143 327.082 316.073  1.00  0.00           H  
ATOM    863  C   PHE    55     314.156 325.831 316.926  1.00  0.00           C  
ATOM    864  O   PHE    55     315.273 325.860 317.435  1.00  0.00           O  
ATOM    865  N   HIS    56     313.952 326.123 315.638  1.00  0.00           N  
ATOM    866  H   HIS    56     313.008 326.056 315.271  1.00  0.00           H  
ATOM    867  CA  HIS    56     315.001 326.461 314.667  1.00  0.00           C  
ATOM    868  HA  HIS    56     315.963 326.537 315.176  1.00  0.00           H  
ATOM    869  CB  HIS    56     315.096 325.298 313.671  1.00  0.00           C  
ATOM    870  HB2 HIS    56     315.455 324.430 314.218  1.00  0.00           H  
ATOM    871  HB3 HIS    56     314.095 325.053 313.324  1.00  0.00           H  
ATOM    872  CG  HIS    56     315.989 325.450 312.459  1.00  0.00           C  
ATOM    873  ND1 HIS    56     315.920 324.612 311.342  1.00  0.00           N  
ATOM    874  CE1 HIS    56     316.944 324.956 310.550  1.00  0.00           C  
ATOM    875  HE1 HIS    56     317.181 324.475 309.609  1.00  0.00           H  
ATOM    876  NE2 HIS    56     317.655 325.949 311.109  1.00  0.00           N  
ATOM    877  HE2 HIS    56     318.527 326.314 310.742  1.00  0.00           H  
ATOM    878  CD2 HIS    56     317.070 326.274 312.313  1.00  0.00           C  
ATOM    879  HD2 HIS    56     317.440 326.993 313.027  1.00  0.00           H  
ATOM    880  C   HIS    56     314.721 327.811 313.983  1.00  0.00           C  
ATOM    881  O   HIS    56     313.674 328.032 313.371  1.00  0.00           O  
ATOM    882  N   VAL    57     315.699 328.714 314.094  1.00  0.00           N  
ATOM    883  H   VAL    57     316.523 328.442 314.616  1.00  0.00           H  
ATOM    884  CA  VAL    57     315.736 330.068 313.514  1.00  0.00           C  
ATOM    885  HA  VAL    57     315.073 330.103 312.649  1.00  0.00           H  
ATOM    886  CB  VAL    57     315.243 331.128 314.530  1.00  0.00           C  
ATOM    887  HB  VAL    57     314.175 330.976 314.660  1.00  0.00           H  
ATOM    888  CG1 VAL    57     315.899 331.036 315.916  1.00  0.00           C  
ATOM    889 HG11 VAL    57     316.975 331.161 315.828  1.00  0.00           H  
ATOM    890 HG12 VAL    57     315.509 331.818 316.567  1.00  0.00           H  
ATOM    891 HG13 VAL    57     315.684 330.071 316.376  1.00  0.00           H  
ATOM    892  CG2 VAL    57     315.437 332.562 314.019  1.00  0.00           C  
ATOM    893 HG21 VAL    57     314.979 332.673 313.036  1.00  0.00           H  
ATOM    894 HG22 VAL    57     314.959 333.262 314.705  1.00  0.00           H  
ATOM    895 HG23 VAL    57     316.498 332.810 313.958  1.00  0.00           H  
ATOM    896  C   VAL    57     317.163 330.360 313.039  1.00  0.00           C  
ATOM    897  O   VAL    57     318.109 330.080 313.773  1.00  0.00           O  
ATOM    898  N   MET    58     317.308 330.881 311.809  1.00  0.00           N  
ATOM    899  H   MET    58     316.460 331.064 311.287  1.00  0.00           H  
ATOM    900  CA  MET    58     318.579 331.245 311.146  1.00  0.00           C  
ATOM    901  HA  MET    58     318.480 330.942 310.104  1.00  0.00           H  
ATOM    902  CB  MET    58     318.784 332.775 311.145  1.00  0.00           C  
ATOM    903  HB2 MET    58     318.462 333.193 312.100  1.00  0.00           H  
ATOM    904  HB3 MET    58     319.841 333.007 311.012  1.00  0.00           H  
ATOM    905  CG  MET    58     318.033 333.458 309.997  1.00  0.00           C  
ATOM    906  HG2 MET    58     316.975 333.201 310.048  1.00  0.00           H  
ATOM    907  HG3 MET    58     318.128 334.537 310.127  1.00  0.00           H  
ATOM    908  SD  MET    58     318.686 333.029 308.354  1.00  0.00           S  
ATOM    909  CE  MET    58     317.678 334.116 307.312  1.00  0.00           C  
ATOM    910  HE1 MET    58     317.905 335.157 307.541  1.00  0.00           H  
ATOM    911  HE2 MET    58     317.902 333.922 306.263  1.00  0.00           H  
ATOM    912  HE3 MET    58     316.620 333.925 307.493  1.00  0.00           H  
ATOM    913  C   MET    58     319.826 330.489 311.654  1.00  0.00           C  
ATOM    914  O   MET    58     320.638 331.032 312.406  1.00  0.00           O  
ATOM    915  N   ASP    59     319.938 329.217 311.241  1.00  0.00           N  
ATOM    916  H   ASP    59     319.184 328.868 310.669  1.00  0.00           H  
ATOM    917  CA  ASP    59     321.072 328.293 311.451  1.00  0.00           C  
ATOM    918  HA  ASP    59     321.056 327.599 310.614  1.00  0.00           H  
ATOM    919  CB  ASP    59     322.434 329.017 311.364  1.00  0.00           C  
ATOM    920  HB2 ASP    59     322.382 329.753 310.557  1.00  0.00           H  
ATOM    921  HB3 ASP    59     322.625 329.547 312.298  1.00  0.00           H  
ATOM    922  CG  ASP    59     323.644 328.109 311.084  1.00  0.00           C  
ATOM    923  OD1 ASP    59     324.773 328.660 311.035  1.00  0.00           O  
ATOM    924  OD2 ASP    59     323.479 326.881 310.898  1.00  0.00           O  
ATOM    925  C   ASP    59     320.919 327.434 312.726  1.00  0.00           C  
ATOM    926  O   ASP    59     320.774 326.213 312.646  1.00  0.00           O  
ATOM    927  N   PHE    60     320.937 328.063 313.904  1.00  0.00           N  
ATOM    928  H   PHE    60     320.935 329.074 313.887  1.00  0.00           H  
ATOM    929  CA  PHE    60     320.978 327.406 315.222  1.00  0.00           C  
ATOM    930  HA  PHE    60     321.622 326.530 315.139  1.00  0.00           H  
ATOM    931  CB  PHE    60     321.641 328.381 316.206  1.00  0.00           C  
ATOM    932  HB2 PHE    60     321.764 327.894 317.173  1.00  0.00           H  
ATOM    933  HB3 PHE    60     322.645 328.608 315.842  1.00  0.00           H  
ATOM    934  CG  PHE    60     320.880 329.680 316.404  1.00  0.00           C  
ATOM    935  CD1 PHE    60     321.279 330.843 315.717  1.00  0.00           C  
ATOM    936  HD1 PHE    60     322.113 330.810 315.029  1.00  0.00           H  
ATOM    937  CE1 PHE    60     320.589 332.052 315.914  1.00  0.00           C  
ATOM    938  HE1 PHE    60     320.891 332.941 315.376  1.00  0.00           H  
ATOM    939  CZ  PHE    60     319.505 332.106 316.808  1.00  0.00           C  
ATOM    940  HZ  PHE    60     318.977 333.038 316.964  1.00  0.00           H  
ATOM    941  CE2 PHE    60     319.100 330.946 317.491  1.00  0.00           C  
ATOM    942  HE2 PHE    60     318.263 330.985 318.176  1.00  0.00           H  
ATOM    943  CD2 PHE    60     319.774 329.732 317.275  1.00  0.00           C  
ATOM    944  HD2 PHE    60     319.455 328.847 317.807  1.00  0.00           H  
ATOM    945  C   PHE    60     319.614 326.899 315.752  1.00  0.00           C  
ATOM    946  O   PHE    60     318.562 327.114 315.144  1.00  0.00           O  
ATOM    947  N   ILE    61     319.626 326.248 316.928  1.00  0.00           N  
ATOM    948  H   ILE    61     320.518 326.114 317.397  1.00  0.00           H  
ATOM    949  CA  ILE    61     318.461 325.586 317.542  1.00  0.00           C  
ATOM    950  HA  ILE    61     317.574 325.999 317.074  1.00  0.00           H  
ATOM    951  CB  ILE    61     318.474 324.065 317.243  1.00  0.00           C  
ATOM    952  HB  ILE    61     317.651 323.623 317.806  1.00  0.00           H  
ATOM    953  CG2 ILE    61     318.202 323.818 315.749  1.00  0.00           C  
ATOM    954 HG21 ILE    61     319.061 324.112 315.144  1.00  0.00           H  
ATOM    955 HG22 ILE    61     317.991 322.767 315.574  1.00  0.00           H  
ATOM    956 HG23 ILE    61     317.338 324.396 315.434  1.00  0.00           H  
ATOM    957  CG1 ILE    61     319.790 323.363 317.654  1.00  0.00           C  
ATOM    958 HG12 ILE    61     320.538 323.492 316.870  1.00  0.00           H  
ATOM    959 HG13 ILE    61     320.169 323.831 318.552  1.00  0.00           H  
ATOM    960  CD1 ILE    61     319.656 321.875 317.981  1.00  0.00           C  
ATOM    961 HD11 ILE    61     318.985 321.395 317.283  1.00  0.00           H  
ATOM    962 HD12 ILE    61     320.624 321.384 317.915  1.00  0.00           H  
ATOM    963 HD13 ILE    61     319.271 321.755 318.994  1.00  0.00           H  
ATOM    964  C   ILE    61     318.327 325.869 319.055  1.00  0.00           C  
ATOM    965  O   ILE    61     319.281 325.744 319.814  1.00  0.00           O  
ATOM    966  N   SER    62     317.138 326.263 319.511  1.00  0.00           N  
ATOM    967  H   SER    62     316.378 326.284 318.837  1.00  0.00           H  
ATOM    968  CA  SER    62     316.797 326.555 320.920  1.00  0.00           C  
ATOM    969  HA  SER    62     317.693 326.839 321.471  1.00  0.00           H  
ATOM    970  CB  SER    62     315.818 327.732 320.952  1.00  0.00           C  
ATOM    971  HB2 SER    62     316.295 328.608 320.511  1.00  0.00           H  
ATOM    972  HB3 SER    62     314.939 327.476 320.359  1.00  0.00           H  
ATOM    973  OG  SER    62     315.418 328.020 322.282  1.00  0.00           O  
ATOM    974  HG  SER    62     314.743 328.729 322.266  1.00  0.00           H  
ATOM    975  C   SER    62     316.163 325.330 321.590  1.00  0.00           C  
ATOM    976  O   SER    62     315.229 324.775 321.021  1.00  0.00           O  
ATOM    977  N   VAL    63     316.629 324.904 322.772  1.00  0.00           N  
ATOM    978  H   VAL    63     317.311 325.493 323.240  1.00  0.00           H  
ATOM    979  CA  VAL    63     316.306 323.608 323.417  1.00  0.00           C  
ATOM    980  HA  VAL    63     315.504 323.131 322.854  1.00  0.00           H  
ATOM    981  CB  VAL    63     317.527 322.656 323.396  1.00  0.00           C  
ATOM    982  HB  VAL    63     318.203 322.920 324.210  1.00  0.00           H  
ATOM    983  CG1 VAL    63     317.057 321.213 323.606  1.00  0.00           C  
ATOM    984 HG11 VAL    63     316.406 320.907 322.786  1.00  0.00           H  
ATOM    985 HG12 VAL    63     317.920 320.549 323.644  1.00  0.00           H  
ATOM    986 HG13 VAL    63     316.508 321.123 324.544  1.00  0.00           H  
ATOM    987  CG2 VAL    63     318.354 322.687 322.098  1.00  0.00           C  
ATOM    988 HG21 VAL    63     318.826 323.662 321.973  1.00  0.00           H  
ATOM    989 HG22 VAL    63     319.146 321.938 322.145  1.00  0.00           H  
ATOM    990 HG23 VAL    63     317.719 322.481 321.239  1.00  0.00           H  
ATOM    991  C   VAL    63     315.827 323.785 324.874  1.00  0.00           C  
ATOM    992  O   VAL    63     316.522 324.400 325.684  1.00  0.00           O  
ATOM    993  N   ASP    64     314.638 323.267 325.215  1.00  0.00           N  
ATOM    994  H   ASP    64     314.124 322.736 324.521  1.00  0.00           H  
ATOM    995  CA  ASP    64     313.939 323.529 326.495  1.00  0.00           C  
ATOM    996  HA  ASP    64     314.495 324.293 327.037  1.00  0.00           H  
ATOM    997  CB  ASP    64     312.566 324.125 326.150  1.00  0.00           C  
ATOM    998  HB2 ASP    64     312.699 324.883 325.375  1.00  0.00           H  
ATOM    999  HB3 ASP    64     311.958 323.334 325.725  1.00  0.00           H  
ATOM   1000  CG  ASP    64     311.831 324.788 327.332  1.00  0.00           C  
ATOM   1001  OD1 ASP    64     310.609 325.044 327.214  1.00  0.00           O  
ATOM   1002  OD2 ASP    64     312.471 325.090 328.369  1.00  0.00           O  
ATOM   1003  C   ASP    64     313.837 322.297 327.440  1.00  0.00           C  
ATOM   1004  O   ASP    64     314.046 321.155 327.019  1.00  0.00           O  
ATOM   1005  N   LYS    65     313.509 322.518 328.728  1.00  0.00           N  
ATOM   1006  H   LYS    65     313.243 323.471 328.972  1.00  0.00           H  
ATOM   1007  CA  LYS    65     313.650 321.538 329.832  1.00  0.00           C  
ATOM   1008  HA  LYS    65     313.357 320.547 329.480  1.00  0.00           H  
ATOM   1009  CB  LYS    65     315.158 321.538 330.165  1.00  0.00           C  
ATOM   1010  HB2 LYS    65     315.740 321.360 329.258  1.00  0.00           H  
ATOM   1011  HB3 LYS    65     315.426 322.533 330.524  1.00  0.00           H  
ATOM   1012  CG  LYS    65     315.582 320.485 331.193  1.00  0.00           C  
ATOM   1013  HG2 LYS    65     314.736 320.127 331.765  1.00  0.00           H  
ATOM   1014  HG3 LYS    65     315.978 319.624 330.657  1.00  0.00           H  
ATOM   1015  CD  LYS    65     316.648 321.007 332.162  1.00  0.00           C  
ATOM   1016  HD2 LYS    65     317.038 320.144 332.690  1.00  0.00           H  
ATOM   1017  HD3 LYS    65     317.445 321.473 331.586  1.00  0.00           H  
ATOM   1018  CE  LYS    65     316.164 322.039 333.187  1.00  0.00           C  
ATOM   1019  HE2 LYS    65     316.330 323.040 332.776  1.00  0.00           H  
ATOM   1020  HE3 LYS    65     315.084 321.944 333.327  1.00  0.00           H  
ATOM   1021  NZ  LYS    65     316.876 321.889 334.495  1.00  0.00           N  
ATOM   1022  HZ1 LYS    65     317.878 321.796 334.378  1.00  0.00           H  
ATOM   1023  HZ2 LYS    65     316.758 322.731 335.062  1.00  0.00           H  
ATOM   1024  HZ3 LYS    65     316.554 321.085 335.026  1.00  0.00           H  
ATOM   1025  C   LYS    65     312.855 321.875 331.121  1.00  0.00           C  
ATOM   1026  O   LYS    65     312.808 323.032 331.534  1.00  0.00           O  
ATOM   1027  N   GLU    66     312.292 320.858 331.794  1.00  0.00           N  
ATOM   1028  H   GLU    66     312.374 319.935 331.393  1.00  0.00           H  
ATOM   1029  CA  GLU    66     311.734 320.949 333.171  1.00  0.00           C  
ATOM   1030  HA  GLU    66     311.148 321.865 333.260  1.00  0.00           H  
ATOM   1031  CB  GLU    66     310.819 319.753 333.486  1.00  0.00           C  
ATOM   1032  HB2 GLU    66     311.410 318.836 333.465  1.00  0.00           H  
ATOM   1033  HB3 GLU    66     310.432 319.883 334.498  1.00  0.00           H  
ATOM   1034  CG  GLU    66     309.630 319.606 332.532  1.00  0.00           C  
ATOM   1035  HG2 GLU    66     309.152 320.582 332.422  1.00  0.00           H  
ATOM   1036  HG3 GLU    66     310.005 319.293 331.556  1.00  0.00           H  
ATOM   1037  CD  GLU    66     308.593 318.575 333.034  1.00  0.00           C  
ATOM   1038  OE1 GLU    66     307.381 318.757 332.761  1.00  0.00           O  
ATOM   1039  OE2 GLU    66     308.969 317.569 333.685  1.00  0.00           O  
ATOM   1040  C   GLU    66     312.842 320.978 334.244  1.00  0.00           C  
ATOM   1041  O   GLU    66     313.862 320.308 334.091  1.00  0.00           O  
ATOM   1042  N   ASN    67     312.680 321.706 335.355  1.00  0.00           N  
ATOM   1043  H   ASN    67     311.817 322.217 335.495  1.00  0.00           H  
ATOM   1044  CA  ASN    67     313.781 321.924 336.311  1.00  0.00           C  
ATOM   1045  HA  ASN    67     314.650 322.140 335.703  1.00  0.00           H  
ATOM   1046  CB  ASN    67     313.557 323.209 337.129  1.00  0.00           C  
ATOM   1047  HB2 ASN    67     314.516 323.491 337.569  1.00  0.00           H  
ATOM   1048  HB3 ASN    67     313.253 324.019 336.466  1.00  0.00           H  
ATOM   1049  CG  ASN    67     312.530 323.087 338.244  1.00  0.00           C  
ATOM   1050  OD1 ASN    67     311.444 322.552 338.073  1.00  0.00           O  
ATOM   1051  ND2 ASN    67     312.835 323.604 339.415  1.00  0.00           N  
ATOM   1052 HD21 ASN    67     312.164 323.526 340.165  1.00  0.00           H  
ATOM   1053 HD22 ASN    67     313.726 324.056 339.562  1.00  0.00           H  
ATOM   1054  C   ASN    67     314.189 320.709 337.186  1.00  0.00           C  
ATOM   1055  O   ASN    67     315.282 320.722 337.753  1.00  0.00           O  
ATOM   1056  N   ASP    68     313.375 319.652 337.270  1.00  0.00           N  
ATOM   1057  H   ASP    68     312.518 319.683 336.737  1.00  0.00           H  
ATOM   1058  CA  ASP    68     313.569 318.517 338.193  1.00  0.00           C  
ATOM   1059  HA  ASP    68     314.158 318.851 339.048  1.00  0.00           H  
ATOM   1060  CB  ASP    68     312.204 318.067 338.748  1.00  0.00           C  
ATOM   1061  HB2 ASP    68     311.555 317.795 337.912  1.00  0.00           H  
ATOM   1062  HB3 ASP    68     312.355 317.174 339.357  1.00  0.00           H  
ATOM   1063  CG  ASP    68     311.499 319.122 339.622  1.00  0.00           C  
ATOM   1064  OD1 ASP    68     310.243 319.138 339.642  1.00  0.00           O  
ATOM   1065  OD2 ASP    68     312.177 319.895 340.342  1.00  0.00           O  
ATOM   1066  C   ASP    68     314.346 317.337 337.563  1.00  0.00           C  
ATOM   1067  O   ASP    68     313.754 316.404 337.013  1.00  0.00           O  
ATOM   1068  N   ALA    69     315.685 317.383 337.652  1.00  0.00           N  
ATOM   1069  H   ALA    69     316.087 318.200 338.096  1.00  0.00           H  
ATOM   1070  CA  ALA    69     316.621 316.300 337.287  1.00  0.00           C  
ATOM   1071  HA  ALA    69     317.622 316.734 337.271  1.00  0.00           H  
ATOM   1072  CB  ALA    69     316.631 315.239 338.398  1.00  0.00           C  
ATOM   1073  HB1 ALA    69     315.658 314.751 338.466  1.00  0.00           H  
ATOM   1074  HB2 ALA    69     317.394 314.489 338.183  1.00  0.00           H  
ATOM   1075  HB3 ALA    69     316.867 315.709 339.354  1.00  0.00           H  
ATOM   1076  C   ALA    69     316.394 315.738 335.862  1.00  0.00           C  
ATOM   1077  O   ALA    69     316.306 314.527 335.636  1.00  0.00           O  
ATOM   1078  N   ASN    70     316.288 316.663 334.901  1.00  0.00           N  
ATOM   1079  H   ASN    70     316.284 317.623 335.214  1.00  0.00           H  
ATOM   1080  CA  ASN    70     316.019 316.402 333.482  1.00  0.00           C  
ATOM   1081  HA  ASN    70     315.686 315.370 333.353  1.00  0.00           H  
ATOM   1082  CB  ASN    70     314.848 317.333 333.114  1.00  0.00           C  
ATOM   1083  HB2 ASN    70     314.052 317.165 333.844  1.00  0.00           H  
ATOM   1084  HB3 ASN    70     315.157 318.368 333.210  1.00  0.00           H  
ATOM   1085  CG  ASN    70     314.246 317.150 331.731  1.00  0.00           C  
ATOM   1086  OD1 ASN    70     314.912 316.901 330.740  1.00  0.00           O  
ATOM   1087  ND2 ASN    70     312.946 317.311 331.628  1.00  0.00           N  
ATOM   1088 HD21 ASN    70     312.513 317.172 330.720  1.00  0.00           H  
ATOM   1089 HD22 ASN    70     312.382 317.452 332.451  1.00  0.00           H  
ATOM   1090  C   ASN    70     317.294 316.580 332.626  1.00  0.00           C  
ATOM   1091  O   ASN    70     317.683 315.674 331.894  1.00  0.00           O  
ATOM   1092  N   TRP    71     318.003 317.714 332.770  1.00  0.00           N  
ATOM   1093  H   TRP    71     317.661 318.404 333.421  1.00  0.00           H  
ATOM   1094  CA  TRP    71     319.315 317.945 332.128  1.00  0.00           C  
ATOM   1095  HA  TRP    71     319.228 317.741 331.067  1.00  0.00           H  
ATOM   1096  CB  TRP    71     319.777 319.395 332.293  1.00  0.00           C  
ATOM   1097  HB2 TRP    71     319.300 319.847 333.161  1.00  0.00           H  
ATOM   1098  HB3 TRP    71     320.844 319.385 332.524  1.00  0.00           H  
ATOM   1099  CG  TRP    71     319.620 320.307 331.108  1.00  0.00           C  
ATOM   1100  CD1 TRP    71     320.216 321.512 331.058  1.00  0.00           C  
ATOM   1101  HD1 TRP    71     320.848 321.901 331.835  1.00  0.00           H  
ATOM   1102  NE1 TRP    71     320.003 322.107 329.840  1.00  0.00           N  
ATOM   1103  HE1 TRP    71     320.467 322.961 329.552  1.00  0.00           H  
ATOM   1104  CE2 TRP    71     319.352 321.265 328.981  1.00  0.00           C  
ATOM   1105  CZ2 TRP    71     319.077 321.359 327.612  1.00  0.00           C  
ATOM   1106  HZ2 TRP    71     319.424 322.203 327.038  1.00  0.00           H  
ATOM   1107  CH2 TRP    71     318.370 320.322 326.996  1.00  0.00           C  
ATOM   1108  HH2 TRP    71     318.176 320.347 325.936  1.00  0.00           H  
ATOM   1109  CZ3 TRP    71     317.906 319.252 327.771  1.00  0.00           C  
ATOM   1110  HZ3 TRP    71     317.343 318.476 327.293  1.00  0.00           H  
ATOM   1111  CE3 TRP    71     318.197 319.161 329.144  1.00  0.00           C  
ATOM   1112  HE3 TRP    71     317.813 318.319 329.698  1.00  0.00           H  
ATOM   1113  CD2 TRP    71     318.989 320.140 329.785  1.00  0.00           C  
ATOM   1114  C   TRP    71     320.369 316.951 332.601  1.00  0.00           C  
ATOM   1115  O   TRP    71     321.117 316.432 331.777  1.00  0.00           O  
ATOM   1116  N   GLU    72     320.394 316.618 333.891  1.00  0.00           N  
ATOM   1117  H   GLU    72     319.766 317.080 334.534  1.00  0.00           H  
ATOM   1118  CA  GLU    72     321.139 315.446 334.353  1.00  0.00           C  
ATOM   1119  HA  GLU    72     322.094 315.398 333.827  1.00  0.00           H  
ATOM   1120  CB  GLU    72     321.426 315.518 335.861  1.00  0.00           C  
ATOM   1121  HB2 GLU    72     322.138 316.327 336.034  1.00  0.00           H  
ATOM   1122  HB3 GLU    72     320.508 315.761 336.399  1.00  0.00           H  
ATOM   1123  CG  GLU    72     322.003 314.214 336.443  1.00  0.00           C  
ATOM   1124  HG2 GLU    72     322.396 314.422 337.441  1.00  0.00           H  
ATOM   1125  HG3 GLU    72     321.182 313.504 336.564  1.00  0.00           H  
ATOM   1126  CD  GLU    72     323.111 313.576 335.576  1.00  0.00           C  
ATOM   1127  OE1 GLU    72     323.048 312.350 335.314  1.00  0.00           O  
ATOM   1128  OE2 GLU    72     324.045 314.291 335.141  1.00  0.00           O  
ATOM   1129  C   GLU    72     320.274 314.241 333.946  1.00  0.00           C  
ATOM   1130  O   GLU    72     319.248 313.985 334.575  1.00  0.00           O  
ATOM   1131  N   THR    73     320.686 313.577 332.856  1.00  0.00           N  
ATOM   1132  H   THR    73     321.594 313.863 332.514  1.00  0.00           H  
ATOM   1133  CA  THR    73     320.007 312.553 332.014  1.00  0.00           C  
ATOM   1134  HA  THR    73     320.556 311.618 332.126  1.00  0.00           H  
ATOM   1135  CB  THR    73     318.527 312.252 332.387  1.00  0.00           C  
ATOM   1136  HB  THR    73     317.970 313.186 332.446  1.00  0.00           H  
ATOM   1137  CG2 THR    73     317.775 311.324 331.425  1.00  0.00           C  
ATOM   1138 HG21 THR    73     318.333 310.401 331.274  1.00  0.00           H  
ATOM   1139 HG22 THR    73     316.793 311.086 331.837  1.00  0.00           H  
ATOM   1140 HG23 THR    73     317.619 311.821 330.468  1.00  0.00           H  
ATOM   1141  OG1 THR    73     318.474 311.596 333.636  1.00  0.00           O  
ATOM   1142  HG1 THR    73     318.698 312.294 334.282  1.00  0.00           H  
ATOM   1143  C   THR    73     320.097 312.934 330.527  1.00  0.00           C  
ATOM   1144  O   THR    73     320.119 312.036 329.690  1.00  0.00           O  
ATOM   1145  N   VAL    74     320.246 314.221 330.176  1.00  0.00           N  
ATOM   1146  H   VAL    74     320.221 314.916 330.916  1.00  0.00           H  
ATOM   1147  CA  VAL    74     320.355 314.705 328.781  1.00  0.00           C  
ATOM   1148  HA  VAL    74     320.167 313.869 328.109  1.00  0.00           H  
ATOM   1149  CB  VAL    74     319.287 315.774 328.459  1.00  0.00           C  
ATOM   1150  HB  VAL    74     319.432 316.618 329.130  1.00  0.00           H  
ATOM   1151  CG1 VAL    74     319.426 316.270 327.014  1.00  0.00           C  
ATOM   1152 HG11 VAL    74     319.601 315.430 326.342  1.00  0.00           H  
ATOM   1153 HG12 VAL    74     318.521 316.772 326.684  1.00  0.00           H  
ATOM   1154 HG13 VAL    74     320.253 316.977 326.946  1.00  0.00           H  
ATOM   1155  CG2 VAL    74     317.850 315.268 328.629  1.00  0.00           C  
ATOM   1156 HG21 VAL    74     317.733 314.724 329.562  1.00  0.00           H  
ATOM   1157 HG22 VAL    74     317.165 316.116 328.641  1.00  0.00           H  
ATOM   1158 HG23 VAL    74     317.575 314.613 327.811  1.00  0.00           H  
ATOM   1159  C   VAL    74     321.757 315.217 328.422  1.00  0.00           C  
ATOM   1160  O   VAL    74     322.289 314.791 327.401  1.00  0.00           O  
ATOM   1161  N   LEU    75     322.377 316.100 329.219  1.00  0.00           N  
ATOM   1162  H   LEU    75     321.913 316.382 330.077  1.00  0.00           H  
ATOM   1163  CA  LEU    75     323.667 316.744 328.886  1.00  0.00           C  
ATOM   1164  HA  LEU    75     323.500 317.346 327.994  1.00  0.00           H  
ATOM   1165  CB  LEU    75     324.135 317.687 330.022  1.00  0.00           C  
ATOM   1166  HB2 LEU    75     323.647 317.405 330.956  1.00  0.00           H  
ATOM   1167  HB3 LEU    75     325.206 317.554 330.179  1.00  0.00           H  
ATOM   1168  CG  LEU    75     323.899 319.191 329.793  1.00  0.00           C  
ATOM   1169  HG  LEU    75     324.196 319.713 330.704  1.00  0.00           H  
ATOM   1170  CD1 LEU    75     324.721 319.766 328.639  1.00  0.00           C  
ATOM   1171 HD11 LEU    75     324.394 319.359 327.684  1.00  0.00           H  
ATOM   1172 HD12 LEU    75     324.599 320.849 328.624  1.00  0.00           H  
ATOM   1173 HD13 LEU    75     325.776 319.539 328.789  1.00  0.00           H  
ATOM   1174  CD2 LEU    75     322.432 319.497 329.534  1.00  0.00           C  
ATOM   1175 HD21 LEU    75     321.837 319.066 330.335  1.00  0.00           H  
ATOM   1176 HD22 LEU    75     322.292 320.577 329.522  1.00  0.00           H  
ATOM   1177 HD23 LEU    75     322.101 319.088 328.581  1.00  0.00           H  
ATOM   1178  C   LEU    75     324.781 315.749 328.499  1.00  0.00           C  
ATOM   1179  O   LEU    75     325.392 315.954 327.449  1.00  0.00           O  
ATOM   1180  N   PRO    76     325.018 314.646 329.242  1.00  0.00           N  
ATOM   1181  CD  PRO    76     324.511 314.356 330.577  1.00  0.00           C  
ATOM   1182  HD2 PRO    76     323.566 313.818 330.500  1.00  0.00           H  
ATOM   1183  HD3 PRO    76     324.384 315.257 331.176  1.00  0.00           H  
ATOM   1184  CG  PRO    76     325.567 313.461 331.220  1.00  0.00           C  
ATOM   1185  HG2 PRO    76     325.141 312.819 331.991  1.00  0.00           H  
ATOM   1186  HG3 PRO    76     326.371 314.076 331.629  1.00  0.00           H  
ATOM   1187  CB  PRO    76     326.086 312.657 330.030  1.00  0.00           C  
ATOM   1188  HB2 PRO    76     325.405 311.829 329.828  1.00  0.00           H  
ATOM   1189  HB3 PRO    76     327.097 312.287 330.205  1.00  0.00           H  
ATOM   1190  CA  PRO    76     326.049 313.670 328.881  1.00  0.00           C  
ATOM   1191  HA  PRO    76     327.009 314.188 328.844  1.00  0.00           H  
ATOM   1192  C   PRO    76     325.811 312.987 327.524  1.00  0.00           C  
ATOM   1193  O   PRO    76     326.772 312.699 326.808  1.00  0.00           O  
ATOM   1194  N   LYS    77     324.542 312.757 327.141  1.00  0.00           N  
ATOM   1195  H   LYS    77     323.797 313.051 327.762  1.00  0.00           H  
ATOM   1196  CA  LYS    77     324.187 312.313 325.781  1.00  0.00           C  
ATOM   1197  HA  LYS    77     324.877 311.519 325.484  1.00  0.00           H  
ATOM   1198  CB  LYS    77     322.761 311.740 325.696  1.00  0.00           C  
ATOM   1199  HB2 LYS    77     322.033 312.451 326.092  1.00  0.00           H  
ATOM   1200  HB3 LYS    77     322.526 311.591 324.640  1.00  0.00           H  
ATOM   1201  CG  LYS    77     322.624 310.373 326.389  1.00  0.00           C  
ATOM   1202  HG2 LYS    77     321.983 309.738 325.774  1.00  0.00           H  
ATOM   1203  HG3 LYS    77     323.600 309.892 326.466  1.00  0.00           H  
ATOM   1204  CD  LYS    77     321.988 310.484 327.777  1.00  0.00           C  
ATOM   1205  HD2 LYS    77     322.568 311.168 328.400  1.00  0.00           H  
ATOM   1206  HD3 LYS    77     320.977 310.875 327.653  1.00  0.00           H  
ATOM   1207  CE  LYS    77     321.922 309.106 328.448  1.00  0.00           C  
ATOM   1208  HE2 LYS    77     321.360 308.428 327.797  1.00  0.00           H  
ATOM   1209  HE3 LYS    77     322.938 308.708 328.545  1.00  0.00           H  
ATOM   1210  NZ  LYS    77     321.272 309.181 329.785  1.00  0.00           N  
ATOM   1211  HZ1 LYS    77     320.353 309.604 329.719  1.00  0.00           H  
ATOM   1212  HZ2 LYS    77     321.163 308.258 330.190  1.00  0.00           H  
ATOM   1213  HZ3 LYS    77     321.824 309.731 330.432  1.00  0.00           H  
ATOM   1214  C   LYS    77     324.388 313.427 324.757  1.00  0.00           C  
ATOM   1215  O   LYS    77     325.047 313.196 323.750  1.00  0.00           O  
ATOM   1216  N   VAL    78     323.873 314.633 325.019  1.00  0.00           N  
ATOM   1217  H   VAL    78     323.352 314.739 325.884  1.00  0.00           H  
ATOM   1218  CA  VAL    78     323.983 315.798 324.116  1.00  0.00           C  
ATOM   1219  HA  VAL    78     323.545 315.503 323.165  1.00  0.00           H  
ATOM   1220  CB  VAL    78     323.159 316.999 324.625  1.00  0.00           C  
ATOM   1221  HB  VAL    78     323.334 317.132 325.692  1.00  0.00           H  
ATOM   1222  CG1 VAL    78     323.468 318.326 323.918  1.00  0.00           C  
ATOM   1223 HG11 VAL    78     323.356 318.215 322.838  1.00  0.00           H  
ATOM   1224 HG12 VAL    78     322.786 319.102 324.269  1.00  0.00           H  
ATOM   1225 HG13 VAL    78     324.485 318.647 324.144  1.00  0.00           H  
ATOM   1226  CG2 VAL    78     321.672 316.707 324.391  1.00  0.00           C  
ATOM   1227 HG21 VAL    78     321.390 315.780 324.889  1.00  0.00           H  
ATOM   1228 HG22 VAL    78     321.065 317.523 324.786  1.00  0.00           H  
ATOM   1229 HG23 VAL    78     321.471 316.607 323.324  1.00  0.00           H  
ATOM   1230  C   VAL    78     325.437 316.165 323.799  1.00  0.00           C  
ATOM   1231  O   VAL    78     325.737 316.484 322.656  1.00  0.00           O  
ATOM   1232  N   GLU    79     326.371 316.020 324.739  1.00  0.00           N  
ATOM   1233  H   GLU    79     326.076 315.813 325.689  1.00  0.00           H  
ATOM   1234  CA  GLU    79     327.812 316.150 324.465  1.00  0.00           C  
ATOM   1235  HA  GLU    79     328.021 317.174 324.159  1.00  0.00           H  
ATOM   1236  CB  GLU    79     328.628 315.851 325.732  1.00  0.00           C  
ATOM   1237  HB2 GLU    79     328.248 314.935 326.184  1.00  0.00           H  
ATOM   1238  HB3 GLU    79     329.671 315.691 325.455  1.00  0.00           H  
ATOM   1239  CG  GLU    79     328.572 316.996 326.754  1.00  0.00           C  
ATOM   1240  HG2 GLU    79     329.197 317.815 326.390  1.00  0.00           H  
ATOM   1241  HG3 GLU    79     327.549 317.372 326.821  1.00  0.00           H  
ATOM   1242  CD  GLU    79     329.055 316.566 328.157  1.00  0.00           C  
ATOM   1243  OE1 GLU    79     328.573 317.136 329.167  1.00  0.00           O  
ATOM   1244  OE2 GLU    79     329.948 315.689 328.275  1.00  0.00           O  
ATOM   1245  C   GLU    79     328.288 315.249 323.306  1.00  0.00           C  
ATOM   1246  O   GLU    79     329.151 315.665 322.531  1.00  0.00           O  
ATOM   1247  N   ALA    80     327.727 314.039 323.176  1.00  0.00           N  
ATOM   1248  H   ALA    80     326.994 313.787 323.826  1.00  0.00           H  
ATOM   1249  CA  ALA    80     328.016 313.076 322.115  1.00  0.00           C  
ATOM   1250  HA  ALA    80     328.720 313.528 321.420  1.00  0.00           H  
ATOM   1251  CB  ALA    80     328.739 311.875 322.745  1.00  0.00           C  
ATOM   1252  HB1 ALA    80     328.082 311.369 323.453  1.00  0.00           H  
ATOM   1253  HB2 ALA    80     329.035 311.173 321.964  1.00  0.00           H  
ATOM   1254  HB3 ALA    80     329.637 312.213 323.264  1.00  0.00           H  
ATOM   1255  C   ALA    80     326.780 312.682 321.259  1.00  0.00           C  
ATOM   1256  O   ALA    80     326.453 311.496 321.148  1.00  0.00           O  
ATOM   1257  N   VAL    81     326.106 313.660 320.620  1.00  0.00           N  
ATOM   1258  H   VAL    81     326.362 314.616 320.830  1.00  0.00           H  
ATOM   1259  CA  VAL    81     325.092 313.394 319.562  1.00  0.00           C  
ATOM   1260  HA  VAL    81     324.949 312.315 319.504  1.00  0.00           H  
ATOM   1261  CB  VAL    81     323.677 313.957 319.818  1.00  0.00           C  
ATOM   1262  HB  VAL    81     323.109 313.841 318.900  1.00  0.00           H  
ATOM   1263  CG1 VAL    81     322.956 313.143 320.893  1.00  0.00           C  
ATOM   1264 HG11 VAL    81     323.450 313.269 321.851  1.00  0.00           H  
ATOM   1265 HG12 VAL    81     321.920 313.472 320.977  1.00  0.00           H  
ATOM   1266 HG13 VAL    81     322.964 312.086 320.624  1.00  0.00           H  
ATOM   1267  CG2 VAL    81     323.596 315.435 320.197  1.00  0.00           C  
ATOM   1268 HG21 VAL    81     323.991 316.055 319.404  1.00  0.00           H  
ATOM   1269 HG22 VAL    81     322.555 315.716 320.365  1.00  0.00           H  
ATOM   1270 HG23 VAL    81     324.158 315.613 321.101  1.00  0.00           H  
ATOM   1271  C   VAL    81     325.632 313.756 318.175  1.00  0.00           C  
ATOM   1272  O   VAL    81     325.739 312.868 317.334  1.00  0.00           O  
ATOM   1273  N   PHE    82     326.047 315.007 317.926  1.00  0.00           N  
ATOM   1274  H   PHE    82     325.951 315.711 318.641  1.00  0.00           H  
ATOM   1275  CA  PHE    82     326.823 315.310 316.713  1.00  0.00           C  
ATOM   1276  HA  PHE    82     326.602 314.572 315.942  1.00  0.00           H  
ATOM   1277  CB  PHE    82     326.515 316.680 316.085  1.00  0.00           C  
ATOM   1278  HB2 PHE    82     326.867 317.447 316.762  1.00  0.00           H  
ATOM   1279  HB3 PHE    82     327.140 316.767 315.195  1.00  0.00           H  
ATOM   1280  CG  PHE    82     325.080 317.005 315.673  1.00  0.00           C  
ATOM   1281  CD1 PHE    82     324.754 317.151 314.310  1.00  0.00           C  
ATOM   1282  HD1 PHE    82     325.494 316.942 313.552  1.00  0.00           H  
ATOM   1283  CE1 PHE    82     323.479 317.609 313.923  1.00  0.00           C  
ATOM   1284  HE1 PHE    82     323.248 317.742 312.875  1.00  0.00           H  
ATOM   1285  CZ  PHE    82     322.515 317.919 314.897  1.00  0.00           C  
ATOM   1286  HZ  PHE    82     321.541 318.285 314.602  1.00  0.00           H  
ATOM   1287  CE2 PHE    82     322.823 317.761 316.257  1.00  0.00           C  
ATOM   1288  HE2 PHE    82     322.086 318.002 317.011  1.00  0.00           H  
ATOM   1289  CD2 PHE    82     324.096 317.301 316.637  1.00  0.00           C  
ATOM   1290  HD2 PHE    82     324.325 317.216 317.682  1.00  0.00           H  
ATOM   1291  C   PHE    82     328.317 315.177 317.051  1.00  0.00           C  
ATOM   1292  O   PHE    82     328.987 314.322 316.480  1.00  0.00           O  
ATOM   1293  N   GLU    83     328.835 315.981 317.999  1.00  0.00           N  
ATOM   1294  H   GLU    83     328.226 316.630 318.472  1.00  0.00           H  
ATOM   1295  CA  GLU    83     330.269 316.019 318.337  1.00  0.00           C  
ATOM   1296  HA  GLU    83     330.789 316.349 317.443  1.00  0.00           H  
ATOM   1297  CB  GLU    83     330.561 317.051 319.446  1.00  0.00           C  
ATOM   1298  HB2 GLU    83     329.787 317.815 319.462  1.00  0.00           H  
ATOM   1299  HB3 GLU    83     330.576 316.554 320.414  1.00  0.00           H  
ATOM   1300  CG  GLU    83     331.909 317.749 319.215  1.00  0.00           C  
ATOM   1301  HG2 GLU    83     332.655 317.008 318.927  1.00  0.00           H  
ATOM   1302  HG3 GLU    83     331.799 318.439 318.375  1.00  0.00           H  
ATOM   1303  CD  GLU    83     332.394 318.532 320.450  1.00  0.00           C  
ATOM   1304  OE1 GLU    83     333.575 318.387 320.844  1.00  0.00           O  
ATOM   1305  OE2 GLU    83     331.638 319.377 320.988  1.00  0.00           O  
ATOM   1306  C   GLU    83     330.813 314.628 318.710  1.00  0.00           C  
ATOM   1307  O   GLU    83     330.261 313.951 319.580  1.00  0.00           O  
ATOM   1308  N   LEU    84     331.862 314.192 317.999  1.00  0.00           N  
ATOM   1309  H   LEU    84     332.212 314.806 317.278  1.00  0.00           H  
ATOM   1310  CA  LEU    84     332.460 312.848 318.045  1.00  0.00           C  
ATOM   1311  HA  LEU    84     333.325 312.871 317.381  1.00  0.00           H  
ATOM   1312  CB  LEU    84     332.994 312.425 319.436  1.00  0.00           C  
ATOM   1313  HB2 LEU    84     332.171 312.343 320.145  1.00  0.00           H  
ATOM   1314  HB3 LEU    84     333.389 311.415 319.318  1.00  0.00           H  
ATOM   1315  CG  LEU    84     334.126 313.258 320.077  1.00  0.00           C  
ATOM   1316  HG  LEU    84     334.594 312.626 320.833  1.00  0.00           H  
ATOM   1317  CD1 LEU    84     335.218 313.662 319.083  1.00  0.00           C  
ATOM   1318 HD11 LEU    84     334.831 314.382 318.362  1.00  0.00           H  
ATOM   1319 HD12 LEU    84     336.051 314.117 319.619  1.00  0.00           H  
ATOM   1320 HD13 LEU    84     335.580 312.779 318.557  1.00  0.00           H  
ATOM   1321  CD2 LEU    84     333.629 314.506 320.804  1.00  0.00           C  
ATOM   1322 HD21 LEU    84     332.855 314.233 321.521  1.00  0.00           H  
ATOM   1323 HD22 LEU    84     334.456 314.973 321.338  1.00  0.00           H  
ATOM   1324 HD23 LEU    84     333.225 315.219 320.094  1.00  0.00           H  
ATOM   1325  C   LEU    84     331.533 311.783 317.432  1.00  0.00           C  
ATOM   1326  O   LEU    84     331.940 311.072 316.522  1.00  0.00           O  
ATOM   1327  N   GLU    85     330.300 311.652 317.922  1.00  0.00           N  
ATOM   1328  H   GLU    85     330.022 312.311 318.641  1.00  0.00           H  
ATOM   1329  CA  GLU    85     329.370 310.580 317.553  1.00  0.00           C  
ATOM   1330  HA  GLU    85     329.874 309.637 317.769  1.00  0.00           H  
ATOM   1331  CB  GLU    85     328.132 310.642 318.455  1.00  0.00           C  
ATOM   1332  HB2 GLU    85     328.454 310.599 319.495  1.00  0.00           H  
ATOM   1333  HB3 GLU    85     327.648 311.603 318.308  1.00  0.00           H  
ATOM   1334  CG  GLU    85     327.114 309.519 318.196  1.00  0.00           C  
ATOM   1335  HG2 GLU    85     326.246 309.687 318.838  1.00  0.00           H  
ATOM   1336  HG3 GLU    85     326.766 309.588 317.163  1.00  0.00           H  
ATOM   1337  CD  GLU    85     327.670 308.102 318.474  1.00  0.00           C  
ATOM   1338  OE1 GLU    85     327.194 307.128 317.842  1.00  0.00           O  
ATOM   1339  OE2 GLU    85     328.557 307.930 319.347  1.00  0.00           O  
ATOM   1340  C   GLU    85     329.014 310.538 316.053  1.00  0.00           C  
ATOM   1341  O   GLU    85     329.258 309.510 315.421  1.00  0.00           O  
ATOM   1342  N   HIS    86     328.490 311.626 315.459  1.00  0.00           N  
ATOM   1343  H   HIS    86     328.361 312.463 316.015  1.00  0.00           H  
ATOM   1344  CA  HIS    86     328.287 311.721 313.998  1.00  0.00           C  
ATOM   1345  HA  HIS    86     327.674 310.881 313.676  1.00  0.00           H  
ATOM   1346  CB  HIS    86     327.538 313.014 313.620  1.00  0.00           C  
ATOM   1347  HB2 HIS    86     326.588 313.040 314.155  1.00  0.00           H  
ATOM   1348  HB3 HIS    86     328.125 313.875 313.937  1.00  0.00           H  
ATOM   1349  CG  HIS    86     327.258 313.160 312.134  1.00  0.00           C  
ATOM   1350  ND1 HIS    86     328.199 313.465 311.145  1.00  0.00           N  
ATOM   1351  CE1 HIS    86     327.538 313.447 309.974  1.00  0.00           C  
ATOM   1352  HE1 HIS    86     327.984 313.634 309.003  1.00  0.00           H  
ATOM   1353  NE2 HIS    86     326.238 313.181 310.177  1.00  0.00           N  
ATOM   1354  HE2 HIS    86     325.530 313.121 309.451  1.00  0.00           H  
ATOM   1355  CD2 HIS    86     326.045 312.997 311.528  1.00  0.00           C  
ATOM   1356  HD2 HIS    86     325.113 312.757 312.011  1.00  0.00           H  
ATOM   1357  C   HIS    86     329.625 311.625 313.247  1.00  0.00           C  
ATOM   1358  O   HIS    86     329.740 310.931 312.235  1.00  0.00           O  
ATOM   1359  N   HIS    87     330.661 312.276 313.778  1.00  0.00           N  
ATOM   1360  H   HIS    87     330.461 312.882 314.563  1.00  0.00           H  
ATOM   1361  CA  HIS    87     331.977 312.423 313.148  1.00  0.00           C  
ATOM   1362  HA  HIS    87     331.818 312.814 312.145  1.00  0.00           H  
ATOM   1363  CB  HIS    87     332.817 313.462 313.924  1.00  0.00           C  
ATOM   1364  HB2 HIS    87     333.146 313.014 314.861  1.00  0.00           H  
ATOM   1365  HB3 HIS    87     333.707 313.688 313.337  1.00  0.00           H  
ATOM   1366  CG  HIS    87     332.128 314.777 314.258  1.00  0.00           C  
ATOM   1367  ND1 HIS    87     330.786 315.094 314.028  1.00  0.00           N  
ATOM   1368  CE1 HIS    87     330.566 316.279 314.604  1.00  0.00           C  
ATOM   1369  HE1 HIS    87     329.602 316.771 314.643  1.00  0.00           H  
ATOM   1370  NE2 HIS    87     331.702 316.757 315.133  1.00  0.00           N  
ATOM   1371  HE2 HIS    87     331.790 317.656 315.599  1.00  0.00           H  
ATOM   1372  CD2 HIS    87     332.693 315.813 314.948  1.00  0.00           C  
ATOM   1373  HD2 HIS    87     333.716 315.866 315.300  1.00  0.00           H  
ATOM   1374  C   HIS    87     332.709 311.075 312.996  1.00  0.00           C  
ATOM   1375  O   HIS    87     333.414 310.850 312.012  1.00  0.00           O  
ATOM   1376  N   HIS    88     332.479 310.148 313.933  1.00  0.00           N  
ATOM   1377  H   HIS    88     331.952 310.447 314.748  1.00  0.00           H  
ATOM   1378  CA  HIS    88     332.927 308.747 313.919  1.00  0.00           C  
ATOM   1379  HA  HIS    88     333.824 308.658 313.305  1.00  0.00           H  
ATOM   1380  CB  HIS    88     333.287 308.306 315.354  1.00  0.00           C  
ATOM   1381  HB2 HIS    88     332.393 308.380 315.976  1.00  0.00           H  
ATOM   1382  HB3 HIS    88     333.576 307.254 315.330  1.00  0.00           H  
ATOM   1383  CG  HIS    88     334.414 309.050 316.046  1.00  0.00           C  
ATOM   1384  ND1 HIS    88     334.766 308.877 317.391  1.00  0.00           N  
ATOM   1385  CE1 HIS    88     335.848 309.648 317.598  1.00  0.00           C  
ATOM   1386  HE1 HIS    88     336.378 309.736 318.541  1.00  0.00           H  
ATOM   1387  NE2 HIS    88     336.195 310.278 316.463  1.00  0.00           N  
ATOM   1388  HE2 HIS    88     336.997 310.894 316.359  1.00  0.00           H  
ATOM   1389  CD2 HIS    88     335.311 309.908 315.472  1.00  0.00           C  
ATOM   1390  HD2 HIS    88     335.336 310.216 314.434  1.00  0.00           H  
ATOM   1391  C   HIS    88     331.878 307.790 313.310  1.00  0.00           C  
ATOM   1392  O   HIS    88     332.081 306.574 313.311  1.00  0.00           O  
ATOM   1393  N   HIS    89     330.772 308.311 312.763  1.00  0.00           N  
ATOM   1394  H   HIS    89     330.623 309.310 312.852  1.00  0.00           H  
ATOM   1395  CA  HIS    89     329.758 307.548 312.018  1.00  0.00           C  
ATOM   1396  HA  HIS    89     329.780 306.508 312.348  1.00  0.00           H  
ATOM   1397  CB  HIS    89     328.353 308.113 312.327  1.00  0.00           C  
ATOM   1398  HB2 HIS    89     328.418 308.818 313.150  1.00  0.00           H  
ATOM   1399  HB3 HIS    89     327.979 308.673 311.469  1.00  0.00           H  
ATOM   1400  CG  HIS    89     327.320 307.082 312.717  1.00  0.00           C  
ATOM   1401  ND1 HIS    89     326.649 307.040 313.945  1.00  0.00           N  
ATOM   1402  CE1 HIS    89     325.813 305.991 313.880  1.00  0.00           C  
ATOM   1403  HE1 HIS    89     325.146 305.677 314.676  1.00  0.00           H  
ATOM   1404  NE2 HIS    89     325.921 305.384 312.684  1.00  0.00           N  
ATOM   1405  HE2 HIS    89     325.389 304.568 312.395  1.00  0.00           H  
ATOM   1406  CD2 HIS    89     326.862 306.060 311.936  1.00  0.00           C  
ATOM   1407  HD2 HIS    89     327.177 305.834 310.924  1.00  0.00           H  
ATOM   1408  C   HIS    89     329.997 307.550 310.496  1.00  0.00           C  
ATOM   1409  O   HIS    89     329.452 306.683 309.808  1.00  0.00           O  
ATOM   1410  N   HIS    90     330.796 308.490 309.959  1.00  0.00           N  
ATOM   1411  H   HIS    90     331.193 309.180 310.581  1.00  0.00           H  
ATOM   1412  CA  HIS    90     330.960 308.685 308.504  1.00  0.00           C  
ATOM   1413  HA  HIS    90     330.251 308.028 307.999  1.00  0.00           H  
ATOM   1414  CB  HIS    90     330.540 310.108 308.090  1.00  0.00           C  
ATOM   1415  HB2 HIS    90     330.456 310.126 307.003  1.00  0.00           H  
ATOM   1416  HB3 HIS    90     329.541 310.302 308.485  1.00  0.00           H  
ATOM   1417  CG  HIS    90     331.446 311.253 308.493  1.00  0.00           C  
ATOM   1418  ND1 HIS    90     332.637 311.615 307.854  1.00  0.00           N  
ATOM   1419  CE1 HIS    90     333.063 312.737 308.462  1.00  0.00           C  
ATOM   1420  HE1 HIS    90     333.963 313.284 308.200  1.00  0.00           H  
ATOM   1421  NE2 HIS    90     332.198 313.102 309.423  1.00  0.00           N  
ATOM   1422  HE2 HIS    90     332.276 313.942 309.988  1.00  0.00           H  
ATOM   1423  CD2 HIS    90     331.173 312.180 309.456  1.00  0.00           C  
ATOM   1424  HD2 HIS    90     330.296 312.202 310.088  1.00  0.00           H  
ATOM   1425  C   HIS    90     332.335 308.270 307.940  1.00  0.00           C  
ATOM   1426  O   HIS    90     332.352 307.548 306.938  1.00  0.00           O  
ATOM   1427  N   HIS    91     333.449 308.697 308.566  1.00  0.00           N  
ATOM   1428  H   HIS    91     333.304 309.325 309.342  1.00  0.00           H  
ATOM   1429  CA  HIS    91     334.861 308.395 308.212  1.00  0.00           C  
ATOM   1430  HA  HIS    91     335.434 309.292 308.445  1.00  0.00           H  
ATOM   1431  CB  HIS    91     335.442 307.285 309.125  1.00  0.00           C  
ATOM   1432  HB2 HIS    91     336.292 306.806 308.639  1.00  0.00           H  
ATOM   1433  HB3 HIS    91     335.843 307.774 310.014  1.00  0.00           H  
ATOM   1434  CG  HIS    91     334.482 306.216 309.601  1.00  0.00           C  
ATOM   1435  ND1 HIS    91     333.897 305.198 308.837  1.00  0.00           N  
ATOM   1436  CE1 HIS    91     333.103 304.513 309.681  1.00  0.00           C  
ATOM   1437  HE1 HIS    91     332.486 303.663 309.406  1.00  0.00           H  
ATOM   1438  NE2 HIS    91     333.177 305.031 310.919  1.00  0.00           N  
ATOM   1439  HE2 HIS    91     332.663 304.702 311.732  1.00  0.00           H  
ATOM   1440  CD2 HIS    91     334.046 306.098 310.887  1.00  0.00           C  
ATOM   1441  HD2 HIS    91     334.331 306.732 311.716  1.00  0.00           H  
ATOM   1442  C   HIS    91     335.137 308.206 306.700  1.00  0.00           C  
ATOM   1443  O   HIS    91     335.119 309.228 305.974  1.00  0.00           O  
ATOM   1444  OXT HIS    91     335.440 307.080 306.235  1.00  0.00           O  
TER    1445      HIS    91 
ENDMDL
REMARK 1pqx                 ENERGY     2.29013E+02 RMS    5.06   5.08
ATOM      1  N   MET     1     317.954 330.707 320.855  1.00  0.00           N  
ATOM      2  H1  MET     1     317.411 331.331 321.442  1.00  0.00           H  
ATOM      3  H2  MET     1     317.459 329.831 320.739  1.00  0.00           H  
ATOM      4  H3  MET     1     318.002 331.128 319.936  1.00  0.00           H  
ATOM      5  CA  MET     1     319.337 330.501 321.409  1.00  0.00           C  
ATOM      6  HA  MET     1     319.840 329.733 320.812  1.00  0.00           H  
ATOM      7  CB  MET     1     320.178 331.802 321.237  1.00  0.00           C  
ATOM      8  HB2 MET     1     319.606 332.657 321.604  1.00  0.00           H  
ATOM      9  HB3 MET     1     321.101 331.754 321.816  1.00  0.00           H  
ATOM     10  CG  MET     1     320.576 332.058 319.772  1.00  0.00           C  
ATOM     11  HG2 MET     1     319.735 331.855 319.109  1.00  0.00           H  
ATOM     12  HG3 MET     1     320.824 333.114 319.658  1.00  0.00           H  
ATOM     13  SD  MET     1     321.998 331.083 319.208  1.00  0.00           S  
ATOM     14  CE  MET     1     323.345 332.138 319.802  1.00  0.00           C  
ATOM     15  HE1 MET     1     323.294 332.223 320.887  1.00  0.00           H  
ATOM     16  HE2 MET     1     324.303 331.704 319.516  1.00  0.00           H  
ATOM     17  HE3 MET     1     323.257 333.129 319.357  1.00  0.00           H  
ATOM     18  C   MET     1     319.383 329.955 322.865  1.00  0.00           C  
ATOM     19  O   MET     1     320.398 330.131 323.529  1.00  0.00           O  
ATOM     20  N   LYS     2     318.349 329.251 323.378  1.00  0.00           N  
ATOM     21  H   LYS     2     317.497 329.146 322.845  1.00  0.00           H  
ATOM     22  CA  LYS     2     318.371 328.531 324.682  1.00  0.00           C  
ATOM     23  HA  LYS     2     319.221 328.883 325.274  1.00  0.00           H  
ATOM     24  CB  LYS     2     317.100 328.897 325.490  1.00  0.00           C  
ATOM     25  HB2 LYS     2     316.208 328.577 324.947  1.00  0.00           H  
ATOM     26  HB3 LYS     2     317.123 328.389 326.456  1.00  0.00           H  
ATOM     27  CG  LYS     2     317.020 330.411 325.760  1.00  0.00           C  
ATOM     28  HG2 LYS     2     317.919 330.717 326.296  1.00  0.00           H  
ATOM     29  HG3 LYS     2     316.976 330.951 324.814  1.00  0.00           H  
ATOM     30  CD  LYS     2     315.778 330.780 326.586  1.00  0.00           C  
ATOM     31  HD2 LYS     2     314.892 330.407 326.066  1.00  0.00           H  
ATOM     32  HD3 LYS     2     315.828 330.291 327.559  1.00  0.00           H  
ATOM     33  CE  LYS     2     315.614 332.300 326.770  1.00  0.00           C  
ATOM     34  HE2 LYS     2     315.610 332.775 325.784  1.00  0.00           H  
ATOM     35  HE3 LYS     2     314.634 332.485 327.221  1.00  0.00           H  
ATOM     36  NZ  LYS     2     316.677 332.906 327.626  1.00  0.00           N  
ATOM     37  HZ1 LYS     2     317.597 332.811 327.216  1.00  0.00           H  
ATOM     38  HZ2 LYS     2     316.513 333.898 327.751  1.00  0.00           H  
ATOM     39  HZ3 LYS     2     316.701 332.494 328.550  1.00  0.00           H  
ATOM     40  C   LYS     2     318.624 327.016 324.483  1.00  0.00           C  
ATOM     41  O   LYS     2     319.448 326.650 323.651  1.00  0.00           O  
ATOM     42  N   ILE     3     317.931 326.140 325.222  1.00  0.00           N  
ATOM     43  H   ILE     3     317.300 326.532 325.909  1.00  0.00           H  
ATOM     44  CA  ILE     3     318.163 324.673 325.322  1.00  0.00           C  
ATOM     45  HA  ILE     3     318.174 324.236 324.322  1.00  0.00           H  
ATOM     46  CB  ILE     3     319.570 324.412 325.924  1.00  0.00           C  
ATOM     47  HB  ILE     3     320.309 324.716 325.180  1.00  0.00           H  
ATOM     48  CG2 ILE     3     319.846 325.322 327.141  1.00  0.00           C  
ATOM     49 HG21 ILE     3     319.025 325.287 327.848  1.00  0.00           H  
ATOM     50 HG22 ILE     3     320.748 325.036 327.661  1.00  0.00           H  
ATOM     51 HG23 ILE     3     319.986 326.356 326.829  1.00  0.00           H  
ATOM     52  CG1 ILE     3     319.815 322.906 326.192  1.00  0.00           C  
ATOM     53 HG12 ILE     3     320.474 322.783 327.039  1.00  0.00           H  
ATOM     54 HG13 ILE     3     318.895 322.379 326.436  1.00  0.00           H  
ATOM     55  CD1 ILE     3     320.487 322.221 324.998  1.00  0.00           C  
ATOM     56 HD11 ILE     3     321.471 322.651 324.825  1.00  0.00           H  
ATOM     57 HD12 ILE     3     320.603 321.156 325.204  1.00  0.00           H  
ATOM     58 HD13 ILE     3     319.881 322.359 324.104  1.00  0.00           H  
ATOM     59  C   ILE     3     316.997 324.026 326.126  1.00  0.00           C  
ATOM     60  O   ILE     3     316.864 324.313 327.303  1.00  0.00           O  
ATOM     61  N   ILE     4     316.116 323.208 325.513  1.00  0.00           N  
ATOM     62  H   ILE     4     316.317 322.913 324.568  1.00  0.00           H  
ATOM     63  CA  ILE     4     314.835 322.746 326.133  1.00  0.00           C  
ATOM     64  HA  ILE     4     314.880 322.981 327.196  1.00  0.00           H  
ATOM     65  CB  ILE     4     313.641 323.601 325.586  1.00  0.00           C  
ATOM     66  HB  ILE     4     313.955 323.989 324.623  1.00  0.00           H  
ATOM     67  CG2 ILE     4     312.330 322.839 325.328  1.00  0.00           C  
ATOM     68 HG21 ILE     4     312.078 322.180 326.161  1.00  0.00           H  
ATOM     69 HG22 ILE     4     311.496 323.530 325.181  1.00  0.00           H  
ATOM     70 HG23 ILE     4     312.425 322.256 324.416  1.00  0.00           H  
ATOM     71  CG1 ILE     4     313.185 324.829 326.425  1.00  0.00           C  
ATOM     72 HG12 ILE     4     312.550 325.441 325.783  1.00  0.00           H  
ATOM     73 HG13 ILE     4     312.558 324.495 327.250  1.00  0.00           H  
ATOM     74  CD1 ILE     4     314.228 325.776 327.016  1.00  0.00           C  
ATOM     75 HD11 ILE     4     314.982 326.033 326.274  1.00  0.00           H  
ATOM     76 HD12 ILE     4     313.732 326.691 327.340  1.00  0.00           H  
ATOM     77 HD13 ILE     4     314.681 325.318 327.894  1.00  0.00           H  
ATOM     78  C   ILE     4     314.681 321.192 326.131  1.00  0.00           C  
ATOM     79  O   ILE     4     315.089 320.585 327.115  1.00  0.00           O  
ATOM     80  N   SER     5     314.122 320.560 325.077  1.00  0.00           N  
ATOM     81  H   SER     5     313.890 321.134 324.281  1.00  0.00           H  
ATOM     82  CA  SER     5     313.672 319.142 324.962  1.00  0.00           C  
ATOM     83  HA  SER     5     314.484 318.474 325.248  1.00  0.00           H  
ATOM     84  CB  SER     5     312.442 318.858 325.849  1.00  0.00           C  
ATOM     85  HB2 SER     5     311.714 319.662 325.727  1.00  0.00           H  
ATOM     86  HB3 SER     5     311.974 317.926 325.525  1.00  0.00           H  
ATOM     87  OG  SER     5     312.779 318.717 327.217  1.00  0.00           O  
ATOM     88  HG  SER     5     311.976 318.481 327.722  1.00  0.00           H  
ATOM     89  C   SER     5     313.251 318.807 323.516  1.00  0.00           C  
ATOM     90  O   SER     5     312.889 319.720 322.769  1.00  0.00           O  
ATOM     91  N   ILE     6     313.287 317.523 323.119  1.00  0.00           N  
ATOM     92  H   ILE     6     313.523 316.825 323.812  1.00  0.00           H  
ATOM     93  CA  ILE     6     313.131 317.047 321.720  1.00  0.00           C  
ATOM     94  HA  ILE     6     313.341 317.894 321.066  1.00  0.00           H  
ATOM     95  CB  ILE     6     314.171 315.947 321.372  1.00  0.00           C  
ATOM     96  HB  ILE     6     314.105 315.796 320.293  1.00  0.00           H  
ATOM     97  CG2 ILE     6     315.599 316.415 321.672  1.00  0.00           C  
ATOM     98 HG21 ILE     6     315.754 316.479 322.747  1.00  0.00           H  
ATOM     99 HG22 ILE     6     316.321 315.725 321.239  1.00  0.00           H  
ATOM    100 HG23 ILE     6     315.774 317.388 321.232  1.00  0.00           H  
ATOM    101  CG1 ILE     6     313.942 314.572 322.046  1.00  0.00           C  
ATOM    102 HG12 ILE     6     314.351 314.585 323.057  1.00  0.00           H  
ATOM    103 HG13 ILE     6     312.879 314.352 322.124  1.00  0.00           H  
ATOM    104  CD1 ILE     6     314.574 313.417 321.256  1.00  0.00           C  
ATOM    105 HD11 ILE     6     315.633 313.595 321.090  1.00  0.00           H  
ATOM    106 HD12 ILE     6     314.453 312.487 321.812  1.00  0.00           H  
ATOM    107 HD13 ILE     6     314.082 313.318 320.290  1.00  0.00           H  
ATOM    108  C   ILE     6     311.730 316.539 321.320  1.00  0.00           C  
ATOM    109  O   ILE     6     310.944 316.078 322.151  1.00  0.00           O  
ATOM    110  N   SER     7     311.446 316.603 320.013  1.00  0.00           N  
ATOM    111  H   SER     7     312.107 317.091 319.419  1.00  0.00           H  
ATOM    112  CA  SER     7     310.310 315.932 319.348  1.00  0.00           C  
ATOM    113  HA  SER     7     309.388 316.182 319.874  1.00  0.00           H  
ATOM    114  CB  SER     7     310.209 316.457 317.911  1.00  0.00           C  
ATOM    115  HB2 SER     7     310.061 317.539 317.929  1.00  0.00           H  
ATOM    116  HB3 SER     7     311.144 316.241 317.395  1.00  0.00           H  
ATOM    117  OG  SER     7     309.140 315.844 317.210  1.00  0.00           O  
ATOM    118  HG  SER     7     309.165 316.127 316.273  1.00  0.00           H  
ATOM    119  C   SER     7     310.469 314.393 319.331  1.00  0.00           C  
ATOM    120  O   SER     7     311.594 313.889 319.252  1.00  0.00           O  
ATOM    121  N   GLU     8     309.365 313.633 319.358  1.00  0.00           N  
ATOM    122  H   GLU     8     308.472 314.107 319.369  1.00  0.00           H  
ATOM    123  CA  GLU     8     309.349 312.156 319.287  1.00  0.00           C  
ATOM    124  HA  GLU     8     310.380 311.799 319.274  1.00  0.00           H  
ATOM    125  CB  GLU     8     308.746 311.541 320.569  1.00  0.00           C  
ATOM    126  HB2 GLU     8     308.710 310.460 320.427  1.00  0.00           H  
ATOM    127  HB3 GLU     8     309.432 311.738 321.394  1.00  0.00           H  
ATOM    128  CG  GLU     8     307.346 312.036 320.980  1.00  0.00           C  
ATOM    129  HG2 GLU     8     307.433 313.049 321.378  1.00  0.00           H  
ATOM    130  HG3 GLU     8     306.702 312.086 320.101  1.00  0.00           H  
ATOM    131  CD  GLU     8     306.676 311.128 322.037  1.00  0.00           C  
ATOM    132  OE1 GLU     8     305.421 311.112 322.111  1.00  0.00           O  
ATOM    133  OE2 GLU     8     307.374 310.436 322.821  1.00  0.00           O  
ATOM    134  C   GLU     8     308.724 311.599 317.983  1.00  0.00           C  
ATOM    135  O   GLU     8     307.604 311.080 317.959  1.00  0.00           O  
ATOM    136  N   THR     9     309.491 311.651 316.888  1.00  0.00           N  
ATOM    137  H   THR     9     310.378 312.126 316.969  1.00  0.00           H  
ATOM    138  CA  THR     9     309.185 310.974 315.604  1.00  0.00           C  
ATOM    139  HA  THR     9     308.117 310.785 315.560  1.00  0.00           H  
ATOM    140  CB  THR     9     309.513 311.907 314.422  1.00  0.00           C  
ATOM    141  HB  THR     9     310.531 312.275 314.535  1.00  0.00           H  
ATOM    142  CG2 THR     9     309.366 311.257 313.043  1.00  0.00           C  
ATOM    143 HG21 THR     9     308.350 310.881 312.913  1.00  0.00           H  
ATOM    144 HG22 THR     9     309.574 311.993 312.266  1.00  0.00           H  
ATOM    145 HG23 THR     9     310.076 310.438 312.929  1.00  0.00           H  
ATOM    146  OG1 THR     9     308.634 313.015 314.446  1.00  0.00           O  
ATOM    147  HG1 THR     9     308.956 313.678 313.806  1.00  0.00           H  
ATOM    148  C   THR     9     309.949 309.629 315.539  1.00  0.00           C  
ATOM    149  O   THR     9     311.135 309.614 315.878  1.00  0.00           O  
ATOM    150  N   PRO    10     309.346 308.497 315.105  1.00  0.00           N  
ATOM    151  CD  PRO    10     307.976 308.356 314.620  1.00  0.00           C  
ATOM    152  HD2 PRO    10     307.955 308.529 313.543  1.00  0.00           H  
ATOM    153  HD3 PRO    10     307.275 309.021 315.121  1.00  0.00           H  
ATOM    154  CG  PRO    10     307.580 306.913 314.914  1.00  0.00           C  
ATOM    155  HG2 PRO    10     306.817 306.553 314.223  1.00  0.00           H  
ATOM    156  HG3 PRO    10     307.240 306.829 315.947  1.00  0.00           H  
ATOM    157  CB  PRO    10     308.897 306.166 314.743  1.00  0.00           C  
ATOM    158  HB2 PRO    10     309.066 305.974 313.681  1.00  0.00           H  
ATOM    159  HB3 PRO    10     308.906 305.231 315.303  1.00  0.00           H  
ATOM    160  CA  PRO    10     309.937 307.157 315.281  1.00  0.00           C  
ATOM    161  HA  PRO    10     310.038 306.985 316.354  1.00  0.00           H  
ATOM    162  C   PRO    10     311.307 306.898 314.636  1.00  0.00           C  
ATOM    163  O   PRO    10     312.164 306.256 315.248  1.00  0.00           O  
ATOM    164  N   ASN    11     311.513 307.367 313.400  1.00  0.00           N  
ATOM    165  H   ASN    11     310.756 307.876 312.962  1.00  0.00           H  
ATOM    166  CA  ASN    11     312.689 307.056 312.572  1.00  0.00           C  
ATOM    167  HA  ASN    11     313.365 306.404 313.128  1.00  0.00           H  
ATOM    168  CB  ASN    11     312.186 306.283 311.332  1.00  0.00           C  
ATOM    169  HB2 ASN    11     311.471 305.521 311.643  1.00  0.00           H  
ATOM    170  HB3 ASN    11     311.670 306.978 310.668  1.00  0.00           H  
ATOM    171  CG  ASN    11     313.289 305.571 310.553  1.00  0.00           C  
ATOM    172  OD1 ASN    11     314.334 305.198 311.073  1.00  0.00           O  
ATOM    173  ND2 ASN    11     313.080 305.331 309.276  1.00  0.00           N  
ATOM    174 HD21 ASN    11     313.797 304.851 308.751  1.00  0.00           H  
ATOM    175 HD22 ASN    11     312.216 305.615 308.838  1.00  0.00           H  
ATOM    176  C   ASN    11     313.498 308.319 312.208  1.00  0.00           C  
ATOM    177  O   ASN    11     314.140 308.377 311.156  1.00  0.00           O  
ATOM    178  N   HIS    12     313.420 309.372 313.035  1.00  0.00           N  
ATOM    179  H   HIS    12     312.927 309.270 313.912  1.00  0.00           H  
ATOM    180  CA  HIS    12     313.982 310.680 312.681  1.00  0.00           C  
ATOM    181  HA  HIS    12     313.602 310.908 311.682  1.00  0.00           H  
ATOM    182  CB  HIS    12     313.436 311.797 313.589  1.00  0.00           C  
ATOM    183  HB2 HIS    12     313.555 312.735 313.059  1.00  0.00           H  
ATOM    184  HB3 HIS    12     312.365 311.642 313.687  1.00  0.00           H  
ATOM    185  CG  HIS    12     314.020 311.986 314.980  1.00  0.00           C  
ATOM    186  ND1 HIS    12     315.326 312.406 315.280  1.00  0.00           N  
ATOM    187  CE1 HIS    12     315.358 312.615 316.604  1.00  0.00           C  
ATOM    188  HE1 HIS    12     316.224 312.955 317.163  1.00  0.00           H  
ATOM    189  NE2 HIS    12     314.140 312.392 317.149  1.00  0.00           N  
ATOM    190  HE2 HIS    12     313.893 312.530 318.116  1.00  0.00           H  
ATOM    191  CD2 HIS    12     313.298 312.007 316.127  1.00  0.00           C  
ATOM    192  HD2 HIS    12     312.237 311.813 316.219  1.00  0.00           H  
ATOM    193  C   HIS    12     315.515 310.661 312.568  1.00  0.00           C  
ATOM    194  O   HIS    12     316.213 310.098 313.410  1.00  0.00           O  
ATOM    195  N   ASN    13     316.030 311.255 311.484  1.00  0.00           N  
ATOM    196  H   ASN    13     315.387 311.580 310.776  1.00  0.00           H  
ATOM    197  CA  ASN    13     317.458 311.560 311.300  1.00  0.00           C  
ATOM    198  HA  ASN    13     318.052 310.765 311.753  1.00  0.00           H  
ATOM    199  CB  ASN    13     317.785 311.596 309.796  1.00  0.00           C  
ATOM    200  HB2 ASN    13     317.333 312.481 309.344  1.00  0.00           H  
ATOM    201  HB3 ASN    13     318.866 311.679 309.669  1.00  0.00           H  
ATOM    202  CG  ASN    13     317.317 310.349 309.061  1.00  0.00           C  
ATOM    203  OD1 ASN    13     317.870 309.267 309.207  1.00  0.00           O  
ATOM    204  ND2 ASN    13     316.278 310.453 308.259  1.00  0.00           N  
ATOM    205 HD21 ASN    13     315.947 309.621 307.794  1.00  0.00           H  
ATOM    206 HD22 ASN    13     315.828 311.343 308.108  1.00  0.00           H  
ATOM    207  C   ASN    13     317.848 312.890 311.980  1.00  0.00           C  
ATOM    208  O   ASN    13     319.027 313.162 312.213  1.00  0.00           O  
ATOM    209  N   THR    14     316.838 313.724 312.239  1.00  0.00           N  
ATOM    210  H   THR    14     315.906 313.378 312.068  1.00  0.00           H  
ATOM    211  CA  THR    14     316.890 315.107 312.716  1.00  0.00           C  
ATOM    212  HA  THR    14     317.548 315.163 313.583  1.00  0.00           H  
ATOM    213  CB  THR    14     317.444 316.022 311.624  1.00  0.00           C  
ATOM    214  HB  THR    14     318.398 315.628 311.283  1.00  0.00           H  
ATOM    215  CG2 THR    14     316.537 316.215 310.407  1.00  0.00           C  
ATOM    216 HG21 THR    14     315.623 316.738 310.687  1.00  0.00           H  
ATOM    217 HG22 THR    14     317.064 316.798 309.651  1.00  0.00           H  
ATOM    218 HG23 THR    14     316.282 315.246 309.977  1.00  0.00           H  
ATOM    219  OG1 THR    14     317.641 317.262 312.235  1.00  0.00           O  
ATOM    220  HG1 THR    14     317.840 317.933 311.567  1.00  0.00           H  
ATOM    221  C   THR    14     315.484 315.554 313.141  1.00  0.00           C  
ATOM    222  O   THR    14     314.492 314.973 312.690  1.00  0.00           O  
ATOM    223  N   MET    15     315.366 316.580 313.987  1.00  0.00           N  
ATOM    224  H   MET    15     316.205 317.087 314.238  1.00  0.00           H  
ATOM    225  CA  MET    15     314.112 316.928 314.671  1.00  0.00           C  
ATOM    226  HA  MET    15     313.291 316.790 313.964  1.00  0.00           H  
ATOM    227  CB  MET    15     313.921 315.926 315.834  1.00  0.00           C  
ATOM    228  HB2 MET    15     312.859 315.853 316.061  1.00  0.00           H  
ATOM    229  HB3 MET    15     314.229 314.937 315.504  1.00  0.00           H  
ATOM    230  CG  MET    15     314.668 316.265 317.136  1.00  0.00           C  
ATOM    231  HG2 MET    15     314.093 317.031 317.649  1.00  0.00           H  
ATOM    232  HG3 MET    15     314.669 315.384 317.778  1.00  0.00           H  
ATOM    233  SD  MET    15     316.378 316.869 316.978  1.00  0.00           S  
ATOM    234  CE  MET    15     316.565 317.716 318.565  1.00  0.00           C  
ATOM    235  HE1 MET    15     316.838 316.981 319.319  1.00  0.00           H  
ATOM    236  HE2 MET    15     317.353 318.464 318.498  1.00  0.00           H  
ATOM    237  HE3 MET    15     315.633 318.210 318.842  1.00  0.00           H  
ATOM    238  C   MET    15     314.047 318.390 315.150  1.00  0.00           C  
ATOM    239  O   MET    15     314.998 319.158 314.983  1.00  0.00           O  
ATOM    240  N   LYS    16     312.916 318.774 315.760  1.00  0.00           N  
ATOM    241  H   LYS    16     312.166 318.101 315.836  1.00  0.00           H  
ATOM    242  CA  LYS    16     312.734 320.076 316.428  1.00  0.00           C  
ATOM    243  HA  LYS    16     313.502 320.763 316.061  1.00  0.00           H  
ATOM    244  CB  LYS    16     311.368 320.683 316.066  1.00  0.00           C  
ATOM    245  HB2 LYS    16     310.560 320.021 316.382  1.00  0.00           H  
ATOM    246  HB3 LYS    16     311.254 321.631 316.596  1.00  0.00           H  
ATOM    247  CG  LYS    16     311.275 320.934 314.554  1.00  0.00           C  
ATOM    248  HG2 LYS    16     312.278 320.962 314.135  1.00  0.00           H  
ATOM    249  HG3 LYS    16     310.725 320.117 314.084  1.00  0.00           H  
ATOM    250  CD  LYS    16     310.605 322.273 314.244  1.00  0.00           C  
ATOM    251  HD2 LYS    16     309.608 322.296 314.690  1.00  0.00           H  
ATOM    252  HD3 LYS    16     311.214 323.069 314.677  1.00  0.00           H  
ATOM    253  CE  LYS    16     310.505 322.480 312.730  1.00  0.00           C  
ATOM    254  HE2 LYS    16     311.498 322.344 312.292  1.00  0.00           H  
ATOM    255  HE3 LYS    16     309.848 321.712 312.311  1.00  0.00           H  
ATOM    256  NZ  LYS    16     309.982 323.837 312.414  1.00  0.00           N  
ATOM    257  HZ1 LYS    16     310.569 324.556 312.816  1.00  0.00           H  
ATOM    258  HZ2 LYS    16     309.930 323.990 311.412  1.00  0.00           H  
ATOM    259  HZ3 LYS    16     309.048 323.965 312.788  1.00  0.00           H  
ATOM    260  C   LYS    16     312.937 320.013 317.941  1.00  0.00           C  
ATOM    261  O   LYS    16     312.905 318.947 318.559  1.00  0.00           O  
ATOM    262  N   ILE    17     313.129 321.194 318.523  1.00  0.00           N  
ATOM    263  H   ILE    17     313.100 322.012 317.928  1.00  0.00           H  
ATOM    264  CA  ILE    17     313.474 321.417 319.927  1.00  0.00           C  
ATOM    265  HA  ILE    17     313.240 320.508 320.480  1.00  0.00           H  
ATOM    266  CB  ILE    17     315.004 321.652 320.016  1.00  0.00           C  
ATOM    267  HB  ILE    17     315.493 320.901 319.393  1.00  0.00           H  
ATOM    268  CG2 ILE    17     315.428 323.010 319.453  1.00  0.00           C  
ATOM    269 HG21 ILE    17     315.063 323.815 320.074  1.00  0.00           H  
ATOM    270 HG22 ILE    17     316.516 323.064 319.394  1.00  0.00           H  
ATOM    271 HG23 ILE    17     315.014 323.142 318.453  1.00  0.00           H  
ATOM    272  CG1 ILE    17     315.541 321.482 321.449  1.00  0.00           C  
ATOM    273 HG12 ILE    17     316.463 322.048 321.580  1.00  0.00           H  
ATOM    274 HG13 ILE    17     314.800 321.825 322.169  1.00  0.00           H  
ATOM    275  CD1 ILE    17     315.871 320.022 321.732  1.00  0.00           C  
ATOM    276 HD11 ILE    17     316.776 319.733 321.196  1.00  0.00           H  
ATOM    277 HD12 ILE    17     316.016 319.881 322.801  1.00  0.00           H  
ATOM    278 HD13 ILE    17     315.045 319.400 321.402  1.00  0.00           H  
ATOM    279  C   ILE    17     312.574 322.544 320.470  1.00  0.00           C  
ATOM    280  O   ILE    17     312.517 323.644 319.917  1.00  0.00           O  
ATOM    281  N   THR    18     311.844 322.284 321.557  1.00  0.00           N  
ATOM    282  H   THR    18     311.910 321.347 321.950  1.00  0.00           H  
ATOM    283  CA  THR    18     310.716 323.134 322.014  1.00  0.00           C  
ATOM    284  HA  THR    18     310.077 323.270 321.141  1.00  0.00           H  
ATOM    285  CB  THR    18     309.837 322.335 323.008  1.00  0.00           C  
ATOM    286  HB  THR    18     310.454 321.921 323.799  1.00  0.00           H  
ATOM    287  CG2 THR    18     308.674 323.081 323.663  1.00  0.00           C  
ATOM    288 HG21 THR    18     308.077 323.588 322.905  1.00  0.00           H  
ATOM    289 HG22 THR    18     308.043 322.378 324.208  1.00  0.00           H  
ATOM    290 HG23 THR    18     309.056 323.812 324.375  1.00  0.00           H  
ATOM    291  OG1 THR    18     309.282 321.245 322.300  1.00  0.00           O  
ATOM    292  HG1 THR    18     308.872 320.632 322.939  1.00  0.00           H  
ATOM    293  C   THR    18     311.061 324.588 322.420  1.00  0.00           C  
ATOM    294  O   THR    18     310.165 325.427 322.455  1.00  0.00           O  
ATOM    295  N   LEU    19     312.343 324.959 322.605  1.00  0.00           N  
ATOM    296  H   LEU    19     313.053 324.248 322.521  1.00  0.00           H  
ATOM    297  CA  LEU    19     312.751 326.380 322.752  1.00  0.00           C  
ATOM    298  HA  LEU    19     312.214 326.807 323.604  1.00  0.00           H  
ATOM    299  CB  LEU    19     314.267 326.532 323.028  1.00  0.00           C  
ATOM    300  HB2 LEU    19     314.465 327.602 323.132  1.00  0.00           H  
ATOM    301  HB3 LEU    19     314.496 326.106 324.002  1.00  0.00           H  
ATOM    302  CG  LEU    19     315.228 325.964 321.955  1.00  0.00           C  
ATOM    303  HG  LEU    19     314.694 325.687 321.060  1.00  0.00           H  
ATOM    304  CD1 LEU    19     316.317 326.947 321.558  1.00  0.00           C  
ATOM    305 HD11 LEU    19     316.883 327.229 322.438  1.00  0.00           H  
ATOM    306 HD12 LEU    19     317.000 326.472 320.848  1.00  0.00           H  
ATOM    307 HD13 LEU    19     315.863 327.821 321.086  1.00  0.00           H  
ATOM    308  CD2 LEU    19     315.935 324.734 322.491  1.00  0.00           C  
ATOM    309 HD21 LEU    19     315.209 323.951 322.687  1.00  0.00           H  
ATOM    310 HD22 LEU    19     316.682 324.377 321.777  1.00  0.00           H  
ATOM    311 HD23 LEU    19     316.432 325.007 323.409  1.00  0.00           H  
ATOM    312  C   LEU    19     312.383 327.230 321.523  1.00  0.00           C  
ATOM    313  O   LEU    19     311.998 328.390 321.638  1.00  0.00           O  
ATOM    314  N   SER    20     312.538 326.645 320.334  1.00  0.00           N  
ATOM    315  H   SER    20     312.779 325.659 320.310  1.00  0.00           H  
ATOM    316  CA  SER    20     312.434 327.349 319.057  1.00  0.00           C  
ATOM    317  HA  SER    20     312.991 328.284 319.110  1.00  0.00           H  
ATOM    318  CB  SER    20     313.062 326.466 317.993  1.00  0.00           C  
ATOM    319  HB2 SER    20     314.002 326.069 318.369  1.00  0.00           H  
ATOM    320  HB3 SER    20     312.400 325.631 317.757  1.00  0.00           H  
ATOM    321  OG  SER    20     313.310 327.225 316.841  1.00  0.00           O  
ATOM    322  HG  SER    20     313.752 326.606 316.232  1.00  0.00           H  
ATOM    323  C   SER    20     310.984 327.657 318.693  1.00  0.00           C  
ATOM    324  O   SER    20     310.670 328.711 318.141  1.00  0.00           O  
ATOM    325  N   GLU    21     310.095 326.748 319.094  1.00  0.00           N  
ATOM    326  H   GLU    21     310.455 325.900 319.505  1.00  0.00           H  
ATOM    327  CA  GLU    21     308.643 326.887 319.001  1.00  0.00           C  
ATOM    328  HA  GLU    21     308.393 327.233 317.996  1.00  0.00           H  
ATOM    329  CB  GLU    21     307.994 325.505 319.206  1.00  0.00           C  
ATOM    330  HB2 GLU    21     308.105 325.208 320.250  1.00  0.00           H  
ATOM    331  HB3 GLU    21     306.929 325.589 318.991  1.00  0.00           H  
ATOM    332  CG  GLU    21     308.593 324.393 318.320  1.00  0.00           C  
ATOM    333  HG2 GLU    21     309.573 324.116 318.719  1.00  0.00           H  
ATOM    334  HG3 GLU    21     307.961 323.506 318.396  1.00  0.00           H  
ATOM    335  CD  GLU    21     308.725 324.807 316.838  1.00  0.00           C  
ATOM    336  OE1 GLU    21     307.694 325.132 316.199  1.00  0.00           O  
ATOM    337  OE2 GLU    21     309.855 324.793 316.295  1.00  0.00           O  
ATOM    338  C   GLU    21     308.094 327.944 319.984  1.00  0.00           C  
ATOM    339  O   GLU    21     307.079 328.582 319.691  1.00  0.00           O  
ATOM    340  N   SER    22     308.766 328.163 321.126  1.00  0.00           N  
ATOM    341  H   SER    22     309.534 327.548 321.356  1.00  0.00           H  
ATOM    342  CA  SER    22     308.488 329.283 322.045  1.00  0.00           C  
ATOM    343  HA  SER    22     307.407 329.369 322.160  1.00  0.00           H  
ATOM    344  CB  SER    22     309.068 329.022 323.441  1.00  0.00           C  
ATOM    345  HB2 SER    22     310.141 328.836 323.372  1.00  0.00           H  
ATOM    346  HB3 SER    22     308.912 329.909 324.058  1.00  0.00           H  
ATOM    347  OG  SER    22     308.422 327.913 324.051  1.00  0.00           O  
ATOM    348  HG  SER    22     308.637 327.910 325.006  1.00  0.00           H  
ATOM    349  C   SER    22     308.992 330.642 321.529  1.00  0.00           C  
ATOM    350  O   SER    22     308.306 331.652 321.709  1.00  0.00           O  
ATOM    351  N   ARG    23     310.175 330.688 320.890  1.00  0.00           N  
ATOM    352  H   ARG    23     310.706 329.826 320.835  1.00  0.00           H  
ATOM    353  CA  ARG    23     310.696 331.872 320.167  1.00  0.00           C  
ATOM    354  HA  ARG    23     310.394 332.747 320.744  1.00  0.00           H  
ATOM    355  CB  ARG    23     312.246 331.793 320.173  1.00  0.00           C  
ATOM    356  HB2 ARG    23     312.562 331.538 321.187  1.00  0.00           H  
ATOM    357  HB3 ARG    23     312.554 330.967 319.528  1.00  0.00           H  
ATOM    358  CG  ARG    23     313.046 333.051 319.765  1.00  0.00           C  
ATOM    359  HG2 ARG    23     314.100 332.865 319.969  1.00  0.00           H  
ATOM    360  HG3 ARG    23     312.961 333.200 318.690  1.00  0.00           H  
ATOM    361  CD  ARG    23     312.664 334.353 320.489  1.00  0.00           C  
ATOM    362  HD2 ARG    23     311.582 334.467 320.498  1.00  0.00           H  
ATOM    363  HD3 ARG    23     313.005 334.298 321.525  1.00  0.00           H  
ATOM    364  NE  ARG    23     313.293 335.516 319.823  1.00  0.00           N  
ATOM    365  HE  ARG    23     314.286 335.450 319.649  1.00  0.00           H  
ATOM    366  CZ  ARG    23     312.714 336.634 319.413  1.00  0.00           C  
ATOM    367  NH1 ARG    23     313.399 337.523 318.754  1.00  0.00           N  
ATOM    368 HH11 ARG    23     314.373 337.366 318.549  1.00  0.00           H  
ATOM    369 HH12 ARG    23     312.959 338.371 318.433  1.00  0.00           H  
ATOM    370  NH2 ARG    23     311.456 336.897 319.634  1.00  0.00           N  
ATOM    371 HH21 ARG    23     310.913 336.277 320.210  1.00  0.00           H  
ATOM    372 HH22 ARG    23     311.049 337.759 319.310  1.00  0.00           H  
ATOM    373  C   ARG    23     310.020 332.028 318.780  1.00  0.00           C  
ATOM    374  O   ARG    23     309.068 331.319 318.455  1.00  0.00           O  
ATOM    375  N   GLU    24     310.477 332.986 317.967  1.00  0.00           N  
ATOM    376  H   GLU    24     311.232 333.566 318.297  1.00  0.00           H  
ATOM    377  CA  GLU    24     309.870 333.367 316.674  1.00  0.00           C  
ATOM    378  HA  GLU    24     308.962 332.787 316.513  1.00  0.00           H  
ATOM    379  CB  GLU    24     309.462 334.854 316.729  1.00  0.00           C  
ATOM    380  HB2 GLU    24     310.358 335.462 316.863  1.00  0.00           H  
ATOM    381  HB3 GLU    24     309.007 335.140 315.780  1.00  0.00           H  
ATOM    382  CG  GLU    24     308.468 335.194 317.855  1.00  0.00           C  
ATOM    383  HG2 GLU    24     308.967 335.053 318.817  1.00  0.00           H  
ATOM    384  HG3 GLU    24     308.218 336.255 317.777  1.00  0.00           H  
ATOM    385  CD  GLU    24     307.160 334.371 317.818  1.00  0.00           C  
ATOM    386  OE1 GLU    24     306.589 334.097 318.903  1.00  0.00           O  
ATOM    387  OE2 GLU    24     306.659 334.032 316.717  1.00  0.00           O  
ATOM    388  C   GLU    24     310.761 333.056 315.446  1.00  0.00           C  
ATOM    389  O   GLU    24     310.500 333.545 314.343  1.00  0.00           O  
ATOM    390  N   GLY    25     311.799 332.225 315.619  1.00  0.00           N  
ATOM    391  H   GLY    25     311.935 331.841 316.543  1.00  0.00           H  
ATOM    392  CA  GLY    25     312.687 331.745 314.547  1.00  0.00           C  
ATOM    393  HA2 GLY    25     312.607 330.658 314.497  1.00  0.00           H  
ATOM    394  HA3 GLY    25     312.369 332.139 313.582  1.00  0.00           H  
ATOM    395  C   GLY    25     314.161 332.126 314.731  1.00  0.00           C  
ATOM    396  O   GLY    25     314.488 333.217 315.205  1.00  0.00           O  
ATOM    397  N   MET    26     315.052 331.207 314.345  1.00  0.00           N  
ATOM    398  H   MET    26     314.689 330.356 313.937  1.00  0.00           H  
ATOM    399  CA  MET    26     316.512 331.404 314.304  1.00  0.00           C  
ATOM    400  HA  MET    26     316.794 332.152 315.047  1.00  0.00           H  
ATOM    401  CB  MET    26     317.209 330.084 314.676  1.00  0.00           C  
ATOM    402  HB2 MET    26     317.016 329.341 313.901  1.00  0.00           H  
ATOM    403  HB3 MET    26     318.280 330.261 314.723  1.00  0.00           H  
ATOM    404  CG  MET    26     316.771 329.504 316.024  1.00  0.00           C  
ATOM    405  HG2 MET    26     315.717 329.229 315.977  1.00  0.00           H  
ATOM    406  HG3 MET    26     317.340 328.593 316.186  1.00  0.00           H  
ATOM    407  SD  MET    26     317.049 330.579 317.456  1.00  0.00           S  
ATOM    408  CE  MET    26     315.354 330.688 318.088  1.00  0.00           C  
ATOM    409  HE1 MET    26     314.983 329.691 318.329  1.00  0.00           H  
ATOM    410  HE2 MET    26     315.344 331.303 318.986  1.00  0.00           H  
ATOM    411  HE3 MET    26     314.708 331.145 317.339  1.00  0.00           H  
ATOM    412  C   MET    26     316.986 331.929 312.930  1.00  0.00           C  
ATOM    413  O   MET    26     316.169 332.184 312.041  1.00  0.00           O  
ATOM    414  N   THR    27     318.304 332.068 312.724  1.00  0.00           N  
ATOM    415  H   THR    27     318.943 331.856 313.481  1.00  0.00           H  
ATOM    416  CA  THR    27     318.893 332.489 311.436  1.00  0.00           C  
ATOM    417  HA  THR    27     318.254 332.109 310.641  1.00  0.00           H  
ATOM    418  CB  THR    27     318.878 334.022 311.293  1.00  0.00           C  
ATOM    419  HB  THR    27     317.883 334.381 311.563  1.00  0.00           H  
ATOM    420  CG2 THR    27     319.910 334.768 312.145  1.00  0.00           C  
ATOM    421 HG21 THR    27     320.917 334.601 311.758  1.00  0.00           H  
ATOM    422 HG22 THR    27     319.698 335.837 312.123  1.00  0.00           H  
ATOM    423 HG23 THR    27     319.861 334.423 313.178  1.00  0.00           H  
ATOM    424  OG1 THR    27     319.128 334.353 309.943  1.00  0.00           O  
ATOM    425  HG1 THR    27     318.890 335.292 309.813  1.00  0.00           H  
ATOM    426  C   THR    27     320.293 331.904 311.203  1.00  0.00           C  
ATOM    427  O   THR    27     321.130 331.931 312.105  1.00  0.00           O  
ATOM    428  N   SER    28     320.509 331.339 310.006  1.00  0.00           N  
ATOM    429  H   SER    28     319.744 331.399 309.348  1.00  0.00           H  
ATOM    430  CA  SER    28     321.775 330.877 309.397  1.00  0.00           C  
ATOM    431  HA  SER    28     321.618 329.846 309.080  1.00  0.00           H  
ATOM    432  CB  SER    28     322.052 331.665 308.110  1.00  0.00           C  
ATOM    433  HB2 SER    28     322.182 332.722 308.347  1.00  0.00           H  
ATOM    434  HB3 SER    28     322.966 331.286 307.647  1.00  0.00           H  
ATOM    435  OG  SER    28     320.965 331.504 307.205  1.00  0.00           O  
ATOM    436  HG  SER    28     321.199 331.934 306.356  1.00  0.00           H  
ATOM    437  C   SER    28     323.015 330.840 310.308  1.00  0.00           C  
ATOM    438  O   SER    28     323.891 331.708 310.233  1.00  0.00           O  
ATOM    439  N   ASP    29     323.110 329.801 311.140  1.00  0.00           N  
ATOM    440  H   ASP    29     322.346 329.146 311.181  1.00  0.00           H  
ATOM    441  CA  ASP    29     324.235 329.559 312.048  1.00  0.00           C  
ATOM    442  HA  ASP    29     325.124 330.037 311.636  1.00  0.00           H  
ATOM    443  CB  ASP    29     323.953 330.180 313.426  1.00  0.00           C  
ATOM    444  HB2 ASP    29     323.623 331.211 313.290  1.00  0.00           H  
ATOM    445  HB3 ASP    29     323.143 329.631 313.900  1.00  0.00           H  
ATOM    446  CG  ASP    29     325.184 330.199 314.354  1.00  0.00           C  
ATOM    447  OD1 ASP    29     325.005 330.226 315.596  1.00  0.00           O  
ATOM    448  OD2 ASP    29     326.333 330.259 313.852  1.00  0.00           O  
ATOM    449  C   ASP    29     324.505 328.051 312.154  1.00  0.00           C  
ATOM    450  O   ASP    29     323.601 327.253 312.421  1.00  0.00           O  
ATOM    451  N   THR    30     325.742 327.654 311.865  1.00  0.00           N  
ATOM    452  H   THR    30     326.439 328.361 311.679  1.00  0.00           H  
ATOM    453  CA  THR    30     326.224 326.268 311.940  1.00  0.00           C  
ATOM    454  HA  THR    30     325.387 325.573 311.896  1.00  0.00           H  
ATOM    455  CB  THR    30     327.191 325.951 310.775  1.00  0.00           C  
ATOM    456  HB  THR    30     327.502 324.909 310.867  1.00  0.00           H  
ATOM    457  CG2 THR    30     326.594 326.135 309.378  1.00  0.00           C  
ATOM    458 HG21 THR    30     326.180 327.137 309.264  1.00  0.00           H  
ATOM    459 HG22 THR    30     327.368 325.985 308.624  1.00  0.00           H  
ATOM    460 HG23 THR    30     325.817 325.392 309.210  1.00  0.00           H  
ATOM    461  OG1 THR    30     328.345 326.766 310.852  1.00  0.00           O  
ATOM    462  HG1 THR    30     329.007 326.421 310.222  1.00  0.00           H  
ATOM    463  C   THR    30     326.973 326.015 313.249  1.00  0.00           C  
ATOM    464  O   THR    30     327.407 326.943 313.941  1.00  0.00           O  
ATOM    465  N   TYR    31     327.180 324.736 313.559  1.00  0.00           N  
ATOM    466  H   TYR    31     326.728 324.011 313.011  1.00  0.00           H  
ATOM    467  CA  TYR    31     328.099 324.300 314.604  1.00  0.00           C  
ATOM    468  HA  TYR    31     328.833 325.085 314.791  1.00  0.00           H  
ATOM    469  CB  TYR    31     327.392 323.982 315.923  1.00  0.00           C  
ATOM    470  HB2 TYR    31     326.909 323.021 315.818  1.00  0.00           H  
ATOM    471  HB3 TYR    31     328.165 323.849 316.677  1.00  0.00           H  
ATOM    472  CG  TYR    31     326.342 324.917 316.484  1.00  0.00           C  
ATOM    473  CD1 TYR    31     326.681 325.815 317.511  1.00  0.00           C  
ATOM    474  HD1 TYR    31     327.714 325.943 317.805  1.00  0.00           H  
ATOM    475  CE1 TYR    31     325.664 326.493 318.208  1.00  0.00           C  
ATOM    476  HE1 TYR    31     325.914 327.145 319.021  1.00  0.00           H  
ATOM    477  CZ  TYR    31     324.312 326.286 317.876  1.00  0.00           C  
ATOM    478  OH  TYR    31     323.329 326.955 318.539  1.00  0.00           O  
ATOM    479  HH  TYR    31     323.669 327.588 319.193  1.00  0.00           H  
ATOM    480  CE2 TYR    31     323.975 325.395 316.836  1.00  0.00           C  
ATOM    481  HE2 TYR    31     322.938 325.216 316.602  1.00  0.00           H  
ATOM    482  CD2 TYR    31     324.991 324.721 316.135  1.00  0.00           C  
ATOM    483  HD2 TYR    31     324.736 324.014 315.360  1.00  0.00           H  
ATOM    484  C   TYR    31     328.832 323.035 314.143  1.00  0.00           C  
ATOM    485  O   TYR    31     328.237 322.139 313.544  1.00  0.00           O  
ATOM    486  N   THR    32     330.126 322.939 314.454  1.00  0.00           N  
ATOM    487  H   THR    32     330.593 323.760 314.817  1.00  0.00           H  
ATOM    488  CA  THR    32     330.893 321.689 314.273  1.00  0.00           C  
ATOM    489  HA  THR    32     330.196 320.853 314.345  1.00  0.00           H  
ATOM    490  CB  THR    32     331.476 321.648 312.846  1.00  0.00           C  
ATOM    491  HB  THR    32     330.721 322.044 312.164  1.00  0.00           H  
ATOM    492  CG2 THR    32     332.751 322.478 312.676  1.00  0.00           C  
ATOM    493 HG21 THR    32     333.577 322.029 313.229  1.00  0.00           H  
ATOM    494 HG22 THR    32     333.016 322.523 311.619  1.00  0.00           H  
ATOM    495 HG23 THR    32     332.585 323.494 313.034  1.00  0.00           H  
ATOM    496  OG1 THR    32     331.754 320.319 312.452  1.00  0.00           O  
ATOM    497  HG1 THR    32     331.869 320.310 311.483  1.00  0.00           H  
ATOM    498  C   THR    32     331.931 321.443 315.384  1.00  0.00           C  
ATOM    499  O   THR    32     332.598 320.409 315.390  1.00  0.00           O  
ATOM    500  N   LYS    33     332.002 322.358 316.371  1.00  0.00           N  
ATOM    501  H   LYS    33     331.358 323.136 316.311  1.00  0.00           H  
ATOM    502  CA  LYS    33     332.879 322.386 317.564  1.00  0.00           C  
ATOM    503  HA  LYS    33     332.566 321.558 318.198  1.00  0.00           H  
ATOM    504  CB  LYS    33     334.373 322.241 317.162  1.00  0.00           C  
ATOM    505  HB2 LYS    33     334.450 322.013 316.100  1.00  0.00           H  
ATOM    506  HB3 LYS    33     334.880 323.201 317.280  1.00  0.00           H  
ATOM    507  CG  LYS    33     335.184 321.165 317.918  1.00  0.00           C  
ATOM    508  HG2 LYS    33     336.048 320.922 317.298  1.00  0.00           H  
ATOM    509  HG3 LYS    33     335.559 321.589 318.850  1.00  0.00           H  
ATOM    510  CD  LYS    33     334.425 319.863 318.246  1.00  0.00           C  
ATOM    511  HD2 LYS    33     333.846 320.010 319.160  1.00  0.00           H  
ATOM    512  HD3 LYS    33     333.744 319.620 317.434  1.00  0.00           H  
ATOM    513  CE  LYS    33     335.373 318.674 318.436  1.00  0.00           C  
ATOM    514  HE2 LYS    33     335.927 318.524 317.504  1.00  0.00           H  
ATOM    515  HE3 LYS    33     336.096 318.912 319.223  1.00  0.00           H  
ATOM    516  NZ  LYS    33     334.621 317.433 318.781  1.00  0.00           N  
ATOM    517  HZ1 LYS    33     333.921 317.216 318.081  1.00  0.00           H  
ATOM    518  HZ2 LYS    33     335.243 316.636 318.838  1.00  0.00           H  
ATOM    519  HZ3 LYS    33     334.158 317.516 319.677  1.00  0.00           H  
ATOM    520  C   LYS    33     332.612 323.655 318.398  1.00  0.00           C  
ATOM    521  O   LYS    33     331.734 324.443 318.044  1.00  0.00           O  
ATOM    522  N   VAL    34     333.311 323.802 319.527  1.00  0.00           N  
ATOM    523  H   VAL    34     334.026 323.118 319.722  1.00  0.00           H  
ATOM    524  CA  VAL    34     333.027 324.816 320.566  1.00  0.00           C  
ATOM    525  HA  VAL    34     332.051 324.549 320.958  1.00  0.00           H  
ATOM    526  CB  VAL    34     334.008 324.736 321.754  1.00  0.00           C  
ATOM    527  HB  VAL    34     333.705 325.488 322.483  1.00  0.00           H  
ATOM    528  CG1 VAL    34     333.927 323.374 322.454  1.00  0.00           C  
ATOM    529 HG11 VAL    34     334.298 322.580 321.806  1.00  0.00           H  
ATOM    530 HG12 VAL    34     334.531 323.394 323.362  1.00  0.00           H  
ATOM    531 HG13 VAL    34     332.893 323.160 322.731  1.00  0.00           H  
ATOM    532  CG2 VAL    34     335.467 325.020 321.377  1.00  0.00           C  
ATOM    533 HG21 VAL    34     335.561 326.028 320.975  1.00  0.00           H  
ATOM    534 HG22 VAL    34     336.096 324.949 322.265  1.00  0.00           H  
ATOM    535 HG23 VAL    34     335.821 324.304 320.635  1.00  0.00           H  
ATOM    536  C   VAL    34     332.914 326.269 320.067  1.00  0.00           C  
ATOM    537  O   VAL    34     333.670 326.709 319.198  1.00  0.00           O  
ATOM    538  N   ASP    35     331.988 327.021 320.669  1.00  0.00           N  
ATOM    539  H   ASP    35     331.381 326.555 321.336  1.00  0.00           H  
ATOM    540  CA  ASP    35     331.667 328.432 320.402  1.00  0.00           C  
ATOM    541  HA  ASP    35     332.563 328.947 320.056  1.00  0.00           H  
ATOM    542  CB  ASP    35     330.568 328.526 319.323  1.00  0.00           C  
ATOM    543  HB2 ASP    35     329.890 327.674 319.422  1.00  0.00           H  
ATOM    544  HB3 ASP    35     329.977 329.424 319.507  1.00  0.00           H  
ATOM    545  CG  ASP    35     331.076 328.622 317.873  1.00  0.00           C  
ATOM    546  OD1 ASP    35     330.315 328.234 316.954  1.00  0.00           O  
ATOM    547  OD2 ASP    35     332.179 329.167 317.622  1.00  0.00           O  
ATOM    548  C   ASP    35     331.180 329.172 321.669  1.00  0.00           C  
ATOM    549  O   ASP    35     330.590 328.582 322.580  1.00  0.00           O  
ATOM    550  N   ASP    36     331.446 330.481 321.728  1.00  0.00           N  
ATOM    551  H   ASP    36     331.909 330.903 320.934  1.00  0.00           H  
ATOM    552  CA  ASP    36     330.863 331.421 322.701  1.00  0.00           C  
ATOM    553  HA  ASP    36     330.703 330.896 323.643  1.00  0.00           H  
ATOM    554  CB  ASP    36     331.856 332.569 322.985  1.00  0.00           C  
ATOM    555  HB2 ASP    36     331.447 333.191 323.784  1.00  0.00           H  
ATOM    556  HB3 ASP    36     332.776 332.128 323.375  1.00  0.00           H  
ATOM    557  CG  ASP    36     332.222 333.470 321.784  1.00  0.00           C  
ATOM    558  OD1 ASP    36     332.870 334.519 322.017  1.00  0.00           O  
ATOM    559  OD2 ASP    36     331.888 333.156 320.616  1.00  0.00           O  
ATOM    560  C   ASP    36     329.474 331.923 322.225  1.00  0.00           C  
ATOM    561  O   ASP    36     328.857 331.313 321.350  1.00  0.00           O  
ATOM    562  N   SER    37     328.941 333.008 322.814  1.00  0.00           N  
ATOM    563  H   SER    37     329.489 333.453 323.539  1.00  0.00           H  
ATOM    564  CA  SER    37     327.666 333.683 322.448  1.00  0.00           C  
ATOM    565  HA  SER    37     327.584 334.573 323.072  1.00  0.00           H  
ATOM    566  CB  SER    37     327.707 334.188 320.986  1.00  0.00           C  
ATOM    567  HB2 SER    37     326.929 334.940 320.847  1.00  0.00           H  
ATOM    568  HB3 SER    37     328.672 334.667 320.803  1.00  0.00           H  
ATOM    569  OG  SER    37     327.509 333.161 320.027  1.00  0.00           O  
ATOM    570  HG  SER    37     328.088 332.418 320.303  1.00  0.00           H  
ATOM    571  C   SER    37     326.400 332.845 322.736  1.00  0.00           C  
ATOM    572  O   SER    37     325.303 333.177 322.282  1.00  0.00           O  
ATOM    573  N   GLN    38     326.542 331.777 323.531  1.00  0.00           N  
ATOM    574  H   GLN    38     327.457 331.636 323.935  1.00  0.00           H  
ATOM    575  CA  GLN    38     325.563 330.694 323.732  1.00  0.00           C  
ATOM    576  HA  GLN    38     324.583 331.020 323.381  1.00  0.00           H  
ATOM    577  CB  GLN    38     326.052 329.518 322.856  1.00  0.00           C  
ATOM    578  HB2 GLN    38     327.111 329.361 323.071  1.00  0.00           H  
ATOM    579  HB3 GLN    38     325.537 328.602 323.124  1.00  0.00           H  
ATOM    580  CG  GLN    38     325.871 329.747 321.340  1.00  0.00           C  
ATOM    581  HG2 GLN    38     324.875 329.419 321.039  1.00  0.00           H  
ATOM    582  HG3 GLN    38     325.942 330.806 321.108  1.00  0.00           H  
ATOM    583  CD  GLN    38     326.916 329.024 320.486  1.00  0.00           C  
ATOM    584  OE1 GLN    38     327.491 328.012 320.865  1.00  0.00           O  
ATOM    585  NE2 GLN    38     327.146 329.475 319.268  1.00  0.00           N  
ATOM    586 HE21 GLN    38     327.837 329.001 318.710  1.00  0.00           H  
ATOM    587 HE22 GLN    38     326.685 330.304 318.929  1.00  0.00           H  
ATOM    588  C   GLN    38     325.422 330.275 325.224  1.00  0.00           C  
ATOM    589  O   GLN    38     326.209 330.733 326.058  1.00  0.00           O  
ATOM    590  N   PRO    39     324.459 329.392 325.596  1.00  0.00           N  
ATOM    591  CD  PRO    39     323.393 328.868 324.750  1.00  0.00           C  
ATOM    592  HD2 PRO    39     323.641 327.850 324.459  1.00  0.00           H  
ATOM    593  HD3 PRO    39     323.199 329.477 323.867  1.00  0.00           H  
ATOM    594  CG  PRO    39     322.157 328.837 325.635  1.00  0.00           C  
ATOM    595  HG2 PRO    39     321.431 328.106 325.277  1.00  0.00           H  
ATOM    596  HG3 PRO    39     321.723 329.834 325.706  1.00  0.00           H  
ATOM    597  CB  PRO    39     322.734 328.441 326.982  1.00  0.00           C  
ATOM    598  HB2 PRO    39     322.821 327.353 327.019  1.00  0.00           H  
ATOM    599  HB3 PRO    39     322.109 328.794 327.803  1.00  0.00           H  
ATOM    600  CA  PRO    39     324.126 329.094 327.004  1.00  0.00           C  
ATOM    601  HA  PRO    39     324.058 330.036 327.551  1.00  0.00           H  
ATOM    602  C   PRO    39     325.081 328.152 327.759  1.00  0.00           C  
ATOM    603  O   PRO    39     324.946 328.025 328.975  1.00  0.00           O  
ATOM    604  N   ALA    40     325.963 327.447 327.030  1.00  0.00           N  
ATOM    605  H   ALA    40     326.000 327.695 326.052  1.00  0.00           H  
ATOM    606  CA  ALA    40     326.852 326.333 327.427  1.00  0.00           C  
ATOM    607  HA  ALA    40     327.761 326.450 326.834  1.00  0.00           H  
ATOM    608  CB  ALA    40     327.316 326.387 328.893  1.00  0.00           C  
ATOM    609  HB1 ALA    40     326.500 326.127 329.568  1.00  0.00           H  
ATOM    610  HB2 ALA    40     328.123 325.668 329.043  1.00  0.00           H  
ATOM    611  HB3 ALA    40     327.689 327.384 329.129  1.00  0.00           H  
ATOM    612  C   ALA    40     326.273 324.956 327.042  1.00  0.00           C  
ATOM    613  O   ALA    40     326.951 324.172 326.388  1.00  0.00           O  
ATOM    614  N   PHE    41     325.007 324.653 327.344  1.00  0.00           N  
ATOM    615  H   PHE    41     324.469 325.307 327.898  1.00  0.00           H  
ATOM    616  CA  PHE    41     324.413 323.356 326.962  1.00  0.00           C  
ATOM    617  HA  PHE    41     325.099 322.563 327.266  1.00  0.00           H  
ATOM    618  CB  PHE    41     323.105 323.112 327.705  1.00  0.00           C  
ATOM    619  HB2 PHE    41     322.511 324.013 327.639  1.00  0.00           H  
ATOM    620  HB3 PHE    41     322.580 322.312 327.184  1.00  0.00           H  
ATOM    621  CG  PHE    41     323.235 322.705 329.159  1.00  0.00           C  
ATOM    622  CD1 PHE    41     322.969 321.372 329.528  1.00  0.00           C  
ATOM    623  HD1 PHE    41     322.664 320.653 328.781  1.00  0.00           H  
ATOM    624  CE1 PHE    41     323.097 320.968 330.868  1.00  0.00           C  
ATOM    625  HE1 PHE    41     322.900 319.941 331.145  1.00  0.00           H  
ATOM    626  CZ  PHE    41     323.503 321.895 331.843  1.00  0.00           C  
ATOM    627  HZ  PHE    41     323.638 321.575 332.867  1.00  0.00           H  
ATOM    628  CE2 PHE    41     323.744 323.234 331.483  1.00  0.00           C  
ATOM    629  HE2 PHE    41     324.048 323.951 332.235  1.00  0.00           H  
ATOM    630  CD2 PHE    41     323.600 323.642 330.145  1.00  0.00           C  
ATOM    631  HD2 PHE    41     323.777 324.674 329.882  1.00  0.00           H  
ATOM    632  C   PHE    41     324.216 323.188 325.445  1.00  0.00           C  
ATOM    633  O   PHE    41     324.501 322.111 324.922  1.00  0.00           O  
ATOM    634  N   ILE    42     323.826 324.237 324.697  1.00  0.00           N  
ATOM    635  H   ILE    42     323.555 325.101 325.152  1.00  0.00           H  
ATOM    636  CA  ILE    42     323.809 324.146 323.216  1.00  0.00           C  
ATOM    637  HA  ILE    42     323.334 323.194 322.993  1.00  0.00           H  
ATOM    638  CB  ILE    42     322.917 325.221 322.534  1.00  0.00           C  
ATOM    639  HB  ILE    42     322.183 325.580 323.257  1.00  0.00           H  
ATOM    640  CG2 ILE    42     323.728 326.427 322.038  1.00  0.00           C  
ATOM    641 HG21 ILE    42     324.297 326.160 321.144  1.00  0.00           H  
ATOM    642 HG22 ILE    42     323.053 327.249 321.790  1.00  0.00           H  
ATOM    643 HG23 ILE    42     324.425 326.748 322.805  1.00  0.00           H  
ATOM    644  CG1 ILE    42     322.149 324.657 321.313  1.00  0.00           C  
ATOM    645 HG12 ILE    42     321.788 325.486 320.701  1.00  0.00           H  
ATOM    646 HG13 ILE    42     322.823 324.061 320.695  1.00  0.00           H  
ATOM    647  CD1 ILE    42     320.922 323.811 321.677  1.00  0.00           C  
ATOM    648 HD11 ILE    42     320.197 324.417 322.221  1.00  0.00           H  
ATOM    649 HD12 ILE    42     320.454 323.439 320.764  1.00  0.00           H  
ATOM    650 HD13 ILE    42     321.214 322.962 322.289  1.00  0.00           H  
ATOM    651  C   ILE    42     325.243 324.056 322.645  1.00  0.00           C  
ATOM    652  O   ILE    42     325.433 323.558 321.546  1.00  0.00           O  
ATOM    653  N   ASN    43     326.258 324.493 323.405  1.00  0.00           N  
ATOM    654  H   ASN    43     326.032 324.912 324.293  1.00  0.00           H  
ATOM    655  CA  ASN    43     327.680 324.274 323.112  1.00  0.00           C  
ATOM    656  HA  ASN    43     327.822 324.396 322.037  1.00  0.00           H  
ATOM    657  CB  ASN    43     328.485 325.389 323.807  1.00  0.00           C  
ATOM    658  HB2 ASN    43     328.049 326.360 323.570  1.00  0.00           H  
ATOM    659  HB3 ASN    43     328.456 325.252 324.882  1.00  0.00           H  
ATOM    660  CG  ASN    43     329.939 325.435 323.383  1.00  0.00           C  
ATOM    661  OD1 ASN    43     330.269 325.316 322.217  1.00  0.00           O  
ATOM    662  ND2 ASN    43     330.856 325.613 324.311  1.00  0.00           N  
ATOM    663 HD21 ASN    43     331.819 325.688 324.029  1.00  0.00           H  
ATOM    664 HD22 ASN    43     330.592 325.740 325.276  1.00  0.00           H  
ATOM    665  C   ASN    43     328.168 322.838 323.467  1.00  0.00           C  
ATOM    666  O   ASN    43     329.149 322.359 322.903  1.00  0.00           O  
ATOM    667  N   ASP    44     327.470 322.120 324.361  1.00  0.00           N  
ATOM    668  H   ASP    44     326.737 322.595 324.867  1.00  0.00           H  
ATOM    669  CA  ASP    44     327.738 320.714 324.721  1.00  0.00           C  
ATOM    670  HA  ASP    44     328.813 320.538 324.666  1.00  0.00           H  
ATOM    671  CB  ASP    44     327.303 320.435 326.172  1.00  0.00           C  
ATOM    672  HB2 ASP    44     326.239 320.656 326.273  1.00  0.00           H  
ATOM    673  HB3 ASP    44     327.430 319.367 326.365  1.00  0.00           H  
ATOM    674  CG  ASP    44     328.098 321.206 327.245  1.00  0.00           C  
ATOM    675  OD1 ASP    44     327.566 321.369 328.370  1.00  0.00           O  
ATOM    676  OD2 ASP    44     329.277 321.572 327.015  1.00  0.00           O  
ATOM    677  C   ASP    44     327.083 319.696 323.767  1.00  0.00           C  
ATOM    678  O   ASP    44     327.748 318.756 323.324  1.00  0.00           O  
ATOM    679  N   ILE    45     325.812 319.897 323.384  1.00  0.00           N  
ATOM    680  H   ILE    45     325.312 320.674 323.811  1.00  0.00           H  
ATOM    681  CA  ILE    45     325.063 319.006 322.461  1.00  0.00           C  
ATOM    682  HA  ILE    45     325.032 318.025 322.932  1.00  0.00           H  
ATOM    683  CB  ILE    45     323.593 319.476 322.300  1.00  0.00           C  
ATOM    684  HB  ILE    45     323.175 319.601 323.301  1.00  0.00           H  
ATOM    685  CG2 ILE    45     323.534 320.827 321.581  1.00  0.00           C  
ATOM    686 HG21 ILE    45     323.836 320.736 320.536  1.00  0.00           H  
ATOM    687 HG22 ILE    45     322.518 321.221 321.616  1.00  0.00           H  
ATOM    688 HG23 ILE    45     324.202 321.518 322.075  1.00  0.00           H  
ATOM    689  CG1 ILE    45     322.638 318.559 321.501  1.00  0.00           C  
ATOM    690 HG12 ILE    45     321.632 318.970 321.593  1.00  0.00           H  
ATOM    691 HG13 ILE    45     322.907 318.575 320.444  1.00  0.00           H  
ATOM    692  CD1 ILE    45     322.573 317.098 321.948  1.00  0.00           C  
ATOM    693 HD11 ILE    45     322.543 317.026 323.032  1.00  0.00           H  
ATOM    694 HD12 ILE    45     321.674 316.637 321.539  1.00  0.00           H  
ATOM    695 HD13 ILE    45     323.433 316.562 321.559  1.00  0.00           H  
ATOM    696  C   ILE    45     325.777 318.824 321.108  1.00  0.00           C  
ATOM    697  O   ILE    45     325.590 317.812 320.445  1.00  0.00           O  
ATOM    698  N   LEU    46     326.654 319.762 320.730  1.00  0.00           N  
ATOM    699  H   LEU    46     326.750 320.563 321.338  1.00  0.00           H  
ATOM    700  CA  LEU    46     327.502 319.711 319.531  1.00  0.00           C  
ATOM    701  HA  LEU    46     326.859 319.776 318.651  1.00  0.00           H  
ATOM    702  CB  LEU    46     328.479 320.909 319.529  1.00  0.00           C  
ATOM    703  HB2 LEU    46     329.261 320.729 320.270  1.00  0.00           H  
ATOM    704  HB3 LEU    46     328.959 320.947 318.549  1.00  0.00           H  
ATOM    705  CG  LEU    46     327.866 322.285 319.830  1.00  0.00           C  
ATOM    706  HG  LEU    46     327.555 322.309 320.868  1.00  0.00           H  
ATOM    707  CD1 LEU    46     328.897 323.388 319.602  1.00  0.00           C  
ATOM    708 HD11 LEU    46     329.263 323.361 318.580  1.00  0.00           H  
ATOM    709 HD12 LEU    46     328.446 324.361 319.797  1.00  0.00           H  
ATOM    710 HD13 LEU    46     329.734 323.252 320.286  1.00  0.00           H  
ATOM    711  CD2 LEU    46     326.644 322.540 318.965  1.00  0.00           C  
ATOM    712 HD21 LEU    46     325.817 321.929 319.318  1.00  0.00           H  
ATOM    713 HD22 LEU    46     326.337 323.581 319.049  1.00  0.00           H  
ATOM    714 HD23 LEU    46     326.864 322.294 317.934  1.00  0.00           H  
ATOM    715  C   LEU    46     328.327 318.419 319.405  1.00  0.00           C  
ATOM    716  O   LEU    46     328.583 317.968 318.286  1.00  0.00           O  
ATOM    717  N   LYS    47     328.761 317.851 320.544  1.00  0.00           N  
ATOM    718  H   LYS    47     328.497 318.303 321.415  1.00  0.00           H  
ATOM    719  CA  LYS    47     329.742 316.751 320.597  1.00  0.00           C  
ATOM    720  HA  LYS    47     329.961 316.412 319.581  1.00  0.00           H  
ATOM    721  CB  LYS    47     331.054 317.296 321.198  1.00  0.00           C  
ATOM    722  HB2 LYS    47     331.809 316.511 321.124  1.00  0.00           H  
ATOM    723  HB3 LYS    47     331.403 318.144 320.605  1.00  0.00           H  
ATOM    724  CG  LYS    47     330.913 317.735 322.672  1.00  0.00           C  
ATOM    725  HG2 LYS    47     330.533 318.757 322.707  1.00  0.00           H  
ATOM    726  HG3 LYS    47     330.201 317.092 323.184  1.00  0.00           H  
ATOM    727  CD  LYS    47     332.254 317.661 323.420  1.00  0.00           C  
ATOM    728  HD2 LYS    47     332.687 316.665 323.306  1.00  0.00           H  
ATOM    729  HD3 LYS    47     332.942 318.381 322.973  1.00  0.00           H  
ATOM    730  CE  LYS    47     332.115 317.979 324.919  1.00  0.00           C  
ATOM    731  HE2 LYS    47     333.121 318.121 325.326  1.00  0.00           H  
ATOM    732  HE3 LYS    47     331.580 318.928 325.033  1.00  0.00           H  
ATOM    733  NZ  LYS    47     331.427 316.895 325.682  1.00  0.00           N  
ATOM    734  HZ1 LYS    47     331.905 316.007 325.580  1.00  0.00           H  
ATOM    735  HZ2 LYS    47     331.413 317.106 326.674  1.00  0.00           H  
ATOM    736  HZ3 LYS    47     330.465 316.771 325.393  1.00  0.00           H  
ATOM    737  C   LYS    47     329.306 315.492 321.360  1.00  0.00           C  
ATOM    738  O   LYS    47     330.028 314.495 321.305  1.00  0.00           O  
ATOM    739  N   VAL    48     328.172 315.509 322.075  1.00  0.00           N  
ATOM    740  H   VAL    48     327.609 316.346 322.068  1.00  0.00           H  
ATOM    741  CA  VAL    48     327.701 314.323 322.828  1.00  0.00           C  
ATOM    742  HA  VAL    48     328.497 314.038 323.519  1.00  0.00           H  
ATOM    743  CB  VAL    48     326.444 314.573 323.686  1.00  0.00           C  
ATOM    744  HB  VAL    48     326.180 313.634 324.171  1.00  0.00           H  
ATOM    745  CG1 VAL    48     326.726 315.591 324.795  1.00  0.00           C  
ATOM    746 HG11 VAL    48     326.958 316.567 324.371  1.00  0.00           H  
ATOM    747 HG12 VAL    48     325.851 315.684 325.440  1.00  0.00           H  
ATOM    748 HG13 VAL    48     327.566 315.252 325.402  1.00  0.00           H  
ATOM    749  CG2 VAL    48     325.228 315.035 322.883  1.00  0.00           C  
ATOM    750 HG21 VAL    48     324.901 314.248 322.204  1.00  0.00           H  
ATOM    751 HG22 VAL    48     324.403 315.266 323.559  1.00  0.00           H  
ATOM    752 HG23 VAL    48     325.484 315.916 322.302  1.00  0.00           H  
ATOM    753  C   VAL    48     327.491 313.145 321.876  1.00  0.00           C  
ATOM    754  O   VAL    48     326.897 313.303 320.812  1.00  0.00           O  
ATOM    755  N   GLU    49     328.042 311.992 322.256  1.00  0.00           N  
ATOM    756  H   GLU    49     328.381 311.957 323.215  1.00  0.00           H  
ATOM    757  CA  GLU    49     328.169 310.730 321.509  1.00  0.00           C  
ATOM    758  HA  GLU    49     329.218 310.435 321.564  1.00  0.00           H  
ATOM    759  CB  GLU    49     327.385 309.623 322.242  1.00  0.00           C  
ATOM    760  HB2 GLU    49     326.467 310.034 322.666  1.00  0.00           H  
ATOM    761  HB3 GLU    49     327.101 308.842 321.535  1.00  0.00           H  
ATOM    762  CG  GLU    49     328.231 308.956 323.351  1.00  0.00           C  
ATOM    763  HG2 GLU    49     327.602 308.274 323.916  1.00  0.00           H  
ATOM    764  HG3 GLU    49     328.981 308.339 322.852  1.00  0.00           H  
ATOM    765  CD  GLU    49     328.947 309.906 324.344  1.00  0.00           C  
ATOM    766  OE1 GLU    49     330.129 309.644 324.674  1.00  0.00           O  
ATOM    767  OE2 GLU    49     328.353 310.909 324.809  1.00  0.00           O  
ATOM    768  C   GLU    49     327.908 310.859 319.993  1.00  0.00           C  
ATOM    769  O   GLU    49     326.876 310.448 319.456  1.00  0.00           O  
ATOM    770  N   GLY    50     328.871 311.485 319.306  1.00  0.00           N  
ATOM    771  H   GLY    50     329.674 311.813 319.827  1.00  0.00           H  
ATOM    772  CA  GLY    50     328.827 311.833 317.885  1.00  0.00           C  
ATOM    773  HA2 GLY    50     329.845 311.818 317.493  1.00  0.00           H  
ATOM    774  HA3 GLY    50     328.271 311.078 317.332  1.00  0.00           H  
ATOM    775  C   GLY    50     328.235 313.226 317.611  1.00  0.00           C  
ATOM    776  O   GLY    50     328.951 314.227 317.645  1.00  0.00           O  
ATOM    777  N   VAL    51     326.944 313.271 317.256  1.00  0.00           N  
ATOM    778  H   VAL    51     326.407 312.437 317.402  1.00  0.00           H  
ATOM    779  CA  VAL    51     326.209 314.439 316.730  1.00  0.00           C  
ATOM    780  HA  VAL    51     325.230 314.066 316.424  1.00  0.00           H  
ATOM    781  CB  VAL    51     325.882 315.508 317.800  1.00  0.00           C  
ATOM    782  HB  VAL    51     326.772 315.741 318.383  1.00  0.00           H  
ATOM    783  CG1 VAL    51     325.307 316.808 317.218  1.00  0.00           C  
ATOM    784 HG11 VAL    51     324.527 316.583 316.490  1.00  0.00           H  
ATOM    785 HG12 VAL    51     324.884 317.421 318.011  1.00  0.00           H  
ATOM    786 HG13 VAL    51     326.091 317.391 316.742  1.00  0.00           H  
ATOM    787  CG2 VAL    51     324.797 314.937 318.729  1.00  0.00           C  
ATOM    788 HG21 VAL    51     325.107 313.978 319.138  1.00  0.00           H  
ATOM    789 HG22 VAL    51     324.624 315.617 319.561  1.00  0.00           H  
ATOM    790 HG23 VAL    51     323.860 314.802 318.186  1.00  0.00           H  
ATOM    791  C   VAL    51     326.808 314.927 315.401  1.00  0.00           C  
ATOM    792  O   VAL    51     326.412 314.385 314.370  1.00  0.00           O  
ATOM    793  N   LYS    52     327.756 315.887 315.412  1.00  0.00           N  
ATOM    794  H   LYS    52     328.079 316.194 316.320  1.00  0.00           H  
ATOM    795  CA  LYS    52     328.246 316.629 314.221  1.00  0.00           C  
ATOM    796  HA  LYS    52     328.909 317.425 314.565  1.00  0.00           H  
ATOM    797  CB  LYS    52     329.052 315.712 313.270  1.00  0.00           C  
ATOM    798  HB2 LYS    52     328.377 314.978 312.837  1.00  0.00           H  
ATOM    799  HB3 LYS    52     329.437 316.318 312.450  1.00  0.00           H  
ATOM    800  CG  LYS    52     330.250 314.974 313.891  1.00  0.00           C  
ATOM    801  HG2 LYS    52     330.963 315.703 314.278  1.00  0.00           H  
ATOM    802  HG3 LYS    52     329.914 314.331 314.705  1.00  0.00           H  
ATOM    803  CD  LYS    52     330.925 314.112 312.810  1.00  0.00           C  
ATOM    804  HD2 LYS    52     330.214 313.359 312.465  1.00  0.00           H  
ATOM    805  HD3 LYS    52     331.198 314.746 311.965  1.00  0.00           H  
ATOM    806  CE  LYS    52     332.185 313.411 313.333  1.00  0.00           C  
ATOM    807  HE2 LYS    52     332.893 314.171 313.678  1.00  0.00           H  
ATOM    808  HE3 LYS    52     331.915 312.789 314.193  1.00  0.00           H  
ATOM    809  NZ  LYS    52     332.816 312.571 312.275  1.00  0.00           N  
ATOM    810  HZ1 LYS    52     333.079 313.124 311.470  1.00  0.00           H  
ATOM    811  HZ2 LYS    52     333.655 312.120 312.617  1.00  0.00           H  
ATOM    812  HZ3 LYS    52     332.190 311.842 311.957  1.00  0.00           H  
ATOM    813  C   LYS    52     327.074 317.317 313.473  1.00  0.00           C  
ATOM    814  O   LYS    52     325.959 317.343 313.987  1.00  0.00           O  
ATOM    815  N   SER    53     327.353 317.940 312.314  1.00  0.00           N  
ATOM    816  H   SER    53     328.322 317.904 312.037  1.00  0.00           H  
ATOM    817  CA  SER    53     326.425 318.471 311.275  1.00  0.00           C  
ATOM    818  HA  SER    53     327.057 319.014 310.572  1.00  0.00           H  
ATOM    819  CB  SER    53     325.837 317.305 310.455  1.00  0.00           C  
ATOM    820  HB2 SER    53     325.187 317.705 309.675  1.00  0.00           H  
ATOM    821  HB3 SER    53     326.656 316.773 309.969  1.00  0.00           H  
ATOM    822  OG  SER    53     325.108 316.382 311.230  1.00  0.00           O  
ATOM    823  HG  SER    53     324.301 316.872 311.523  1.00  0.00           H  
ATOM    824  C   SER    53     325.327 319.501 311.667  1.00  0.00           C  
ATOM    825  O   SER    53     324.802 320.191 310.786  1.00  0.00           O  
ATOM    826  N   ILE    54     325.031 319.660 312.958  1.00  0.00           N  
ATOM    827  H   ILE    54     325.482 318.997 313.570  1.00  0.00           H  
ATOM    828  CA  ILE    54     324.015 320.498 313.615  1.00  0.00           C  
ATOM    829  HA  ILE    54     323.044 320.051 313.403  1.00  0.00           H  
ATOM    830  CB  ILE    54     324.234 320.396 315.155  1.00  0.00           C  
ATOM    831  HB  ILE    54     323.961 319.380 315.452  1.00  0.00           H  
ATOM    832  CG2 ILE    54     325.731 320.538 315.503  1.00  0.00           C  
ATOM    833 HG21 ILE    54     326.161 321.335 314.908  1.00  0.00           H  
ATOM    834 HG22 ILE    54     325.897 320.717 316.560  1.00  0.00           H  
ATOM    835 HG23 ILE    54     326.264 319.619 315.264  1.00  0.00           H  
ATOM    836  CG1 ILE    54     323.302 321.338 315.959  1.00  0.00           C  
ATOM    837 HG12 ILE    54     323.265 322.327 315.512  1.00  0.00           H  
ATOM    838 HG13 ILE    54     322.303 320.922 315.919  1.00  0.00           H  
ATOM    839  CD1 ILE    54     323.627 321.531 317.441  1.00  0.00           C  
ATOM    840 HD11 ILE    54     324.445 322.239 317.528  1.00  0.00           H  
ATOM    841 HD12 ILE    54     322.763 321.952 317.955  1.00  0.00           H  
ATOM    842 HD13 ILE    54     323.897 320.580 317.902  1.00  0.00           H  
ATOM    843  C   ILE    54     323.958 321.947 313.072  1.00  0.00           C  
ATOM    844  O   ILE    54     324.986 322.604 312.871  1.00  0.00           O  
ATOM    845  N   PHE    55     322.740 322.469 312.865  1.00  0.00           N  
ATOM    846  H   PHE    55     321.929 321.912 313.116  1.00  0.00           H  
ATOM    847  CA  PHE    55     322.486 323.737 312.159  1.00  0.00           C  
ATOM    848  HA  PHE    55     323.243 324.460 312.467  1.00  0.00           H  
ATOM    849  CB  PHE    55     322.647 323.491 310.644  1.00  0.00           C  
ATOM    850  HB2 PHE    55     323.688 323.241 310.440  1.00  0.00           H  
ATOM    851  HB3 PHE    55     322.056 322.618 310.371  1.00  0.00           H  
ATOM    852  CG  PHE    55     322.254 324.641 309.732  1.00  0.00           C  
ATOM    853  CD1 PHE    55     323.042 325.803 309.675  1.00  0.00           C  
ATOM    854  HD1 PHE    55     323.921 325.879 310.288  1.00  0.00           H  
ATOM    855  CE1 PHE    55     322.699 326.861 308.817  1.00  0.00           C  
ATOM    856  HE1 PHE    55     323.327 327.742 308.765  1.00  0.00           H  
ATOM    857  CZ  PHE    55     321.560 326.758 308.003  1.00  0.00           C  
ATOM    858  HZ  PHE    55     321.311 327.559 307.318  1.00  0.00           H  
ATOM    859  CE2 PHE    55     320.756 325.606 308.065  1.00  0.00           C  
ATOM    860  HE2 PHE    55     319.884 325.521 307.431  1.00  0.00           H  
ATOM    861  CD2 PHE    55     321.102 324.553 308.931  1.00  0.00           C  
ATOM    862  HD2 PHE    55     320.496 323.664 308.967  1.00  0.00           H  
ATOM    863  C   PHE    55     321.117 324.357 312.502  1.00  0.00           C  
ATOM    864  O   PHE    55     320.213 323.689 313.009  1.00  0.00           O  
ATOM    865  N   HIS    56     320.969 325.667 312.271  1.00  0.00           N  
ATOM    866  H   HIS    56     321.770 326.177 311.908  1.00  0.00           H  
ATOM    867  CA  HIS    56     319.774 326.434 312.645  1.00  0.00           C  
ATOM    868  HA  HIS    56     319.401 326.015 313.574  1.00  0.00           H  
ATOM    869  CB  HIS    56     320.122 327.898 312.962  1.00  0.00           C  
ATOM    870  HB2 HIS    56     320.750 328.309 312.172  1.00  0.00           H  
ATOM    871  HB3 HIS    56     319.199 328.478 312.985  1.00  0.00           H  
ATOM    872  CG  HIS    56     320.811 328.104 314.292  1.00  0.00           C  
ATOM    873  ND1 HIS    56     320.617 329.219 315.109  1.00  0.00           N  
ATOM    874  CE1 HIS    56     321.440 329.060 316.154  1.00  0.00           C  
ATOM    875  HE1 HIS    56     321.546 329.757 316.972  1.00  0.00           H  
ATOM    876  NE2 HIS    56     322.129 327.917 316.037  1.00  0.00           N  
ATOM    877  HE2 HIS    56     322.810 327.579 316.712  1.00  0.00           H  
ATOM    878  CD2 HIS    56     321.746 327.296 314.872  1.00  0.00           C  
ATOM    879  HD2 HIS    56     322.154 326.378 314.473  1.00  0.00           H  
ATOM    880  C   HIS    56     318.604 326.304 311.664  1.00  0.00           C  
ATOM    881  O   HIS    56     317.620 325.646 311.995  1.00  0.00           O  
ATOM    882  N   VAL    57     318.652 326.918 310.481  1.00  0.00           N  
ATOM    883  H   VAL    57     319.519 327.359 310.201  1.00  0.00           H  
ATOM    884  CA  VAL    57     317.466 327.066 309.599  1.00  0.00           C  
ATOM    885  HA  VAL    57     316.579 327.066 310.236  1.00  0.00           H  
ATOM    886  CB  VAL    57     317.444 328.440 308.890  1.00  0.00           C  
ATOM    887  HB  VAL    57     316.580 328.482 308.228  1.00  0.00           H  
ATOM    888  CG1 VAL    57     317.271 329.563 309.919  1.00  0.00           C  
ATOM    889 HG11 VAL    57     318.112 329.591 310.611  1.00  0.00           H  
ATOM    890 HG12 VAL    57     317.191 330.519 309.398  1.00  0.00           H  
ATOM    891 HG13 VAL    57     316.350 329.411 310.481  1.00  0.00           H  
ATOM    892  CG2 VAL    57     318.700 328.734 308.065  1.00  0.00           C  
ATOM    893 HG21 VAL    57     318.838 327.961 307.309  1.00  0.00           H  
ATOM    894 HG22 VAL    57     318.588 329.692 307.557  1.00  0.00           H  
ATOM    895 HG23 VAL    57     319.578 328.777 308.705  1.00  0.00           H  
ATOM    896  C   VAL    57     317.238 325.879 308.645  1.00  0.00           C  
ATOM    897  O   VAL    57     316.981 326.034 307.452  1.00  0.00           O  
ATOM    898  N   MET    58     317.266 324.674 309.222  1.00  0.00           N  
ATOM    899  H   MET    58     317.502 324.662 310.206  1.00  0.00           H  
ATOM    900  CA  MET    58     316.821 323.417 308.590  1.00  0.00           C  
ATOM    901  HA  MET    58     316.653 323.583 307.526  1.00  0.00           H  
ATOM    902  CB  MET    58     317.898 322.322 308.710  1.00  0.00           C  
ATOM    903  HB2 MET    58     317.512 321.415 308.243  1.00  0.00           H  
ATOM    904  HB3 MET    58     318.767 322.635 308.134  1.00  0.00           H  
ATOM    905  CG  MET    58     318.341 321.980 310.144  1.00  0.00           C  
ATOM    906  HG2 MET    58     318.586 322.901 310.674  1.00  0.00           H  
ATOM    907  HG3 MET    58     317.512 321.498 310.661  1.00  0.00           H  
ATOM    908  SD  MET    58     319.782 320.889 310.286  1.00  0.00           S  
ATOM    909  CE  MET    58     319.134 319.396 309.490  1.00  0.00           C  
ATOM    910  HE1 MET    58     319.011 319.572 308.422  1.00  0.00           H  
ATOM    911  HE2 MET    58     319.833 318.575 309.635  1.00  0.00           H  
ATOM    912  HE3 MET    58     318.170 319.137 309.927  1.00  0.00           H  
ATOM    913  C   MET    58     315.475 322.976 309.192  1.00  0.00           C  
ATOM    914  O   MET    58     314.523 322.687 308.468  1.00  0.00           O  
ATOM    915  N   ASP    59     315.384 323.020 310.524  1.00  0.00           N  
ATOM    916  H   ASP    59     316.220 323.276 311.027  1.00  0.00           H  
ATOM    917  CA  ASP    59     314.234 322.654 311.356  1.00  0.00           C  
ATOM    918  HA  ASP    59     313.312 322.891 310.824  1.00  0.00           H  
ATOM    919  CB  ASP    59     314.244 321.133 311.623  1.00  0.00           C  
ATOM    920  HB2 ASP    59     315.196 320.855 312.066  1.00  0.00           H  
ATOM    921  HB3 ASP    59     313.469 320.887 312.344  1.00  0.00           H  
ATOM    922  CG  ASP    59     314.006 320.277 310.366  1.00  0.00           C  
ATOM    923  OD1 ASP    59     314.980 319.749 309.776  1.00  0.00           O  
ATOM    924  OD2 ASP    59     312.821 320.092 309.991  1.00  0.00           O  
ATOM    925  C   ASP    59     314.271 323.525 312.638  1.00  0.00           C  
ATOM    926  O   ASP    59     314.186 323.023 313.755  1.00  0.00           O  
ATOM    927  N   PHE    60     314.431 324.846 312.432  1.00  0.00           N  
ATOM    928  H   PHE    60     314.414 325.135 311.462  1.00  0.00           H  
ATOM    929  CA  PHE    60     314.733 325.925 313.400  1.00  0.00           C  
ATOM    930  HA  PHE    60     315.445 326.587 312.909  1.00  0.00           H  
ATOM    931  CB  PHE    60     313.474 326.776 313.659  1.00  0.00           C  
ATOM    932  HB2 PHE    60     312.708 326.142 314.111  1.00  0.00           H  
ATOM    933  HB3 PHE    60     313.738 327.548 314.380  1.00  0.00           H  
ATOM    934  CG  PHE    60     312.880 327.516 312.471  1.00  0.00           C  
ATOM    935  CD1 PHE    60     313.672 328.414 311.729  1.00  0.00           C  
ATOM    936  HD1 PHE    60     314.714 328.552 311.976  1.00  0.00           H  
ATOM    937  CE1 PHE    60     313.106 329.162 310.680  1.00  0.00           C  
ATOM    938  HE1 PHE    60     313.715 329.860 310.120  1.00  0.00           H  
ATOM    939  CZ  PHE    60     311.742 329.019 310.370  1.00  0.00           C  
ATOM    940  HZ  PHE    60     311.304 329.600 309.568  1.00  0.00           H  
ATOM    941  CE2 PHE    60     310.943 328.138 311.117  1.00  0.00           C  
ATOM    942  HE2 PHE    60     309.887 328.045 310.893  1.00  0.00           H  
ATOM    943  CD2 PHE    60     311.507 327.399 312.173  1.00  0.00           C  
ATOM    944  HD2 PHE    60     310.873 326.766 312.774  1.00  0.00           H  
ATOM    945  C   PHE    60     315.424 325.490 314.719  1.00  0.00           C  
ATOM    946  O   PHE    60     314.751 325.184 315.699  1.00  0.00           O  
ATOM    947  N   ILE    61     316.771 325.503 314.712  1.00  0.00           N  
ATOM    948  H   ILE    61     317.168 325.720 313.806  1.00  0.00           H  
ATOM    949  CA  ILE    61     317.735 325.007 315.731  1.00  0.00           C  
ATOM    950  HA  ILE    61     318.711 325.107 315.264  1.00  0.00           H  
ATOM    951  CB  ILE    61     317.902 325.861 317.024  1.00  0.00           C  
ATOM    952  HB  ILE    61     318.376 326.793 316.718  1.00  0.00           H  
ATOM    953  CG2 ILE    61     316.617 326.266 317.752  1.00  0.00           C  
ATOM    954 HG21 ILE    61     316.086 325.374 318.083  1.00  0.00           H  
ATOM    955 HG22 ILE    61     316.849 326.898 318.608  1.00  0.00           H  
ATOM    956 HG23 ILE    61     315.986 326.856 317.093  1.00  0.00           H  
ATOM    957  CG1 ILE    61     318.843 325.208 318.068  1.00  0.00           C  
ATOM    958 HG12 ILE    61     318.754 325.731 319.021  1.00  0.00           H  
ATOM    959 HG13 ILE    61     318.565 324.171 318.247  1.00  0.00           H  
ATOM    960  CD1 ILE    61     320.318 325.278 317.666  1.00  0.00           C  
ATOM    961 HD11 ILE    61     320.630 326.322 317.641  1.00  0.00           H  
ATOM    962 HD12 ILE    61     320.921 324.752 318.405  1.00  0.00           H  
ATOM    963 HD13 ILE    61     320.475 324.822 316.689  1.00  0.00           H  
ATOM    964  C   ILE    61     317.580 323.492 315.895  1.00  0.00           C  
ATOM    965  O   ILE    61     316.762 323.005 316.668  1.00  0.00           O  
ATOM    966  N   SER    62     318.363 322.739 315.117  1.00  0.00           N  
ATOM    967  H   SER    62     319.042 323.182 314.506  1.00  0.00           H  
ATOM    968  CA  SER    62     318.156 321.304 314.936  1.00  0.00           C  
ATOM    969  HA  SER    62     317.490 320.931 315.715  1.00  0.00           H  
ATOM    970  CB  SER    62     317.449 321.123 313.607  1.00  0.00           C  
ATOM    971  HB2 SER    62     316.554 321.745 313.587  1.00  0.00           H  
ATOM    972  HB3 SER    62     318.122 321.429 312.808  1.00  0.00           H  
ATOM    973  OG  SER    62     317.096 319.778 313.442  1.00  0.00           O  
ATOM    974  HG  SER    62     316.302 319.593 313.983  1.00  0.00           H  
ATOM    975  C   SER    62     319.434 320.468 314.971  1.00  0.00           C  
ATOM    976  O   SER    62     320.455 320.810 314.366  1.00  0.00           O  
ATOM    977  N   VAL    63     319.354 319.368 315.719  1.00  0.00           N  
ATOM    978  H   VAL    63     318.440 319.128 316.078  1.00  0.00           H  
ATOM    979  CA  VAL    63     320.445 318.449 316.055  1.00  0.00           C  
ATOM    980  HA  VAL    63     321.406 318.901 315.819  1.00  0.00           H  
ATOM    981  CB  VAL    63     320.408 318.184 317.580  1.00  0.00           C  
ATOM    982  HB  VAL    63     319.418 317.816 317.846  1.00  0.00           H  
ATOM    983  CG1 VAL    63     321.438 317.168 318.077  1.00  0.00           C  
ATOM    984 HG11 VAL    63     322.445 317.488 317.818  1.00  0.00           H  
ATOM    985 HG12 VAL    63     321.355 317.065 319.159  1.00  0.00           H  
ATOM    986 HG13 VAL    63     321.248 316.198 317.635  1.00  0.00           H  
ATOM    987  CG2 VAL    63     320.662 319.471 318.384  1.00  0.00           C  
ATOM    988 HG21 VAL    63     320.030 320.290 318.042  1.00  0.00           H  
ATOM    989 HG22 VAL    63     320.442 319.299 319.438  1.00  0.00           H  
ATOM    990 HG23 VAL    63     321.704 319.767 318.290  1.00  0.00           H  
ATOM    991  C   VAL    63     320.292 317.186 315.189  1.00  0.00           C  
ATOM    992  O   VAL    63     319.542 316.274 315.531  1.00  0.00           O  
ATOM    993  N   ASP    64     320.965 317.162 314.032  1.00  0.00           N  
ATOM    994  H   ASP    64     321.561 317.942 313.809  1.00  0.00           H  
ATOM    995  CA  ASP    64     320.985 316.030 313.084  1.00  0.00           C  
ATOM    996  HA  ASP    64     320.105 315.414 313.271  1.00  0.00           H  
ATOM    997  CB  ASP    64     320.871 316.527 311.632  1.00  0.00           C  
ATOM    998  HB2 ASP    64     320.623 315.672 311.001  1.00  0.00           H  
ATOM    999  HB3 ASP    64     320.053 317.239 311.570  1.00  0.00           H  
ATOM   1000  CG  ASP    64     322.116 317.217 311.065  1.00  0.00           C  
ATOM   1001  OD1 ASP    64     322.235 317.289 309.818  1.00  0.00           O  
ATOM   1002  OD2 ASP    64     322.982 317.660 311.849  1.00  0.00           O  
ATOM   1003  C   ASP    64     322.220 315.114 313.279  1.00  0.00           C  
ATOM   1004  O   ASP    64     322.990 315.309 314.229  1.00  0.00           O  
ATOM   1005  N   LYS    65     322.381 314.082 312.419  1.00  0.00           N  
ATOM   1006  H   LYS    65     321.700 313.965 311.681  1.00  0.00           H  
ATOM   1007  CA  LYS    65     323.363 312.994 312.624  1.00  0.00           C  
ATOM   1008  HA  LYS    65     324.328 313.448 312.856  1.00  0.00           H  
ATOM   1009  CB  LYS    65     322.869 312.214 313.848  1.00  0.00           C  
ATOM   1010  HB2 LYS    65     322.548 312.902 314.628  1.00  0.00           H  
ATOM   1011  HB3 LYS    65     322.005 311.609 313.566  1.00  0.00           H  
ATOM   1012  CG  LYS    65     323.934 311.317 314.452  1.00  0.00           C  
ATOM   1013  HG2 LYS    65     324.027 310.431 313.822  1.00  0.00           H  
ATOM   1014  HG3 LYS    65     324.892 311.834 314.506  1.00  0.00           H  
ATOM   1015  CD  LYS    65     323.475 310.939 315.864  1.00  0.00           C  
ATOM   1016  HD2 LYS    65     323.667 311.752 316.568  1.00  0.00           H  
ATOM   1017  HD3 LYS    65     322.400 310.736 315.852  1.00  0.00           H  
ATOM   1018  CE  LYS    65     324.188 309.654 316.254  1.00  0.00           C  
ATOM   1019  HE2 LYS    65     323.450 308.951 316.652  1.00  0.00           H  
ATOM   1020  HE3 LYS    65     324.556 309.208 315.332  1.00  0.00           H  
ATOM   1021  NZ  LYS    65     325.305 309.814 317.231  1.00  0.00           N  
ATOM   1022  HZ1 LYS    65     325.044 310.308 318.083  1.00  0.00           H  
ATOM   1023  HZ2 LYS    65     325.632 308.895 317.540  1.00  0.00           H  
ATOM   1024  HZ3 LYS    65     326.106 310.278 316.826  1.00  0.00           H  
ATOM   1025  C   LYS    65     323.565 312.033 311.431  1.00  0.00           C  
ATOM   1026  O   LYS    65     322.606 311.729 310.718  1.00  0.00           O  
ATOM   1027  N   GLU    66     324.794 311.539 311.220  1.00  0.00           N  
ATOM   1028  H   GLU    66     325.553 311.904 311.788  1.00  0.00           H  
ATOM   1029  CA  GLU    66     325.175 310.582 310.150  1.00  0.00           C  
ATOM   1030  HA  GLU    66     324.457 310.704 309.336  1.00  0.00           H  
ATOM   1031  CB  GLU    66     326.561 310.923 309.561  1.00  0.00           C  
ATOM   1032  HB2 GLU    66     327.346 310.542 310.214  1.00  0.00           H  
ATOM   1033  HB3 GLU    66     326.654 310.387 308.615  1.00  0.00           H  
ATOM   1034  CG  GLU    66     326.809 312.410 309.260  1.00  0.00           C  
ATOM   1035  HG2 GLU    66     327.416 312.463 308.352  1.00  0.00           H  
ATOM   1036  HG3 GLU    66     325.862 312.910 309.043  1.00  0.00           H  
ATOM   1037  CD  GLU    66     327.556 313.141 310.398  1.00  0.00           C  
ATOM   1038  OE1 GLU    66     328.310 314.098 310.089  1.00  0.00           O  
ATOM   1039  OE2 GLU    66     327.416 312.753 311.584  1.00  0.00           O  
ATOM   1040  C   GLU    66     325.133 309.075 310.533  1.00  0.00           C  
ATOM   1041  O   GLU    66     324.961 308.696 311.695  1.00  0.00           O  
ATOM   1042  N   ASN    67     325.324 308.204 309.527  1.00  0.00           N  
ATOM   1043  H   ASN    67     325.514 308.591 308.612  1.00  0.00           H  
ATOM   1044  CA  ASN    67     325.102 306.750 309.584  1.00  0.00           C  
ATOM   1045  HA  ASN    67     324.068 306.601 309.890  1.00  0.00           H  
ATOM   1046  CB  ASN    67     325.255 306.182 308.161  1.00  0.00           C  
ATOM   1047  HB2 ASN    67     324.638 306.751 307.466  1.00  0.00           H  
ATOM   1048  HB3 ASN    67     326.296 306.274 307.847  1.00  0.00           H  
ATOM   1049  CG  ASN    67     324.820 304.723 308.072  1.00  0.00           C  
ATOM   1050  OD1 ASN    67     323.726 304.352 308.476  1.00  0.00           O  
ATOM   1051  ND2 ASN    67     325.649 303.850 307.544  1.00  0.00           N  
ATOM   1052 HD21 ASN    67     325.357 302.885 307.484  1.00  0.00           H  
ATOM   1053 HD22 ASN    67     326.547 304.143 307.185  1.00  0.00           H  
ATOM   1054  C   ASN    67     325.971 305.948 310.575  1.00  0.00           C  
ATOM   1055  O   ASN    67     325.444 305.088 311.282  1.00  0.00           O  
ATOM   1056  N   ASP    68     327.283 306.208 310.659  1.00  0.00           N  
ATOM   1057  H   ASP    68     327.678 306.941 310.084  1.00  0.00           H  
ATOM   1058  CA  ASP    68     328.168 305.506 311.613  1.00  0.00           C  
ATOM   1059  HA  ASP    68     328.065 304.432 311.451  1.00  0.00           H  
ATOM   1060  CB  ASP    68     329.653 305.862 311.405  1.00  0.00           C  
ATOM   1061  HB2 ASP    68     330.248 305.156 311.989  1.00  0.00           H  
ATOM   1062  HB3 ASP    68     329.910 305.707 310.356  1.00  0.00           H  
ATOM   1063  CG  ASP    68     330.040 307.299 311.813  1.00  0.00           C  
ATOM   1064  OD1 ASP    68     331.030 307.461 312.568  1.00  0.00           O  
ATOM   1065  OD2 ASP    68     329.381 308.268 311.368  1.00  0.00           O  
ATOM   1066  C   ASP    68     327.771 305.786 313.072  1.00  0.00           C  
ATOM   1067  O   ASP    68     328.042 304.991 313.976  1.00  0.00           O  
ATOM   1068  N   ALA    69     327.136 306.937 313.287  1.00  0.00           N  
ATOM   1069  H   ALA    69     326.977 307.532 312.484  1.00  0.00           H  
ATOM   1070  CA  ALA    69     326.827 307.486 314.587  1.00  0.00           C  
ATOM   1071  HA  ALA    69     327.550 307.102 315.310  1.00  0.00           H  
ATOM   1072  CB  ALA    69     327.071 309.001 314.455  1.00  0.00           C  
ATOM   1073  HB1 ALA    69     326.287 309.472 313.862  1.00  0.00           H  
ATOM   1074  HB2 ALA    69     327.139 309.465 315.433  1.00  0.00           H  
ATOM   1075  HB3 ALA    69     328.027 309.182 313.958  1.00  0.00           H  
ATOM   1076  C   ALA    69     325.415 307.114 315.107  1.00  0.00           C  
ATOM   1077  O   ALA    69     325.283 307.018 316.322  1.00  0.00           O  
ATOM   1078  N   ASN    70     324.403 306.980 314.221  1.00  0.00           N  
ATOM   1079  H   ASN    70     324.690 307.122 313.258  1.00  0.00           H  
ATOM   1080  CA  ASN    70     322.921 306.861 314.386  1.00  0.00           C  
ATOM   1081  HA  ASN    70     322.521 307.795 313.983  1.00  0.00           H  
ATOM   1082  CB  ASN    70     322.400 305.721 313.482  1.00  0.00           C  
ATOM   1083  HB2 ASN    70     323.062 304.860 313.578  1.00  0.00           H  
ATOM   1084  HB3 ASN    70     321.410 305.406 313.818  1.00  0.00           H  
ATOM   1085  CG  ASN    70     322.246 306.084 312.010  1.00  0.00           C  
ATOM   1086  OD1 ASN    70     322.130 307.236 311.619  1.00  0.00           O  
ATOM   1087  ND2 ASN    70     322.187 305.095 311.149  1.00  0.00           N  
ATOM   1088 HD21 ASN    70     322.111 305.306 310.166  1.00  0.00           H  
ATOM   1089 HD22 ASN    70     322.293 304.143 311.462  1.00  0.00           H  
ATOM   1090  C   ASN    70     322.241 306.745 315.784  1.00  0.00           C  
ATOM   1091  O   ASN    70     322.736 306.150 316.729  1.00  0.00           O  
ATOM   1092  N   TRP    71     321.019 307.299 315.871  1.00  0.00           N  
ATOM   1093  H   TRP    71     320.649 307.697 315.018  1.00  0.00           H  
ATOM   1094  CA  TRP    71     320.196 307.564 317.073  1.00  0.00           C  
ATOM   1095  HA  TRP    71     320.650 308.401 317.598  1.00  0.00           H  
ATOM   1096  CB  TRP    71     318.829 308.077 316.602  1.00  0.00           C  
ATOM   1097  HB2 TRP    71     318.348 307.335 315.963  1.00  0.00           H  
ATOM   1098  HB3 TRP    71     318.187 308.248 317.466  1.00  0.00           H  
ATOM   1099  CG  TRP    71     318.981 309.371 315.867  1.00  0.00           C  
ATOM   1100  CD1 TRP    71     319.025 309.533 314.524  1.00  0.00           C  
ATOM   1101  HD1 TRP    71     318.862 308.747 313.793  1.00  0.00           H  
ATOM   1102  NE1 TRP    71     319.358 310.842 314.232  1.00  0.00           N  
ATOM   1103  HE1 TRP    71     319.475 311.203 313.292  1.00  0.00           H  
ATOM   1104  CE2 TRP    71     319.537 311.588 315.372  1.00  0.00           C  
ATOM   1105  CZ2 TRP    71     319.920 312.913 315.595  1.00  0.00           C  
ATOM   1106  HZ2 TRP    71     320.120 313.572 314.764  1.00  0.00           H  
ATOM   1107  CH2 TRP    71     320.050 313.367 316.915  1.00  0.00           C  
ATOM   1108  HH2 TRP    71     320.353 314.381 317.104  1.00  0.00           H  
ATOM   1109  CZ3 TRP    71     319.767 312.510 317.989  1.00  0.00           C  
ATOM   1110  HZ3 TRP    71     319.857 312.879 318.998  1.00  0.00           H  
ATOM   1111  CE3 TRP    71     319.371 311.182 317.754  1.00  0.00           C  
ATOM   1112  HE3 TRP    71     319.139 310.534 318.584  1.00  0.00           H  
ATOM   1113  CD2 TRP    71     319.268 310.681 316.438  1.00  0.00           C  
ATOM   1114  C   TRP    71     320.062 306.460 318.134  1.00  0.00           C  
ATOM   1115  O   TRP    71     319.995 306.788 319.321  1.00  0.00           O  
ATOM   1116  N   GLU    72     320.084 305.177 317.771  1.00  0.00           N  
ATOM   1117  H   GLU    72     320.170 304.960 316.788  1.00  0.00           H  
ATOM   1118  CA  GLU    72     320.161 304.070 318.740  1.00  0.00           C  
ATOM   1119  HA  GLU    72     319.501 304.292 319.579  1.00  0.00           H  
ATOM   1120  CB  GLU    72     319.659 302.761 318.101  1.00  0.00           C  
ATOM   1121  HB2 GLU    72     320.248 302.546 317.209  1.00  0.00           H  
ATOM   1122  HB3 GLU    72     319.810 301.944 318.808  1.00  0.00           H  
ATOM   1123  CG  GLU    72     318.172 302.793 317.709  1.00  0.00           C  
ATOM   1124  HG2 GLU    72     318.041 303.517 316.901  1.00  0.00           H  
ATOM   1125  HG3 GLU    72     317.904 301.812 317.311  1.00  0.00           H  
ATOM   1126  CD  GLU    72     317.222 303.136 318.879  1.00  0.00           C  
ATOM   1127  OE1 GLU    72     316.198 303.824 318.648  1.00  0.00           O  
ATOM   1128  OE2 GLU    72     317.469 302.704 320.033  1.00  0.00           O  
ATOM   1129  C   GLU    72     321.586 303.936 319.330  1.00  0.00           C  
ATOM   1130  O   GLU    72     322.362 303.063 318.935  1.00  0.00           O  
ATOM   1131  N   THR    73     321.851 304.810 320.316  1.00  0.00           N  
ATOM   1132  H   THR    73     321.059 305.407 320.514  1.00  0.00           H  
ATOM   1133  CA  THR    73     323.092 305.170 321.065  1.00  0.00           C  
ATOM   1134  HA  THR    73     323.090 304.581 321.982  1.00  0.00           H  
ATOM   1135  CB  THR    73     324.461 304.895 320.374  1.00  0.00           C  
ATOM   1136  HB  THR    73     325.201 305.561 320.821  1.00  0.00           H  
ATOM   1137  CG2 THR    73     325.020 303.491 320.633  1.00  0.00           C  
ATOM   1138 HG21 THR    73     324.298 302.719 320.382  1.00  0.00           H  
ATOM   1139 HG22 THR    73     325.930 303.336 320.052  1.00  0.00           H  
ATOM   1140 HG23 THR    73     325.269 303.397 321.690  1.00  0.00           H  
ATOM   1141  OG1 THR    73     324.469 305.205 319.001  1.00  0.00           O  
ATOM   1142  HG1 THR    73     325.363 305.048 318.648  1.00  0.00           H  
ATOM   1143  C   THR    73     323.080 306.638 321.533  1.00  0.00           C  
ATOM   1144  O   THR    73     323.944 307.007 322.321  1.00  0.00           O  
ATOM   1145  N   VAL    74     322.107 307.477 321.137  1.00  0.00           N  
ATOM   1146  H   VAL    74     321.426 307.123 320.471  1.00  0.00           H  
ATOM   1147  CA  VAL    74     322.085 308.937 321.418  1.00  0.00           C  
ATOM   1148  HA  VAL    74     323.038 309.234 321.856  1.00  0.00           H  
ATOM   1149  CB  VAL    74     321.903 309.767 320.142  1.00  0.00           C  
ATOM   1150  HB  VAL    74     320.866 309.715 319.818  1.00  0.00           H  
ATOM   1151  CG1 VAL    74     322.297 311.239 320.338  1.00  0.00           C  
ATOM   1152 HG11 VAL    74     323.337 311.317 320.665  1.00  0.00           H  
ATOM   1153 HG12 VAL    74     322.181 311.793 319.404  1.00  0.00           H  
ATOM   1154 HG13 VAL    74     321.658 311.704 321.084  1.00  0.00           H  
ATOM   1155  CG2 VAL    74     322.766 309.241 319.019  1.00  0.00           C  
ATOM   1156 HG21 VAL    74     322.516 308.211 318.764  1.00  0.00           H  
ATOM   1157 HG22 VAL    74     322.550 309.872 318.164  1.00  0.00           H  
ATOM   1158 HG23 VAL    74     323.811 309.281 319.328  1.00  0.00           H  
ATOM   1159  C   VAL    74     320.991 309.379 322.376  1.00  0.00           C  
ATOM   1160  O   VAL    74     321.257 310.228 323.221  1.00  0.00           O  
ATOM   1161  N   LEU    75     319.770 308.840 322.251  1.00  0.00           N  
ATOM   1162  H   LEU    75     319.625 308.131 321.542  1.00  0.00           H  
ATOM   1163  CA  LEU    75     318.595 309.322 322.999  1.00  0.00           C  
ATOM   1164  HA  LEU    75     318.373 310.328 322.641  1.00  0.00           H  
ATOM   1165  CB  LEU    75     317.341 308.463 322.720  1.00  0.00           C  
ATOM   1166  HB2 LEU    75     317.606 307.407 322.657  1.00  0.00           H  
ATOM   1167  HB3 LEU    75     316.672 308.580 323.575  1.00  0.00           H  
ATOM   1168  CG  LEU    75     316.543 308.877 321.465  1.00  0.00           C  
ATOM   1169  HG  LEU    75     316.430 309.961 321.451  1.00  0.00           H  
ATOM   1170  CD1 LEU    75     317.212 308.438 320.163  1.00  0.00           C  
ATOM   1171 HD11 LEU    75     317.358 307.356 320.161  1.00  0.00           H  
ATOM   1172 HD12 LEU    75     316.581 308.712 319.317  1.00  0.00           H  
ATOM   1173 HD13 LEU    75     318.171 308.936 320.047  1.00  0.00           H  
ATOM   1174  CD2 LEU    75     315.145 308.260 321.505  1.00  0.00           C  
ATOM   1175 HD21 LEU    75     314.612 308.612 322.388  1.00  0.00           H  
ATOM   1176 HD22 LEU    75     314.582 308.559 320.621  1.00  0.00           H  
ATOM   1177 HD23 LEU    75     315.216 307.172 321.535  1.00  0.00           H  
ATOM   1178  C   LEU    75     318.866 309.482 324.510  1.00  0.00           C  
ATOM   1179  O   LEU    75     318.513 310.534 325.031  1.00  0.00           O  
ATOM   1180  N   PRO    76     319.572 308.571 325.212  1.00  0.00           N  
ATOM   1181  CD  PRO    76     319.941 307.227 324.784  1.00  0.00           C  
ATOM   1182  HD2 PRO    76     320.899 307.257 324.263  1.00  0.00           H  
ATOM   1183  HD3 PRO    76     319.182 306.777 324.145  1.00  0.00           H  
ATOM   1184  CG  PRO    76     320.080 306.421 326.069  1.00  0.00           C  
ATOM   1185  HG2 PRO    76     320.771 305.586 325.947  1.00  0.00           H  
ATOM   1186  HG3 PRO    76     319.098 306.069 326.386  1.00  0.00           H  
ATOM   1187  CB  PRO    76     320.604 307.461 327.058  1.00  0.00           C  
ATOM   1188  HB2 PRO    76     321.684 307.555 326.942  1.00  0.00           H  
ATOM   1189  HB3 PRO    76     320.361 307.192 328.086  1.00  0.00           H  
ATOM   1190  CA  PRO    76     319.904 308.758 326.630  1.00  0.00           C  
ATOM   1191  HA  PRO    76     318.970 308.845 327.188  1.00  0.00           H  
ATOM   1192  C   PRO    76     320.770 309.999 326.932  1.00  0.00           C  
ATOM   1193  O   PRO    76     320.587 310.649 327.959  1.00  0.00           O  
ATOM   1194  N   LYS    77     321.704 310.349 326.031  1.00  0.00           N  
ATOM   1195  H   LYS    77     321.709 309.839 325.155  1.00  0.00           H  
ATOM   1196  CA  LYS    77     322.628 311.498 326.159  1.00  0.00           C  
ATOM   1197  HA  LYS    77     322.985 311.561 327.190  1.00  0.00           H  
ATOM   1198  CB  LYS    77     323.854 311.337 325.232  1.00  0.00           C  
ATOM   1199  HB2 LYS    77     323.540 311.334 324.187  1.00  0.00           H  
ATOM   1200  HB3 LYS    77     324.485 312.217 325.373  1.00  0.00           H  
ATOM   1201  CG  LYS    77     324.734 310.101 325.506  1.00  0.00           C  
ATOM   1202  HG2 LYS    77     325.698 310.275 325.030  1.00  0.00           H  
ATOM   1203  HG3 LYS    77     324.899 310.007 326.580  1.00  0.00           H  
ATOM   1204  CD  LYS    77     324.167 308.781 324.958  1.00  0.00           C  
ATOM   1205  HD2 LYS    77     323.277 308.504 325.512  1.00  0.00           H  
ATOM   1206  HD3 LYS    77     323.904 308.926 323.911  1.00  0.00           H  
ATOM   1207  CE  LYS    77     325.180 307.634 325.071  1.00  0.00           C  
ATOM   1208  HE2 LYS    77     325.831 307.676 324.195  1.00  0.00           H  
ATOM   1209  HE3 LYS    77     325.793 307.782 325.967  1.00  0.00           H  
ATOM   1210  NZ  LYS    77     324.519 306.298 325.120  1.00  0.00           N  
ATOM   1211  HZ1 LYS    77     323.959 306.145 324.287  1.00  0.00           H  
ATOM   1212  HZ2 LYS    77     325.208 305.555 325.157  1.00  0.00           H  
ATOM   1213  HZ3 LYS    77     323.932 306.195 325.940  1.00  0.00           H  
ATOM   1214  C   LYS    77     321.899 312.809 325.864  1.00  0.00           C  
ATOM   1215  O   LYS    77     322.052 313.795 326.578  1.00  0.00           O  
ATOM   1216  N   VAL    78     321.060 312.777 324.827  1.00  0.00           N  
ATOM   1217  H   VAL    78     321.053 311.920 324.285  1.00  0.00           H  
ATOM   1218  CA  VAL    78     320.065 313.804 324.482  1.00  0.00           C  
ATOM   1219  HA  VAL    78     320.578 314.741 324.261  1.00  0.00           H  
ATOM   1220  CB  VAL    78     319.330 313.329 323.207  1.00  0.00           C  
ATOM   1221  HB  VAL    78     319.416 312.246 323.159  1.00  0.00           H  
ATOM   1222  CG1 VAL    78     317.839 313.629 323.028  1.00  0.00           C  
ATOM   1223 HG11 VAL    78     317.682 314.645 322.693  1.00  0.00           H  
ATOM   1224 HG12 VAL    78     317.449 312.954 322.266  1.00  0.00           H  
ATOM   1225 HG13 VAL    78     317.269 313.457 323.938  1.00  0.00           H  
ATOM   1226  CG2 VAL    78     320.071 313.896 321.993  1.00  0.00           C  
ATOM   1227 HG21 VAL    78     321.138 313.678 322.066  1.00  0.00           H  
ATOM   1228 HG22 VAL    78     319.674 313.447 321.086  1.00  0.00           H  
ATOM   1229 HG23 VAL    78     319.942 314.978 321.939  1.00  0.00           H  
ATOM   1230  C   VAL    78     319.166 314.081 325.691  1.00  0.00           C  
ATOM   1231  O   VAL    78     319.191 315.185 326.222  1.00  0.00           O  
ATOM   1232  N   GLU    79     318.462 313.070 326.207  1.00  0.00           N  
ATOM   1233  H   GLU    79     318.497 312.170 325.740  1.00  0.00           H  
ATOM   1234  CA  GLU    79     317.622 313.178 327.405  1.00  0.00           C  
ATOM   1235  HA  GLU    79     316.821 313.887 327.195  1.00  0.00           H  
ATOM   1236  CB  GLU    79     316.983 311.824 327.759  1.00  0.00           C  
ATOM   1237  HB2 GLU    79     317.755 311.055 327.776  1.00  0.00           H  
ATOM   1238  HB3 GLU    79     316.565 311.888 328.764  1.00  0.00           H  
ATOM   1239  CG  GLU    79     315.861 311.387 326.799  1.00  0.00           C  
ATOM   1240  HG2 GLU    79     316.280 311.221 325.807  1.00  0.00           H  
ATOM   1241  HG3 GLU    79     315.469 310.428 327.146  1.00  0.00           H  
ATOM   1242  CD  GLU    79     314.699 312.397 326.692  1.00  0.00           C  
ATOM   1243  OE1 GLU    79     314.185 312.613 325.568  1.00  0.00           O  
ATOM   1244  OE2 GLU    79     314.268 312.962 327.727  1.00  0.00           O  
ATOM   1245  C   GLU    79     318.390 313.761 328.599  1.00  0.00           C  
ATOM   1246  O   GLU    79     317.880 314.672 329.244  1.00  0.00           O  
ATOM   1247  N   ALA    80     319.623 313.309 328.869  1.00  0.00           N  
ATOM   1248  H   ALA    80     319.985 312.524 328.340  1.00  0.00           H  
ATOM   1249  CA  ALA    80     320.474 313.895 329.906  1.00  0.00           C  
ATOM   1250  HA  ALA    80     319.974 313.735 330.863  1.00  0.00           H  
ATOM   1251  CB  ALA    80     321.816 313.155 329.967  1.00  0.00           C  
ATOM   1252  HB1 ALA    80     322.379 313.304 329.048  1.00  0.00           H  
ATOM   1253  HB2 ALA    80     322.403 313.540 330.802  1.00  0.00           H  
ATOM   1254  HB3 ALA    80     321.647 312.089 330.119  1.00  0.00           H  
ATOM   1255  C   ALA    80     320.656 315.420 329.752  1.00  0.00           C  
ATOM   1256  O   ALA    80     320.387 316.152 330.703  1.00  0.00           O  
ATOM   1257  N   VAL    81     321.011 315.942 328.569  1.00  0.00           N  
ATOM   1258  H   VAL    81     321.168 315.316 327.784  1.00  0.00           H  
ATOM   1259  CA  VAL    81     321.253 317.395 328.389  1.00  0.00           C  
ATOM   1260  HA  VAL    81     321.698 317.775 329.310  1.00  0.00           H  
ATOM   1261  CB  VAL    81     322.269 317.705 327.269  1.00  0.00           C  
ATOM   1262  HB  VAL    81     322.450 318.780 327.273  1.00  0.00           H  
ATOM   1263  CG1 VAL    81     323.624 317.039 327.531  1.00  0.00           C  
ATOM   1264 HG11 VAL    81     323.537 315.954 327.472  1.00  0.00           H  
ATOM   1265 HG12 VAL    81     324.348 317.379 326.790  1.00  0.00           H  
ATOM   1266 HG13 VAL    81     323.984 317.317 328.522  1.00  0.00           H  
ATOM   1267  CG2 VAL    81     321.790 317.340 325.862  1.00  0.00           C  
ATOM   1268 HG21 VAL    81     320.828 317.807 325.651  1.00  0.00           H  
ATOM   1269 HG22 VAL    81     322.518 317.708 325.141  1.00  0.00           H  
ATOM   1270 HG23 VAL    81     321.695 316.262 325.762  1.00  0.00           H  
ATOM   1271  C   VAL    81     319.966 318.214 328.188  1.00  0.00           C  
ATOM   1272  O   VAL    81     320.039 319.427 327.990  1.00  0.00           O  
ATOM   1273  N   PHE    82     318.795 317.586 328.323  1.00  0.00           N  
ATOM   1274  H   PHE    82     318.814 316.582 328.445  1.00  0.00           H  
ATOM   1275  CA  PHE    82     317.488 318.246 328.333  1.00  0.00           C  
ATOM   1276  HA  PHE    82     317.625 319.311 328.159  1.00  0.00           H  
ATOM   1277  CB  PHE    82     316.653 317.700 327.163  1.00  0.00           C  
ATOM   1278  HB2 PHE    82     316.579 316.616 327.259  1.00  0.00           H  
ATOM   1279  HB3 PHE    82     315.643 318.096 327.232  1.00  0.00           H  
ATOM   1280  CG  PHE    82     317.238 318.055 325.795  1.00  0.00           C  
ATOM   1281  CD1 PHE    82     317.611 319.382 325.496  1.00  0.00           C  
ATOM   1282  HD1 PHE    82     317.440 320.171 326.210  1.00  0.00           H  
ATOM   1283  CE1 PHE    82     318.229 319.694 324.274  1.00  0.00           C  
ATOM   1284  HE1 PHE    82     318.475 320.713 324.037  1.00  0.00           H  
ATOM   1285  CZ  PHE    82     318.530 318.681 323.354  1.00  0.00           C  
ATOM   1286  HZ  PHE    82     319.034 318.915 322.426  1.00  0.00           H  
ATOM   1287  CE2 PHE    82     318.147 317.365 323.635  1.00  0.00           C  
ATOM   1288  HE2 PHE    82     318.377 316.598 322.916  1.00  0.00           H  
ATOM   1289  CD2 PHE    82     317.465 317.058 324.828  1.00  0.00           C  
ATOM   1290  HD2 PHE    82     317.156 316.042 325.024  1.00  0.00           H  
ATOM   1291  C   PHE    82     316.806 318.165 329.713  1.00  0.00           C  
ATOM   1292  O   PHE    82     316.373 319.194 330.232  1.00  0.00           O  
ATOM   1293  N   GLU    83     316.802 316.996 330.367  1.00  0.00           N  
ATOM   1294  H   GLU    83     317.180 316.182 329.894  1.00  0.00           H  
ATOM   1295  CA  GLU    83     316.392 316.826 331.771  1.00  0.00           C  
ATOM   1296  HA  GLU    83     315.345 317.117 331.868  1.00  0.00           H  
ATOM   1297  CB  GLU    83     316.517 315.345 332.188  1.00  0.00           C  
ATOM   1298  HB2 GLU    83     315.872 314.743 331.548  1.00  0.00           H  
ATOM   1299  HB3 GLU    83     317.549 315.026 332.040  1.00  0.00           H  
ATOM   1300  CG  GLU    83     316.138 315.094 333.661  1.00  0.00           C  
ATOM   1301  HG2 GLU    83     316.673 315.799 334.300  1.00  0.00           H  
ATOM   1302  HG3 GLU    83     315.069 315.282 333.786  1.00  0.00           H  
ATOM   1303  CD  GLU    83     316.471 313.664 334.140  1.00  0.00           C  
ATOM   1304  OE1 GLU    83     316.820 313.493 335.335  1.00  0.00           O  
ATOM   1305  OE2 GLU    83     316.365 312.690 333.353  1.00  0.00           O  
ATOM   1306  C   GLU    83     317.211 317.723 332.715  1.00  0.00           C  
ATOM   1307  O   GLU    83     316.644 318.548 333.434  1.00  0.00           O  
ATOM   1308  N   LEU    84     318.546 317.578 332.705  1.00  0.00           N  
ATOM   1309  H   LEU    84     318.964 316.905 332.072  1.00  0.00           H  
ATOM   1310  CA  LEU    84     319.434 318.334 333.597  1.00  0.00           C  
ATOM   1311  HA  LEU    84     319.152 318.131 334.632  1.00  0.00           H  
ATOM   1312  CB  LEU    84     320.903 317.910 333.396  1.00  0.00           C  
ATOM   1313  HB2 LEU    84     321.112 317.836 332.331  1.00  0.00           H  
ATOM   1314  HB3 LEU    84     321.537 318.715 333.771  1.00  0.00           H  
ATOM   1315  CG  LEU    84     321.356 316.626 334.126  1.00  0.00           C  
ATOM   1316  HG  LEU    84     321.454 316.860 335.186  1.00  0.00           H  
ATOM   1317  CD1 LEU    84     320.429 315.412 334.008  1.00  0.00           C  
ATOM   1318 HD11 LEU    84     320.298 315.128 332.967  1.00  0.00           H  
ATOM   1319 HD12 LEU    84     320.860 314.569 334.549  1.00  0.00           H  
ATOM   1320 HD13 LEU    84     319.460 315.637 334.450  1.00  0.00           H  
ATOM   1321  CD2 LEU    84     322.731 316.215 333.595  1.00  0.00           C  
ATOM   1322 HD21 LEU    84     323.431 317.043 333.704  1.00  0.00           H  
ATOM   1323 HD22 LEU    84     323.109 315.362 334.159  1.00  0.00           H  
ATOM   1324 HD23 LEU    84     322.659 315.944 332.541  1.00  0.00           H  
ATOM   1325  C   LEU    84     319.279 319.845 333.376  1.00  0.00           C  
ATOM   1326  O   LEU    84     319.277 320.605 334.344  1.00  0.00           O  
ATOM   1327  N   GLU    85     319.143 320.280 332.119  1.00  0.00           N  
ATOM   1328  H   GLU    85     319.129 319.601 331.374  1.00  0.00           H  
ATOM   1329  CA  GLU    85     319.006 321.696 331.783  1.00  0.00           C  
ATOM   1330  HA  GLU    85     319.794 322.216 332.322  1.00  0.00           H  
ATOM   1331  CB  GLU    85     319.260 321.932 330.294  1.00  0.00           C  
ATOM   1332  HB2 GLU    85     319.998 321.210 329.946  1.00  0.00           H  
ATOM   1333  HB3 GLU    85     318.347 321.793 329.714  1.00  0.00           H  
ATOM   1334  CG  GLU    85     319.857 323.323 330.072  1.00  0.00           C  
ATOM   1335  HG2 GLU    85     320.747 323.414 330.696  1.00  0.00           H  
ATOM   1336  HG3 GLU    85     320.195 323.369 329.046  1.00  0.00           H  
ATOM   1337  CD  GLU    85     318.909 324.514 330.342  1.00  0.00           C  
ATOM   1338  OE1 GLU    85     319.430 325.613 330.664  1.00  0.00           O  
ATOM   1339  OE2 GLU    85     317.672 324.380 330.186  1.00  0.00           O  
ATOM   1340  C   GLU    85     317.681 322.308 332.261  1.00  0.00           C  
ATOM   1341  O   GLU    85     317.711 323.286 333.016  1.00  0.00           O  
ATOM   1342  N   HIS    86     316.530 321.709 331.900  1.00  0.00           N  
ATOM   1343  H   HIS    86     316.569 320.885 331.311  1.00  0.00           H  
ATOM   1344  CA  HIS    86     315.212 322.171 332.364  1.00  0.00           C  
ATOM   1345  HA  HIS    86     314.992 323.139 331.916  1.00  0.00           H  
ATOM   1346  CB  HIS    86     314.099 321.169 332.003  1.00  0.00           C  
ATOM   1347  HB2 HIS    86     314.503 320.156 331.989  1.00  0.00           H  
ATOM   1348  HB3 HIS    86     313.350 321.193 332.796  1.00  0.00           H  
ATOM   1349  CG  HIS    86     313.344 321.423 330.719  1.00  0.00           C  
ATOM   1350  ND1 HIS    86     312.193 320.722 330.341  1.00  0.00           N  
ATOM   1351  CE1 HIS    86     311.753 321.306 329.215  1.00  0.00           C  
ATOM   1352  HE1 HIS    86     310.866 321.010 328.665  1.00  0.00           H  
ATOM   1353  NE2 HIS    86     312.552 322.333 328.885  1.00  0.00           N  
ATOM   1354  HE2 HIS    86     312.389 322.965 328.112  1.00  0.00           H  
ATOM   1355  CD2 HIS    86     313.569 322.420 329.808  1.00  0.00           C  
ATOM   1356  HD2 HIS    86     314.367 323.150 329.828  1.00  0.00           H  
ATOM   1357  C   HIS    86     315.197 322.395 333.876  1.00  0.00           C  
ATOM   1358  O   HIS    86     314.675 323.410 334.344  1.00  0.00           O  
ATOM   1359  N   HIS    87     315.838 321.498 334.626  1.00  0.00           N  
ATOM   1360  H   HIS    87     316.226 320.690 334.157  1.00  0.00           H  
ATOM   1361  CA  HIS    87     315.830 321.484 336.085  1.00  0.00           C  
ATOM   1362  HA  HIS    87     314.804 321.656 336.384  1.00  0.00           H  
ATOM   1363  CB  HIS    87     316.176 320.069 336.572  1.00  0.00           C  
ATOM   1364  HB2 HIS    87     317.094 319.727 336.092  1.00  0.00           H  
ATOM   1365  HB3 HIS    87     316.348 320.096 337.648  1.00  0.00           H  
ATOM   1366  CG  HIS    87     315.063 319.062 336.304  1.00  0.00           C  
ATOM   1367  ND1 HIS    87     314.048 319.175 335.339  1.00  0.00           N  
ATOM   1368  CE1 HIS    87     313.304 318.063 335.437  1.00  0.00           C  
ATOM   1369  HE1 HIS    87     312.440 317.838 334.820  1.00  0.00           H  
ATOM   1370  NE2 HIS    87     313.782 317.270 336.412  1.00  0.00           N  
ATOM   1371  HE2 HIS    87     313.384 316.378 336.682  1.00  0.00           H  
ATOM   1372  CD2 HIS    87     314.889 317.883 336.966  1.00  0.00           C  
ATOM   1373  HD2 HIS    87     315.508 317.502 337.770  1.00  0.00           H  
ATOM   1374  C   HIS    87     316.595 322.648 336.748  1.00  0.00           C  
ATOM   1375  O   HIS    87     316.558 322.781 337.973  1.00  0.00           O  
ATOM   1376  N   HIS    88     317.222 323.532 335.958  1.00  0.00           N  
ATOM   1377  H   HIS    88     317.264 323.322 334.965  1.00  0.00           H  
ATOM   1378  CA  HIS    88     317.742 324.839 336.399  1.00  0.00           C  
ATOM   1379  HA  HIS    88     317.288 325.081 337.361  1.00  0.00           H  
ATOM   1380  CB  HIS    88     319.259 324.776 336.647  1.00  0.00           C  
ATOM   1381  HB2 HIS    88     319.607 325.757 336.972  1.00  0.00           H  
ATOM   1382  HB3 HIS    88     319.441 324.086 337.472  1.00  0.00           H  
ATOM   1383  CG  HIS    88     320.095 324.341 335.470  1.00  0.00           C  
ATOM   1384  ND1 HIS    88     320.378 325.104 334.332  1.00  0.00           N  
ATOM   1385  CE1 HIS    88     321.156 324.329 333.558  1.00  0.00           C  
ATOM   1386  HE1 HIS    88     321.538 324.611 332.583  1.00  0.00           H  
ATOM   1387  NE2 HIS    88     321.392 323.149 334.160  1.00  0.00           N  
ATOM   1388  HE2 HIS    88     321.939 322.389 333.773  1.00  0.00           H  
ATOM   1389  CD2 HIS    88     320.732 323.140 335.367  1.00  0.00           C  
ATOM   1390  HD2 HIS    88     320.702 322.335 336.092  1.00  0.00           H  
ATOM   1391  C   HIS    88     317.326 326.012 335.478  1.00  0.00           C  
ATOM   1392  O   HIS    88     317.686 327.160 335.754  1.00  0.00           O  
ATOM   1393  N   HIS    89     316.488 325.766 334.459  1.00  0.00           N  
ATOM   1394  H   HIS    89     316.242 324.802 334.276  1.00  0.00           H  
ATOM   1395  CA  HIS    89     315.829 326.799 333.636  1.00  0.00           C  
ATOM   1396  HA  HIS    89     316.338 327.751 333.788  1.00  0.00           H  
ATOM   1397  CB  HIS    89     315.983 326.462 332.145  1.00  0.00           C  
ATOM   1398  HB2 HIS    89     317.039 326.297 331.943  1.00  0.00           H  
ATOM   1399  HB3 HIS    89     315.440 325.542 331.925  1.00  0.00           H  
ATOM   1400  CG  HIS    89     315.504 327.557 331.215  1.00  0.00           C  
ATOM   1401  ND1 HIS    89     316.044 328.848 331.136  1.00  0.00           N  
ATOM   1402  CE1 HIS    89     315.278 329.514 330.256  1.00  0.00           C  
ATOM   1403  HE1 HIS    89     315.410 330.556 329.988  1.00  0.00           H  
ATOM   1404  NE2 HIS    89     314.313 328.714 329.768  1.00  0.00           N  
ATOM   1405  HE2 HIS    89     313.603 328.992 329.098  1.00  0.00           H  
ATOM   1406  CD2 HIS    89     314.438 327.476 330.364  1.00  0.00           C  
ATOM   1407  HD2 HIS    89     313.797 326.616 330.218  1.00  0.00           H  
ATOM   1408  C   HIS    89     314.353 327.047 334.018  1.00  0.00           C  
ATOM   1409  O   HIS    89     313.758 328.015 333.540  1.00  0.00           O  
ATOM   1410  N   HIS    90     313.762 326.223 334.900  1.00  0.00           N  
ATOM   1411  H   HIS    90     314.258 325.380 335.160  1.00  0.00           H  
ATOM   1412  CA  HIS    90     312.440 326.465 335.513  1.00  0.00           C  
ATOM   1413  HA  HIS    90     311.669 326.197 334.788  1.00  0.00           H  
ATOM   1414  CB  HIS    90     312.242 325.604 336.773  1.00  0.00           C  
ATOM   1415  HB2 HIS    90     313.003 325.883 337.502  1.00  0.00           H  
ATOM   1416  HB3 HIS    90     311.272 325.855 337.205  1.00  0.00           H  
ATOM   1417  CG  HIS    90     312.280 324.103 336.604  1.00  0.00           C  
ATOM   1418  ND1 HIS    90     311.574 323.358 335.651  1.00  0.00           N  
ATOM   1419  CE1 HIS    90     311.753 322.067 335.986  1.00  0.00           C  
ATOM   1420  HE1 HIS    90     311.350 321.219 335.442  1.00  0.00           H  
ATOM   1421  NE2 HIS    90     312.479 321.970 337.113  1.00  0.00           N  
ATOM   1422  HE2 HIS    90     312.713 321.101 337.583  1.00  0.00           H  
ATOM   1423  CD2 HIS    90     312.828 323.242 337.513  1.00  0.00           C  
ATOM   1424  HD2 HIS    90     313.371 323.519 338.409  1.00  0.00           H  
ATOM   1425  C   HIS    90     312.240 327.941 335.919  1.00  0.00           C  
ATOM   1426  O   HIS    90     313.096 328.519 336.603  1.00  0.00           O  
ATOM   1427  N   HIS    91     311.102 328.538 335.534  1.00  0.00           N  
ATOM   1428  H   HIS    91     310.441 327.997 334.997  1.00  0.00           H  
ATOM   1429  CA  HIS    91     310.740 329.931 335.862  1.00  0.00           C  
ATOM   1430  HA  HIS    91     311.657 330.518 335.922  1.00  0.00           H  
ATOM   1431  CB  HIS    91     309.890 330.547 334.734  1.00  0.00           C  
ATOM   1432  HB2 HIS    91     308.941 330.014 334.665  1.00  0.00           H  
ATOM   1433  HB3 HIS    91     309.669 331.583 334.993  1.00  0.00           H  
ATOM   1434  CG  HIS    91     310.552 330.537 333.374  1.00  0.00           C  
ATOM   1435  ND1 HIS    91     311.703 331.251 333.021  1.00  0.00           N  
ATOM   1436  CE1 HIS    91     311.932 330.963 331.727  1.00  0.00           C  
ATOM   1437  HE1 HIS    91     312.759 331.351 331.142  1.00  0.00           H  
ATOM   1438  NE2 HIS    91     310.984 330.134 331.254  1.00  0.00           N  
ATOM   1439  HE2 HIS    91     310.928 329.789 330.300  1.00  0.00           H  
ATOM   1440  CD2 HIS    91     310.104 329.856 332.279  1.00  0.00           C  
ATOM   1441  HD2 HIS    91     309.223 329.229 332.233  1.00  0.00           H  
ATOM   1442  C   HIS    91     310.071 330.053 337.238  1.00  0.00           C  
ATOM   1443  O   HIS    91     310.664 330.701 338.131  1.00  0.00           O  
ATOM   1444  OXT HIS    91     308.961 329.503 337.427  1.00  0.00           O  
TER    1445      HIS    91 
ENDMDL
REMARK 1pqx                 ENERGY     2.29051E+02 RMS    4.80   4.40
ATOM      1  N   MET     1     327.791 320.647 318.673  1.00  0.00           N  
ATOM      2  H1  MET     1     326.957 320.464 318.130  1.00  0.00           H  
ATOM      3  H2  MET     1     328.523 320.935 318.036  1.00  0.00           H  
ATOM      4  H3  MET     1     327.585 321.415 319.299  1.00  0.00           H  
ATOM      5  CA  MET     1     328.191 319.423 319.443  1.00  0.00           C  
ATOM      6  HA  MET     1     328.444 318.637 318.725  1.00  0.00           H  
ATOM      7  CB  MET     1     329.438 319.658 320.331  1.00  0.00           C  
ATOM      8  HB2 MET     1     329.177 320.330 321.150  1.00  0.00           H  
ATOM      9  HB3 MET     1     329.744 318.708 320.772  1.00  0.00           H  
ATOM     10  CG  MET     1     330.665 320.235 319.614  1.00  0.00           C  
ATOM     11  HG2 MET     1     330.475 321.273 319.339  1.00  0.00           H  
ATOM     12  HG3 MET     1     331.481 320.230 320.337  1.00  0.00           H  
ATOM     13  SD  MET     1     331.251 319.345 318.149  1.00  0.00           S  
ATOM     14  CE  MET     1     332.861 320.162 317.965  1.00  0.00           C  
ATOM     15  HE1 MET     1     333.465 319.983 318.856  1.00  0.00           H  
ATOM     16  HE2 MET     1     333.381 319.762 317.095  1.00  0.00           H  
ATOM     17  HE3 MET     1     332.720 321.236 317.839  1.00  0.00           H  
ATOM     18  C   MET     1     327.014 318.881 320.275  1.00  0.00           C  
ATOM     19  O   MET     1     325.914 319.410 320.183  1.00  0.00           O  
ATOM     20  N   LYS     2     327.232 317.827 321.069  1.00  0.00           N  
ATOM     21  H   LYS     2     328.165 317.429 321.037  1.00  0.00           H  
ATOM     22  CA  LYS     2     326.217 317.021 321.779  1.00  0.00           C  
ATOM     23  HA  LYS     2     325.501 316.685 321.035  1.00  0.00           H  
ATOM     24  CB  LYS     2     326.976 315.783 322.300  1.00  0.00           C  
ATOM     25  HB2 LYS     2     327.418 315.252 321.457  1.00  0.00           H  
ATOM     26  HB3 LYS     2     327.798 316.103 322.936  1.00  0.00           H  
ATOM     27  CG  LYS     2     326.102 314.821 323.101  1.00  0.00           C  
ATOM     28  HG2 LYS     2     325.860 315.302 324.043  1.00  0.00           H  
ATOM     29  HG3 LYS     2     325.186 314.604 322.549  1.00  0.00           H  
ATOM     30  CD  LYS     2     326.828 313.516 323.424  1.00  0.00           C  
ATOM     31  HD2 LYS     2     327.050 312.987 322.494  1.00  0.00           H  
ATOM     32  HD3 LYS     2     327.755 313.730 323.961  1.00  0.00           H  
ATOM     33  CE  LYS     2     325.895 312.677 324.302  1.00  0.00           C  
ATOM     34  HE2 LYS     2     325.684 313.216 325.232  1.00  0.00           H  
ATOM     35  HE3 LYS     2     324.946 312.569 323.771  1.00  0.00           H  
ATOM     36  NZ  LYS     2     326.463 311.334 324.591  1.00  0.00           N  
ATOM     37  HZ1 LYS     2     326.863 311.280 325.519  1.00  0.00           H  
ATOM     38  HZ2 LYS     2     325.735 310.620 324.496  1.00  0.00           H  
ATOM     39  HZ3 LYS     2     327.171 311.073 323.920  1.00  0.00           H  
ATOM     40  C   LYS     2     325.388 317.704 322.890  1.00  0.00           C  
ATOM     41  O   LYS     2     325.930 318.357 323.777  1.00  0.00           O  
ATOM     42  N   ILE     3     324.074 317.452 322.892  1.00  0.00           N  
ATOM     43  H   ILE     3     323.715 316.923 322.112  1.00  0.00           H  
ATOM     44  CA  ILE     3     323.121 317.768 323.983  1.00  0.00           C  
ATOM     45  HA  ILE     3     323.143 318.846 324.151  1.00  0.00           H  
ATOM     46  CB  ILE     3     321.671 317.354 323.578  1.00  0.00           C  
ATOM     47  HB  ILE     3     321.002 317.646 324.387  1.00  0.00           H  
ATOM     48  CG2 ILE     3     321.183 318.114 322.333  1.00  0.00           C  
ATOM     49 HG21 ILE     3     321.777 317.858 321.456  1.00  0.00           H  
ATOM     50 HG22 ILE     3     320.137 317.866 322.134  1.00  0.00           H  
ATOM     51 HG23 ILE     3     321.237 319.188 322.500  1.00  0.00           H  
ATOM     52  CG1 ILE     3     321.471 315.833 323.374  1.00  0.00           C  
ATOM     53 HG12 ILE     3     320.747 315.650 322.577  1.00  0.00           H  
ATOM     54 HG13 ILE     3     322.406 315.368 323.065  1.00  0.00           H  
ATOM     55  CD1 ILE     3     320.946 315.131 324.637  1.00  0.00           C  
ATOM     56 HD11 ILE     3     319.858 315.085 324.607  1.00  0.00           H  
ATOM     57 HD12 ILE     3     321.354 314.124 324.679  1.00  0.00           H  
ATOM     58 HD13 ILE     3     321.244 315.650 325.546  1.00  0.00           H  
ATOM     59  C   ILE     3     323.506 317.065 325.306  1.00  0.00           C  
ATOM     60  O   ILE     3     323.897 315.901 325.278  1.00  0.00           O  
ATOM     61  N   ILE     4     323.335 317.709 326.471  1.00  0.00           N  
ATOM     62  H   ILE     4     323.151 318.706 326.460  1.00  0.00           H  
ATOM     63  CA  ILE     4     323.434 317.028 327.785  1.00  0.00           C  
ATOM     64  HA  ILE     4     323.447 315.951 327.605  1.00  0.00           H  
ATOM     65  CB  ILE     4     324.747 317.336 328.546  1.00  0.00           C  
ATOM     66  HB  ILE     4     324.805 318.406 328.752  1.00  0.00           H  
ATOM     67  CG2 ILE     4     324.758 316.576 329.891  1.00  0.00           C  
ATOM     68 HG21 ILE     4     324.750 315.499 329.712  1.00  0.00           H  
ATOM     69 HG22 ILE     4     325.641 316.837 330.473  1.00  0.00           H  
ATOM     70 HG23 ILE     4     323.898 316.840 330.507  1.00  0.00           H  
ATOM     71  CG1 ILE     4     325.957 316.917 327.675  1.00  0.00           C  
ATOM     72 HG12 ILE     4     325.800 315.900 327.312  1.00  0.00           H  
ATOM     73 HG13 ILE     4     326.010 317.579 326.809  1.00  0.00           H  
ATOM     74  CD1 ILE     4     327.320 316.951 328.376  1.00  0.00           C  
ATOM     75 HD11 ILE     4     327.357 316.228 329.189  1.00  0.00           H  
ATOM     76 HD12 ILE     4     328.094 316.673 327.661  1.00  0.00           H  
ATOM     77 HD13 ILE     4     327.516 317.953 328.761  1.00  0.00           H  
ATOM     78  C   ILE     4     322.180 317.242 328.642  1.00  0.00           C  
ATOM     79  O   ILE     4     321.604 316.254 329.101  1.00  0.00           O  
ATOM     80  N   SER     5     321.719 318.485 328.846  1.00  0.00           N  
ATOM     81  H   SER     5     322.269 319.274 328.533  1.00  0.00           H  
ATOM     82  CA  SER     5     320.505 318.742 329.649  1.00  0.00           C  
ATOM     83  HA  SER     5     320.541 318.096 330.529  1.00  0.00           H  
ATOM     84  CB  SER     5     320.420 320.168 330.204  1.00  0.00           C  
ATOM     85  HB2 SER     5     320.249 320.878 329.403  1.00  0.00           H  
ATOM     86  HB3 SER     5     319.581 320.226 330.900  1.00  0.00           H  
ATOM     87  OG  SER     5     321.620 320.498 330.876  1.00  0.00           O  
ATOM     88  HG  SER     5     321.417 321.115 331.608  1.00  0.00           H  
ATOM     89  C   SER     5     319.231 318.380 328.879  1.00  0.00           C  
ATOM     90  O   SER     5     318.582 319.226 328.266  1.00  0.00           O  
ATOM     91  N   ILE     6     318.916 317.086 328.926  1.00  0.00           N  
ATOM     92  H   ILE     6     319.627 316.489 329.338  1.00  0.00           H  
ATOM     93  CA  ILE     6     317.688 316.398 328.514  1.00  0.00           C  
ATOM     94  HA  ILE     6     316.834 317.069 328.588  1.00  0.00           H  
ATOM     95  CB  ILE     6     317.790 315.875 327.056  1.00  0.00           C  
ATOM     96  HB  ILE     6     318.695 315.270 326.980  1.00  0.00           H  
ATOM     97  CG2 ILE     6     316.600 314.959 326.715  1.00  0.00           C  
ATOM     98 HG21 ILE     6     315.654 315.470 326.894  1.00  0.00           H  
ATOM     99 HG22 ILE     6     316.657 314.662 325.668  1.00  0.00           H  
ATOM    100 HG23 ILE     6     316.631 314.050 327.315  1.00  0.00           H  
ATOM    101  CG1 ILE     6     317.909 316.991 325.989  1.00  0.00           C  
ATOM    102 HG12 ILE     6     318.802 317.585 326.184  1.00  0.00           H  
ATOM    103 HG13 ILE     6     318.055 316.522 325.015  1.00  0.00           H  
ATOM    104  CD1 ILE     6     316.702 317.931 325.868  1.00  0.00           C  
ATOM    105 HD11 ILE     6     316.521 318.456 326.804  1.00  0.00           H  
ATOM    106 HD12 ILE     6     316.896 318.665 325.087  1.00  0.00           H  
ATOM    107 HD13 ILE     6     315.813 317.368 325.591  1.00  0.00           H  
ATOM    108  C   ILE     6     317.519 315.256 329.535  1.00  0.00           C  
ATOM    109  O   ILE     6     318.305 314.309 329.514  1.00  0.00           O  
ATOM    110  N   SER     7     316.553 315.409 330.458  1.00  0.00           N  
ATOM    111  H   SER     7     315.968 316.224 330.327  1.00  0.00           H  
ATOM    112  CA  SER     7     316.235 314.605 331.674  1.00  0.00           C  
ATOM    113  HA  SER     7     315.254 314.154 331.520  1.00  0.00           H  
ATOM    114  CB  SER     7     317.216 313.447 331.951  1.00  0.00           C  
ATOM    115  HB2 SER     7     317.198 312.751 331.110  1.00  0.00           H  
ATOM    116  HB3 SER     7     318.226 313.848 332.062  1.00  0.00           H  
ATOM    117  OG  SER     7     316.871 312.737 333.132  1.00  0.00           O  
ATOM    118  HG  SER     7     317.529 312.021 333.268  1.00  0.00           H  
ATOM    119  C   SER     7     316.134 315.495 332.927  1.00  0.00           C  
ATOM    120  O   SER     7     315.136 315.454 333.648  1.00  0.00           O  
ATOM    121  N   GLU     8     317.124 316.370 333.150  1.00  0.00           N  
ATOM    122  H   GLU     8     317.930 316.336 332.540  1.00  0.00           H  
ATOM    123  CA  GLU     8     317.101 317.411 334.203  1.00  0.00           C  
ATOM    124  HA  GLU     8     316.760 316.960 335.137  1.00  0.00           H  
ATOM    125  CB  GLU     8     318.547 317.898 334.416  1.00  0.00           C  
ATOM    126  HB2 GLU     8     319.139 317.023 334.687  1.00  0.00           H  
ATOM    127  HB3 GLU     8     318.953 318.270 333.475  1.00  0.00           H  
ATOM    128  CG  GLU     8     318.744 318.938 335.537  1.00  0.00           C  
ATOM    129  HG2 GLU     8     318.035 318.726 336.341  1.00  0.00           H  
ATOM    130  HG3 GLU     8     319.744 318.786 335.951  1.00  0.00           H  
ATOM    131  CD  GLU     8     318.637 320.420 335.102  1.00  0.00           C  
ATOM    132  OE1 GLU     8     318.333 321.276 335.970  1.00  0.00           O  
ATOM    133  OE2 GLU     8     318.911 320.764 333.926  1.00  0.00           O  
ATOM    134  C   GLU     8     316.124 318.565 333.877  1.00  0.00           C  
ATOM    135  O   GLU     8     315.634 319.276 334.757  1.00  0.00           O  
ATOM    136  N   THR     9     315.852 318.733 332.585  1.00  0.00           N  
ATOM    137  H   THR     9     316.341 318.124 331.945  1.00  0.00           H  
ATOM    138  CA  THR     9     315.098 319.804 331.924  1.00  0.00           C  
ATOM    139  HA  THR     9     315.589 320.740 332.179  1.00  0.00           H  
ATOM    140  CB  THR     9     315.220 319.582 330.406  1.00  0.00           C  
ATOM    141  HB  THR     9     314.462 318.875 330.069  1.00  0.00           H  
ATOM    142  CG2 THR     9     315.089 320.872 329.614  1.00  0.00           C  
ATOM    143 HG21 THR     9     315.629 321.682 330.107  1.00  0.00           H  
ATOM    144 HG22 THR     9     315.513 320.731 328.624  1.00  0.00           H  
ATOM    145 HG23 THR     9     314.031 321.116 329.530  1.00  0.00           H  
ATOM    146  OG1 THR     9     316.482 319.028 330.103  1.00  0.00           O  
ATOM    147  HG1 THR     9     316.812 319.407 329.268  1.00  0.00           H  
ATOM    148  C   THR     9     313.606 319.870 332.310  1.00  0.00           C  
ATOM    149  O   THR     9     313.015 318.823 332.608  1.00  0.00           O  
ATOM    150  N   PRO    10     312.948 321.052 332.252  1.00  0.00           N  
ATOM    151  CD  PRO    10     313.526 322.386 332.146  1.00  0.00           C  
ATOM    152  HD2 PRO    10     313.564 322.692 331.100  1.00  0.00           H  
ATOM    153  HD3 PRO    10     314.514 322.454 332.600  1.00  0.00           H  
ATOM    154  CG  PRO    10     312.559 323.297 332.894  1.00  0.00           C  
ATOM    155  HG2 PRO    10     312.627 324.329 332.549  1.00  0.00           H  
ATOM    156  HG3 PRO    10     312.749 323.232 333.967  1.00  0.00           H  
ATOM    157  CB  PRO    10     311.204 322.675 332.565  1.00  0.00           C  
ATOM    158  HB2 PRO    10     310.852 323.074 331.617  1.00  0.00           H  
ATOM    159  HB3 PRO    10     310.476 322.873 333.352  1.00  0.00           H  
ATOM    160  CA  PRO    10     311.496 321.174 332.431  1.00  0.00           C  
ATOM    161  HA  PRO    10     311.234 320.691 333.373  1.00  0.00           H  
ATOM    162  C   PRO    10     310.675 320.507 331.304  1.00  0.00           C  
ATOM    163  O   PRO    10     311.223 320.039 330.302  1.00  0.00           O  
ATOM    164  N   ASN    11     309.353 320.424 331.514  1.00  0.00           N  
ATOM    165  H   ASN    11     309.003 320.857 332.356  1.00  0.00           H  
ATOM    166  CA  ASN    11     308.387 319.656 330.708  1.00  0.00           C  
ATOM    167  HA  ASN    11     308.534 318.602 330.954  1.00  0.00           H  
ATOM    168  CB  ASN    11     306.951 320.038 331.119  1.00  0.00           C  
ATOM    169  HB2 ASN    11     306.756 321.066 330.810  1.00  0.00           H  
ATOM    170  HB3 ASN    11     306.242 319.399 330.590  1.00  0.00           H  
ATOM    171  CG  ASN    11     306.683 319.893 332.609  1.00  0.00           C  
ATOM    172  OD1 ASN    11     306.859 318.835 333.198  1.00  0.00           O  
ATOM    173  ND2 ASN    11     306.274 320.951 333.272  1.00  0.00           N  
ATOM    174 HD21 ASN    11     306.098 320.863 334.263  1.00  0.00           H  
ATOM    175 HD22 ASN    11     306.110 321.825 332.793  1.00  0.00           H  
ATOM    176  C   ASN    11     308.545 319.792 329.177  1.00  0.00           C  
ATOM    177  O   ASN    11     308.739 320.888 328.643  1.00  0.00           O  
ATOM    178  N   HIS    12     308.394 318.661 328.476  1.00  0.00           N  
ATOM    179  H   HIS    12     308.234 317.811 328.997  1.00  0.00           H  
ATOM    180  CA  HIS    12     308.536 318.520 327.019  1.00  0.00           C  
ATOM    181  HA  HIS    12     309.596 318.576 326.765  1.00  0.00           H  
ATOM    182  CB  HIS    12     308.029 317.119 326.627  1.00  0.00           C  
ATOM    183  HB2 HIS    12     306.987 317.021 326.936  1.00  0.00           H  
ATOM    184  HB3 HIS    12     308.048 317.019 325.543  1.00  0.00           H  
ATOM    185  CG  HIS    12     308.812 315.976 327.243  1.00  0.00           C  
ATOM    186  ND1 HIS    12     310.191 315.970 327.492  1.00  0.00           N  
ATOM    187  CE1 HIS    12     310.489 314.732 327.921  1.00  0.00           C  
ATOM    188  HE1 HIS    12     311.483 314.388 328.188  1.00  0.00           H  
ATOM    189  NE2 HIS    12     309.380 313.973 327.956  1.00  0.00           N  
ATOM    190  HE2 HIS    12     309.355 312.995 328.226  1.00  0.00           H  
ATOM    191  CD2 HIS    12     308.316 314.736 327.523  1.00  0.00           C  
ATOM    192  HD2 HIS    12     307.291 314.410 327.390  1.00  0.00           H  
ATOM    193  C   HIS    12     307.788 319.621 326.240  1.00  0.00           C  
ATOM    194  O   HIS    12     306.557 319.661 326.281  1.00  0.00           O  
ATOM    195  N   ASN    13     308.563 320.476 325.543  1.00  0.00           N  
ATOM    196  H   ASN    13     309.549 320.251 325.559  1.00  0.00           H  
ATOM    197  CA  ASN    13     308.238 321.750 324.851  1.00  0.00           C  
ATOM    198  HA  ASN    13     308.313 321.571 323.781  1.00  0.00           H  
ATOM    199  CB  ASN    13     306.801 322.259 325.155  1.00  0.00           C  
ATOM    200  HB2 ASN    13     306.092 321.566 324.703  1.00  0.00           H  
ATOM    201  HB3 ASN    13     306.645 322.254 326.234  1.00  0.00           H  
ATOM    202  CG  ASN    13     306.419 323.658 324.668  1.00  0.00           C  
ATOM    203  OD1 ASN    13     307.196 324.437 324.141  1.00  0.00           O  
ATOM    204  ND2 ASN    13     305.174 324.033 324.843  1.00  0.00           N  
ATOM    205 HD21 ASN    13     304.913 324.965 324.559  1.00  0.00           H  
ATOM    206 HD22 ASN    13     304.510 323.423 325.296  1.00  0.00           H  
ATOM    207  C   ASN    13     309.295 322.825 325.179  1.00  0.00           C  
ATOM    208  O   ASN    13     309.979 323.325 324.285  1.00  0.00           O  
ATOM    209  N   THR    14     309.482 323.131 326.465  1.00  0.00           N  
ATOM    210  H   THR    14     308.983 322.597 327.169  1.00  0.00           H  
ATOM    211  CA  THR    14     310.250 324.304 326.940  1.00  0.00           C  
ATOM    212  HA  THR    14     310.108 325.126 326.237  1.00  0.00           H  
ATOM    213  CB  THR    14     309.706 324.771 328.305  1.00  0.00           C  
ATOM    214  HB  THR    14     310.191 325.710 328.576  1.00  0.00           H  
ATOM    215  CG2 THR    14     308.190 324.991 328.318  1.00  0.00           C  
ATOM    216 HG21 THR    14     307.663 324.042 328.206  1.00  0.00           H  
ATOM    217 HG22 THR    14     307.898 325.443 329.265  1.00  0.00           H  
ATOM    218 HG23 THR    14     307.908 325.661 327.506  1.00  0.00           H  
ATOM    219  OG1 THR    14     309.986 323.806 329.294  1.00  0.00           O  
ATOM    220  HG1 THR    14     309.689 324.162 330.150  1.00  0.00           H  
ATOM    221  C   THR    14     311.765 324.068 327.051  1.00  0.00           C  
ATOM    222  O   THR    14     312.488 324.906 327.596  1.00  0.00           O  
ATOM    223  N   MET    15     312.264 322.934 326.540  1.00  0.00           N  
ATOM    224  H   MET    15     311.627 322.319 326.060  1.00  0.00           H  
ATOM    225  CA  MET    15     313.631 322.470 326.783  1.00  0.00           C  
ATOM    226  HA  MET    15     313.712 322.428 327.867  1.00  0.00           H  
ATOM    227  CB  MET    15     313.808 321.018 326.284  1.00  0.00           C  
ATOM    228  HB2 MET    15     314.756 320.630 326.648  1.00  0.00           H  
ATOM    229  HB3 MET    15     313.015 320.405 326.715  1.00  0.00           H  
ATOM    230  CG  MET    15     313.821 320.804 324.773  1.00  0.00           C  
ATOM    231  HG2 MET    15     312.958 321.296 324.325  1.00  0.00           H  
ATOM    232  HG3 MET    15     314.737 321.243 324.385  1.00  0.00           H  
ATOM    233  SD  MET    15     313.796 319.051 324.312  1.00  0.00           S  
ATOM    234  CE  MET    15     314.758 319.055 322.772  1.00  0.00           C  
ATOM    235  HE1 MET    15     315.762 319.436 322.962  1.00  0.00           H  
ATOM    236  HE2 MET    15     314.830 318.036 322.391  1.00  0.00           H  
ATOM    237  HE3 MET    15     314.271 319.677 322.022  1.00  0.00           H  
ATOM    238  C   MET    15     314.737 323.444 326.323  1.00  0.00           C  
ATOM    239  O   MET    15     314.705 324.018 325.233  1.00  0.00           O  
ATOM    240  N   LYS    16     315.748 323.587 327.188  1.00  0.00           N  
ATOM    241  H   LYS    16     315.682 323.071 328.056  1.00  0.00           H  
ATOM    242  CA  LYS    16     316.980 324.372 327.010  1.00  0.00           C  
ATOM    243  HA  LYS    16     317.102 324.590 325.949  1.00  0.00           H  
ATOM    244  CB  LYS    16     316.851 325.716 327.758  1.00  0.00           C  
ATOM    245  HB2 LYS    16     317.573 326.410 327.344  1.00  0.00           H  
ATOM    246  HB3 LYS    16     315.867 326.142 327.551  1.00  0.00           H  
ATOM    247  CG  LYS    16     317.060 325.658 329.279  1.00  0.00           C  
ATOM    248  HG2 LYS    16     316.239 325.105 329.738  1.00  0.00           H  
ATOM    249  HG3 LYS    16     318.000 325.153 329.494  1.00  0.00           H  
ATOM    250  CD  LYS    16     317.129 327.075 329.870  1.00  0.00           C  
ATOM    251  HD2 LYS    16     317.940 327.629 329.395  1.00  0.00           H  
ATOM    252  HD3 LYS    16     316.195 327.595 329.649  1.00  0.00           H  
ATOM    253  CE  LYS    16     317.347 327.089 331.390  1.00  0.00           C  
ATOM    254  HE2 LYS    16     317.273 328.127 331.730  1.00  0.00           H  
ATOM    255  HE3 LYS    16     316.538 326.529 331.869  1.00  0.00           H  
ATOM    256  NZ  LYS    16     318.673 326.533 331.792  1.00  0.00           N  
ATOM    257  HZ1 LYS    16     319.436 327.019 331.336  1.00  0.00           H  
ATOM    258  HZ2 LYS    16     318.815 326.628 332.790  1.00  0.00           H  
ATOM    259  HZ3 LYS    16     318.752 325.547 331.577  1.00  0.00           H  
ATOM    260  C   LYS    16     318.147 323.472 327.441  1.00  0.00           C  
ATOM    261  O   LYS    16     318.016 322.757 328.434  1.00  0.00           O  
ATOM    262  N   ILE    17     319.254 323.459 326.694  1.00  0.00           N  
ATOM    263  H   ILE    17     319.325 324.079 325.893  1.00  0.00           H  
ATOM    264  CA  ILE    17     320.244 322.378 326.797  1.00  0.00           C  
ATOM    265  HA  ILE    17     319.966 321.709 327.604  1.00  0.00           H  
ATOM    266  CB  ILE    17     320.148 321.538 325.500  1.00  0.00           C  
ATOM    267  HB  ILE    17     320.493 322.147 324.669  1.00  0.00           H  
ATOM    268  CG2 ILE    17     321.090 320.336 325.580  1.00  0.00           C  
ATOM    269 HG21 ILE    17     320.844 319.712 326.440  1.00  0.00           H  
ATOM    270 HG22 ILE    17     320.979 319.767 324.667  1.00  0.00           H  
ATOM    271 HG23 ILE    17     322.125 320.668 325.617  1.00  0.00           H  
ATOM    272  CG1 ILE    17     318.724 321.017 325.167  1.00  0.00           C  
ATOM    273 HG12 ILE    17     318.785 320.006 324.764  1.00  0.00           H  
ATOM    274 HG13 ILE    17     318.118 320.961 326.072  1.00  0.00           H  
ATOM    275  CD1 ILE    17     317.998 321.857 324.105  1.00  0.00           C  
ATOM    276 HD11 ILE    17     318.589 321.889 323.189  1.00  0.00           H  
ATOM    277 HD12 ILE    17     317.034 321.402 323.881  1.00  0.00           H  
ATOM    278 HD13 ILE    17     317.831 322.871 324.459  1.00  0.00           H  
ATOM    279  C   ILE    17     321.698 322.815 327.044  1.00  0.00           C  
ATOM    280  O   ILE    17     322.338 323.387 326.158  1.00  0.00           O  
ATOM    281  N   THR    18     322.266 322.472 328.214  1.00  0.00           N  
ATOM    282  H   THR    18     321.712 322.055 328.949  1.00  0.00           H  
ATOM    283  CA  THR    18     323.727 322.563 328.418  1.00  0.00           C  
ATOM    284  HA  THR    18     324.042 323.591 328.241  1.00  0.00           H  
ATOM    285  CB  THR    18     324.173 322.168 329.836  1.00  0.00           C  
ATOM    286  HB  THR    18     323.871 321.141 330.035  1.00  0.00           H  
ATOM    287  CG2 THR    18     325.690 322.268 330.039  1.00  0.00           C  
ATOM    288 HG21 THR    18     326.040 323.271 329.792  1.00  0.00           H  
ATOM    289 HG22 THR    18     325.938 322.049 331.078  1.00  0.00           H  
ATOM    290 HG23 THR    18     326.207 321.540 329.413  1.00  0.00           H  
ATOM    291  OG1 THR    18     323.570 323.044 330.768  1.00  0.00           O  
ATOM    292  HG1 THR    18     323.692 322.666 331.659  1.00  0.00           H  
ATOM    293  C   THR    18     324.385 321.653 327.384  1.00  0.00           C  
ATOM    294  O   THR    18     323.978 320.504 327.194  1.00  0.00           O  
ATOM    295  N   LEU    19     325.414 322.173 326.729  1.00  0.00           N  
ATOM    296  H   LEU    19     325.749 323.082 327.015  1.00  0.00           H  
ATOM    297  CA  LEU    19     326.008 321.614 325.519  1.00  0.00           C  
ATOM    298  HA  LEU    19     325.408 320.771 325.169  1.00  0.00           H  
ATOM    299  CB  LEU    19     325.881 322.770 324.506  1.00  0.00           C  
ATOM    300  HB2 LEU    19     324.847 323.120 324.555  1.00  0.00           H  
ATOM    301  HB3 LEU    19     326.508 323.587 324.859  1.00  0.00           H  
ATOM    302  CG  LEU    19     326.146 322.569 323.010  1.00  0.00           C  
ATOM    303  HG  LEU    19     325.766 323.446 322.490  1.00  0.00           H  
ATOM    304  CD1 LEU    19     327.627 322.441 322.683  1.00  0.00           C  
ATOM    305 HD11 LEU    19     328.042 321.521 323.088  1.00  0.00           H  
ATOM    306 HD12 LEU    19     327.759 322.466 321.603  1.00  0.00           H  
ATOM    307 HD13 LEU    19     328.159 323.297 323.102  1.00  0.00           H  
ATOM    308  CD2 LEU    19     325.386 321.381 322.449  1.00  0.00           C  
ATOM    309 HD21 LEU    19     324.397 321.305 322.902  1.00  0.00           H  
ATOM    310 HD22 LEU    19     325.267 321.513 321.374  1.00  0.00           H  
ATOM    311 HD23 LEU    19     325.942 320.471 322.634  1.00  0.00           H  
ATOM    312  C   LEU    19     327.425 321.113 325.850  1.00  0.00           C  
ATOM    313  O   LEU    19     328.206 321.830 326.468  1.00  0.00           O  
ATOM    314  N   SER    20     327.727 319.876 325.431  1.00  0.00           N  
ATOM    315  H   SER    20     326.979 319.409 324.926  1.00  0.00           H  
ATOM    316  CA  SER    20     328.861 318.990 325.794  1.00  0.00           C  
ATOM    317  HA  SER    20     328.645 318.572 326.772  1.00  0.00           H  
ATOM    318  CB  SER    20     328.834 317.837 324.776  1.00  0.00           C  
ATOM    319  HB2 SER    20     327.877 317.324 324.871  1.00  0.00           H  
ATOM    320  HB3 SER    20     328.901 318.265 323.773  1.00  0.00           H  
ATOM    321  OG  SER    20     329.862 316.875 324.937  1.00  0.00           O  
ATOM    322  HG  SER    20     329.885 316.288 324.154  1.00  0.00           H  
ATOM    323  C   SER    20     330.285 319.572 325.906  1.00  0.00           C  
ATOM    324  O   SER    20     331.173 318.949 326.491  1.00  0.00           O  
ATOM    325  N   GLU    21     330.520 320.769 325.375  1.00  0.00           N  
ATOM    326  H   GLU    21     329.715 321.298 325.077  1.00  0.00           H  
ATOM    327  CA  GLU    21     331.816 321.443 325.365  1.00  0.00           C  
ATOM    328  HA  GLU    21     332.596 320.693 325.217  1.00  0.00           H  
ATOM    329  CB  GLU    21     331.873 322.384 324.150  1.00  0.00           C  
ATOM    330  HB2 GLU    21     331.097 323.144 324.244  1.00  0.00           H  
ATOM    331  HB3 GLU    21     332.845 322.868 324.144  1.00  0.00           H  
ATOM    332  CG  GLU    21     331.692 321.638 322.819  1.00  0.00           C  
ATOM    333  HG2 GLU    21     332.513 320.930 322.689  1.00  0.00           H  
ATOM    334  HG3 GLU    21     330.767 321.058 322.845  1.00  0.00           H  
ATOM    335  CD  GLU    21     331.612 322.613 321.628  1.00  0.00           C  
ATOM    336  OE1 GLU    21     330.568 323.288 321.483  1.00  0.00           O  
ATOM    337  OE2 GLU    21     332.558 322.664 320.806  1.00  0.00           O  
ATOM    338  C   GLU    21     332.129 322.122 326.722  1.00  0.00           C  
ATOM    339  O   GLU    21     332.641 321.465 327.631  1.00  0.00           O  
ATOM    340  N   SER    22     331.906 323.439 326.854  1.00  0.00           N  
ATOM    341  H   SER    22     331.416 323.908 326.105  1.00  0.00           H  
ATOM    342  CA  SER    22     332.333 324.287 327.997  1.00  0.00           C  
ATOM    343  HA  SER    22     332.152 325.322 327.706  1.00  0.00           H  
ATOM    344  CB  SER    22     331.471 324.045 329.248  1.00  0.00           C  
ATOM    345  HB2 SER    22     331.512 322.995 329.540  1.00  0.00           H  
ATOM    346  HB3 SER    22     331.855 324.653 330.070  1.00  0.00           H  
ATOM    347  OG  SER    22     330.125 324.431 328.992  1.00  0.00           O  
ATOM    348  HG  SER    22     329.678 324.597 329.847  1.00  0.00           H  
ATOM    349  C   SER    22     333.849 324.217 328.283  1.00  0.00           C  
ATOM    350  O   SER    22     334.316 324.409 329.412  1.00  0.00           O  
ATOM    351  N   ARG    23     334.610 323.998 327.207  1.00  0.00           N  
ATOM    352  H   ARG    23     334.076 323.903 326.352  1.00  0.00           H  
ATOM    353  CA  ARG    23     336.071 324.094 327.024  1.00  0.00           C  
ATOM    354  HA  ARG    23     336.477 324.862 327.686  1.00  0.00           H  
ATOM    355  CB  ARG    23     336.806 322.761 327.294  1.00  0.00           C  
ATOM    356  HB2 ARG    23     336.368 321.963 326.695  1.00  0.00           H  
ATOM    357  HB3 ARG    23     337.838 322.886 326.962  1.00  0.00           H  
ATOM    358  CG  ARG    23     336.851 322.325 328.773  1.00  0.00           C  
ATOM    359  HG2 ARG    23     337.816 321.855 328.968  1.00  0.00           H  
ATOM    360  HG3 ARG    23     336.766 323.198 329.421  1.00  0.00           H  
ATOM    361  CD  ARG    23     335.754 321.306 329.111  1.00  0.00           C  
ATOM    362  HD2 ARG    23     334.790 321.724 328.833  1.00  0.00           H  
ATOM    363  HD3 ARG    23     335.928 320.403 328.522  1.00  0.00           H  
ATOM    364  NE  ARG    23     335.725 320.961 330.547  1.00  0.00           N  
ATOM    365  HE  ARG    23     336.354 321.461 331.157  1.00  0.00           H  
ATOM    366  CZ  ARG    23     334.927 320.072 331.117  1.00  0.00           C  
ATOM    367  NH1 ARG    23     334.965 319.875 332.405  1.00  0.00           N  
ATOM    368 HH11 ARG    23     335.596 320.407 332.983  1.00  0.00           H  
ATOM    369 HH12 ARG    23     334.349 319.204 332.836  1.00  0.00           H  
ATOM    370  NH2 ARG    23     334.074 319.366 330.428  1.00  0.00           N  
ATOM    371 HH21 ARG    23     333.997 319.523 329.436  1.00  0.00           H  
ATOM    372 HH22 ARG    23     333.484 318.685 330.877  1.00  0.00           H  
ATOM    373  C   ARG    23     336.246 324.600 325.588  1.00  0.00           C  
ATOM    374  O   ARG    23     336.758 325.696 325.362  1.00  0.00           O  
ATOM    375  N   GLU    24     335.746 323.815 324.630  1.00  0.00           N  
ATOM    376  H   GLU    24     335.456 322.877 324.893  1.00  0.00           H  
ATOM    377  CA  GLU    24     335.483 324.223 323.240  1.00  0.00           C  
ATOM    378  HA  GLU    24     336.301 324.853 322.886  1.00  0.00           H  
ATOM    379  CB  GLU    24     335.416 322.971 322.340  1.00  0.00           C  
ATOM    380  HB2 GLU    24     334.510 322.411 322.557  1.00  0.00           H  
ATOM    381  HB3 GLU    24     335.355 323.312 321.307  1.00  0.00           H  
ATOM    382  CG  GLU    24     336.624 322.017 322.437  1.00  0.00           C  
ATOM    383  HG2 GLU    24     336.691 321.480 321.487  1.00  0.00           H  
ATOM    384  HG3 GLU    24     337.537 322.609 322.538  1.00  0.00           H  
ATOM    385  CD  GLU    24     336.547 320.965 323.572  1.00  0.00           C  
ATOM    386  OE1 GLU    24     337.481 320.129 323.664  1.00  0.00           O  
ATOM    387  OE2 GLU    24     335.581 320.952 324.374  1.00  0.00           O  
ATOM    388  C   GLU    24     334.168 325.066 323.179  1.00  0.00           C  
ATOM    389  O   GLU    24     333.583 325.365 324.228  1.00  0.00           O  
ATOM    390  N   GLY    25     333.663 325.450 321.993  1.00  0.00           N  
ATOM    391  H   GLY    25     334.130 325.164 321.144  1.00  0.00           H  
ATOM    392  CA  GLY    25     332.379 326.177 321.866  1.00  0.00           C  
ATOM    393  HA2 GLY    25     331.563 325.483 322.055  1.00  0.00           H  
ATOM    394  HA3 GLY    25     332.331 326.939 322.644  1.00  0.00           H  
ATOM    395  C   GLY    25     332.111 326.898 320.529  1.00  0.00           C  
ATOM    396  O   GLY    25     333.049 327.293 319.830  1.00  0.00           O  
ATOM    397  N   MET    26     330.824 327.092 320.190  1.00  0.00           N  
ATOM    398  H   MET    26     330.126 326.700 320.806  1.00  0.00           H  
ATOM    399  CA  MET    26     330.337 327.962 319.089  1.00  0.00           C  
ATOM    400  HA  MET    26     331.144 328.101 318.368  1.00  0.00           H  
ATOM    401  CB  MET    26     329.166 327.283 318.343  1.00  0.00           C  
ATOM    402  HB2 MET    26     328.294 327.279 318.995  1.00  0.00           H  
ATOM    403  HB3 MET    26     328.923 327.877 317.461  1.00  0.00           H  
ATOM    404  CG  MET    26     329.449 325.847 317.872  1.00  0.00           C  
ATOM    405  HG2 MET    26     329.232 325.781 316.805  1.00  0.00           H  
ATOM    406  HG3 MET    26     330.511 325.628 317.995  1.00  0.00           H  
ATOM    407  SD  MET    26     328.482 324.566 318.728  1.00  0.00           S  
ATOM    408  CE  MET    26     326.928 324.631 317.792  1.00  0.00           C  
ATOM    409  HE1 MET    26     327.081 324.195 316.804  1.00  0.00           H  
ATOM    410  HE2 MET    26     326.159 324.065 318.321  1.00  0.00           H  
ATOM    411  HE3 MET    26     326.598 325.662 317.672  1.00  0.00           H  
ATOM    412  C   MET    26     329.953 329.376 319.615  1.00  0.00           C  
ATOM    413  O   MET    26     330.429 329.771 320.679  1.00  0.00           O  
ATOM    414  N   THR    27     329.091 330.142 318.913  1.00  0.00           N  
ATOM    415  H   THR    27     328.751 329.790 318.027  1.00  0.00           H  
ATOM    416  CA  THR    27     328.532 331.445 319.368  1.00  0.00           C  
ATOM    417  HA  THR    27     328.133 331.297 320.372  1.00  0.00           H  
ATOM    418  CB  THR    27     329.647 332.516 319.476  1.00  0.00           C  
ATOM    419  HB  THR    27     330.510 332.098 319.991  1.00  0.00           H  
ATOM    420  CG2 THR    27     330.127 333.056 318.124  1.00  0.00           C  
ATOM    421 HG21 THR    27     329.340 333.630 317.635  1.00  0.00           H  
ATOM    422 HG22 THR    27     330.991 333.702 318.274  1.00  0.00           H  
ATOM    423 HG23 THR    27     330.420 332.228 317.478  1.00  0.00           H  
ATOM    424  OG1 THR    27     329.181 333.607 320.245  1.00  0.00           O  
ATOM    425  HG1 THR    27     329.937 334.199 320.420  1.00  0.00           H  
ATOM    426  C   THR    27     327.376 331.981 318.485  1.00  0.00           C  
ATOM    427  O   THR    27     327.219 331.556 317.341  1.00  0.00           O  
ATOM    428  N   SER    28     326.556 332.897 319.027  1.00  0.00           N  
ATOM    429  H   SER    28     326.819 333.188 319.959  1.00  0.00           H  
ATOM    430  CA  SER    28     325.565 333.794 318.368  1.00  0.00           C  
ATOM    431  HA  SER    28     325.163 334.437 319.152  1.00  0.00           H  
ATOM    432  CB  SER    28     326.267 334.718 317.359  1.00  0.00           C  
ATOM    433  HB2 SER    28     326.719 334.114 316.570  1.00  0.00           H  
ATOM    434  HB3 SER    28     325.521 335.370 316.899  1.00  0.00           H  
ATOM    435  OG  SER    28     327.258 335.526 317.977  1.00  0.00           O  
ATOM    436  HG  SER    28     327.626 336.132 317.300  1.00  0.00           H  
ATOM    437  C   SER    28     324.339 333.238 317.618  1.00  0.00           C  
ATOM    438  O   SER    28     323.310 333.917 317.577  1.00  0.00           O  
ATOM    439  N   ASP    29     324.436 332.072 316.985  1.00  0.00           N  
ATOM    440  H   ASP    29     325.340 331.615 317.030  1.00  0.00           H  
ATOM    441  CA  ASP    29     323.478 331.559 315.989  1.00  0.00           C  
ATOM    442  HA  ASP    29     323.632 332.159 315.091  1.00  0.00           H  
ATOM    443  CB  ASP    29     323.847 330.123 315.612  1.00  0.00           C  
ATOM    444  HB2 ASP    29     323.680 329.498 316.487  1.00  0.00           H  
ATOM    445  HB3 ASP    29     323.161 329.803 314.829  1.00  0.00           H  
ATOM    446  CG  ASP    29     325.283 329.925 315.089  1.00  0.00           C  
ATOM    447  OD1 ASP    29     325.862 328.837 315.327  1.00  0.00           O  
ATOM    448  OD2 ASP    29     325.817 330.826 314.395  1.00  0.00           O  
ATOM    449  C   ASP    29     321.955 331.627 316.288  1.00  0.00           C  
ATOM    450  O   ASP    29     321.477 331.436 317.407  1.00  0.00           O  
ATOM    451  N   THR    30     321.180 331.832 315.218  1.00  0.00           N  
ATOM    452  H   THR    30     321.641 331.976 314.331  1.00  0.00           H  
ATOM    453  CA  THR    30     319.709 331.692 315.156  1.00  0.00           C  
ATOM    454  HA  THR    30     319.345 331.228 316.073  1.00  0.00           H  
ATOM    455  CB  THR    30     318.986 333.038 314.966  1.00  0.00           C  
ATOM    456  HB  THR    30     317.953 332.835 314.676  1.00  0.00           H  
ATOM    457  CG2 THR    30     318.946 333.834 316.268  1.00  0.00           C  
ATOM    458 HG21 THR    30     319.958 334.033 316.620  1.00  0.00           H  
ATOM    459 HG22 THR    30     318.424 334.777 316.103  1.00  0.00           H  
ATOM    460 HG23 THR    30     318.407 333.264 317.025  1.00  0.00           H  
ATOM    461  OG1 THR    30     319.584 333.843 313.962  1.00  0.00           O  
ATOM    462  HG1 THR    30     319.519 333.377 313.106  1.00  0.00           H  
ATOM    463  C   THR    30     319.367 330.757 313.997  1.00  0.00           C  
ATOM    464  O   THR    30     320.079 330.732 312.988  1.00  0.00           O  
ATOM    465  N   TYR    31     318.268 330.002 314.114  1.00  0.00           N  
ATOM    466  H   TYR    31     317.691 330.079 314.942  1.00  0.00           H  
ATOM    467  CA  TYR    31     318.035 328.859 313.229  1.00  0.00           C  
ATOM    468  HA  TYR    31     318.580 329.006 312.296  1.00  0.00           H  
ATOM    469  CB  TYR    31     318.644 327.627 313.909  1.00  0.00           C  
ATOM    470  HB2 TYR    31     317.940 327.285 314.660  1.00  0.00           H  
ATOM    471  HB3 TYR    31     318.714 326.848 313.154  1.00  0.00           H  
ATOM    472  CG  TYR    31     320.008 327.722 314.590  1.00  0.00           C  
ATOM    473  CD1 TYR    31     321.176 327.592 313.831  1.00  0.00           C  
ATOM    474  HD1 TYR    31     321.118 327.680 312.759  1.00  0.00           H  
ATOM    475  CE1 TYR    31     322.404 327.304 314.464  1.00  0.00           C  
ATOM    476  HE1 TYR    31     323.299 327.187 313.877  1.00  0.00           H  
ATOM    477  CZ  TYR    31     322.459 327.141 315.861  1.00  0.00           C  
ATOM    478  OH  TYR    31     323.613 326.744 316.466  1.00  0.00           O  
ATOM    479  HH  TYR    31     324.385 326.825 315.884  1.00  0.00           H  
ATOM    480  CE2 TYR    31     321.315 327.415 316.635  1.00  0.00           C  
ATOM    481  HE2 TYR    31     321.364 327.320 317.709  1.00  0.00           H  
ATOM    482  CD2 TYR    31     320.106 327.750 315.992  1.00  0.00           C  
ATOM    483  HD2 TYR    31     319.225 327.908 316.580  1.00  0.00           H  
ATOM    484  C   TYR    31     316.559 328.591 312.849  1.00  0.00           C  
ATOM    485  O   TYR    31     315.772 328.085 313.652  1.00  0.00           O  
ATOM    486  N   THR    32     316.202 328.864 311.588  1.00  0.00           N  
ATOM    487  H   THR    32     316.889 329.300 310.985  1.00  0.00           H  
ATOM    488  CA  THR    32     314.913 328.478 310.965  1.00  0.00           C  
ATOM    489  HA  THR    32     314.344 327.855 311.657  1.00  0.00           H  
ATOM    490  CB  THR    32     314.045 329.712 310.641  1.00  0.00           C  
ATOM    491  HB  THR    32     314.534 330.311 309.871  1.00  0.00           H  
ATOM    492  CG2 THR    32     312.645 329.324 310.154  1.00  0.00           C  
ATOM    493 HG21 THR    32     312.141 328.717 310.907  1.00  0.00           H  
ATOM    494 HG22 THR    32     312.059 330.226 309.976  1.00  0.00           H  
ATOM    495 HG23 THR    32     312.707 328.765 309.220  1.00  0.00           H  
ATOM    496  OG1 THR    32     313.853 330.514 311.793  1.00  0.00           O  
ATOM    497  HG1 THR    32     314.713 330.908 312.031  1.00  0.00           H  
ATOM    498  C   THR    32     315.195 327.658 309.696  1.00  0.00           C  
ATOM    499  O   THR    32     315.904 328.131 308.806  1.00  0.00           O  
ATOM    500  N   LYS    33     314.725 326.399 309.661  1.00  0.00           N  
ATOM    501  H   LYS    33     314.155 326.118 310.451  1.00  0.00           H  
ATOM    502  CA  LYS    33     315.015 325.339 308.660  1.00  0.00           C  
ATOM    503  HA  LYS    33     314.296 324.537 308.844  1.00  0.00           H  
ATOM    504  CB  LYS    33     314.786 325.777 307.193  1.00  0.00           C  
ATOM    505  HB2 LYS    33     313.783 326.194 307.091  1.00  0.00           H  
ATOM    506  HB3 LYS    33     315.507 326.543 306.909  1.00  0.00           H  
ATOM    507  CG  LYS    33     314.931 324.578 306.233  1.00  0.00           C  
ATOM    508  HG2 LYS    33     315.862 324.053 306.444  1.00  0.00           H  
ATOM    509  HG3 LYS    33     314.107 323.882 306.396  1.00  0.00           H  
ATOM    510  CD  LYS    33     314.958 325.007 304.761  1.00  0.00           C  
ATOM    511  HD2 LYS    33     313.962 325.338 304.461  1.00  0.00           H  
ATOM    512  HD3 LYS    33     315.662 325.833 304.635  1.00  0.00           H  
ATOM    513  CE  LYS    33     315.411 323.825 303.890  1.00  0.00           C  
ATOM    514  HE2 LYS    33     316.398 323.496 304.233  1.00  0.00           H  
ATOM    515  HE3 LYS    33     314.717 322.991 304.034  1.00  0.00           H  
ATOM    516  NZ  LYS    33     315.479 324.192 302.449  1.00  0.00           N  
ATOM    517  HZ1 LYS    33     316.110 324.967 302.291  1.00  0.00           H  
ATOM    518  HZ2 LYS    33     315.811 323.415 301.891  1.00  0.00           H  
ATOM    519  HZ3 LYS    33     314.570 324.454 302.090  1.00  0.00           H  
ATOM    520  C   LYS    33     316.382 324.697 308.925  1.00  0.00           C  
ATOM    521  O   LYS    33     316.437 323.712 309.647  1.00  0.00           O  
ATOM    522  N   VAL    34     317.453 325.257 308.356  1.00  0.00           N  
ATOM    523  H   VAL    34     317.268 326.083 307.800  1.00  0.00           H  
ATOM    524  CA  VAL    34     318.886 324.902 308.503  1.00  0.00           C  
ATOM    525  HA  VAL    34     319.094 324.715 309.557  1.00  0.00           H  
ATOM    526  CB  VAL    34     319.316 323.639 307.700  1.00  0.00           C  
ATOM    527  HB  VAL    34     320.367 323.465 307.930  1.00  0.00           H  
ATOM    528  CG1 VAL    34     318.577 322.355 308.088  1.00  0.00           C  
ATOM    529 HG11 VAL    34     317.557 322.364 307.704  1.00  0.00           H  
ATOM    530 HG12 VAL    34     319.095 321.488 307.677  1.00  0.00           H  
ATOM    531 HG13 VAL    34     318.552 322.256 309.170  1.00  0.00           H  
ATOM    532  CG2 VAL    34     319.209 323.770 306.175  1.00  0.00           C  
ATOM    533 HG21 VAL    34     319.902 324.528 305.812  1.00  0.00           H  
ATOM    534 HG22 VAL    34     319.474 322.822 305.703  1.00  0.00           H  
ATOM    535 HG23 VAL    34     318.194 324.038 305.888  1.00  0.00           H  
ATOM    536  C   VAL    34     319.730 326.110 308.055  1.00  0.00           C  
ATOM    537  O   VAL    34     319.322 326.827 307.139  1.00  0.00           O  
ATOM    538  N   ASP    35     320.896 326.348 308.670  1.00  0.00           N  
ATOM    539  H   ASP    35     321.199 325.730 309.410  1.00  0.00           H  
ATOM    540  CA  ASP    35     321.883 327.335 308.181  1.00  0.00           C  
ATOM    541  HA  ASP    35     321.501 327.757 307.251  1.00  0.00           H  
ATOM    542  CB  ASP    35     322.017 328.539 309.139  1.00  0.00           C  
ATOM    543  HB2 ASP    35     322.042 329.445 308.532  1.00  0.00           H  
ATOM    544  HB3 ASP    35     321.120 328.610 309.759  1.00  0.00           H  
ATOM    545  CG  ASP    35     323.270 328.545 310.031  1.00  0.00           C  
ATOM    546  OD1 ASP    35     323.120 328.308 311.248  1.00  0.00           O  
ATOM    547  OD2 ASP    35     324.386 328.826 309.536  1.00  0.00           O  
ATOM    548  C   ASP    35     323.210 326.647 307.797  1.00  0.00           C  
ATOM    549  O   ASP    35     323.520 325.549 308.269  1.00  0.00           O  
ATOM    550  N   ASP    36     323.943 327.253 306.862  1.00  0.00           N  
ATOM    551  H   ASP    36     323.679 328.188 306.585  1.00  0.00           H  
ATOM    552  CA  ASP    36     325.107 326.656 306.194  1.00  0.00           C  
ATOM    553  HA  ASP    36     324.803 325.658 305.873  1.00  0.00           H  
ATOM    554  CB  ASP    36     325.448 327.428 304.904  1.00  0.00           C  
ATOM    555  HB2 ASP    36     326.328 326.964 304.456  1.00  0.00           H  
ATOM    556  HB3 ASP    36     324.618 327.278 304.210  1.00  0.00           H  
ATOM    557  CG  ASP    36     325.697 328.949 305.023  1.00  0.00           C  
ATOM    558  OD1 ASP    36     325.866 329.595 303.960  1.00  0.00           O  
ATOM    559  OD2 ASP    36     325.728 329.521 306.138  1.00  0.00           O  
ATOM    560  C   ASP    36     326.352 326.437 307.079  1.00  0.00           C  
ATOM    561  O   ASP    36     326.953 325.359 307.023  1.00  0.00           O  
ATOM    562  N   SER    37     326.746 327.409 307.908  1.00  0.00           N  
ATOM    563  H   SER    37     326.202 328.265 307.914  1.00  0.00           H  
ATOM    564  CA  SER    37     327.942 327.327 308.763  1.00  0.00           C  
ATOM    565  HA  SER    37     328.656 326.656 308.283  1.00  0.00           H  
ATOM    566  CB  SER    37     328.653 328.683 308.858  1.00  0.00           C  
ATOM    567  HB2 SER    37     328.774 329.089 307.852  1.00  0.00           H  
ATOM    568  HB3 SER    37     328.054 329.378 309.450  1.00  0.00           H  
ATOM    569  OG  SER    37     329.941 328.518 309.442  1.00  0.00           O  
ATOM    570  HG  SER    37     330.411 329.378 309.415  1.00  0.00           H  
ATOM    571  C   SER    37     327.602 326.698 310.124  1.00  0.00           C  
ATOM    572  O   SER    37     327.662 327.315 311.193  1.00  0.00           O  
ATOM    573  N   GLN    38     327.230 325.420 310.049  1.00  0.00           N  
ATOM    574  H   GLN    38     327.183 325.025 309.117  1.00  0.00           H  
ATOM    575  CA  GLN    38     326.852 324.535 311.150  1.00  0.00           C  
ATOM    576  HA  GLN    38     327.229 324.918 312.098  1.00  0.00           H  
ATOM    577  CB  GLN    38     325.318 324.402 311.213  1.00  0.00           C  
ATOM    578  HB2 GLN    38     324.899 324.496 310.212  1.00  0.00           H  
ATOM    579  HB3 GLN    38     325.078 323.397 311.558  1.00  0.00           H  
ATOM    580  CG  GLN    38     324.602 325.369 312.152  1.00  0.00           C  
ATOM    581  HG2 GLN    38     325.033 325.300 313.151  1.00  0.00           H  
ATOM    582  HG3 GLN    38     324.727 326.385 311.787  1.00  0.00           H  
ATOM    583  CD  GLN    38     323.121 325.001 312.234  1.00  0.00           C  
ATOM    584  OE1 GLN    38     322.716 324.052 312.880  1.00  0.00           O  
ATOM    585  NE2 GLN    38     322.238 325.721 311.590  1.00  0.00           N  
ATOM    586 HE21 GLN    38     321.280 325.537 311.828  1.00  0.00           H  
ATOM    587 HE22 GLN    38     322.547 326.658 311.320  1.00  0.00           H  
ATOM    588  C   GLN    38     327.381 323.115 310.892  1.00  0.00           C  
ATOM    589  O   GLN    38     327.246 322.622 309.765  1.00  0.00           O  
ATOM    590  N   PRO    39     327.927 322.422 311.911  1.00  0.00           N  
ATOM    591  CD  PRO    39     328.489 322.970 313.138  1.00  0.00           C  
ATOM    592  HD2 PRO    39     327.694 323.253 313.824  1.00  0.00           H  
ATOM    593  HD3 PRO    39     329.119 323.836 312.929  1.00  0.00           H  
ATOM    594  CG  PRO    39     329.335 321.849 313.740  1.00  0.00           C  
ATOM    595  HG2 PRO    39     329.334 321.887 314.830  1.00  0.00           H  
ATOM    596  HG3 PRO    39     330.354 321.917 313.356  1.00  0.00           H  
ATOM    597  CB  PRO    39     328.675 320.572 313.215  1.00  0.00           C  
ATOM    598  HB2 PRO    39     327.851 320.295 313.873  1.00  0.00           H  
ATOM    599  HB3 PRO    39     329.390 319.751 313.146  1.00  0.00           H  
ATOM    600  CA  PRO    39     328.149 320.981 311.832  1.00  0.00           C  
ATOM    601  HA  PRO    39     328.909 320.778 311.076  1.00  0.00           H
[truncated: 1,941,423 more chars]
