# Supplementary material for: Implementation of Replica-Averaged Restraints from Nuclear Magnetic Resonance Measurement with UNRES Coarse Grained Model of Polypeptide Chains
Source: Molecules. 2025 Nov 10;30(22):4354. doi: 10.3390/molecules30224354 (PMC12654794; doi:10.3390/molecules30224354)
Supplement: Supplementary file 1 [file molecules-30-04354-s001.zip › PDB/2KW5_20_12x4.pdb]

REMARK 2kw5                 ENERGY     9.45392E+02 RMS   13.95
ATOM      1  N   MET     1     302.989 304.941 317.271  1.00  0.00           N  
ATOM      2  H1  MET     1     302.328 304.606 317.957  1.00  0.00           H  
ATOM      3  H2  MET     1     302.862 304.398 316.429  1.00  0.00           H  
ATOM      4  H3  MET     1     302.766 305.906 317.071  1.00  0.00           H  
ATOM      5  CA  MET     1     304.386 304.816 317.786  1.00  0.00           C  
ATOM      6  HA  MET     1     304.582 303.755 317.963  1.00  0.00           H  
ATOM      7  CB  MET     1     305.435 305.313 316.760  1.00  0.00           C  
ATOM      8  HB2 MET     1     305.430 306.404 316.761  1.00  0.00           H  
ATOM      9  HB3 MET     1     306.409 304.967 317.103  1.00  0.00           H  
ATOM     10  CG  MET     1     305.328 304.864 315.291  1.00  0.00           C  
ATOM     11  HG2 MET     1     304.365 305.153 314.870  1.00  0.00           H  
ATOM     12  HG3 MET     1     306.091 305.417 314.740  1.00  0.00           H  
ATOM     13  SD  MET     1     305.622 303.099 314.980  1.00  0.00           S  
ATOM     14  CE  MET     1     306.033 303.170 313.210  1.00  0.00           C  
ATOM     15  HE1 MET     1     306.918 303.791 313.059  1.00  0.00           H  
ATOM     16  HE2 MET     1     306.240 302.166 312.839  1.00  0.00           H  
ATOM     17  HE3 MET     1     305.199 303.594 312.651  1.00  0.00           H  
ATOM     18  C   MET     1     304.548 305.536 319.153  1.00  0.00           C  
ATOM     19  O   MET     1     303.625 306.213 319.604  1.00  0.00           O  
ATOM     20  N   TRP     2     305.697 305.375 319.834  1.00  0.00           N  
ATOM     21  H   TRP     2     306.413 304.800 319.410  1.00  0.00           H  
ATOM     22  CA  TRP     2     306.007 305.902 321.190  1.00  0.00           C  
ATOM     23  HA  TRP     2     305.321 305.427 321.893  1.00  0.00           H  
ATOM     24  CB  TRP     2     307.435 305.458 321.558  1.00  0.00           C  
ATOM     25  HB2 TRP     2     307.543 304.401 321.311  1.00  0.00           H  
ATOM     26  HB3 TRP     2     308.140 306.006 320.929  1.00  0.00           H  
ATOM     27  CG  TRP     2     307.859 305.621 322.991  1.00  0.00           C  
ATOM     28  CD1 TRP     2     307.611 304.723 323.971  1.00  0.00           C  
ATOM     29  HD1 TRP     2     307.070 303.791 323.836  1.00  0.00           H  
ATOM     30  NE1 TRP     2     308.174 305.151 325.157  1.00  0.00           N  
ATOM     31  HE1 TRP     2     308.120 304.625 326.023  1.00  0.00           H  
ATOM     32  CE2 TRP     2     308.829 306.352 325.003  1.00  0.00           C  
ATOM     33  CZ2 TRP     2     309.573 307.151 325.884  1.00  0.00           C  
ATOM     34  HZ2 TRP     2     309.721 306.840 326.907  1.00  0.00           H  
ATOM     35  CH2 TRP     2     310.112 308.359 325.418  1.00  0.00           C  
ATOM     36  HH2 TRP     2     310.676 309.004 326.078  1.00  0.00           H  
ATOM     37  CZ3 TRP     2     309.912 308.741 324.083  1.00  0.00           C  
ATOM     38  HZ3 TRP     2     310.333 309.678 323.754  1.00  0.00           H  
ATOM     39  CE3 TRP     2     309.181 307.919 323.197  1.00  0.00           C  
ATOM     40  HE3 TRP     2     309.048 308.210 322.168  1.00  0.00           H  
ATOM     41  CD2 TRP     2     308.619 306.700 323.633  1.00  0.00           C  
ATOM     42  C   TRP     2     305.850 307.429 321.364  1.00  0.00           C  
ATOM     43  O   TRP     2     306.010 308.180 320.403  1.00  0.00           O  
ATOM     44  N   ASP     3     305.589 307.898 322.594  1.00  0.00           N  
ATOM     45  H   ASP     3     305.533 307.220 323.343  1.00  0.00           H  
ATOM     46  CA  ASP     3     305.466 309.315 322.998  1.00  0.00           C  
ATOM     47  HA  ASP     3     305.809 309.945 322.184  1.00  0.00           H  
ATOM     48  CB  ASP     3     303.998 309.674 323.286  1.00  0.00           C  
ATOM     49  HB2 ASP     3     303.578 308.944 323.980  1.00  0.00           H  
ATOM     50  HB3 ASP     3     303.974 310.649 323.777  1.00  0.00           H  
ATOM     51  CG  ASP     3     303.134 309.775 322.022  1.00  0.00           C  
ATOM     52  OD1 ASP     3     302.004 309.231 322.006  1.00  0.00           O  
ATOM     53  OD2 ASP     3     303.566 310.459 321.063  1.00  0.00           O  
ATOM     54  C   ASP     3     306.330 309.684 324.221  1.00  0.00           C  
ATOM     55  O   ASP     3     306.343 308.978 325.232  1.00  0.00           O  
ATOM     56  N   GLU     4     307.041 310.812 324.120  1.00  0.00           N  
ATOM     57  H   GLU     4     306.891 311.410 323.312  1.00  0.00           H  
ATOM     58  CA  GLU     4     307.913 311.394 325.145  1.00  0.00           C  
ATOM     59  HA  GLU     4     308.422 310.572 325.650  1.00  0.00           H  
ATOM     60  CB  GLU     4     309.005 312.262 324.473  1.00  0.00           C  
ATOM     61  HB2 GLU     4     309.859 312.268 325.150  1.00  0.00           H  
ATOM     62  HB3 GLU     4     309.344 311.783 323.554  1.00  0.00           H  
ATOM     63  CG  GLU     4     308.687 313.739 324.166  1.00  0.00           C  
ATOM     64  HG2 GLU     4     308.477 314.253 325.107  1.00  0.00           H  
ATOM     65  HG3 GLU     4     309.600 314.186 323.765  1.00  0.00           H  
ATOM     66  CD  GLU     4     307.536 314.020 323.172  1.00  0.00           C  
ATOM     67  OE1 GLU     4     307.218 315.218 322.980  1.00  0.00           O  
ATOM     68  OE2 GLU     4     306.968 313.084 322.562  1.00  0.00           O  
ATOM     69  C   GLU     4     307.147 312.172 326.231  1.00  0.00           C  
ATOM     70  O   GLU     4     305.933 312.390 326.140  1.00  0.00           O  
ATOM     71  N   ARG     5     307.881 312.641 327.247  1.00  0.00           N  
ATOM     72  H   ARG     5     308.855 312.353 327.291  1.00  0.00           H  
ATOM     73  CA  ARG     5     307.364 313.419 328.380  1.00  0.00           C  
ATOM     74  HA  ARG     5     306.289 313.565 328.262  1.00  0.00           H  
ATOM     75  CB  ARG     5     307.625 312.664 329.698  1.00  0.00           C  
ATOM     76  HB2 ARG     5     308.700 312.526 329.817  1.00  0.00           H  
ATOM     77  HB3 ARG     5     307.291 313.275 330.538  1.00  0.00           H  
ATOM     78  CG  ARG     5     306.959 311.285 329.792  1.00  0.00           C  
ATOM     79  HG2 ARG     5     307.236 310.680 328.930  1.00  0.00           H  
ATOM     80  HG3 ARG     5     307.335 310.796 330.686  1.00  0.00           H  
ATOM     81  CD  ARG     5     305.435 311.331 329.900  1.00  0.00           C  
ATOM     82  HD2 ARG     5     305.029 311.948 329.098  1.00  0.00           H  
ATOM     83  HD3 ARG     5     305.062 310.313 329.777  1.00  0.00           H  
ATOM     84  NE  ARG     5     305.011 311.842 331.221  1.00  0.00           N  
ATOM     85  HE  ARG     5     305.734 312.081 331.885  1.00  0.00           H  
ATOM     86  CZ  ARG     5     303.770 311.957 331.654  1.00  0.00           C  
ATOM     87  NH1 ARG     5     303.537 312.264 332.898  1.00  0.00           N  
ATOM     88 HH11 ARG     5     304.307 312.449 333.520  1.00  0.00           H  
ATOM     89 HH12 ARG     5     302.593 312.329 333.240  1.00  0.00           H  
ATOM     90  NH2 ARG     5     302.748 311.777 330.871  1.00  0.00           N  
ATOM     91 HH21 ARG     5     302.907 311.565 329.901  1.00  0.00           H  
ATOM     92 HH22 ARG     5     301.810 311.903 331.212  1.00  0.00           H  
ATOM     93  C   ARG     5     308.017 314.797 328.482  1.00  0.00           C  
ATOM     94  O   ARG     5     309.234 314.931 328.389  1.00  0.00           O  
ATOM     95  N   PHE     6     307.170 315.789 328.752  1.00  0.00           N  
ATOM     96  H   PHE     6     306.183 315.577 328.691  1.00  0.00           H  
ATOM     97  CA  PHE     6     307.526 317.148 329.187  1.00  0.00           C  
ATOM     98  HA  PHE     6     308.539 317.134 329.590  1.00  0.00           H  
ATOM     99  CB  PHE     6     307.514 318.113 327.983  1.00  0.00           C  
ATOM    100  HB2 PHE     6     306.561 318.027 327.458  1.00  0.00           H  
ATOM    101  HB3 PHE     6     307.613 319.138 328.338  1.00  0.00           H  
ATOM    102  CG  PHE     6     308.663 317.845 327.026  1.00  0.00           C  
ATOM    103  CD1 PHE     6     309.983 317.914 327.511  1.00  0.00           C  
ATOM    104  HD1 PHE     6     310.169 318.226 328.527  1.00  0.00           H  
ATOM    105  CE1 PHE     6     311.061 317.518 326.706  1.00  0.00           C  
ATOM    106  HE1 PHE     6     312.062 317.523 327.111  1.00  0.00           H  
ATOM    107  CZ  PHE     6     310.831 317.103 325.386  1.00  0.00           C  
ATOM    108  HZ  PHE     6     311.659 316.783 324.773  1.00  0.00           H  
ATOM    109  CE2 PHE     6     309.523 317.093 324.872  1.00  0.00           C  
ATOM    110  HE2 PHE     6     309.352 316.779 323.853  1.00  0.00           H  
ATOM    111  CD2 PHE     6     308.436 317.447 325.693  1.00  0.00           C  
ATOM    112  HD2 PHE     6     307.429 317.388 325.303  1.00  0.00           H  
ATOM    113  C   PHE     6     306.633 317.548 330.382  1.00  0.00           C  
ATOM    114  O   PHE     6     306.220 318.697 330.543  1.00  0.00           O  
ATOM    115  N   SER     7     306.315 316.549 331.223  1.00  0.00           N  
ATOM    116  H   SER     7     306.691 315.630 331.032  1.00  0.00           H  
ATOM    117  CA  SER     7     305.472 316.660 332.420  1.00  0.00           C  
ATOM    118  HA  SER     7     304.634 317.325 332.204  1.00  0.00           H  
ATOM    119  CB  SER     7     304.899 315.273 332.734  1.00  0.00           C  
ATOM    120  HB2 SER     7     304.235 315.333 333.597  1.00  0.00           H  
ATOM    121  HB3 SER     7     304.318 314.936 331.875  1.00  0.00           H  
ATOM    122  OG  SER     7     305.934 314.322 332.981  1.00  0.00           O  
ATOM    123  HG  SER     7     306.228 314.407 333.912  1.00  0.00           H  
ATOM    124  C   SER     7     306.220 317.220 333.638  1.00  0.00           C  
ATOM    125  O   SER     7     305.641 317.962 334.434  1.00  0.00           O  
ATOM    126  N   GLN     8     307.509 316.879 333.775  1.00  0.00           N  
ATOM    127  H   GLN     8     307.897 316.259 333.078  1.00  0.00           H  
ATOM    128  CA  GLN     8     308.380 317.285 334.884  1.00  0.00           C  
ATOM    129  HA  GLN     8     308.104 318.296 335.188  1.00  0.00           H  
ATOM    130  CB  GLN     8     308.156 316.343 336.089  1.00  0.00           C  
ATOM    131  HB2 GLN     8     307.099 316.357 336.360  1.00  0.00           H  
ATOM    132  HB3 GLN     8     308.400 315.323 335.787  1.00  0.00           H  
ATOM    133  CG  GLN     8     308.988 316.687 337.343  1.00  0.00           C  
ATOM    134  HG2 GLN     8     308.772 315.948 338.115  1.00  0.00           H  
ATOM    135  HG3 GLN     8     310.050 316.600 337.113  1.00  0.00           H  
ATOM    136  CD  GLN     8     308.712 318.077 337.925  1.00  0.00           C  
ATOM    137  OE1 GLN     8     307.655 318.672 337.759  1.00  0.00           O  
ATOM    138  NE2 GLN     8     309.656 318.657 338.638  1.00  0.00           N  
ATOM    139 HE21 GLN     8     309.470 319.573 339.022  1.00  0.00           H  
ATOM    140 HE22 GLN     8     310.529 318.187 338.818  1.00  0.00           H  
ATOM    141  C   GLN     8     309.846 317.328 334.425  1.00  0.00           C  
ATOM    142  O   GLN     8     310.602 316.372 334.596  1.00  0.00           O  
ATOM    143  N   SER     9     310.265 318.460 333.862  1.00  0.00           N  
ATOM    144  H   SER     9     309.594 319.201 333.709  1.00  0.00           H  
ATOM    145  CA  SER     9     311.642 318.672 333.389  1.00  0.00           C  
ATOM    146  HA  SER     9     312.093 317.718 333.115  1.00  0.00           H  
ATOM    147  CB  SER     9     311.632 319.536 332.130  1.00  0.00           C  
ATOM    148  HB2 SER     9     311.135 320.472 332.379  1.00  0.00           H  
ATOM    149  HB3 SER     9     312.657 319.741 331.813  1.00  0.00           H  
ATOM    150  OG  SER     9     310.941 318.877 331.082  1.00  0.00           O  
ATOM    151  HG  SER     9     311.131 319.345 330.246  1.00  0.00           H  
ATOM    152  C   SER     9     312.508 319.294 334.490  1.00  0.00           C  
ATOM    153  O   SER     9     313.058 320.385 334.342  1.00  0.00           O  
ATOM    154  N   GLU    10     312.678 318.557 335.593  1.00  0.00           N  
ATOM    155  H   GLU    10     312.194 317.668 335.651  1.00  0.00           H  
ATOM    156  CA  GLU    10     313.580 318.947 336.692  1.00  0.00           C  
ATOM    157  HA  GLU    10     313.293 319.941 337.032  1.00  0.00           H  
ATOM    158  CB  GLU    10     313.417 317.985 337.885  1.00  0.00           C  
ATOM    159  HB2 GLU    10     313.923 318.410 338.751  1.00  0.00           H  
ATOM    160  HB3 GLU    10     312.357 317.946 338.131  1.00  0.00           H  
ATOM    161  CG  GLU    10     313.897 316.536 337.668  1.00  0.00           C  
ATOM    162  HG2 GLU    10     313.441 315.915 338.442  1.00  0.00           H  
ATOM    163  HG3 GLU    10     313.518 316.177 336.708  1.00  0.00           H  
ATOM    164  CD  GLU    10     315.432 316.348 337.748  1.00  0.00           C  
ATOM    165  OE1 GLU    10     315.977 315.574 336.927  1.00  0.00           O  
ATOM    166  OE2 GLU    10     316.091 316.960 338.626  1.00  0.00           O  
ATOM    167  C   GLU    10     315.040 319.034 336.221  1.00  0.00           C  
ATOM    168  O   GLU    10     315.818 319.839 336.737  1.00  0.00           O  
ATOM    169  N   TYR    11     315.385 318.221 335.213  1.00  0.00           N  
ATOM    170  H   TYR    11     314.680 317.589 334.866  1.00  0.00           H  
ATOM    171  CA  TYR    11     316.739 318.049 334.705  1.00  0.00           C  
ATOM    172  HA  TYR    11     317.343 317.610 335.499  1.00  0.00           H  
ATOM    173  CB  TYR    11     316.708 317.055 333.539  1.00  0.00           C  
ATOM    174  HB2 TYR    11     316.251 316.124 333.879  1.00  0.00           H  
ATOM    175  HB3 TYR    11     316.067 317.460 332.755  1.00  0.00           H  
ATOM    176  CG  TYR    11     318.064 316.716 332.951  1.00  0.00           C  
ATOM    177  CD1 TYR    11     319.019 316.009 333.708  1.00  0.00           C  
ATOM    178  HD1 TYR    11     318.795 315.724 334.728  1.00  0.00           H  
ATOM    179  CE1 TYR    11     320.263 315.670 333.138  1.00  0.00           C  
ATOM    180  HE1 TYR    11     320.999 315.140 333.725  1.00  0.00           H  
ATOM    181  CZ  TYR    11     320.538 316.010 331.793  1.00  0.00           C  
ATOM    182  OH  TYR    11     321.738 315.698 331.229  1.00  0.00           O  
ATOM    183  HH  TYR    11     322.297 315.171 331.824  1.00  0.00           H  
ATOM    184  CE2 TYR    11     319.566 316.685 331.031  1.00  0.00           C  
ATOM    185  HE2 TYR    11     319.763 316.918 329.998  1.00  0.00           H  
ATOM    186  CD2 TYR    11     318.352 317.070 331.622  1.00  0.00           C  
ATOM    187  HD2 TYR    11     317.626 317.620 331.048  1.00  0.00           H  
ATOM    188  C   TYR    11     317.389 319.382 334.333  1.00  0.00           C  
ATOM    189  O   TYR    11     318.417 319.708 334.913  1.00  0.00           O  
ATOM    190  N   VAL    12     316.770 320.196 333.461  1.00  0.00           N  
ATOM    191  H   VAL    12     315.894 319.879 333.068  1.00  0.00           H  
ATOM    192  CA  VAL    12     317.280 321.529 333.060  1.00  0.00           C  
ATOM    193  HA  VAL    12     318.221 321.368 332.539  1.00  0.00           H  
ATOM    194  CB  VAL    12     316.340 322.216 332.047  1.00  0.00           C  
ATOM    195  HB  VAL    12     315.302 322.043 332.332  1.00  0.00           H  
ATOM    196  CG1 VAL    12     316.542 323.731 331.898  1.00  0.00           C  
ATOM    197 HG11 VAL    12     317.579 323.952 331.639  1.00  0.00           H  
ATOM    198 HG12 VAL    12     315.891 324.119 331.113  1.00  0.00           H  
ATOM    199 HG13 VAL    12     316.279 324.241 332.825  1.00  0.00           H  
ATOM    200  CG2 VAL    12     316.599 321.591 330.673  1.00  0.00           C  
ATOM    201 HG21 VAL    12     316.291 320.545 330.660  1.00  0.00           H  
ATOM    202 HG22 VAL    12     316.058 322.138 329.909  1.00  0.00           H  
ATOM    203 HG23 VAL    12     317.658 321.661 330.427  1.00  0.00           H  
ATOM    204  C   VAL    12     317.641 322.431 334.249  1.00  0.00           C  
ATOM    205  O   VAL    12     318.697 323.066 334.231  1.00  0.00           O  
ATOM    206  N   TYR    13     316.797 322.484 335.284  1.00  0.00           N  
ATOM    207  H   TYR    13     315.955 321.925 335.256  1.00  0.00           H  
ATOM    208  CA  TYR    13     317.064 323.272 336.496  1.00  0.00           C  
ATOM    209  HA  TYR    13     317.311 324.289 336.190  1.00  0.00           H  
ATOM    210  CB  TYR    13     315.801 323.338 337.371  1.00  0.00           C  
ATOM    211  HB2 TYR    13     315.677 322.371 337.861  1.00  0.00           H  
ATOM    212  HB3 TYR    13     315.967 324.076 338.157  1.00  0.00           H  
ATOM    213  CG  TYR    13     314.503 323.689 336.657  1.00  0.00           C  
ATOM    214  CD1 TYR    13     314.447 324.760 335.740  1.00  0.00           C  
ATOM    215  HD1 TYR    13     315.331 325.351 335.538  1.00  0.00           H  
ATOM    216  CE1 TYR    13     313.239 325.070 335.083  1.00  0.00           C  
ATOM    217  HE1 TYR    13     313.200 325.891 334.381  1.00  0.00           H  
ATOM    218  CZ  TYR    13     312.076 324.311 335.346  1.00  0.00           C  
ATOM    219  OH  TYR    13     310.899 324.608 334.728  1.00  0.00           O  
ATOM    220  HH  TYR    13     310.939 325.443 334.227  1.00  0.00           H  
ATOM    221  CE2 TYR    13     312.130 323.247 336.272  1.00  0.00           C  
ATOM    222  HE2 TYR    13     311.237 322.674 336.476  1.00  0.00           H  
ATOM    223  CD2 TYR    13     313.338 322.943 336.928  1.00  0.00           C  
ATOM    224  HD2 TYR    13     313.369 322.138 337.649  1.00  0.00           H  
ATOM    225  C   TYR    13     318.259 322.740 337.314  1.00  0.00           C  
ATOM    226  O   TYR    13     319.047 323.528 337.843  1.00  0.00           O  
ATOM    227  N   GLY    14     318.406 321.413 337.413  1.00  0.00           N  
ATOM    228  H   GLY    14     317.707 320.829 336.965  1.00  0.00           H  
ATOM    229  CA  GLY    14     319.499 320.739 338.130  1.00  0.00           C  
ATOM    230  HA2 GLY    14     319.645 321.222 339.096  1.00  0.00           H  
ATOM    231  HA3 GLY    14     319.210 319.705 338.317  1.00  0.00           H  
ATOM    232  C   GLY    14     320.847 320.726 337.387  1.00  0.00           C  
ATOM    233  O   GLY    14     321.905 320.817 338.014  1.00  0.00           O  
ATOM    234  N   THR    15     320.808 320.570 336.061  1.00  0.00           N  
ATOM    235  H   THR    15     319.888 320.469 335.644  1.00  0.00           H  
ATOM    236  CA  THR    15     321.964 320.430 335.159  1.00  0.00           C  
ATOM    237  HA  THR    15     322.787 320.001 335.729  1.00  0.00           H  
ATOM    238  CB  THR    15     321.621 319.395 334.058  1.00  0.00           C  
ATOM    239  HB  THR    15     321.187 318.517 334.541  1.00  0.00           H  
ATOM    240  CG2 THR    15     320.639 319.899 332.996  1.00  0.00           C  
ATOM    241 HG21 THR    15     321.158 320.267 332.118  1.00  0.00           H  
ATOM    242 HG22 THR    15     319.972 319.092 332.700  1.00  0.00           H  
ATOM    243 HG23 THR    15     320.062 320.726 333.394  1.00  0.00           H  
ATOM    244  OG1 THR    15     322.798 319.001 333.388  1.00  0.00           O  
ATOM    245  HG1 THR    15     322.570 318.257 332.802  1.00  0.00           H  
ATOM    246  C   THR    15     322.463 321.801 334.643  1.00  0.00           C  
ATOM    247  O   THR    15     322.637 322.743 335.419  1.00  0.00           O  
ATOM    248  N   GLU    16     322.714 321.926 333.342  1.00  0.00           N  
ATOM    249  H   GLU    16     322.587 321.085 332.789  1.00  0.00           H  
ATOM    250  CA  GLU    16     323.281 323.065 332.625  1.00  0.00           C  
ATOM    251  HA  GLU    16     323.046 323.984 333.161  1.00  0.00           H  
ATOM    252  CB  GLU    16     324.812 322.865 332.608  1.00  0.00           C  
ATOM    253  HB2 GLU    16     325.207 323.229 333.557  1.00  0.00           H  
ATOM    254  HB3 GLU    16     325.029 321.796 332.544  1.00  0.00           H  
ATOM    255  CG  GLU    16     325.565 323.539 331.454  1.00  0.00           C  
ATOM    256  HG2 GLU    16     325.154 323.192 330.505  1.00  0.00           H  
ATOM    257  HG3 GLU    16     325.416 324.619 331.515  1.00  0.00           H  
ATOM    258  CD  GLU    16     327.069 323.206 331.476  1.00  0.00           C  
ATOM    259  OE1 GLU    16     327.684 323.147 330.386  1.00  0.00           O  
ATOM    260  OE2 GLU    16     327.655 323.045 332.576  1.00  0.00           O  
ATOM    261  C   GLU    16     322.701 323.139 331.192  1.00  0.00           C  
ATOM    262  O   GLU    16     322.531 322.094 330.556  1.00  0.00           O  
ATOM    263  N   PRO    17     322.435 324.342 330.639  1.00  0.00           N  
ATOM    264  CD  PRO    17     322.368 325.633 331.310  1.00  0.00           C  
ATOM    265  HD2 PRO    17     323.283 325.843 331.866  1.00  0.00           H  
ATOM    266  HD3 PRO    17     321.508 325.640 331.981  1.00  0.00           H  
ATOM    267  CG  PRO    17     322.168 326.679 330.209  1.00  0.00           C  
ATOM    268  HG2 PRO    17     323.136 327.062 329.885  1.00  0.00           H  
ATOM    269  HG3 PRO    17     321.527 327.497 330.533  1.00  0.00           H  
ATOM    270  CB  PRO    17     321.521 325.891 329.071  1.00  0.00           C  
ATOM    271  HB2 PRO    17     321.743 326.329 328.097  1.00  0.00           H  
ATOM    272  HB3 PRO    17     320.443 325.840 329.229  1.00  0.00           H  
ATOM    273  CA  PRO    17     322.121 324.492 329.222  1.00  0.00           C  
ATOM    274  HA  PRO    17     321.379 323.753 328.914  1.00  0.00           H  
ATOM    275  C   PRO    17     323.411 324.298 328.406  1.00  0.00           C  
ATOM    276  O   PRO    17     324.330 325.119 328.434  1.00  0.00           O  
ATOM    277  N   ASN    18     323.486 323.159 327.730  1.00  0.00           N  
ATOM    278  H   ASN    18     322.669 322.561 327.753  1.00  0.00           H  
ATOM    279  CA  ASN    18     324.616 322.614 326.985  1.00  0.00           C  
ATOM    280  HA  ASN    18     325.546 323.006 327.401  1.00  0.00           H  
ATOM    281  CB  ASN    18     324.591 321.083 327.181  1.00  0.00           C  
ATOM    282  HB2 ASN    18     325.488 320.636 326.756  1.00  0.00           H  
ATOM    283  HB3 ASN    18     324.559 320.858 328.240  1.00  0.00           H  
ATOM    284  CG  ASN    18     323.343 320.484 326.548  1.00  0.00           C  
ATOM    285  OD1 ASN    18     322.243 320.938 326.791  1.00  0.00           O  
ATOM    286  ND2 ASN    18     323.473 319.537 325.651  1.00  0.00           N  
ATOM    287 HD21 ASN    18     322.617 319.311 325.142  1.00  0.00           H  
ATOM    288 HD22 ASN    18     324.218 318.872 325.743  1.00  0.00           H  
ATOM    289  C   ASN    18     324.548 323.046 325.497  1.00  0.00           C  
ATOM    290  O   ASN    18     324.387 324.237 325.212  1.00  0.00           O  
ATOM    291  N   ASP    19     324.684 322.093 324.566  1.00  0.00           N  
ATOM    292  H   ASP    19     324.626 321.139 324.883  1.00  0.00           H  
ATOM    293  CA  ASP    19     324.788 322.265 323.120  1.00  0.00           C  
ATOM    294  HA  ASP    19     323.807 322.585 322.767  1.00  0.00           H  
ATOM    295  CB  ASP    19     325.773 323.364 322.698  1.00  0.00           C  
ATOM    296  HB2 ASP    19     325.980 323.262 321.634  1.00  0.00           H  
ATOM    297  HB3 ASP    19     325.249 324.301 322.845  1.00  0.00           H  
ATOM    298  CG  ASP    19     327.115 323.483 323.433  1.00  0.00           C  
ATOM    299  OD1 ASP    19     327.871 324.406 323.042  1.00  0.00           O  
ATOM    300  OD2 ASP    19     327.416 322.699 324.369  1.00  0.00           O  
ATOM    301  C   ASP    19     325.116 320.971 322.349  1.00  0.00           C  
ATOM    302  O   ASP    19     324.445 320.707 321.361  1.00  0.00           O  
ATOM    303  N   PHE    20     326.133 320.180 322.728  1.00  0.00           N  
ATOM    304  H   PHE    20     326.732 320.532 323.461  1.00  0.00           H  
ATOM    305  CA  PHE    20     326.636 319.045 321.911  1.00  0.00           C  
ATOM    306  HA  PHE    20     327.684 318.931 322.166  1.00  0.00           H  
ATOM    307  CB  PHE    20     325.952 317.696 322.310  1.00  0.00           C  
ATOM    308  HB2 PHE    20     326.605 316.884 321.985  1.00  0.00           H  
ATOM    309  HB3 PHE    20     325.901 317.635 323.396  1.00  0.00           H  
ATOM    310  CG  PHE    20     324.556 317.432 321.751  1.00  0.00           C  
ATOM    311  CD1 PHE    20     323.445 318.072 322.310  1.00  0.00           C  
ATOM    312  HD1 PHE    20     323.549 318.643 323.216  1.00  0.00           H  
ATOM    313  CE1 PHE    20     322.215 318.059 321.640  1.00  0.00           C  
ATOM    314  HE1 PHE    20     321.385 318.590 322.064  1.00  0.00           H  
ATOM    315  CZ  PHE    20     322.082 317.428 320.398  1.00  0.00           C  
ATOM    316  HZ  PHE    20     321.147 317.476 319.864  1.00  0.00           H  
ATOM    317  CE2 PHE    20     323.161 316.708 319.879  1.00  0.00           C  
ATOM    318  HE2 PHE    20     323.051 316.179 318.941  1.00  0.00           H  
ATOM    319  CD2 PHE    20     324.365 316.633 320.606  1.00  0.00           C  
ATOM    320  HD2 PHE    20     325.174 316.027 320.226  1.00  0.00           H  
ATOM    321  C   PHE    20     326.674 319.383 320.391  1.00  0.00           C  
ATOM    322  O   PHE    20     327.056 320.497 320.035  1.00  0.00           O  
ATOM    323  N   LEU    21     326.312 318.405 319.545  1.00  0.00           N  
ATOM    324  H   LEU    21     326.023 317.577 320.037  1.00  0.00           H  
ATOM    325  CA  LEU    21     325.989 318.350 318.106  1.00  0.00           C  
ATOM    326  HA  LEU    21     324.927 318.585 318.020  1.00  0.00           H  
ATOM    327  CB  LEU    21     326.753 319.353 317.250  1.00  0.00           C  
ATOM    328  HB2 LEU    21     326.749 320.306 317.761  1.00  0.00           H  
ATOM    329  HB3 LEU    21     327.766 318.986 317.182  1.00  0.00           H  
ATOM    330  CG  LEU    21     326.191 319.595 315.844  1.00  0.00           C  
ATOM    331  HG  LEU    21     325.271 319.045 315.705  1.00  0.00           H  
ATOM    332  CD1 LEU    21     325.914 321.084 315.707  1.00  0.00           C  
ATOM    333 HD11 LEU    21     326.819 321.636 315.953  1.00  0.00           H  
ATOM    334 HD12 LEU    21     325.601 321.315 314.692  1.00  0.00           H  
ATOM    335 HD13 LEU    21     325.137 321.387 316.412  1.00  0.00           H  
ATOM    336  CD2 LEU    21     327.160 319.214 314.725  1.00  0.00           C  
ATOM    337 HD21 LEU    21     327.303 318.133 314.701  1.00  0.00           H  
ATOM    338 HD22 LEU    21     326.751 319.544 313.772  1.00  0.00           H  
ATOM    339 HD23 LEU    21     328.126 319.704 314.863  1.00  0.00           H  
ATOM    340  C   LEU    21     326.145 316.910 317.609  1.00  0.00           C  
ATOM    341  O   LEU    21     325.232 316.127 317.789  1.00  0.00           O  
ATOM    342  N   VAL    22     327.258 316.539 316.960  1.00  0.00           N  
ATOM    343  H   VAL    22     327.990 317.232 316.867  1.00  0.00           H  
ATOM    344  CA  VAL    22     327.619 315.149 316.591  1.00  0.00           C  
ATOM    345  HA  VAL    22     328.660 315.173 316.264  1.00  0.00           H  
ATOM    346  CB  VAL    22     327.584 314.191 317.809  1.00  0.00           C  
ATOM    347  HB  VAL    22     326.577 314.127 318.216  1.00  0.00           H  
ATOM    348  CG1 VAL    22     328.018 312.768 317.455  1.00  0.00           C  
ATOM    349 HG11 VAL    22     329.026 312.773 317.038  1.00  0.00           H  
ATOM    350 HG12 VAL    22     328.004 312.145 318.350  1.00  0.00           H  
ATOM    351 HG13 VAL    22     327.330 312.338 316.729  1.00  0.00           H  
ATOM    352  CG2 VAL    22     328.526 314.710 318.905  1.00  0.00           C  
ATOM    353 HG21 VAL    22     328.184 315.674 319.285  1.00  0.00           H  
ATOM    354 HG22 VAL    22     328.561 314.010 319.737  1.00  0.00           H  
ATOM    355 HG23 VAL    22     329.535 314.825 318.506  1.00  0.00           H  
ATOM    356  C   VAL    22     326.833 314.644 315.371  1.00  0.00           C  
ATOM    357  O   VAL    22     327.394 313.997 314.489  1.00  0.00           O  
ATOM    358  N   SER    23     325.545 314.983 315.276  1.00  0.00           N  
ATOM    359  H   SER    23     325.111 315.422 316.089  1.00  0.00           H  
ATOM    360  CA  SER    23     324.606 314.508 314.258  1.00  0.00           C  
ATOM    361  HA  SER    23     324.732 313.433 314.182  1.00  0.00           H  
ATOM    362  CB  SER    23     323.150 314.842 314.668  1.00  0.00           C  
ATOM    363  HB2 SER    23     322.825 315.733 314.141  1.00  0.00           H  
ATOM    364  HB3 SER    23     322.469 314.048 314.368  1.00  0.00           H  
ATOM    365  OG  SER    23     323.041 315.076 316.060  1.00  0.00           O  
ATOM    366  HG  SER    23     322.350 314.523 316.471  1.00  0.00           H  
ATOM    367  C   SER    23     324.811 315.077 312.855  1.00  0.00           C  
ATOM    368  O   SER    23     324.136 314.597 311.950  1.00  0.00           O  
ATOM    369  N   VAL    24     325.656 316.103 312.667  1.00  0.00           N  
ATOM    370  H   VAL    24     326.222 316.398 313.450  1.00  0.00           H  
ATOM    371  CA  VAL    24     325.698 316.885 311.409  1.00  0.00           C  
ATOM    372  HA  VAL    24     325.206 316.285 310.641  1.00  0.00           H  
ATOM    373  CB  VAL    24     324.858 318.177 311.525  1.00  0.00           C  
ATOM    374  HB  VAL    24     325.430 318.951 312.026  1.00  0.00           H  
ATOM    375  CG1 VAL    24     324.463 318.693 310.144  1.00  0.00           C  
ATOM    376 HG11 VAL    24     323.839 317.960 309.630  1.00  0.00           H  
ATOM    377 HG12 VAL    24     323.907 319.627 310.248  1.00  0.00           H  
ATOM    378 HG13 VAL    24     325.349 318.879 309.538  1.00  0.00           H  
ATOM    379  CG2 VAL    24     323.588 317.983 312.347  1.00  0.00           C  
ATOM    380 HG21 VAL    24     323.847 317.822 313.392  1.00  0.00           H  
ATOM    381 HG22 VAL    24     322.987 318.884 312.280  1.00  0.00           H  
ATOM    382 HG23 VAL    24     323.023 317.126 311.981  1.00  0.00           H  
ATOM    383  C   VAL    24     327.112 317.135 310.858  1.00  0.00           C  
ATOM    384  O   VAL    24     327.541 316.357 310.011  1.00  0.00           O  
ATOM    385  N   ALA    25     327.780 318.223 311.300  1.00  0.00           N  
ATOM    386  H   ALA    25     327.340 318.727 312.056  1.00  0.00           H  
ATOM    387  CA  ALA    25     329.082 318.798 310.870  1.00  0.00           C  
ATOM    388  HA  ALA    25     329.576 319.131 311.785  1.00  0.00           H  
ATOM    389  CB  ALA    25     330.022 317.745 310.258  1.00  0.00           C  
ATOM    390  HB1 ALA    25     329.653 317.420 309.285  1.00  0.00           H  
ATOM    391  HB2 ALA    25     331.010 318.172 310.101  1.00  0.00           H  
ATOM    392  HB3 ALA    25     330.115 316.891 310.931  1.00  0.00           H  
ATOM    393  C   ALA    25     328.992 320.073 309.986  1.00  0.00           C  
ATOM    394  O   ALA    25     330.022 320.686 309.720  1.00  0.00           O  
ATOM    395  N   ASN    26     327.787 320.516 309.585  1.00  0.00           N  
ATOM    396  H   ASN    26     326.993 319.955 309.853  1.00  0.00           H  
ATOM    397  CA  ASN    26     327.481 321.715 308.764  1.00  0.00           C  
ATOM    398  HA  ASN    26     327.612 322.589 309.404  1.00  0.00           H  
ATOM    399  CB  ASN    26     328.450 321.912 307.562  1.00  0.00           C  
ATOM    400  HB2 ASN    26     328.096 322.723 306.922  1.00  0.00           H  
ATOM    401  HB3 ASN    26     329.410 322.258 307.944  1.00  0.00           H  
ATOM    402  CG  ASN    26     328.702 320.677 306.701  1.00  0.00           C  
ATOM    403  OD1 ASN    26     327.942 319.720 306.682  1.00  0.00           O  
ATOM    404  ND2 ASN    26     329.759 320.680 305.923  1.00  0.00           N  
ATOM    405 HD21 ASN    26     329.927 319.876 305.337  1.00  0.00           H  
ATOM    406 HD22 ASN    26     330.391 321.467 305.921  1.00  0.00           H  
ATOM    407  C   ASN    26     325.981 321.733 308.386  1.00  0.00           C  
ATOM    408  O   ASN    26     325.155 321.824 309.289  1.00  0.00           O  
ATOM    409  N   GLN    27     325.627 321.676 307.092  1.00  0.00           N  
ATOM    410  H   GLN    27     326.375 321.553 306.423  1.00  0.00           H  
ATOM    411  CA  GLN    27     324.261 321.562 306.539  1.00  0.00           C  
ATOM    412  HA  GLN    27     324.401 321.267 305.500  1.00  0.00           H  
ATOM    413  CB  GLN    27     323.512 320.399 307.240  1.00  0.00           C  
ATOM    414  HB2 GLN    27     324.230 319.604 307.444  1.00  0.00           H  
ATOM    415  HB3 GLN    27     323.114 320.745 308.195  1.00  0.00           H  
ATOM    416  CG  GLN    27     322.363 319.762 306.448  1.00  0.00           C  
ATOM    417  HG2 GLN    27     321.991 318.903 307.006  1.00  0.00           H  
ATOM    418  HG3 GLN    27     321.550 320.477 306.371  1.00  0.00           H  
ATOM    419  CD  GLN    27     322.786 319.280 305.061  1.00  0.00           C  
ATOM    420  OE1 GLN    27     323.466 318.277 304.902  1.00  0.00           O  
ATOM    421  NE2 GLN    27     322.420 319.981 304.006  1.00  0.00           N  
ATOM    422 HE21 GLN    27     322.714 319.658 303.094  1.00  0.00           H  
ATOM    423 HE22 GLN    27     321.883 320.829 304.103  1.00  0.00           H  
ATOM    424  C   GLN    27     323.496 322.909 306.464  1.00  0.00           C  
ATOM    425  O   GLN    27     322.268 322.939 306.429  1.00  0.00           O  
ATOM    426  N   ILE    28     324.245 324.019 306.402  1.00  0.00           N  
ATOM    427  H   ILE    28     325.246 323.877 306.365  1.00  0.00           H  
ATOM    428  CA  ILE    28     323.830 325.443 306.447  1.00  0.00           C  
ATOM    429  HA  ILE    28     323.076 325.610 305.675  1.00  0.00           H  
ATOM    430  CB  ILE    28     323.248 325.850 307.834  1.00  0.00           C  
ATOM    431  HB  ILE    28     323.598 326.853 308.078  1.00  0.00           H  
ATOM    432  CG2 ILE    28     321.719 325.956 307.770  1.00  0.00           C  
ATOM    433 HG21 ILE    28     321.274 324.972 307.639  1.00  0.00           H  
ATOM    434 HG22 ILE    28     321.352 326.393 308.697  1.00  0.00           H  
ATOM    435 HG23 ILE    28     321.408 326.593 306.942  1.00  0.00           H  
ATOM    436  CG1 ILE    28     323.626 324.978 309.045  1.00  0.00           C  
ATOM    437 HG12 ILE    28     323.021 325.313 309.881  1.00  0.00           H  
ATOM    438 HG13 ILE    28     323.370 323.932 308.884  1.00  0.00           H  
ATOM    439  CD1 ILE    28     325.105 325.109 309.430  1.00  0.00           C  
ATOM    440 HD11 ILE    28     325.326 326.144 309.685  1.00  0.00           H  
ATOM    441 HD12 ILE    28     325.319 324.474 310.288  1.00  0.00           H  
ATOM    442 HD13 ILE    28     325.746 324.797 308.607  1.00  0.00           H  
ATOM    443  C   ILE    28     325.046 326.343 306.104  1.00  0.00           C  
ATOM    444  O   ILE    28     326.173 325.834 306.098  1.00  0.00           O  
ATOM    445  N   PRO    29     324.876 327.653 305.808  1.00  0.00           N  
ATOM    446  CD  PRO    29     323.622 328.397 305.707  1.00  0.00           C  
ATOM    447  HD2 PRO    29     322.953 328.218 306.545  1.00  0.00           H  
ATOM    448  HD3 PRO    29     323.123 328.143 304.771  1.00  0.00           H  
ATOM    449  CG  PRO    29     324.017 329.872 305.697  1.00  0.00           C  
ATOM    450  HG2 PRO    29     324.152 330.227 306.719  1.00  0.00           H  
ATOM    451  HG3 PRO    29     323.286 330.487 305.170  1.00  0.00           H  
ATOM    452  CB  PRO    29     325.365 329.851 304.986  1.00  0.00           C  
ATOM    453  HB2 PRO    29     325.971 330.722 305.240  1.00  0.00           H  
ATOM    454  HB3 PRO    29     325.202 329.807 303.908  1.00  0.00           H  
ATOM    455  CA  PRO    29     325.996 328.536 305.459  1.00  0.00           C  
ATOM    456  HA  PRO    29     326.535 328.096 304.618  1.00  0.00           H  
ATOM    457  C   PRO    29     326.997 328.745 306.613  1.00  0.00           C  
ATOM    458  O   PRO    29     326.633 328.802 307.789  1.00  0.00           O  
ATOM    459  N   GLN    30     328.278 328.869 306.250  1.00  0.00           N  
ATOM    460  H   GLN    30     328.476 328.811 305.259  1.00  0.00           H  
ATOM    461  CA  GLN    30     329.440 328.935 307.153  1.00  0.00           C  
ATOM    462  HA  GLN    30     329.369 328.115 307.870  1.00  0.00           H  
ATOM    463  CB  GLN    30     330.684 328.697 306.271  1.00  0.00           C  
ATOM    464  HB2 GLN    30     330.526 327.800 305.669  1.00  0.00           H  
ATOM    465  HB3 GLN    30     330.754 329.540 305.581  1.00  0.00           H  
ATOM    466  CG  GLN    30     332.030 328.531 307.007  1.00  0.00           C  
ATOM    467  HG2 GLN    30     331.940 328.826 308.049  1.00  0.00           H  
ATOM    468  HG3 GLN    30     332.300 327.476 307.003  1.00  0.00           H  
ATOM    469  CD  GLN    30     333.176 329.324 306.366  1.00  0.00           C  
ATOM    470  OE1 GLN    30     333.321 329.411 305.152  1.00  0.00           O  
ATOM    471  NE2 GLN    30     334.048 329.929 307.148  1.00  0.00           N  
ATOM    472 HE21 GLN    30     334.798 330.449 306.715  1.00  0.00           H  
ATOM    473 HE22 GLN    30     333.954 329.897 308.151  1.00  0.00           H  
ATOM    474  C   GLN    30     329.575 330.255 307.951  1.00  0.00           C  
ATOM    475  O   GLN    30     330.192 330.267 309.015  1.00  0.00           O  
ATOM    476  N   GLY    31     329.017 331.363 307.445  1.00  0.00           N  
ATOM    477  H   GLY    31     328.516 331.266 306.572  1.00  0.00           H  
ATOM    478  CA  GLY    31     329.254 332.737 307.931  1.00  0.00           C  
ATOM    479  HA2 GLY    31     330.238 333.057 307.587  1.00  0.00           H  
ATOM    480  HA3 GLY    31     328.519 333.397 307.473  1.00  0.00           H  
ATOM    481  C   GLY    31     329.190 332.953 309.454  1.00  0.00           C  
ATOM    482  O   GLY    31     330.145 333.465 310.044  1.00  0.00           O  
ATOM    483  N   LYS    32     328.088 332.524 310.085  1.00  0.00           N  
ATOM    484  H   LYS    32     327.364 332.121 309.503  1.00  0.00           H  
ATOM    485  CA  LYS    32     327.824 332.584 311.539  1.00  0.00           C  
ATOM    486  HA  LYS    32     328.695 332.203 312.070  1.00  0.00           H  
ATOM    487  CB  LYS    32     327.571 334.039 311.979  1.00  0.00           C  
ATOM    488  HB2 LYS    32     328.424 334.653 311.689  1.00  0.00           H  
ATOM    489  HB3 LYS    32     326.689 334.420 311.468  1.00  0.00           H  
ATOM    490  CG  LYS    32     327.362 334.190 313.492  1.00  0.00           C  
ATOM    491  HG2 LYS    32     326.468 333.642 313.793  1.00  0.00           H  
ATOM    492  HG3 LYS    32     328.225 333.786 314.023  1.00  0.00           H  
ATOM    493  CD  LYS    32     327.184 335.672 313.853  1.00  0.00           C  
ATOM    494  HD2 LYS    32     328.079 336.225 313.561  1.00  0.00           H  
ATOM    495  HD3 LYS    32     326.325 336.071 313.309  1.00  0.00           H  
ATOM    496  CE  LYS    32     326.953 335.833 315.359  1.00  0.00           C  
ATOM    497  HE2 LYS    32     326.116 335.193 315.646  1.00  0.00           H  
ATOM    498  HE3 LYS    32     327.834 335.467 315.898  1.00  0.00           H  
ATOM    499  NZ  LYS    32     326.664 337.250 315.719  1.00  0.00           N  
ATOM    500  HZ1 LYS    32     325.809 337.574 315.280  1.00  0.00           H  
ATOM    501  HZ2 LYS    32     326.549 337.358 316.720  1.00  0.00           H  
ATOM    502  HZ3 LYS    32     327.416 337.866 315.433  1.00  0.00           H  
ATOM    503  C   LYS    32     326.642 331.676 311.853  1.00  0.00           C  
ATOM    504  O   LYS    32     325.621 331.758 311.180  1.00  0.00           O  
ATOM    505  N   ILE    33     326.786 330.804 312.846  1.00  0.00           N  
ATOM    506  H   ILE    33     327.667 330.804 313.353  1.00  0.00           H  
ATOM    507  CA  ILE    33     325.875 329.680 313.103  1.00  0.00           C  
ATOM    508  HA  ILE    33     325.033 329.726 312.414  1.00  0.00           H  
ATOM    509  CB  ILE    33     326.670 328.388 312.804  1.00  0.00           C  
ATOM    510  HB  ILE    33     327.522 328.336 313.478  1.00  0.00           H  
ATOM    511  CG2 ILE    33     325.810 327.165 313.086  1.00  0.00           C  
ATOM    512 HG21 ILE    33     324.864 327.266 312.552  1.00  0.00           H  
ATOM    513 HG22 ILE    33     326.322 326.275 312.736  1.00  0.00           H  
ATOM    514 HG23 ILE    33     325.650 327.048 314.160  1.00  0.00           H  
ATOM    515  CG1 ILE    33     327.174 328.297 311.338  1.00  0.00           C  
ATOM    516 HG12 ILE    33     326.854 327.363 310.880  1.00  0.00           H  
ATOM    517 HG13 ILE    33     326.753 329.099 310.731  1.00  0.00           H  
ATOM    518  CD1 ILE    33     328.702 328.342 311.241  1.00  0.00           C  
ATOM    519 HD11 ILE    33     329.145 327.631 311.939  1.00  0.00           H  
ATOM    520 HD12 ILE    33     329.006 328.072 310.231  1.00  0.00           H  
ATOM    521 HD13 ILE    33     329.059 329.346 311.463  1.00  0.00           H  
ATOM    522  C   ILE    33     325.308 329.724 314.532  1.00  0.00           C  
ATOM    523  O   ILE    33     325.938 330.268 315.427  1.00  0.00           O  
ATOM    524  N   LEU    34     324.122 329.159 314.773  1.00  0.00           N  
ATOM    525  H   LEU    34     323.665 328.718 313.992  1.00  0.00           H  
ATOM    526  CA  LEU    34     323.397 329.221 316.058  1.00  0.00           C  
ATOM    527  HA  LEU    34     323.848 330.015 316.650  1.00  0.00           H  
ATOM    528  CB  LEU    34     321.959 329.670 315.711  1.00  0.00           C  
ATOM    529  HB2 LEU    34     322.028 330.657 315.250  1.00  0.00           H  
ATOM    530  HB3 LEU    34     321.557 329.005 314.952  1.00  0.00           H  
ATOM    531  CG  LEU    34     320.927 329.745 316.847  1.00  0.00           C  
ATOM    532  HG  LEU    34     320.713 328.747 317.215  1.00  0.00           H  
ATOM    533  CD1 LEU    34     321.390 330.609 318.017  1.00  0.00           C  
ATOM    534 HD11 LEU    34     322.321 331.109 317.775  1.00  0.00           H  
ATOM    535 HD12 LEU    34     320.636 331.354 318.268  1.00  0.00           H  
ATOM    536 HD13 LEU    34     321.558 330.008 318.904  1.00  0.00           H  
ATOM    537  CD2 LEU    34     319.632 330.321 316.298  1.00  0.00           C  
ATOM    538 HD21 LEU    34     319.218 329.635 315.568  1.00  0.00           H  
ATOM    539 HD22 LEU    34     318.910 330.425 317.099  1.00  0.00           H  
ATOM    540 HD23 LEU    34     319.806 331.301 315.847  1.00  0.00           H  
ATOM    541  C   LEU    34     323.516 327.943 316.935  1.00  0.00           C  
ATOM    542  O   LEU    34     324.069 326.935 316.512  1.00  0.00           O  
ATOM    543  N   CYS    35     323.039 328.005 318.184  1.00  0.00           N  
ATOM    544  H   CYS    35     322.762 328.927 318.495  1.00  0.00           H  
ATOM    545  CA  CYS    35     323.149 327.009 319.257  1.00  0.00           C  
ATOM    546  HA  CYS    35     322.878 326.019 318.890  1.00  0.00           H  
ATOM    547  CB  CYS    35     324.644 327.036 319.639  1.00  0.00           C  
ATOM    548  HB2 CYS    35     325.224 326.485 318.895  1.00  0.00           H  
ATOM    549  HB3 CYS    35     324.993 328.069 319.634  1.00  0.00           H  
ATOM    550  SG  CYS    35     324.984 326.377 321.281  1.00  0.00           S  
ATOM    551  HG  CYS    35     325.217 325.106 320.913  1.00  0.00           H  
ATOM    552  C   CYS    35     322.205 327.412 320.428  1.00  0.00           C  
ATOM    553  O   CYS    35     322.461 328.429 321.062  1.00  0.00           O  
ATOM    554  N   LEU    36     321.101 326.691 320.727  1.00  0.00           N  
ATOM    555  H   LEU    36     320.897 325.857 320.196  1.00  0.00           H  
ATOM    556  CA  LEU    36     320.060 327.192 321.668  1.00  0.00           C  
ATOM    557  HA  LEU    36     320.445 328.080 322.153  1.00  0.00           H  
ATOM    558  CB  LEU    36     318.805 327.659 320.886  1.00  0.00           C  
ATOM    559  HB2 LEU    36     318.432 326.832 320.283  1.00  0.00           H  
ATOM    560  HB3 LEU    36     318.028 327.901 321.614  1.00  0.00           H  
ATOM    561  CG  LEU    36     318.966 328.884 319.971  1.00  0.00           C  
ATOM    562  HG  LEU    36     319.616 328.635 319.141  1.00  0.00           H  
ATOM    563  CD1 LEU    36     317.606 329.313 319.441  1.00  0.00           C  
ATOM    564 HD11 LEU    36     316.940 329.541 320.272  1.00  0.00           H  
ATOM    565 HD12 LEU    36     317.693 330.224 318.851  1.00  0.00           H  
ATOM    566 HD13 LEU    36     317.197 328.518 318.819  1.00  0.00           H  
ATOM    567  CD2 LEU    36     319.500 330.098 320.710  1.00  0.00           C  
ATOM    568 HD21 LEU    36     320.555 329.970 320.928  1.00  0.00           H  
ATOM    569 HD22 LEU    36     319.394 331.003 320.110  1.00  0.00           H  
ATOM    570 HD23 LEU    36     318.946 330.232 321.631  1.00  0.00           H  
ATOM    571  C   LEU    36     319.618 326.303 322.858  1.00  0.00           C  
ATOM    572  O   LEU    36     318.737 325.459 322.725  1.00  0.00           O  
ATOM    573  N   ALA    37     320.157 326.573 324.051  1.00  0.00           N  
ATOM    574  H   ALA    37     320.943 327.208 324.069  1.00  0.00           H  
ATOM    575  CA  ALA    37     319.634 326.138 325.361  1.00  0.00           C  
ATOM    576  HA  ALA    37     320.276 326.621 326.101  1.00  0.00           H  
ATOM    577  CB  ALA    37     318.249 326.761 325.572  1.00  0.00           C  
ATOM    578  HB1 ALA    37     317.515 326.350 324.877  1.00  0.00           H  
ATOM    579  HB2 ALA    37     317.913 326.589 326.596  1.00  0.00           H  
ATOM    580  HB3 ALA    37     318.340 327.829 325.403  1.00  0.00           H  
ATOM    581  C   ALA    37     319.694 324.640 325.733  1.00  0.00           C  
ATOM    582  O   ALA    37     320.681 324.237 326.343  1.00  0.00           O  
ATOM    583  N   GLU    38     318.612 323.881 325.465  1.00  0.00           N  
ATOM    584  H   GLU    38     317.902 324.320 324.898  1.00  0.00           H  
ATOM    585  CA  GLU    38     318.356 322.467 325.851  1.00  0.00           C  
ATOM    586  HA  GLU    38     317.274 322.361 325.895  1.00  0.00           H  
ATOM    587  CB  GLU    38     318.814 321.522 324.730  1.00  0.00           C  
ATOM    588  HB2 GLU    38     318.614 320.494 325.022  1.00  0.00           H  
ATOM    589  HB3 GLU    38     318.239 321.718 323.829  1.00  0.00           H  
ATOM    590  CG  GLU    38     320.293 321.748 324.438  1.00  0.00           C  
ATOM    591  HG2 GLU    38     320.395 322.559 323.714  1.00  0.00           H  
ATOM    592  HG3 GLU    38     320.771 322.098 325.338  1.00  0.00           H  
ATOM    593  CD  GLU    38     321.070 320.503 324.012  1.00  0.00           C  
ATOM    594  OE1 GLU    38     322.034 320.701 323.245  1.00  0.00           O  
ATOM    595  OE2 GLU    38     320.817 319.377 324.515  1.00  0.00           O  
ATOM    596  C   GLU    38     318.842 322.057 327.275  1.00  0.00           C  
ATOM    597  O   GLU    38     318.668 322.852 328.207  1.00  0.00           O  
ATOM    598  N   GLY    39     319.371 320.836 327.496  1.00  0.00           N  
ATOM    599  H   GLY    39     319.469 320.197 326.719  1.00  0.00           H  
ATOM    600  CA  GLY    39     319.837 320.389 328.819  1.00  0.00           C  
ATOM    601  HA2 GLY    39     320.265 321.246 329.338  1.00  0.00           H  
ATOM    602  HA3 GLY    39     318.958 320.080 329.382  1.00  0.00           H  
ATOM    603  C   GLY    39     320.864 319.236 328.949  1.00  0.00           C  
ATOM    604  O   GLY    39     321.293 318.979 330.070  1.00  0.00           O  
ATOM    605  N   GLU    40     321.301 318.518 327.910  1.00  0.00           N  
ATOM    606  H   GLU    40     320.982 318.759 326.982  1.00  0.00           H  
ATOM    607  CA  GLU    40     322.177 317.340 328.075  1.00  0.00           C  
ATOM    608  HA  GLU    40     321.771 316.758 328.901  1.00  0.00           H  
ATOM    609  CB  GLU    40     322.073 316.419 326.855  1.00  0.00           C  
ATOM    610  HB2 GLU    40     321.033 316.109 326.828  1.00  0.00           H  
ATOM    611  HB3 GLU    40     322.299 316.960 325.936  1.00  0.00           H  
ATOM    612  CG  GLU    40     322.907 315.131 326.961  1.00  0.00           C  
ATOM    613  HG2 GLU    40     322.931 314.824 328.011  1.00  0.00           H  
ATOM    614  HG3 GLU    40     322.373 314.346 326.425  1.00  0.00           H  
ATOM    615  CD  GLU    40     324.348 315.213 326.395  1.00  0.00           C  
ATOM    616  OE1 GLU    40     325.240 314.550 326.985  1.00  0.00           O  
ATOM    617  OE2 GLU    40     324.609 315.886 325.366  1.00  0.00           O  
ATOM    618  C   GLU    40     323.643 317.643 328.458  1.00  0.00           C  
ATOM    619  O   GLU    40     324.507 317.901 327.618  1.00  0.00           O  
ATOM    620  N   GLY    41     323.961 317.523 329.749  1.00  0.00           N  
ATOM    621  H   GLY    41     323.213 317.362 330.411  1.00  0.00           H  
ATOM    622  CA  GLY    41     325.344 317.557 330.232  1.00  0.00           C  
ATOM    623  HA2 GLY    41     325.334 317.496 331.320  1.00  0.00           H  
ATOM    624  HA3 GLY    41     325.869 316.681 329.850  1.00  0.00           H  
ATOM    625  C   GLY    41     326.123 318.824 329.844  1.00  0.00           C  
ATOM    626  O   GLY    41     325.691 319.935 330.155  1.00  0.00           O  
ATOM    627  N   ARG    42     327.328 318.642 329.271  1.00  0.00           N  
ATOM    628  H   ARG    42     327.587 317.689 329.049  1.00  0.00           H  
ATOM    629  CA  ARG    42     328.349 319.691 329.031  1.00  0.00           C  
ATOM    630  HA  ARG    42     327.854 320.651 328.863  1.00  0.00           H  
ATOM    631  CB  ARG    42     329.238 319.822 330.303  1.00  0.00           C  
ATOM    632  HB2 ARG    42     329.950 318.997 330.340  1.00  0.00           H  
ATOM    633  HB3 ARG    42     329.806 320.752 330.230  1.00  0.00           H  
ATOM    634  CG  ARG    42     328.472 319.808 331.642  1.00  0.00           C  
ATOM    635  HG2 ARG    42     327.725 320.596 331.631  1.00  0.00           H  
ATOM    636  HG3 ARG    42     327.964 318.853 331.768  1.00  0.00           H  
ATOM    637  CD  ARG    42     329.362 319.988 332.870  1.00  0.00           C  
ATOM    638  HD2 ARG    42     330.021 319.124 332.966  1.00  0.00           H  
ATOM    639  HD3 ARG    42     329.987 320.867 332.729  1.00  0.00           H  
ATOM    640  NE  ARG    42     328.524 320.174 334.075  1.00  0.00           N  
ATOM    641  HE  ARG    42     327.992 321.034 334.110  1.00  0.00           H  
ATOM    642  CZ  ARG    42     328.326 319.326 335.071  1.00  0.00           C  
ATOM    643  NH1 ARG    42     327.509 319.628 336.039  1.00  0.00           N  
ATOM    644 HH11 ARG    42     327.026 320.512 336.041  1.00  0.00           H  
ATOM    645 HH12 ARG    42     327.358 318.983 336.798  1.00  0.00           H  
ATOM    646  NH2 ARG    42     328.921 318.167 335.134  1.00  0.00           N  
ATOM    647 HH21 ARG    42     329.563 317.902 334.408  1.00  0.00           H  
ATOM    648 HH22 ARG    42     328.754 317.544 335.907  1.00  0.00           H  
ATOM    649  C   ARG    42     329.201 319.350 327.783  1.00  0.00           C  
ATOM    650  O   ARG    42     330.102 318.519 327.886  1.00  0.00           O  
ATOM    651  N   ASN    43     328.930 319.939 326.605  1.00  0.00           N  
ATOM    652  H   ASN    43     328.214 320.654 326.582  1.00  0.00           H  
ATOM    653  CA  ASN    43     329.517 319.508 325.308  1.00  0.00           C  
ATOM    654  HA  ASN    43     330.514 319.099 325.487  1.00  0.00           H  
ATOM    655  CB  ASN    43     328.642 318.364 324.733  1.00  0.00           C  
ATOM    656  HB2 ASN    43     327.605 318.695 324.705  1.00  0.00           H  
ATOM    657  HB3 ASN    43     328.966 318.146 323.717  1.00  0.00           H  
ATOM    658  CG  ASN    43     328.732 317.034 325.468  1.00  0.00           C  
ATOM    659  OD1 ASN    43     329.804 316.484 325.675  1.00  0.00           O  
ATOM    660  ND2 ASN    43     327.619 316.436 325.831  1.00  0.00           N  
ATOM    661 HD21 ASN    43     327.679 315.532 326.273  1.00  0.00           H  
ATOM    662 HD22 ASN    43     326.702 316.789 325.590  1.00  0.00           H  
ATOM    663  C   ASN    43     329.730 320.657 324.274  1.00  0.00           C  
ATOM    664  O   ASN    43     329.233 320.594 323.149  1.00  0.00           O  
ATOM    665  N   ALA    44     330.488 321.694 324.648  1.00  0.00           N  
ATOM    666  H   ALA    44     330.875 321.661 325.579  1.00  0.00           H  
ATOM    667  CA  ALA    44     330.645 322.968 323.920  1.00  0.00           C  
ATOM    668  HA  ALA    44     329.729 323.522 324.061  1.00  0.00           H  
ATOM    669  CB  ALA    44     331.713 323.784 324.652  1.00  0.00           C  
ATOM    670  HB1 ALA    44     332.636 323.208 324.690  1.00  0.00           H  
ATOM    671  HB2 ALA    44     331.884 324.726 324.129  1.00  0.00           H  
ATOM    672  HB3 ALA    44     331.381 324.006 325.667  1.00  0.00           H  
ATOM    673  C   ALA    44     330.933 322.939 322.386  1.00  0.00           C  
ATOM    674  O   ALA    44     331.715 322.122 321.892  1.00  0.00           O  
ATOM    675  N   CYS    45     330.367 323.928 321.668  1.00  0.00           N  
ATOM    676  H   CYS    45     329.631 324.436 322.153  1.00  0.00           H  
ATOM    677  CA  CYS    45     330.636 324.348 320.271  1.00  0.00           C  
ATOM    678  HA  CYS    45     330.126 325.308 320.167  1.00  0.00           H  
ATOM    679  CB  CYS    45     332.136 324.671 320.077  1.00  0.00           C  
ATOM    680  HB2 CYS    45     332.751 323.785 320.249  1.00  0.00           H  
ATOM    681  HB3 CYS    45     332.311 325.021 319.058  1.00  0.00           H  
ATOM    682  SG  CYS    45     332.641 325.990 321.220  1.00  0.00           S  
ATOM    683  HG  CYS    45     333.786 326.303 320.583  1.00  0.00           H  
ATOM    684  C   CYS    45     330.001 323.490 319.141  1.00  0.00           C  
ATOM    685  O   CYS    45     328.785 323.532 318.970  1.00  0.00           O  
ATOM    686  N   PHE    46     330.820 322.875 318.268  1.00  0.00           N  
ATOM    687  H   PHE    46     331.808 322.929 318.499  1.00  0.00           H  
ATOM    688  CA  PHE    46     330.531 321.854 317.233  1.00  0.00           C  
ATOM    689  HA  PHE    46     331.449 321.273 317.186  1.00  0.00           H  
ATOM    690  CB  PHE    46     329.520 320.811 317.663  1.00  0.00           C  
ATOM    691  HB2 PHE    46     328.692 321.261 318.196  1.00  0.00           H  
ATOM    692  HB3 PHE    46     329.128 320.410 316.738  1.00  0.00           H  
ATOM    693  CG  PHE    46     330.088 319.647 318.457  1.00  0.00           C  
ATOM    694  CD1 PHE    46     330.647 318.551 317.771  1.00  0.00           C  
ATOM    695  HD1 PHE    46     330.709 318.558 316.690  1.00  0.00           H  
ATOM    696  CE1 PHE    46     331.132 317.441 318.486  1.00  0.00           C  
ATOM    697  HE1 PHE    46     331.568 316.604 317.957  1.00  0.00           H  
ATOM    698  CZ  PHE    46     331.054 317.422 319.889  1.00  0.00           C  
ATOM    699  HZ  PHE    46     331.426 316.567 320.440  1.00  0.00           H  
ATOM    700  CE2 PHE    46     330.507 318.519 320.577  1.00  0.00           C  
ATOM    701  HE2 PHE    46     330.458 318.511 321.657  1.00  0.00           H  
ATOM    702  CD2 PHE    46     330.034 319.634 319.862  1.00  0.00           C  
ATOM    703  HD2 PHE    46     329.618 320.477 320.397  1.00  0.00           H  
ATOM    704  C   PHE    46     330.384 322.264 315.751  1.00  0.00           C  
ATOM    705  O   PHE    46     330.595 321.411 314.898  1.00  0.00           O  
ATOM    706  N   LEU    47     330.060 323.512 315.396  1.00  0.00           N  
ATOM    707  H   LEU    47     329.707 324.124 316.121  1.00  0.00           H  
ATOM    708  CA  LEU    47     330.341 324.035 314.023  1.00  0.00           C  
ATOM    709  HA  LEU    47     330.644 323.219 313.363  1.00  0.00           H  
ATOM    710  CB  LEU    47     329.184 324.783 313.317  1.00  0.00           C  
ATOM    711  HB2 LEU    47     328.807 325.581 313.944  1.00  0.00           H  
ATOM    712  HB3 LEU    47     329.597 325.268 312.434  1.00  0.00           H  
ATOM    713  CG  LEU    47     327.990 323.959 312.819  1.00  0.00           C  
ATOM    714  HG  LEU    47     327.467 324.538 312.063  1.00  0.00           H  
ATOM    715  CD1 LEU    47     328.356 322.622 312.188  1.00  0.00           C  
ATOM    716 HD11 LEU    47     328.785 321.946 312.930  1.00  0.00           H  
ATOM    717 HD12 LEU    47     327.452 322.165 311.783  1.00  0.00           H  
ATOM    718 HD13 LEU    47     329.073 322.785 311.380  1.00  0.00           H  
ATOM    719  CD2 LEU    47     327.034 323.700 313.965  1.00  0.00           C  
ATOM    720 HD21 LEU    47     326.653 324.635 314.381  1.00  0.00           H  
ATOM    721 HD22 LEU    47     326.201 323.106 313.593  1.00  0.00           H  
ATOM    722 HD23 LEU    47     327.558 323.162 314.747  1.00  0.00           H  
ATOM    723  C   LEU    47     331.599 324.893 314.174  1.00  0.00           C  
ATOM    724  O   LEU    47     332.570 324.748 313.442  1.00  0.00           O  
ATOM    725  N   ALA    48     331.668 325.636 315.282  1.00  0.00           N  
ATOM    726  H   ALA    48     330.836 325.744 315.841  1.00  0.00           H  
ATOM    727  CA  ALA    48     332.889 326.257 315.774  1.00  0.00           C  
ATOM    728  HA  ALA    48     333.434 326.649 314.916  1.00  0.00           H  
ATOM    729  CB  ALA    48     332.514 327.443 316.645  1.00  0.00           C  
ATOM    730  HB1 ALA    48     331.853 327.114 317.442  1.00  0.00           H  
ATOM    731  HB2 ALA    48     333.412 327.875 317.086  1.00  0.00           H  
ATOM    732  HB3 ALA    48     332.039 328.194 316.020  1.00  0.00           H  
ATOM    733  C   ALA    48     333.811 325.240 316.496  1.00  0.00           C  
ATOM    734  O   ALA    48     334.557 325.589 317.401  1.00  0.00           O  
ATOM    735  N   SER    49     333.738 323.964 316.106  1.00  0.00           N  
ATOM    736  H   SER    49     332.989 323.704 315.480  1.00  0.00           H  
ATOM    737  CA  SER    49     334.757 322.941 316.399  1.00  0.00           C  
ATOM    738  HA  SER    49     335.539 323.360 317.033  1.00  0.00           H  
ATOM    739  CB  SER    49     334.182 321.731 317.141  1.00  0.00           C  
ATOM    740  HB2 SER    49     333.447 321.224 316.517  1.00  0.00           H  
ATOM    741  HB3 SER    49     334.988 321.029 317.363  1.00  0.00           H  
ATOM    742  OG  SER    49     333.581 322.146 318.355  1.00  0.00           O  
ATOM    743  HG  SER    49     333.625 321.404 318.995  1.00  0.00           H  
ATOM    744  C   SER    49     335.412 322.488 315.083  1.00  0.00           C  
ATOM    745  O   SER    49     336.328 321.682 315.104  1.00  0.00           O  
ATOM    746  N   LEU    50     334.962 323.001 313.925  1.00  0.00           N  
ATOM    747  H   LEU    50     334.172 323.638 313.953  1.00  0.00           H  
ATOM    748  CA  LEU    50     335.397 322.604 312.575  1.00  0.00           C  
ATOM    749  HA  LEU    50     336.184 321.851 312.641  1.00  0.00           H  
ATOM    750  CB  LEU    50     334.191 321.967 311.846  1.00  0.00           C  
ATOM    751  HB2 LEU    50     333.315 322.606 311.974  1.00  0.00           H  
ATOM    752  HB3 LEU    50     334.411 321.943 310.778  1.00  0.00           H  
ATOM    753  CG  LEU    50     333.834 320.518 312.246  1.00  0.00           C  
ATOM    754  HG  LEU    50     334.686 319.868 312.052  1.00  0.00           H  
ATOM    755  CD1 LEU    50     333.396 320.337 313.699  1.00  0.00           C  
ATOM    756 HD11 LEU    50     332.808 321.197 314.002  1.00  0.00           H  
ATOM    757 HD12 LEU    50     332.794 319.435 313.820  1.00  0.00           H  
ATOM    758 HD13 LEU    50     334.269 320.229 314.335  1.00  0.00           H  
ATOM    759  CD2 LEU    50     332.666 320.054 311.389  1.00  0.00           C  
ATOM    760 HD21 LEU    50     332.912 320.153 310.332  1.00  0.00           H  
ATOM    761 HD22 LEU    50     332.457 319.007 311.604  1.00  0.00           H  
ATOM    762 HD23 LEU    50     331.785 320.656 311.615  1.00  0.00           H  
ATOM    763  C   LEU    50     335.991 323.792 311.774  1.00  0.00           C  
ATOM    764  O   LEU    50     336.272 323.665 310.583  1.00  0.00           O  
ATOM    765  N   GLY    51     336.233 324.932 312.440  1.00  0.00           N  
ATOM    766  H   GLY    51     336.063 324.924 313.432  1.00  0.00           H  
ATOM    767  CA  GLY    51     336.839 326.147 311.865  1.00  0.00           C  
ATOM    768  HA2 GLY    51     337.641 326.481 312.523  1.00  0.00           H  
ATOM    769  HA3 GLY    51     337.299 325.913 310.905  1.00  0.00           H  
ATOM    770  C   GLY    51     335.889 327.337 311.644  1.00  0.00           C  
ATOM    771  O   GLY    51     336.347 328.391 311.199  1.00  0.00           O  
ATOM    772  N   TYR    52     334.587 327.187 311.926  1.00  0.00           N  
ATOM    773  H   TYR    52     334.269 326.277 312.235  1.00  0.00           H  
ATOM    774  CA  TYR    52     333.548 328.184 311.602  1.00  0.00           C  
ATOM    775  HA  TYR    52     333.923 328.814 310.794  1.00  0.00           H  
ATOM    776  CB  TYR    52     332.326 327.428 311.035  1.00  0.00           C  
ATOM    777  HB2 TYR    52     331.749 327.036 311.874  1.00  0.00           H  
ATOM    778  HB3 TYR    52     331.695 328.133 310.493  1.00  0.00           H  
ATOM    779  CG  TYR    52     332.658 326.264 310.098  1.00  0.00           C  
ATOM    780  CD1 TYR    52     333.682 326.375 309.132  1.00  0.00           C  
ATOM    781  HD1 TYR    52     334.218 327.306 309.008  1.00  0.00           H  
ATOM    782  CE1 TYR    52     334.048 325.264 308.348  1.00  0.00           C  
ATOM    783  HE1 TYR    52     334.852 325.349 307.630  1.00  0.00           H  
ATOM    784  CZ  TYR    52     333.380 324.030 308.512  1.00  0.00           C  
ATOM    785  OH  TYR    52     333.737 322.942 307.774  1.00  0.00           O  
ATOM    786  HH  TYR    52     334.530 323.102 307.231  1.00  0.00           H  
ATOM    787  CE2 TYR    52     332.335 323.924 309.453  1.00  0.00           C  
ATOM    788  HE2 TYR    52     331.825 322.979 309.577  1.00  0.00           H  
ATOM    789  CD2 TYR    52     331.982 325.035 310.242  1.00  0.00           C  
ATOM    790  HD2 TYR    52     331.202 324.930 310.977  1.00  0.00           H  
ATOM    791  C   TYR    52     333.257 329.157 312.777  1.00  0.00           C  
ATOM    792  O   TYR    52     334.175 329.525 313.507  1.00  0.00           O  
ATOM    793  N   GLU    53     332.005 329.593 312.979  1.00  0.00           N  
ATOM    794  H   GLU    53     331.284 329.303 312.331  1.00  0.00           H  
ATOM    795  CA  GLU    53     331.591 330.541 314.037  1.00  0.00           C  
ATOM    796  HA  GLU    53     332.335 330.576 314.834  1.00  0.00           H  
ATOM    797  CB  GLU    53     331.437 331.959 313.447  1.00  0.00           C  
ATOM    798  HB2 GLU    53     330.785 331.912 312.575  1.00  0.00           H  
ATOM    799  HB3 GLU    53     330.958 332.588 314.199  1.00  0.00           H  
ATOM    800  CG  GLU    53     332.758 332.615 313.024  1.00  0.00           C  
ATOM    801  HG2 GLU    53     333.435 332.618 313.881  1.00  0.00           H  
ATOM    802  HG3 GLU    53     333.211 332.013 312.233  1.00  0.00           H  
ATOM    803  CD  GLU    53     332.578 334.069 312.526  1.00  0.00           C  
ATOM    804  OE1 GLU    53     333.297 334.474 311.578  1.00  0.00           O  
ATOM    805  OE2 GLU    53     331.780 334.844 313.110  1.00  0.00           O  
ATOM    806  C   GLU    53     330.245 330.119 314.645  1.00  0.00           C  
ATOM    807  O   GLU    53     329.274 330.018 313.906  1.00  0.00           O  
ATOM    808  N   VAL    54     330.142 329.892 315.964  1.00  0.00           N  
ATOM    809  H   VAL    54     330.958 330.046 316.543  1.00  0.00           H  
ATOM    810  CA  VAL    54     328.867 329.535 316.637  1.00  0.00           C  
ATOM    811  HA  VAL    54     328.089 329.586 315.883  1.00  0.00           H  
ATOM    812  CB  VAL    54     328.841 328.078 317.160  1.00  0.00           C  
ATOM    813  HB  VAL    54     329.795 327.829 317.599  1.00  0.00           H  
ATOM    814  CG1 VAL    54     327.749 327.724 318.178  1.00  0.00           C  
ATOM    815 HG11 VAL    54     326.761 327.921 317.758  1.00  0.00           H  
ATOM    816 HG12 VAL    54     327.811 326.663 318.435  1.00  0.00           H  
ATOM    817 HG13 VAL    54     327.884 328.292 319.101  1.00  0.00           H  
ATOM    818  CG2 VAL    54     328.598 327.147 315.977  1.00  0.00           C  
ATOM    819 HG21 VAL    54     329.333 327.350 315.196  1.00  0.00           H  
ATOM    820 HG22 VAL    54     328.655 326.108 316.304  1.00  0.00           H  
ATOM    821 HG23 VAL    54     327.597 327.314 315.575  1.00  0.00           H  
ATOM    822  C   VAL    54     328.471 330.569 317.689  1.00  0.00           C  
ATOM    823  O   VAL    54     329.305 331.216 318.315  1.00  0.00           O  
ATOM    824  N   THR    55     327.158 330.691 317.851  1.00  0.00           N  
ATOM    825  H   THR    55     326.586 330.118 317.238  1.00  0.00           H  
ATOM    826  CA  THR    55     326.427 331.749 318.550  1.00  0.00           C  
ATOM    827  HA  THR    55     327.103 332.387 319.115  1.00  0.00           H  
ATOM    828  CB  THR    55     325.733 332.579 317.433  1.00  0.00           C  
ATOM    829  HB  THR    55     324.947 331.971 316.990  1.00  0.00           H  
ATOM    830  CG2 THR    55     325.125 333.925 317.775  1.00  0.00           C  
ATOM    831 HG21 THR    55     325.865 334.561 318.254  1.00  0.00           H  
ATOM    832 HG22 THR    55     324.778 334.408 316.864  1.00  0.00           H  
ATOM    833 HG23 THR    55     324.257 333.790 318.401  1.00  0.00           H  
ATOM    834  OG1 THR    55     326.644 332.893 316.403  1.00  0.00           O  
ATOM    835  HG1 THR    55     326.789 332.082 315.886  1.00  0.00           H  
ATOM    836  C   THR    55     325.436 331.064 319.506  1.00  0.00           C  
ATOM    837  O   THR    55     324.442 330.511 319.042  1.00  0.00           O  
ATOM    838  N   ALA    56     325.737 331.012 320.814  1.00  0.00           N  
ATOM    839  H   ALA    56     326.595 331.456 321.117  1.00  0.00           H  
ATOM    840  CA  ALA    56     324.945 330.288 321.835  1.00  0.00           C  
ATOM    841  HA  ALA    56     324.514 329.424 321.344  1.00  0.00           H  
ATOM    842  CB  ALA    56     325.927 329.721 322.869  1.00  0.00           C  
ATOM    843  HB1 ALA    56     326.492 330.523 323.342  1.00  0.00           H  
ATOM    844  HB2 ALA    56     325.395 329.127 323.615  1.00  0.00           H  
ATOM    845  HB3 ALA    56     326.634 329.057 322.366  1.00  0.00           H  
ATOM    846  C   ALA    56     323.736 331.115 322.382  1.00  0.00           C  
ATOM    847  O   ALA    56     323.086 331.756 321.569  1.00  0.00           O  
ATOM    848  N   VAL    57     323.405 331.134 323.697  1.00  0.00           N  
ATOM    849  H   VAL    57     323.897 330.487 324.296  1.00  0.00           H  
ATOM    850  CA  VAL    57     322.394 332.035 324.364  1.00  0.00           C  
ATOM    851  HA  VAL    57     322.609 333.047 324.046  1.00  0.00           H  
ATOM    852  CB  VAL    57     320.937 331.720 323.989  1.00  0.00           C  
ATOM    853  HB  VAL    57     320.304 332.064 324.805  1.00  0.00           H  
ATOM    854  CG1 VAL    57     320.504 332.540 322.770  1.00  0.00           C  
ATOM    855 HG11 VAL    57     320.798 332.071 321.841  1.00  0.00           H  
ATOM    856 HG12 VAL    57     319.431 332.658 322.756  1.00  0.00           H  
ATOM    857 HG13 VAL    57     320.940 333.536 322.819  1.00  0.00           H  
ATOM    858  CG2 VAL    57     320.698 330.210 323.880  1.00  0.00           C  
ATOM    859 HG21 VAL    57     321.014 329.715 324.799  1.00  0.00           H  
ATOM    860 HG22 VAL    57     319.644 330.005 323.735  1.00  0.00           H  
ATOM    861 HG23 VAL    57     321.273 329.809 323.050  1.00  0.00           H  
ATOM    862  C   VAL    57     322.395 332.112 325.906  1.00  0.00           C  
ATOM    863  O   VAL    57     322.318 331.093 326.580  1.00  0.00           O  
ATOM    864  N   ASP    58     322.371 333.334 326.452  1.00  0.00           N  
ATOM    865  H   ASP    58     322.336 334.104 325.791  1.00  0.00           H  
ATOM    866  CA  ASP    58     322.576 333.764 327.860  1.00  0.00           C  
ATOM    867  HA  ASP    58     323.593 333.505 328.136  1.00  0.00           H  
ATOM    868  CB  ASP    58     322.537 335.307 327.891  1.00  0.00           C  
ATOM    869  HB2 ASP    58     322.980 335.644 328.830  1.00  0.00           H  
ATOM    870  HB3 ASP    58     323.182 335.690 327.100  1.00  0.00           H  
ATOM    871  CG  ASP    58     321.134 335.946 327.758  1.00  0.00           C  
ATOM    872  OD1 ASP    58     321.057 337.198 327.778  1.00  0.00           O  
ATOM    873  OD2 ASP    58     320.109 335.234 327.652  1.00  0.00           O  
ATOM    874  C   ASP    58     321.695 333.190 329.009  1.00  0.00           C  
ATOM    875  O   ASP    58     321.696 333.768 330.099  1.00  0.00           O  
ATOM    876  N   GLN    59     320.989 332.062 328.843  1.00  0.00           N  
ATOM    877  H   GLN    59     321.082 331.580 327.955  1.00  0.00           H  
ATOM    878  CA  GLN    59     319.991 331.567 329.811  1.00  0.00           C  
ATOM    879  HA  GLN    59     319.193 332.310 329.826  1.00  0.00           H  
ATOM    880  CB  GLN    59     319.377 330.245 329.305  1.00  0.00           C  
ATOM    881  HB2 GLN    59     318.913 330.423 328.333  1.00  0.00           H  
ATOM    882  HB3 GLN    59     320.171 329.509 329.167  1.00  0.00           H  
ATOM    883  CG  GLN    59     318.319 329.642 330.252  1.00  0.00           C  
ATOM    884  HG2 GLN    59     317.876 328.765 329.779  1.00  0.00           H  
ATOM    885  HG3 GLN    59     318.814 329.297 331.161  1.00  0.00           H  
ATOM    886  CD  GLN    59     317.193 330.611 330.628  1.00  0.00           C  
ATOM    887  OE1 GLN    59     316.760 331.452 329.850  1.00  0.00           O  
ATOM    888  NE2 GLN    59     316.682 330.539 331.841  1.00  0.00           N  
ATOM    889 HE21 GLN    59     315.961 331.196 332.097  1.00  0.00           H  
ATOM    890 HE22 GLN    59     317.039 329.874 332.511  1.00  0.00           H  
ATOM    891  C   GLN    59     320.488 331.454 331.273  1.00  0.00           C  
ATOM    892  O   GLN    59     319.812 331.949 332.178  1.00  0.00           O  
ATOM    893  N   SER    60     321.647 330.818 331.509  1.00  0.00           N  
ATOM    894  H   SER    60     322.113 330.387 330.721  1.00  0.00           H  
ATOM    895  CA  SER    60     322.169 330.555 332.874  1.00  0.00           C  
ATOM    896  HA  SER    60     321.522 331.029 333.612  1.00  0.00           H  
ATOM    897  CB  SER    60     322.135 329.045 333.166  1.00  0.00           C  
ATOM    898  HB2 SER    60     322.830 328.528 332.502  1.00  0.00           H  
ATOM    899  HB3 SER    60     322.445 328.867 334.197  1.00  0.00           H  
ATOM    900  OG  SER    60     320.827 328.523 332.979  1.00  0.00           O  
ATOM    901  HG  SER    60     320.766 327.653 333.421  1.00  0.00           H  
ATOM    902  C   SER    60     323.586 331.091 333.149  1.00  0.00           C  
ATOM    903  O   SER    60     324.127 330.854 334.227  1.00  0.00           O  
ATOM    904  N   SER    61     324.216 331.770 332.179  1.00  0.00           N  
ATOM    905  H   SER    61     323.660 332.072 331.390  1.00  0.00           H  
ATOM    906  CA  SER    61     325.630 332.218 332.224  1.00  0.00           C  
ATOM    907  HA  SER    61     325.873 332.652 331.254  1.00  0.00           H  
ATOM    908  CB  SER    61     325.829 333.346 333.254  1.00  0.00           C  
ATOM    909  HB2 SER    61     325.639 332.969 334.260  1.00  0.00           H  
ATOM    910  HB3 SER    61     326.861 333.699 333.205  1.00  0.00           H  
ATOM    911  OG  SER    61     324.959 334.436 332.975  1.00  0.00           O  
ATOM    912  HG  SER    61     325.130 335.146 333.628  1.00  0.00           H  
ATOM    913  C   SER    61     326.636 331.066 332.441  1.00  0.00           C  
ATOM    914  O   SER    61     327.720 331.266 332.990  1.00  0.00           O  
ATOM    915  N   VAL    62     326.308 329.861 331.942  1.00  0.00           N  
ATOM    916  H   VAL    62     325.394 329.780 331.517  1.00  0.00           H  
ATOM    917  CA  VAL    62     327.156 328.647 332.031  1.00  0.00           C  
ATOM    918  HA  VAL    62     328.116 328.910 332.478  1.00  0.00           H  
ATOM    919  CB  VAL    62     326.528 327.565 332.935  1.00  0.00           C  
ATOM    920  HB  VAL    62     325.527 327.324 332.576  1.00  0.00           H  
ATOM    921  CG1 VAL    62     327.367 326.285 332.950  1.00  0.00           C  
ATOM    922 HG11 VAL    62     328.374 326.502 333.306  1.00  0.00           H  
ATOM    923 HG12 VAL    62     326.905 325.548 333.610  1.00  0.00           H  
ATOM    924 HG13 VAL    62     327.423 325.856 331.951  1.00  0.00           H  
ATOM    925  CG2 VAL    62     326.433 328.046 334.385  1.00  0.00           C  
ATOM    926 HG21 VAL    62     325.796 328.924 334.447  1.00  0.00           H  
ATOM    927 HG22 VAL    62     326.001 327.263 335.009  1.00  0.00           H  
ATOM    928 HG23 VAL    62     327.424 328.300 334.761  1.00  0.00           H  
ATOM    929  C   VAL    62     327.492 328.128 330.639  1.00  0.00           C  
ATOM    930  O   VAL    62     328.659 328.119 330.270  1.00  0.00           O  
ATOM    931  N   GLY    63     326.491 327.829 329.803  1.00  0.00           N  
ATOM    932  H   GLY    63     325.542 327.809 330.157  1.00  0.00           H  
ATOM    933  CA  GLY    63     326.693 327.403 328.405  1.00  0.00           C  
ATOM    934  HA2 GLY    63     327.235 326.457 328.386  1.00  0.00           H  
ATOM    935  HA3 GLY    63     325.722 327.237 327.936  1.00  0.00           H  
ATOM    936  C   GLY    63     327.448 328.413 327.534  1.00  0.00           C  
ATOM    937  O   GLY    63     327.912 328.062 326.462  1.00  0.00           O  
ATOM    938  N   LEU    64     327.581 329.670 327.983  1.00  0.00           N  
ATOM    939  H   LEU    64     327.178 329.860 328.889  1.00  0.00           H  
ATOM    940  CA  LEU    64     328.126 330.820 327.238  1.00  0.00           C  
ATOM    941  HA  LEU    64     328.195 330.574 326.176  1.00  0.00           H  
ATOM    942  CB  LEU    64     327.194 332.037 327.399  1.00  0.00           C  
ATOM    943  HB2 LEU    64     327.331 332.485 328.385  1.00  0.00           H  
ATOM    944  HB3 LEU    64     327.498 332.787 326.665  1.00  0.00           H  
ATOM    945  CG  LEU    64     325.696 331.771 327.196  1.00  0.00           C  
ATOM    946  HG  LEU    64     325.225 332.739 327.064  1.00  0.00           H  
ATOM    947  CD1 LEU    64     325.468 330.971 325.920  1.00  0.00           C  
ATOM    948 HD11 LEU    64     326.166 330.150 325.790  1.00  0.00           H  
ATOM    949 HD12 LEU    64     324.501 330.486 325.954  1.00  0.00           H  
ATOM    950 HD13 LEU    64     325.559 331.657 325.076  1.00  0.00           H  
ATOM    951  CD2 LEU    64     325.010 331.083 328.387  1.00  0.00           C  
ATOM    952 HD21 LEU    64     325.430 331.442 329.326  1.00  0.00           H  
ATOM    953 HD22 LEU    64     323.948 331.315 328.392  1.00  0.00           H  
ATOM    954 HD23 LEU    64     325.076 329.997 328.316  1.00  0.00           H  
ATOM    955  C   LEU    64     329.544 331.141 327.685  1.00  0.00           C  
ATOM    956  O   LEU    64     330.424 331.343 326.855  1.00  0.00           O  
ATOM    957  N   ALA    65     329.776 331.100 328.998  1.00  0.00           N  
ATOM    958  H   ALA    65     329.000 331.008 329.638  1.00  0.00           H  
ATOM    959  CA  ALA    65     331.123 331.086 329.548  1.00  0.00           C  
ATOM    960  HA  ALA    65     331.669 331.958 329.182  1.00  0.00           H  
ATOM    961  CB  ALA    65     331.019 331.184 331.075  1.00  0.00           C  
ATOM    962  HB1 ALA    65     330.470 330.331 331.478  1.00  0.00           H  
ATOM    963  HB2 ALA    65     332.018 331.210 331.512  1.00  0.00           H  
ATOM    964  HB3 ALA    65     330.497 332.104 331.346  1.00  0.00           H  
ATOM    965  C   ALA    65     331.853 329.817 329.050  1.00  0.00           C  
ATOM    966  O   ALA    65     333.027 329.882 328.695  1.00  0.00           O  
ATOM    967  N   LYS    66     331.131 328.685 328.915  1.00  0.00           N  
ATOM    968  H   LYS    66     330.190 328.682 329.306  1.00  0.00           H  
ATOM    969  CA  LYS    66     331.619 327.435 328.294  1.00  0.00           C  
ATOM    970  HA  LYS    66     332.648 327.308 328.621  1.00  0.00           H  
ATOM    971  CB  LYS    66     330.856 326.219 328.845  1.00  0.00           C  
ATOM    972  HB2 LYS    66     329.781 326.343 328.702  1.00  0.00           H  
ATOM    973  HB3 LYS    66     331.179 325.317 328.322  1.00  0.00           H  
ATOM    974  CG  LYS    66     331.193 326.075 330.341  1.00  0.00           C  
ATOM    975  HG2 LYS    66     332.271 325.945 330.452  1.00  0.00           H  
ATOM    976  HG3 LYS    66     330.903 326.978 330.877  1.00  0.00           H  
ATOM    977  CD  LYS    66     330.486 324.887 330.988  1.00  0.00           C  
ATOM    978  HD2 LYS    66     329.411 325.014 330.869  1.00  0.00           H  
ATOM    979  HD3 LYS    66     330.803 323.964 330.500  1.00  0.00           H  
ATOM    980  CE  LYS    66     330.840 324.852 332.481  1.00  0.00           C  
ATOM    981  HE2 LYS    66     331.930 324.857 332.588  1.00  0.00           H  
ATOM    982  HE3 LYS    66     330.458 325.762 332.953  1.00  0.00           H  
ATOM    983  NZ  LYS    66     330.274 323.651 333.149  1.00  0.00           N  
ATOM    984  HZ1 LYS    66     330.730 322.812 332.819  1.00  0.00           H  
ATOM    985  HZ2 LYS    66     330.396 323.694 334.154  1.00  0.00           H  
ATOM    986  HZ3 LYS    66     329.270 323.551 332.958  1.00  0.00           H  
ATOM    987  C   LYS    66     331.708 327.496 326.765  1.00  0.00           C  
ATOM    988  O   LYS    66     332.759 327.161 326.222  1.00  0.00           O  
ATOM    989  N   ALA    67     330.745 328.106 326.066  1.00  0.00           N  
ATOM    990  H   ALA    67     329.861 328.301 326.518  1.00  0.00           H  
ATOM    991  CA  ALA    67     330.878 328.456 324.637  1.00  0.00           C  
ATOM    992  HA  ALA    67     331.485 327.688 324.150  1.00  0.00           H  
ATOM    993  CB  ALA    67     329.511 328.416 323.934  1.00  0.00           C  
ATOM    994  HB1 ALA    67     328.867 329.215 324.301  1.00  0.00           H  
ATOM    995  HB2 ALA    67     329.645 328.540 322.858  1.00  0.00           H  
ATOM    996  HB3 ALA    67     329.032 327.451 324.108  1.00  0.00           H  
ATOM    997  C   ALA    67     331.646 329.795 324.459  1.00  0.00           C  
ATOM    998  O   ALA    67     331.311 330.638 323.630  1.00  0.00           O  
ATOM    999  N   LYS    68     332.716 329.919 325.258  1.00  0.00           N  
ATOM   1000  H   LYS    68     332.728 329.235 326.000  1.00  0.00           H  
ATOM   1001  CA  LYS    68     333.864 330.849 325.266  1.00  0.00           C  
ATOM   1002  HA  LYS    68     334.331 330.768 324.288  1.00  0.00           H  
ATOM   1003  CB  LYS    68     333.452 332.331 325.431  1.00  0.00           C  
ATOM   1004  HB2 LYS    68     332.513 332.527 324.911  1.00  0.00           H  
ATOM   1005  HB3 LYS    68     333.321 332.573 326.486  1.00  0.00           H  
ATOM   1006  CG  LYS    68     334.542 333.216 324.793  1.00  0.00           C  
ATOM   1007  HG2 LYS    68     335.503 332.983 325.247  1.00  0.00           H  
ATOM   1008  HG3 LYS    68     334.614 332.977 323.731  1.00  0.00           H  
ATOM   1009  CD  LYS    68     334.318 334.725 324.929  1.00  0.00           C  
ATOM   1010  HD2 LYS    68     333.475 335.030 324.306  1.00  0.00           H  
ATOM   1011  HD3 LYS    68     334.115 334.974 325.972  1.00  0.00           H  
ATOM   1012  CE  LYS    68     335.611 335.419 324.466  1.00  0.00           C  
ATOM   1013  HE2 LYS    68     336.437 335.055 325.087  1.00  0.00           H  
ATOM   1014  HE3 LYS    68     335.822 335.122 323.434  1.00  0.00           H  
ATOM   1015  NZ  LYS    68     335.530 336.901 324.564  1.00  0.00           N  
ATOM   1016  HZ1 LYS    68     335.330 337.200 325.510  1.00  0.00           H  
ATOM   1017  HZ2 LYS    68     336.408 337.328 324.294  1.00  0.00           H  
ATOM   1018  HZ3 LYS    68     334.813 337.276 323.957  1.00  0.00           H  
ATOM   1019  C   LYS    68     334.949 330.344 326.258  1.00  0.00           C  
ATOM   1020  O   LYS    68     335.734 331.106 326.818  1.00  0.00           O  
ATOM   1021  N   GLN    69     334.998 329.015 326.427  1.00  0.00           N  
ATOM   1022  H   GLN    69     334.289 328.474 325.956  1.00  0.00           H  
ATOM   1023  CA  GLN    69     336.036 328.246 327.130  1.00  0.00           C  
ATOM   1024  HA  GLN    69     336.829 328.920 327.454  1.00  0.00           H  
ATOM   1025  CB  GLN    69     335.437 327.562 328.375  1.00  0.00           C  
ATOM   1026  HB2 GLN    69     335.068 328.324 329.061  1.00  0.00           H  
ATOM   1027  HB3 GLN    69     334.598 326.951 328.053  1.00  0.00           H  
ATOM   1028  CG  GLN    69     336.380 326.622 329.147  1.00  0.00           C  
ATOM   1029  HG2 GLN    69     335.827 326.198 329.987  1.00  0.00           H  
ATOM   1030  HG3 GLN    69     336.663 325.790 328.500  1.00  0.00           H  
ATOM   1031  CD  GLN    69     337.644 327.285 329.700  1.00  0.00           C  
ATOM   1032  OE1 GLN    69     337.752 328.495 329.859  1.00  0.00           O  
ATOM   1033  NE2 GLN    69     338.654 326.508 330.031  1.00  0.00           N  
ATOM   1034 HE21 GLN    69     339.493 326.936 330.396  1.00  0.00           H  
ATOM   1035 HE22 GLN    69     338.588 325.506 329.918  1.00  0.00           H  
ATOM   1036  C   GLN    69     336.654 327.224 326.167  1.00  0.00           C  
ATOM   1037  O   GLN    69     337.875 327.178 326.030  1.00  0.00           O  
ATOM   1038  N   LEU    70     335.812 326.437 325.468  1.00  0.00           N  
ATOM   1039  H   LEU    70     334.822 326.456 325.699  1.00  0.00           H  
ATOM   1040  CA  LEU    70     336.254 325.509 324.414  1.00  0.00           C  
ATOM   1041  HA  LEU    70     336.934 324.791 324.878  1.00  0.00           H  
ATOM   1042  CB  LEU    70     335.035 324.732 323.875  1.00  0.00           C  
ATOM   1043  HB2 LEU    70     334.544 324.299 324.746  1.00  0.00           H  
ATOM   1044  HB3 LEU    70     334.331 325.438 323.436  1.00  0.00           H  
ATOM   1045  CG  LEU    70     335.259 323.578 322.868  1.00  0.00           C  
ATOM   1046  HG  LEU    70     334.279 323.156 322.653  1.00  0.00           H  
ATOM   1047  CD1 LEU    70     335.870 323.981 321.522  1.00  0.00           C  
ATOM   1048 HD11 LEU    70     336.943 324.141 321.610  1.00  0.00           H  
ATOM   1049 HD12 LEU    70     335.711 323.176 320.802  1.00  0.00           H  
ATOM   1050 HD13 LEU    70     335.392 324.881 321.139  1.00  0.00           H  
ATOM   1051  CD2 LEU    70     336.115 322.465 323.470  1.00  0.00           C  
ATOM   1052 HD21 LEU    70     335.643 322.091 324.379  1.00  0.00           H  
ATOM   1053 HD22 LEU    70     336.202 321.644 322.758  1.00  0.00           H  
ATOM   1054 HD23 LEU    70     337.112 322.834 323.708  1.00  0.00           H  
ATOM   1055  C   LEU    70     337.055 326.243 323.332  1.00  0.00           C  
ATOM   1056  O   LEU    70     338.161 325.805 323.064  1.00  0.00           O  
ATOM   1057  N   ALA    71     336.465 327.296 322.736  1.00  0.00           N  
ATOM   1058  H   ALA    71     335.508 327.408 323.039  1.00  0.00           H  
ATOM   1059  CA  ALA    71     336.905 328.417 321.851  1.00  0.00           C  
ATOM   1060  HA  ALA    71     336.402 328.256 320.895  1.00  0.00           H  
ATOM   1061  CB  ALA    71     336.273 329.671 322.467  1.00  0.00           C  
ATOM   1062  HB1 ALA    71     336.789 329.935 323.392  1.00  0.00           H  
ATOM   1063  HB2 ALA    71     336.331 330.509 321.769  1.00  0.00           H  
ATOM   1064  HB3 ALA    71     335.226 329.469 322.683  1.00  0.00           H  
ATOM   1065  C   ALA    71     338.397 328.684 321.466  1.00  0.00           C  
ATOM   1066  O   ALA    71     338.741 329.777 321.011  1.00  0.00           O  
ATOM   1067  N   GLN    72     339.290 327.726 321.676  1.00  0.00           N  
ATOM   1068  H   GLN    72     338.895 326.852 321.980  1.00  0.00           H  
ATOM   1069  CA  GLN    72     340.755 327.768 321.608  1.00  0.00           C  
ATOM   1070  HA  GLN    72     341.070 328.397 320.774  1.00  0.00           H  
ATOM   1071  CB  GLN    72     341.333 328.338 322.922  1.00  0.00           C  
ATOM   1072  HB2 GLN    72     340.945 327.763 323.765  1.00  0.00           H  
ATOM   1073  HB3 GLN    72     342.416 328.210 322.893  1.00  0.00           H  
ATOM   1074  CG  GLN    72     341.040 329.831 323.160  1.00  0.00           C  
ATOM   1075  HG2 GLN    72     341.297 330.386 322.257  1.00  0.00           H  
ATOM   1076  HG3 GLN    72     339.978 329.972 323.361  1.00  0.00           H  
ATOM   1077  CD  GLN    72     341.819 330.429 324.335  1.00  0.00           C  
ATOM   1078  OE1 GLN    72     342.331 329.748 325.216  1.00  0.00           O  
ATOM   1079  NE2 GLN    72     341.931 331.741 324.407  1.00  0.00           N  
ATOM   1080 HE21 GLN    72     342.441 332.139 325.183  1.00  0.00           H  
ATOM   1081 HE22 GLN    72     341.521 332.329 323.695  1.00  0.00           H  
ATOM   1082  C   GLN    72     341.315 326.347 321.382  1.00  0.00           C  
ATOM   1083  O   GLN    72     342.212 326.155 320.565  1.00  0.00           O  
ATOM   1084  N   GLU    73     340.765 325.344 322.083  1.00  0.00           N  
ATOM   1085  H   GLU    73     340.021 325.586 322.733  1.00  0.00           H  
ATOM   1086  CA  GLU    73     341.174 323.927 322.074  1.00  0.00           C  
ATOM   1087  HA  GLU    73     342.177 323.857 322.497  1.00  0.00           H  
ATOM   1088  CB  GLU    73     340.216 323.111 322.965  1.00  0.00           C  
ATOM   1089  HB2 GLU    73     339.200 323.224 322.586  1.00  0.00           H  
ATOM   1090  HB3 GLU    73     340.473 322.054 322.888  1.00  0.00           H  
ATOM   1091  CG  GLU    73     340.226 323.510 324.452  1.00  0.00           C  
ATOM   1092  HG2 GLU    73     339.850 324.530 324.550  1.00  0.00           H  
ATOM   1093  HG3 GLU    73     339.528 322.860 324.986  1.00  0.00           H  
ATOM   1094  CD  GLU    73     341.618 323.407 325.109  1.00  0.00           C  
ATOM   1095  OE1 GLU    73     341.978 324.296 325.919  1.00  0.00           O  
ATOM   1096  OE2 GLU    73     342.363 322.431 324.843  1.00  0.00           O  
ATOM   1097  C   GLU    73     341.249 323.299 320.669  1.00  0.00           C  
ATOM   1098  O   GLU    73     342.279 322.730 320.300  1.00  0.00           O  
ATOM   1099  N   LYS    74     340.179 323.434 319.866  1.00  0.00           N  
ATOM   1100  H   LYS    74     339.353 323.873 320.258  1.00  0.00           H  
ATOM   1101  CA  LYS    74     340.133 322.998 318.450  1.00  0.00           C  
ATOM   1102  HA  LYS    74     340.846 322.179 318.328  1.00  0.00           H  
ATOM   1103  CB  LYS    74     338.725 322.422 318.145  1.00  0.00           C  
ATOM   1104  HB2 LYS    74     338.233 322.174 319.088  1.00  0.00           H  
ATOM   1105  HB3 LYS    74     338.108 323.179 317.661  1.00  0.00           H  
ATOM   1106  CG  LYS    74     338.699 321.124 317.307  1.00  0.00           C  
ATOM   1107  HG2 LYS    74     339.261 320.346 317.826  1.00  0.00           H  
ATOM   1108  HG3 LYS    74     337.660 320.793 317.252  1.00  0.00           H  
ATOM   1109  CD  LYS    74     339.244 321.268 315.877  1.00  0.00           C  
ATOM   1110  HD2 LYS    74     338.847 322.190 315.448  1.00  0.00           H  
ATOM   1111  HD3 LYS    74     340.332 321.329 315.908  1.00  0.00           H  
ATOM   1112  CE  LYS    74     338.832 320.092 314.977  1.00  0.00           C  
ATOM   1113  HE2 LYS    74     339.332 319.180 315.317  1.00  0.00           H  
ATOM   1114  HE3 LYS    74     337.754 319.935 315.082  1.00  0.00           H  
ATOM   1115  NZ  LYS    74     339.157 320.366 313.548  1.00  0.00           N  
ATOM   1116  HZ1 LYS    74     340.156 320.447 313.405  1.00  0.00           H  
ATOM   1117  HZ2 LYS    74     338.823 319.623 312.946  1.00  0.00           H  
ATOM   1118  HZ3 LYS    74     338.732 321.228 313.232  1.00  0.00           H  
ATOM   1119  C   LYS    74     340.596 324.111 317.477  1.00  0.00           C  
ATOM   1120  O   LYS    74     340.614 323.916 316.265  1.00  0.00           O  
ATOM   1121  N   GLY    75     340.990 325.281 317.998  1.00  0.00           N  
ATOM   1122  H   GLY    75     341.062 325.330 319.005  1.00  0.00           H  
ATOM   1123  CA  GLY    75     341.487 326.437 317.234  1.00  0.00           C  
ATOM   1124  HA2 GLY    75     341.965 327.139 317.918  1.00  0.00           H  
ATOM   1125  HA3 GLY    75     342.249 326.093 316.533  1.00  0.00           H  
ATOM   1126  C   GLY    75     340.415 327.200 316.443  1.00  0.00           C  
ATOM   1127  O   GLY    75     340.581 327.409 315.239  1.00  0.00           O  
ATOM   1128  N   VAL    76     339.304 327.592 317.092  1.00  0.00           N  
ATOM   1129  H   VAL    76     339.251 327.427 318.089  1.00  0.00           H  
ATOM   1130  CA  VAL    76     338.100 328.130 316.414  1.00  0.00           C  
ATOM   1131  HA  VAL    76     338.413 328.556 315.460  1.00  0.00           H  
ATOM   1132  CB  VAL    76     337.095 327.001 316.131  1.00  0.00           C  
ATOM   1133  HB  VAL    76     336.574 326.804 317.061  1.00  0.00           H  
ATOM   1134  CG1 VAL    76     336.094 327.463 315.072  1.00  0.00           C  
ATOM   1135 HG11 VAL    76     336.616 327.944 314.244  1.00  0.00           H  
ATOM   1136 HG12 VAL    76     335.538 326.617 314.682  1.00  0.00           H  
ATOM   1137 HG13 VAL    76     335.389 328.172 315.507  1.00  0.00           H  
ATOM   1138  CG2 VAL    76     337.688 325.664 315.668  1.00  0.00           C  
ATOM   1139 HG21 VAL    76     338.305 325.251 316.461  1.00  0.00           H  
ATOM   1140 HG22 VAL    76     336.894 324.944 315.485  1.00  0.00           H  
ATOM   1141 HG23 VAL    76     338.287 325.797 314.767  1.00  0.00           H  
ATOM   1142  C   VAL    76     337.361 329.235 317.199  1.00  0.00           C  
ATOM   1143  O   VAL    76     337.207 329.138 318.417  1.00  0.00           O  
ATOM   1144  N   LYS    77     336.871 330.268 316.493  1.00  0.00           N  
ATOM   1145  H   LYS    77     337.007 330.242 315.490  1.00  0.00           H  
ATOM   1146  CA  LYS    77     336.093 331.412 317.024  1.00  0.00           C  
ATOM   1147  HA  LYS    77     336.562 331.713 317.961  1.00  0.00           H  
ATOM   1148  CB  LYS    77     336.161 332.582 316.021  1.00  0.00           C  
ATOM   1149  HB2 LYS    77     335.876 332.223 315.029  1.00  0.00           H  
ATOM   1150  HB3 LYS    77     335.437 333.348 316.307  1.00  0.00           H  
ATOM   1151  CG  LYS    77     337.544 333.250 315.933  1.00  0.00           C  
ATOM   1152  HG2 LYS    77     338.283 332.525 315.588  1.00  0.00           H  
ATOM   1153  HG3 LYS    77     337.484 334.052 315.196  1.00  0.00           H  
ATOM   1154  CD  LYS    77     337.993 333.838 317.281  1.00  0.00           C  
ATOM   1155  HD2 LYS    77     337.170 334.410 317.715  1.00  0.00           H  
ATOM   1156  HD3 LYS    77     338.263 333.027 317.960  1.00  0.00           H  
ATOM   1157  CE  LYS    77     339.207 334.758 317.114  1.00  0.00           C  
ATOM   1158  HE2 LYS    77     340.022 334.189 316.654  1.00  0.00           H  
ATOM   1159  HE3 LYS    77     338.939 335.572 316.433  1.00  0.00           H  
ATOM   1160  NZ  LYS    77     339.644 335.312 318.426  1.00  0.00           N  
ATOM   1161  HZ1 LYS    77     339.926 334.578 319.064  1.00  0.00           H  
ATOM   1162  HZ2 LYS    77     340.434 335.934 318.313  1.00  0.00           H  
ATOM   1163  HZ3 LYS    77     338.905 335.841 318.870  1.00  0.00           H  
ATOM   1164  C   LYS    77     334.630 331.110 317.398  1.00  0.00           C  
ATOM   1165  O   LYS    77     333.973 330.269 316.794  1.00  0.00           O  
ATOM   1166  N   ILE    78     334.112 331.845 318.388  1.00  0.00           N  
ATOM   1167  H   ILE    78     334.700 332.566 318.784  1.00  0.00           H  
ATOM   1168  CA  ILE    78     332.774 331.684 318.999  1.00  0.00           C  
ATOM   1169  HA  ILE    78     332.107 331.233 318.266  1.00  0.00           H  
ATOM   1170  CB  ILE    78     332.930 330.739 320.219  1.00  0.00           C  
ATOM   1171  HB  ILE    78     333.715 330.014 319.990  1.00  0.00           H  
ATOM   1172  CG2 ILE    78     333.391 331.506 321.467  1.00  0.00           C  
ATOM   1173 HG21 ILE    78     332.619 332.195 321.816  1.00  0.00           H  
ATOM   1174 HG22 ILE    78     333.571 330.799 322.267  1.00  0.00           H  
ATOM   1175 HG23 ILE    78     334.311 332.056 321.263  1.00  0.00           H  
ATOM   1176  CG1 ILE    78     331.676 329.918 320.571  1.00  0.00           C  
ATOM   1177 HG12 ILE    78     331.852 329.391 321.508  1.00  0.00           H  
ATOM   1178 HG13 ILE    78     330.806 330.563 320.691  1.00  0.00           H  
ATOM   1179  CD1 ILE    78     331.386 328.838 319.537  1.00  0.00           C  
ATOM   1180 HD11 ILE    78     332.257 328.192 319.437  1.00  0.00           H  
ATOM   1181 HD12 ILE    78     330.533 328.242 319.862  1.00  0.00           H  
ATOM   1182 HD13 ILE    78     331.169 329.295 318.577  1.00  0.00           H  
ATOM   1183  C   ILE    78     332.173 333.054 319.394  1.00  0.00           C  
ATOM   1184  O   ILE    78     332.905 334.046 319.450  1.00  0.00           O  
ATOM   1185  N   THR    79     330.873 333.122 319.715  1.00  0.00           N  
ATOM   1186  H   THR    79     330.292 332.297 319.584  1.00  0.00           H  
ATOM   1187  CA  THR    79     330.215 334.340 320.241  1.00  0.00           C  
ATOM   1188  HA  THR    79     330.981 334.988 320.670  1.00  0.00           H  
ATOM   1189  CB  THR    79     329.520 335.144 319.121  1.00  0.00           C  
ATOM   1190  HB  THR    79     329.144 336.069 319.559  1.00  0.00           H  
ATOM   1191  CG2 THR    79     330.408 335.514 317.935  1.00  0.00           C  
ATOM   1192 HG21 THR    79     330.721 334.619 317.396  1.00  0.00           H  
ATOM   1193 HG22 THR    79     329.850 336.157 317.255  1.00  0.00           H  
ATOM   1194 HG23 THR    79     331.287 336.053 318.287  1.00  0.00           H  
ATOM   1195  OG1 THR    79     328.426 334.447 318.583  1.00  0.00           O  
ATOM   1196  HG1 THR    79     328.759 333.687 318.078  1.00  0.00           H  
ATOM   1197  C   THR    79     329.189 334.066 321.358  1.00  0.00           C  
ATOM   1198  O   THR    79     328.487 333.049 321.367  1.00  0.00           O  
ATOM   1199  N   THR    80     329.097 335.004 322.312  1.00  0.00           N  
ATOM   1200  H   THR    80     329.708 335.808 322.247  1.00  0.00           H  
ATOM   1201  CA  THR    80     328.034 335.095 323.339  1.00  0.00           C  
ATOM   1202  HA  THR    80     327.739 334.086 323.631  1.00  0.00           H  
ATOM   1203  CB  THR    80     328.530 335.829 324.599  1.00  0.00           C  
ATOM   1204  HB  THR    80     327.710 335.877 325.317  1.00  0.00           H  
ATOM   1205  CG2 THR    80     329.711 335.114 325.262  1.00  0.00           C  
ATOM   1206 HG21 THR    80     330.582 335.124 324.607  1.00  0.00           H  
ATOM   1207 HG22 THR    80     329.963 335.616 326.197  1.00  0.00           H  
ATOM   1208 HG23 THR    80     329.443 334.080 325.483  1.00  0.00           H  
ATOM   1209  OG1 THR    80     328.936 337.142 324.273  1.00  0.00           O  
ATOM   1210  HG1 THR    80     329.108 337.627 325.103  1.00  0.00           H  
ATOM   1211  C   THR    80     326.796 335.803 322.758  1.00  0.00           C  
ATOM   1212  O   THR    80     326.907 336.543 321.776  1.00  0.00           O  
ATOM   1213  N   VAL    81     325.599 335.575 323.333  1.00  0.00           N  
ATOM   1214  H   VAL    81     325.551 335.001 324.166  1.00  0.00           H  
ATOM   1215  CA  VAL    81     324.320 335.975 322.691  1.00  0.00           C  
ATOM   1216  HA  VAL    81     324.505 336.825 322.033  1.00  0.00           H  
ATOM   1217  CB  VAL    81     323.776 334.832 321.819  1.00  0.00           C  
ATOM   1218  HB  VAL    81     323.354 334.085 322.474  1.00  0.00           H  
ATOM   1219  CG1 VAL    81     322.669 335.283 320.861  1.00  0.00           C  
ATOM   1220 HG11 VAL    81     323.067 335.977 320.119  1.00  0.00           H  
ATOM   1221 HG12 VAL    81     322.264 334.410 320.351  1.00  0.00           H  
ATOM   1222 HG13 VAL    81     321.854 335.760 321.405  1.00  0.00           H  
ATOM   1223  CG2 VAL    81     324.869 334.142 321.011  1.00  0.00           C  
ATOM   1224 HG21 VAL    81     325.572 333.631 321.667  1.00  0.00           H  
ATOM   1225 HG22 VAL    81     324.409 333.384 320.396  1.00  0.00           H  
ATOM   1226 HG23 VAL    81     325.393 334.868 320.394  1.00  0.00           H  
ATOM   1227  C   VAL    81     323.235 336.379 323.689  1.00  0.00           C  
ATOM   1228  O   VAL    81     322.858 335.597 324.562  1.00  0.00           O  
ATOM   1229  N   GLN    82     322.697 337.586 323.522  1.00  0.00           N  
ATOM   1230  H   GLN    82     323.006 338.137 322.731  1.00  0.00           H  
ATOM   1231  CA  GLN    82     321.757 338.227 324.450  1.00  0.00           C  
ATOM   1232  HA  GLN    82     321.921 337.829 325.450  1.00  0.00           H  
ATOM   1233  CB  GLN    82     322.063 339.739 324.484  1.00  0.00           C  
ATOM   1234  HB2 GLN    82     321.923 340.150 323.483  1.00  0.00           H  
ATOM   1235  HB3 GLN    82     321.356 340.231 325.152  1.00  0.00           H  
ATOM   1236  CG  GLN    82     323.491 340.077 324.949  1.00  0.00           C  
ATOM   1237  HG2 GLN    82     324.221 339.620 324.279  1.00  0.00           H  
ATOM   1238  HG3 GLN    82     323.630 341.156 324.885  1.00  0.00           H  
ATOM   1239  CD  GLN    82     323.761 339.648 326.392  1.00  0.00           C  
ATOM   1240  OE1 GLN    82     323.145 340.123 327.338  1.00  0.00           O  
ATOM   1241  NE2 GLN    82     324.699 338.752 326.626  1.00  0.00           N  
ATOM   1242 HE21 GLN    82     324.869 338.481 327.584  1.00  0.00           H  
ATOM   1243 HE22 GLN    82     325.250 338.372 325.872  1.00  0.00           H  
ATOM   1244  C   GLN    82     320.284 337.932 324.085  1.00  0.00           C  
ATOM   1245  O   GLN    82     319.503 338.844 323.794  1.00  0.00           O  
ATOM   1246  N   SER    83     319.906 336.648 324.112  1.00  0.00           N  
ATOM   1247  H   SER    83     320.594 335.964 324.398  1.00  0.00           H  
ATOM   1248  CA  SER    83     318.573 336.152 323.712  1.00  0.00           C  
ATOM   1249  HA  SER    83     317.863 336.979 323.734  1.00  0.00           H  
ATOM   1250  CB  SER    83     318.620 335.645 322.263  1.00  0.00           C  
ATOM   1251  HB2 SER    83     319.308 334.809 322.188  1.00  0.00           H  
ATOM   1252  HB3 SER    83     317.631 335.312 321.950  1.00  0.00           H  
ATOM   1253  OG  SER    83     319.073 336.685 321.405  1.00  0.00           O  
ATOM   1254  HG  SER    83     319.315 336.323 320.534  1.00  0.00           H  
ATOM   1255  C   SER    83     318.070 335.086 324.703  1.00  0.00           C  
ATOM   1256  O   SER    83     318.798 334.151 325.030  1.00  0.00           O  
ATOM   1257  N   ASN    84     316.829 335.226 325.188  1.00  0.00           N  
ATOM   1258  H   ASN    84     316.261 335.967 324.800  1.00  0.00           H  
ATOM   1259  CA  ASN    84     316.276 334.484 326.340  1.00  0.00           C  
ATOM   1260  HA  ASN    84     317.096 334.263 327.029  1.00  0.00           H  
ATOM   1261  CB  ASN    84     315.283 335.405 327.071  1.00  0.00           C  
ATOM   1262  HB2 ASN    84     314.550 335.798 326.363  1.00  0.00           H  
ATOM   1263  HB3 ASN    84     314.735 334.827 327.816  1.00  0.00           H  
ATOM   1264  CG  ASN    84     315.978 336.543 327.799  1.00  0.00           C  
ATOM   1265  OD1 ASN    84     316.601 336.352 328.834  1.00  0.00           O  
ATOM   1266  ND2 ASN    84     315.890 337.757 327.302  1.00  0.00           N  
ATOM   1267 HD21 ASN    84     316.353 338.507 327.794  1.00  0.00           H  
ATOM   1268 HD22 ASN    84     315.351 337.940 326.469  1.00  0.00           H  
ATOM   1269  C   ASN    84     315.592 333.146 326.009  1.00  0.00           C  
ATOM   1270  O   ASN    84     314.572 333.121 325.319  1.00  0.00           O  
ATOM   1271  N   LEU    85     316.116 332.027 326.531  1.00  0.00           N  
ATOM   1272  H   LEU    85     316.927 332.108 327.132  1.00  0.00           H  
ATOM   1273  CA  LEU    85     315.583 330.678 326.282  1.00  0.00           C  
ATOM   1274  HA  LEU    85     314.700 330.769 325.653  1.00  0.00           H  
ATOM   1275  CB  LEU    85     316.580 329.822 325.480  1.00  0.00           C  
ATOM   1276  HB2 LEU    85     317.552 329.870 325.974  1.00  0.00           H  
ATOM   1277  HB3 LEU    85     316.234 328.787 325.521  1.00  0.00           H  
ATOM   1278  CG  LEU    85     316.761 330.146 323.985  1.00  0.00           C  
ATOM   1279  HG  LEU    85     317.476 329.432 323.582  1.00  0.00           H  
ATOM   1280  CD1 LEU    85     315.483 330.008 323.177  1.00  0.00           C  
ATOM   1281 HD11 LEU    85     314.698 330.644 323.581  1.00  0.00           H  
ATOM   1282 HD12 LEU    85     315.679 330.310 322.146  1.00  0.00           H  
ATOM   1283 HD13 LEU    85     315.183 328.965 323.192  1.00  0.00           H  
ATOM   1284  CD2 LEU    85     317.268 331.541 323.689  1.00  0.00           C  
ATOM   1285 HD21 LEU    85     318.083 331.775 324.369  1.00  0.00           H  
ATOM   1286 HD22 LEU    85     317.595 331.586 322.653  1.00  0.00           H  
ATOM   1287 HD23 LEU    85     316.481 332.281 323.785  1.00  0.00           H  
ATOM   1288  C   LEU    85     315.033 329.974 327.536  1.00  0.00           C  
ATOM   1289  O   LEU    85     315.555 328.970 328.019  1.00  0.00           O  
ATOM   1290  N   ALA    86     313.904 330.513 327.990  1.00  0.00           N  
ATOM   1291  H   ALA    86     313.695 331.437 327.647  1.00  0.00           H  
ATOM   1292  CA  ALA    86     312.956 329.916 328.941  1.00  0.00           C  
ATOM   1293  HA  ALA    86     313.078 328.830 328.933  1.00  0.00           H  
ATOM   1294  CB  ALA    86     313.263 330.410 330.356  1.00  0.00           C  
ATOM   1295  HB1 ALA    86     313.223 331.499 330.396  1.00  0.00           H  
ATOM   1296  HB2 ALA    86     312.537 329.996 331.057  1.00  0.00           H  
ATOM   1297  HB3 ALA    86     314.255 330.070 330.647  1.00  0.00           H  
ATOM   1298  C   ALA    86     311.494 330.208 328.508  1.00  0.00           C  
ATOM   1299  O   ALA    86     310.575 329.488 328.892  1.00  0.00           O  
ATOM   1300  N   ASP    87     311.303 331.196 327.614  1.00  0.00           N  
ATOM   1301  H   ASP    87     312.082 331.817 327.456  1.00  0.00           H  
ATOM   1302  CA  ASP    87     310.022 331.648 327.036  1.00  0.00           C  
ATOM   1303  HA  ASP    87     309.300 330.831 327.082  1.00  0.00           H  
ATOM   1304  CB  ASP    87     309.467 332.825 327.866  1.00  0.00           C  
ATOM   1305  HB2 ASP    87     310.046 333.719 327.624  1.00  0.00           H  
ATOM   1306  HB3 ASP    87     308.436 333.011 327.562  1.00  0.00           H  
ATOM   1307  CG  ASP    87     309.511 332.615 329.391  1.00  0.00           C  
ATOM   1308  OD1 ASP    87     310.494 333.053 330.039  1.00  0.00           O  
ATOM   1309  OD2 ASP    87     308.538 332.058 329.957  1.00  0.00           O  
ATOM   1310  C   ASP    87     310.176 332.051 325.540  1.00  0.00           C  
ATOM   1311  O   ASP    87     309.431 332.885 325.023  1.00  0.00           O  
ATOM   1312  N   PHE    88     311.178 331.456 324.867  1.00  0.00           N  
ATOM   1313  H   PHE    88     311.713 330.798 325.413  1.00  0.00           H  
ATOM   1314  CA  PHE    88     311.508 331.490 323.426  1.00  0.00           C  
ATOM   1315  HA  PHE    88     312.267 330.719 323.317  1.00  0.00           H  
ATOM   1316  CB  PHE    88     310.359 331.067 322.471  1.00  0.00           C  
ATOM   1317  HB2 PHE    88     310.144 331.910 321.816  1.00  0.00           H  
ATOM   1318  HB3 PHE    88     310.737 330.282 321.818  1.00  0.00           H  
ATOM   1319  CG  PHE    88     309.029 330.583 323.019  1.00  0.00           C  
ATOM   1320  CD1 PHE    88     308.922 329.339 323.667  1.00  0.00           C  
ATOM   1321  HD1 PHE    88     309.804 328.735 323.807  1.00  0.00           H  
ATOM   1322  CE1 PHE    88     307.665 328.888 324.117  1.00  0.00           C  
ATOM   1323  HE1 PHE    88     307.562 327.936 324.610  1.00  0.00           H  
ATOM   1324  CZ  PHE    88     306.518 329.673 323.918  1.00  0.00           C  
ATOM   1325  HZ  PHE    88     305.554 329.324 324.265  1.00  0.00           H  
ATOM   1326  CE2 PHE    88     306.621 330.911 323.266  1.00  0.00           C  
ATOM   1327  HE2 PHE    88     305.739 331.518 323.110  1.00  0.00           H  
ATOM   1328  CD2 PHE    88     307.872 331.361 322.812  1.00  0.00           C  
ATOM   1329  HD2 PHE    88     307.943 332.315 322.308  1.00  0.00           H  
ATOM   1330  C   PHE    88     312.165 332.790 322.901  1.00  0.00           C  
ATOM   1331  O   PHE    88     311.571 333.867 322.971  1.00  0.00           O  
ATOM   1332  N   ASP    89     313.340 332.684 322.252  1.00  0.00           N  
ATOM   1333  H   ASP    89     313.846 331.812 322.264  1.00  0.00           H  
ATOM   1334  CA  ASP    89     313.930 333.781 321.467  1.00  0.00           C  
ATOM   1335  HA  ASP    89     313.087 334.257 320.982  1.00  0.00           H  
ATOM   1336  CB  ASP    89     314.579 334.853 322.357  1.00  0.00           C  
ATOM   1337  HB2 ASP    89     314.030 334.929 323.297  1.00  0.00           H  
ATOM   1338  HB3 ASP    89     315.601 334.558 322.594  1.00  0.00           H  
ATOM   1339  CG  ASP    89     314.553 336.245 321.693  1.00  0.00           C  
ATOM   1340  OD1 ASP    89     315.219 337.161 322.228  1.00  0.00           O  
ATOM   1341  OD2 ASP    89     313.841 336.429 320.671  1.00  0.00           O  
ATOM   1342  C   ASP    89     314.879 333.308 320.343  1.00  0.00           C  
ATOM   1343  O   ASP    89     315.799 332.530 320.588  1.00  0.00           O  
ATOM   1344  N   ILE    90     314.639 333.779 319.111  1.00  0.00           N  
ATOM   1345  H   ILE    90     313.890 334.452 319.017  1.00  0.00           H  
ATOM   1346  CA  ILE    90     315.390 333.508 317.866  1.00  0.00           C  
ATOM   1347  HA  ILE    90     316.441 333.720 318.063  1.00  0.00           H  
ATOM   1348  CB  ILE    90     315.289 332.025 317.423  1.00  0.00           C  
ATOM   1349  HB  ILE    90     315.644 331.407 318.246  1.00  0.00           H  
ATOM   1350  CG2 ILE    90     313.833 331.628 317.120  1.00  0.00           C  
ATOM   1351 HG21 ILE    90     313.443 332.172 316.257  1.00  0.00           H  
ATOM   1352 HG22 ILE    90     313.767 330.562 316.920  1.00  0.00           H  
ATOM   1353 HG23 ILE    90     313.205 331.841 317.983  1.00  0.00           H  
ATOM   1354  CG1 ILE    90     316.209 331.730 316.215  1.00  0.00           C  
ATOM   1355 HG12 ILE    90     315.898 332.316 315.352  1.00  0.00           H  
ATOM   1356 HG13 ILE    90     317.224 332.035 316.473  1.00  0.00           H  
ATOM   1357  CD1 ILE    90     316.248 330.258 315.783  1.00  0.00           C  
ATOM   1358 HD11 ILE    90     315.284 329.946 315.384  1.00  0.00           H  
ATOM   1359 HD12 ILE    90     316.984 330.137 314.992  1.00  0.00           H  
ATOM   1360 HD13 ILE    90     316.525 329.623 316.624  1.00  0.00           H  
ATOM   1361  C   ILE    90     314.906 334.463 316.757  1.00  0.00           C  
ATOM   1362  O   ILE    90     313.721 334.794 316.694  1.00  0.00           O  
ATOM   1363  N   VAL    91     315.822 334.903 315.889  1.00  0.00           N  
ATOM   1364  H   VAL    91     316.776 334.575 316.010  1.00  0.00           H  
ATOM   1365  CA  VAL    91     315.605 335.813 314.740  1.00  0.00           C  
ATOM   1366  HA  VAL    91     314.591 335.673 314.361  1.00  0.00           H  
ATOM   1367  CB  VAL    91     315.782 337.299 315.171  1.00  0.00           C  
ATOM   1368  HB  VAL    91     316.840 337.484 315.353  1.00  0.00           H  
ATOM   1369  CG1 VAL    91     315.310 338.292 314.101  1.00  0.00           C  
ATOM   1370 HG11 VAL    91     314.256 338.125 313.870  1.00  0.00           H  
ATOM   1371 HG12 VAL    91     315.434 339.314 314.464  1.00  0.00           H  
ATOM   1372 HG13 VAL    91     315.898 338.202 313.195  1.00  0.00           H  
ATOM   1373  CG2 VAL    91     315.013 337.685 316.446  1.00  0.00           C  
ATOM   1374 HG21 VAL    91     315.359 337.109 317.303  1.00  0.00           H  
ATOM   1375 HG22 VAL    91     315.177 338.738 316.679  1.00  0.00           H  
ATOM   1376 HG23 VAL    91     313.945 337.513 316.306  1.00  0.00           H  
ATOM   1377  C   VAL    91     316.606 335.418 313.631  1.00  0.00           C  
ATOM   1378  O   VAL    91     317.609 334.773 313.924  1.00  0.00           O  
ATOM   1379  N   ALA    92     316.376 335.761 312.360  1.00  0.00           N  
ATOM   1380  H   ALA    92     315.494 336.193 312.113  1.00  0.00           H  
ATOM   1381  CA  ALA    92     317.387 335.567 311.302  1.00  0.00           C  
ATOM   1382  HA  ALA    92     317.923 334.634 311.491  1.00  0.00           H  
ATOM   1383  CB  ALA    92     316.658 335.398 309.966  1.00  0.00           C  
ATOM   1384  HB1 ALA    92     316.110 336.308 309.716  1.00  0.00           H  
ATOM   1385  HB2 ALA    92     317.383 335.189 309.178  1.00  0.00           H  
ATOM   1386  HB3 ALA    92     315.964 334.558 310.032  1.00  0.00           H  
ATOM   1387  C   ALA    92     318.456 336.691 311.240  1.00  0.00           C  
ATOM   1388  O   ALA    92     319.578 336.464 310.792  1.00  0.00           O  
ATOM   1389  N   ASP    93     318.125 337.906 311.696  1.00  0.00           N  
ATOM   1390  H   ASP    93     317.170 338.038 311.988  1.00  0.00           H  
ATOM   1391  CA  ASP    93     318.974 339.112 311.624  1.00  0.00           C  
ATOM   1392  HA  ASP    93     319.167 339.325 310.572  1.00  0.00           H  
ATOM   1393  CB  ASP    93     318.170 340.290 312.204  1.00  0.00           C  
ATOM   1394  HB2 ASP    93     317.221 340.353 311.668  1.00  0.00           H  
ATOM   1395  HB3 ASP    93     317.943 340.077 313.251  1.00  0.00           H  
ATOM   1396  CG  ASP    93     318.863 341.664 312.108  1.00  0.00           C  
ATOM   1397  OD1 ASP    93     318.430 342.596 312.829  1.00  0.00           O  
ATOM   1398  OD2 ASP    93     319.808 341.845 311.304  1.00  0.00           O  
ATOM   1399  C   ASP    93     320.346 338.961 312.322  1.00  0.00           C  
ATOM   1400  O   ASP    93     321.395 339.138 311.697  1.00  0.00           O  
ATOM   1401  N   ALA    94     320.349 338.583 313.608  1.00  0.00           N  
ATOM   1402  H   ALA    94     319.460 338.454 314.070  1.00  0.00           H  
ATOM   1403  CA  ALA    94     321.571 338.452 314.419  1.00  0.00           C  
ATOM   1404  HA  ALA    94     322.259 339.252 314.139  1.00  0.00           H  
ATOM   1405  CB  ALA    94     321.199 338.672 315.893  1.00  0.00           C  
ATOM   1406  HB1 ALA    94     320.513 337.899 316.234  1.00  0.00           H  
ATOM   1407  HB2 ALA    94     322.097 338.640 316.511  1.00  0.00           H  
ATOM   1408  HB3 ALA    94     320.726 339.648 316.015  1.00  0.00           H  
ATOM   1409  C   ALA    94     322.330 337.120 314.201  1.00  0.00           C  
ATOM   1410  O   ALA    94     323.426 336.930 314.738  1.00  0.00           O  
ATOM   1411  N   TRP    95     321.757 336.208 313.406  1.00  0.00           N  
ATOM   1412  H   TRP    95     320.897 336.474 312.947  1.00  0.00           H  
ATOM   1413  CA  TRP    95     322.203 334.827 313.218  1.00  0.00           C  
ATOM   1414  HA  TRP    95     323.217 334.698 313.599  1.00  0.00           H  
ATOM   1415  CB  TRP    95     321.277 333.915 314.032  1.00  0.00           C  
ATOM   1416  HB2 TRP    95     320.251 334.071 313.697  1.00  0.00           H  
ATOM   1417  HB3 TRP    95     321.548 332.887 313.798  1.00  0.00           H  
ATOM   1418  CG  TRP    95     321.287 334.039 315.526  1.00  0.00           C  
ATOM   1419  CD1 TRP    95     322.180 333.421 316.323  1.00  0.00           C  
ATOM   1420  HD1 TRP    95     323.012 332.826 315.963  1.00  0.00           H  
ATOM   1421  NE1 TRP    95     321.806 333.577 317.642  1.00  0.00           N  
ATOM   1422  HE1 TRP    95     322.285 333.127 318.413  1.00  0.00           H  
ATOM   1423  CE2 TRP    95     320.595 334.208 317.755  1.00  0.00           C  
ATOM   1424  CZ2 TRP    95     319.718 334.404 318.830  1.00  0.00           C  
ATOM   1425  HZ2 TRP    95     319.917 333.945 319.788  1.00  0.00           H  
ATOM   1426  CH2 TRP    95     318.585 335.207 318.635  1.00  0.00           C  
ATOM   1427  HH2 TRP    95     317.871 335.365 319.434  1.00  0.00           H  
ATOM   1428  CZ3 TRP    95     318.396 335.844 317.400  1.00  0.00           C  
ATOM   1429  HZ3 TRP    95     317.578 336.538 317.291  1.00  0.00           H  
ATOM   1430  CE3 TRP    95     319.243 335.564 316.308  1.00  0.00           C  
ATOM   1431  HE3 TRP    95     319.066 336.030 315.352  1.00  0.00           H  
ATOM   1432  CD2 TRP    95     320.333 334.682 316.438  1.00  0.00           C  
ATOM   1433  C   TRP    95     322.197 334.437 311.722  1.00  0.00           C  
ATOM   1434  O   TRP    95     321.206 333.927 311.199  1.00  0.00           O  
ATOM   1435  N   GLU    96     323.316 334.692 311.029  1.00  0.00           N  
ATOM   1436  H   GLU    96     324.081 335.119 311.529  1.00  0.00           H  
ATOM   1437  CA  GLU    96     323.451 334.584 309.558  1.00  0.00           C  
ATOM   1438  HA  GLU    96     322.838 335.369 309.110  1.00  0.00           H  
ATOM   1439  CB  GLU    96     324.907 334.835 309.125  1.00  0.00           C  
ATOM   1440  HB2 GLU    96     325.539 334.046 309.532  1.00  0.00           H  
ATOM   1441  HB3 GLU    96     324.952 334.778 308.037  1.00  0.00           H  
ATOM   1442  CG  GLU    96     325.449 336.205 309.572  1.00  0.00           C  
ATOM   1443  HG2 GLU    96     324.819 336.985 309.137  1.00  0.00           H  
ATOM   1444  HG3 GLU    96     325.368 336.283 310.659  1.00  0.00           H  
ATOM   1445  CD  GLU    96     326.920 336.457 309.168  1.00  0.00           C  
ATOM   1446  OE1 GLU    96     327.549 337.372 309.755  1.00  0.00           O  
ATOM   1447  OE2 GLU    96     327.456 335.781 308.257  1.00  0.00           O  
ATOM   1448  C   GLU    96     322.951 333.247 308.968  1.00  0.00           C  
ATOM   1449  O   GLU    96     322.216 333.234 307.977  1.00  0.00           O  
ATOM   1450  N   GLY    97     323.348 332.129 309.582  1.00  0.00           N  
ATOM   1451  H   GLY    97     323.983 332.232 310.369  1.00  0.00           H  
ATOM   1452  CA  GLY    97     322.845 330.772 309.349  1.00  0.00           C  
ATOM   1453  HA2 GLY    97     322.032 330.788 308.623  1.00  0.00           H  
ATOM   1454  HA3 GLY    97     323.654 330.151 308.966  1.00  0.00           H  
ATOM   1455  C   GLY    97     322.338 330.149 310.653  1.00  0.00           C  
ATOM   1456  O   GLY    97     322.760 330.532 311.746  1.00  0.00           O  
ATOM   1457  N   ILE    98     321.446 329.157 310.560  1.00  0.00           N  
ATOM   1458  H   ILE    98     321.160 328.845 309.640  1.00  0.00           H  
ATOM   1459  CA  ILE    98     320.721 328.640 311.732  1.00  0.00           C  
ATOM   1460  HA  ILE    98     321.091 329.151 312.618  1.00  0.00           H  
ATOM   1461  CB  ILE    98     319.214 328.968 311.662  1.00  0.00           C  
ATOM   1462  HB  ILE    98     318.802 328.505 310.768  1.00  0.00           H  
ATOM   1463  CG2 ILE    98     318.513 328.356 312.892  1.00  0.00           C  
ATOM   1464 HG21 ILE    98     319.117 328.489 313.786  1.00  0.00           H  
ATOM   1465 HG22 ILE    98     317.551 328.839 313.059  1.00  0.00           H  
ATOM   1466 HG23 ILE    98     318.358 327.282 312.754  1.00  0.00           H  
ATOM   1467  CG1 ILE    98     318.921 330.483 311.560  1.00  0.00           C  
ATOM   1468 HG12 ILE    98     319.456 330.899 310.707  1.00  0.00           H  
ATOM   1469 HG13 ILE    98     317.860 330.624 311.360  1.00  0.00           H  
ATOM   1470  CD1 ILE    98     319.263 331.310 312.802  1.00  0.00           C  
ATOM   1471 HD11 ILE    98     320.307 331.171 313.073  1.00  0.00           H  
ATOM   1472 HD12 ILE    98     319.082 332.362 312.586  1.00  0.00           H  
ATOM   1473 HD13 ILE    98     318.628 331.021 313.636  1.00  0.00           H  
ATOM   1474  C   ILE    98     320.962 327.150 311.969  1.00  0.00           C  
ATOM   1475  O   ILE    98     320.614 326.303 311.155  1.00  0.00           O  
ATOM   1476  N   VAL    99     321.511 326.866 313.148  1.00  0.00           N  
ATOM   1477  H   VAL    99     321.683 327.648 313.762  1.00  0.00           H  
ATOM   1478  CA  VAL    99     321.648 325.549 313.783  1.00  0.00           C  
ATOM   1479  HA  VAL    99     321.153 324.784 313.188  1.00  0.00           H  
ATOM   1480  CB  VAL    99     323.140 325.190 313.933  1.00  0.00           C  
ATOM   1481  HB  VAL    99     323.649 326.099 314.223  1.00  0.00           H  
ATOM   1482  CG1 VAL    99     323.546 324.109 314.948  1.00  0.00           C  
ATOM   1483 HG11 VAL    99     324.151 323.340 314.475  1.00  0.00           H  
ATOM   1484 HG12 VAL    99     324.168 324.553 315.727  1.00  0.00           H  
ATOM   1485 HG13 VAL    99     322.694 323.627 315.415  1.00  0.00           H  
ATOM   1486  CG2 VAL    99     323.675 324.781 312.565  1.00  0.00           C  
ATOM   1487 HG21 VAL    99     323.509 325.599 311.873  1.00  0.00           H  
ATOM   1488 HG22 VAL    99     324.744 324.590 312.614  1.00  0.00           H  
ATOM   1489 HG23 VAL    99     323.180 323.879 312.207  1.00  0.00           H  
ATOM   1490  C   VAL    99     320.959 325.668 315.138  1.00  0.00           C  
ATOM   1491  O   VAL    99     320.965 326.726 315.754  1.00  0.00           O  
ATOM   1492  N   SER   100     320.376 324.585 315.623  1.00  0.00           N  
ATOM   1493  H   SER   100     320.368 323.747 315.051  1.00  0.00           H  
ATOM   1494  CA  SER   100     319.766 324.493 316.950  1.00  0.00           C  
ATOM   1495  HA  SER   100     320.290 325.162 317.633  1.00  0.00           H  
ATOM   1496  CB  SER   100     318.320 324.966 316.839  1.00  0.00           C  
ATOM   1497  HB2 SER   100     318.269 325.797 316.134  1.00  0.00           H  
ATOM   1498  HB3 SER   100     317.675 324.166 316.487  1.00  0.00           H  
ATOM   1499  OG  SER   100     317.904 325.427 318.104  1.00  0.00           O  
ATOM   1500  HG  SER   100     317.181 326.079 317.975  1.00  0.00           H  
ATOM   1501  C   SER   100     319.979 323.051 317.419  1.00  0.00           C  
ATOM   1502  O   SER   100     320.119 322.183 316.569  1.00  0.00           O  
ATOM   1503  N   ILE   101     320.062 322.741 318.711  1.00  0.00           N  
ATOM   1504  H   ILE   101     319.851 323.436 319.415  1.00  0.00           H  
ATOM   1505  CA  ILE   101     320.647 321.457 319.171  1.00  0.00           C  
ATOM   1506  HA  ILE   101     320.479 320.700 318.408  1.00  0.00           H  
ATOM   1507  CB  ILE   101     322.183 321.636 319.367  1.00  0.00           C  
ATOM   1508  HB  ILE   101     322.369 321.551 320.433  1.00  0.00           H  
ATOM   1509  CG2 ILE   101     322.939 320.519 318.625  1.00  0.00           C  
ATOM   1510 HG21 ILE   101     322.994 320.742 317.564  1.00  0.00           H  
ATOM   1511 HG22 ILE   101     323.962 320.450 318.983  1.00  0.00           H  
ATOM   1512 HG23 ILE   101     322.461 319.556 318.789  1.00  0.00           H  
ATOM   1513  CG1 ILE   101     322.787 322.995 318.901  1.00  0.00           C  
ATOM   1514 HG12 ILE   101     322.789 323.047 317.811  1.00  0.00           H  
ATOM   1515 HG13 ILE   101     322.185 323.817 319.285  1.00  0.00           H  
ATOM   1516  CD1 ILE   101     324.196 323.286 319.406  1.00  0.00           C  
ATOM   1517 HD11 ILE   101     324.881 322.469 319.187  1.00  0.00           H  
ATOM   1518 HD12 ILE   101     324.573 324.190 318.929  1.00  0.00           H  
ATOM   1519 HD13 ILE   101     324.133 323.449 320.479  1.00  0.00           H  
ATOM   1520  C   ILE   101     319.964 320.949 320.459  1.00  0.00           C  
ATOM   1521  O   ILE   101     319.821 321.739 321.384  1.00  0.00           O  
ATOM   1522  N   PHE   102     319.510 319.683 320.507  1.00  0.00           N  
ATOM   1523  H   PHE   102     319.629 319.117 319.678  1.00  0.00           H  
ATOM   1524  CA  PHE   102     318.564 319.172 321.524  1.00  0.00           C  
ATOM   1525  HA  PHE   102     318.300 319.978 322.208  1.00  0.00           H  
ATOM   1526  CB  PHE   102     317.311 318.752 320.757  1.00  0.00           C  
ATOM   1527  HB2 PHE   102     317.078 319.539 320.057  1.00  0.00           H  
ATOM   1528  HB3 PHE   102     317.549 317.888 320.139  1.00  0.00           H  
ATOM   1529  CG  PHE   102     316.073 318.430 321.583  1.00  0.00           C  
ATOM   1530  CD1 PHE   102     315.207 319.467 321.921  1.00  0.00           C  
ATOM   1531  HD1 PHE   102     315.514 320.481 321.762  1.00  0.00           H  
ATOM   1532  CE1 PHE   102     313.934 319.188 322.424  1.00  0.00           C  
ATOM   1533  HE1 PHE   102     313.249 319.987 322.627  1.00  0.00           H  
ATOM   1534  CZ  PHE   102     313.528 317.874 322.659  1.00  0.00           C  
ATOM   1535  HZ  PHE   102     312.525 317.668 323.002  1.00  0.00           H  
ATOM   1536  CE2 PHE   102     314.447 316.839 322.483  1.00  0.00           C  
ATOM   1537  HE2 PHE   102     314.137 315.833 322.713  1.00  0.00           H  
ATOM   1538  CD2 PHE   102     315.727 317.121 321.972  1.00  0.00           C  
ATOM   1539  HD2 PHE   102     316.441 316.326 321.882  1.00  0.00           H  
ATOM   1540  C   PHE   102     318.874 317.908 322.341  1.00  0.00           C  
ATOM   1541  O   PHE   102     319.367 316.913 321.807  1.00  0.00           O  
ATOM   1542  N   CYS   103     318.348 317.940 323.573  1.00  0.00           N  
ATOM   1543  H   CYS   103     318.050 318.851 323.883  1.00  0.00           H  
ATOM   1544  CA  CYS   103     318.135 316.866 324.547  1.00  0.00           C  
ATOM   1545  HA  CYS   103     317.296 316.269 324.195  1.00  0.00           H  
ATOM   1546  CB  CYS   103     319.325 315.906 324.642  1.00  0.00           C  
ATOM   1547  HB2 CYS   103     319.532 315.463 323.671  1.00  0.00           H  
ATOM   1548  HB3 CYS   103     320.206 316.459 324.953  1.00  0.00           H  
ATOM   1549  SG  CYS   103     318.926 314.561 325.798  1.00  0.00           S  
ATOM   1550  HG  CYS   103     320.060 313.866 325.598  1.00  0.00           H  
ATOM   1551  C   CYS   103     317.723 317.497 325.900  1.00  0.00           C  
ATOM   1552  O   CYS   103     318.561 318.041 326.618  1.00  0.00           O  
ATOM   1553  N   HIS   104     316.406 317.473 326.191  1.00  0.00           N  
ATOM   1554  H   HIS   104     315.806 317.051 325.495  1.00  0.00           H  
ATOM   1555  CA  HIS   104     315.710 318.051 327.373  1.00  0.00           C  
ATOM   1556  HA  HIS   104     314.693 317.652 327.351  1.00  0.00           H  
ATOM   1557  CB  HIS   104     316.305 317.618 328.722  1.00  0.00           C  
ATOM   1558  HB2 HIS   104     317.389 317.692 328.715  1.00  0.00           H  
ATOM   1559  HB3 HIS   104     315.951 318.307 329.489  1.00  0.00           H  
ATOM   1560  CG  HIS   104     315.916 316.240 329.182  1.00  0.00           C  
ATOM   1561  ND1 HIS   104     315.570 315.935 330.499  1.00  0.00           N  
ATOM   1562  CE1 HIS   104     315.385 314.611 330.535  1.00  0.00           C  
ATOM   1563  HE1 HIS   104     315.127 314.043 331.420  1.00  0.00           H  
ATOM   1564  NE2 HIS   104     315.560 314.089 329.314  1.00  0.00           N  
ATOM   1565  HE2 HIS   104     315.432 313.101 329.102  1.00  0.00           H  
ATOM   1566  CD2 HIS   104     315.903 315.096 328.440  1.00  0.00           C  
ATOM   1567  HD2 HIS   104     316.148 315.001 327.391  1.00  0.00           H  
ATOM   1568  C   HIS   104     315.536 319.580 327.336  1.00  0.00           C  
ATOM   1569  O   HIS   104     316.333 320.282 326.722  1.00  0.00           O  
ATOM   1570  N   LEU   105     314.462 320.058 327.993  1.00  0.00           N  
ATOM   1571  H   LEU   105     313.899 319.365 328.473  1.00  0.00           H  
ATOM   1572  CA  LEU   105     313.860 321.416 328.001  1.00  0.00           C  
ATOM   1573  HA  LEU   105     314.478 322.031 328.645  1.00  0.00           H  
ATOM   1574  CB  LEU   105     313.897 322.095 326.607  1.00  0.00           C  
ATOM   1575  HB2 LEU   105     313.573 323.124 326.723  1.00  0.00           H  
ATOM   1576  HB3 LEU   105     314.935 322.174 326.290  1.00  0.00           H  
ATOM   1577  CG  LEU   105     313.064 321.524 325.448  1.00  0.00           C  
ATOM   1578  HG  LEU   105     312.032 321.849 325.572  1.00  0.00           H  
ATOM   1579  CD1 LEU   105     313.639 322.116 324.155  1.00  0.00           C  
ATOM   1580 HD11 LEU   105     314.604 321.663 323.925  1.00  0.00           H  
ATOM   1581 HD12 LEU   105     312.943 321.946 323.339  1.00  0.00           H  
ATOM   1582 HD13 LEU   105     313.785 323.189 324.251  1.00  0.00           H  
ATOM   1583  CD2 LEU   105     313.094 320.001 325.348  1.00  0.00           C  
ATOM   1584 HD21 LEU   105     312.714 319.566 326.263  1.00  0.00           H  
ATOM   1585 HD22 LEU   105     312.423 319.653 324.577  1.00  0.00           H  
ATOM   1586 HD23 LEU   105     314.100 319.646 325.129  1.00  0.00           H  
ATOM   1587  C   LEU   105     312.449 321.369 328.661  1.00  0.00           C  
ATOM   1588  O   LEU   105     311.850 320.293 328.707  1.00  0.00           O  
ATOM   1589  N   PRO   106     311.924 322.470 329.244  1.00  0.00           N  
ATOM   1590  CD  PRO   106     312.614 323.741 329.417  1.00  0.00           C  
ATOM   1591  HD2 PRO   106     313.056 324.104 328.496  1.00  0.00           H  
ATOM   1592  HD3 PRO   106     313.384 323.632 330.183  1.00  0.00           H  
ATOM   1593  CG  PRO   106     311.560 324.728 329.897  1.00  0.00           C  
ATOM   1594  HG2 PRO   106     311.026 325.137 329.041  1.00  0.00           H  
ATOM   1595  HG3 PRO   106     311.999 325.531 330.490  1.00  0.00           H  
ATOM   1596  CB  PRO   106     310.622 323.855 330.724  1.00  0.00           C  
ATOM   1597  HB2 PRO   106     309.602 324.243 330.690  1.00  0.00           H  
ATOM   1598  HB3 PRO   106     310.972 323.826 331.757  1.00  0.00           H  
ATOM   1599  CA  PRO   106     310.734 322.449 330.115  1.00  0.00           C  
ATOM   1600  HA  PRO   106     310.965 321.786 330.935  1.00  0.00           H  
ATOM   1601  C   PRO   106     309.375 321.976 329.557  1.00  0.00           C  
ATOM   1602  O   PRO   106     308.669 321.238 330.240  1.00  0.00           O  
ATOM   1603  N   SER   107     308.998 322.437 328.362  1.00  0.00           N  
ATOM   1604  H   SER   107     309.697 322.992 327.876  1.00  0.00           H  
ATOM   1605  CA  SER   107     307.668 322.374 327.693  1.00  0.00           C  
ATOM   1606  HA  SER   107     307.652 321.531 327.002  1.00  0.00           H  
ATOM   1607  CB  SER   107     306.460 322.256 328.638  1.00  0.00           C  
ATOM   1608  HB2 SER   107     306.452 321.266 329.095  1.00  0.00           H  
ATOM   1609  HB3 SER   107     306.528 323.015 329.419  1.00  0.00           H  
ATOM   1610  OG  SER   107     305.251 322.433 327.912  1.00  0.00           O  
ATOM   1611  HG  SER   107     304.493 322.327 328.525  1.00  0.00           H  
ATOM   1612  C   SER   107     307.592 323.661 326.879  1.00  0.00           C  
ATOM   1613  O   SER   107     307.386 323.639 325.665  1.00  0.00           O  
ATOM   1614  N   SER   108     307.866 324.795 327.543  1.00  0.00           N  
ATOM   1615  H   SER   108     307.953 324.774 328.549  1.00  0.00           H  
ATOM   1616  CA  SER   108     308.299 326.000 326.835  1.00  0.00           C  
ATOM   1617  HA  SER   108     307.529 326.316 326.133  1.00  0.00           H  
ATOM   1618  CB  SER   108     308.629 327.144 327.806  1.00  0.00           C  
ATOM   1619  HB2 SER   108     309.469 326.853 328.440  1.00  0.00           H  
ATOM   1620  HB3 SER   108     308.915 328.029 327.234  1.00  0.00           H  
ATOM   1621  OG  SER   108     307.509 327.448 328.623  1.00  0.00           O  
ATOM   1622  HG  SER   108     307.761 328.168 329.238  1.00  0.00           H  
ATOM   1623  C   SER   108     309.577 325.570 326.096  1.00  0.00           C  
ATOM   1624  O   SER   108     310.334 324.754 326.627  1.00  0.00           O  
ATOM   1625  N   LEU   109     309.790 326.019 324.855  1.00  0.00           N  
ATOM   1626  H   LEU   109     309.113 326.664 324.469  1.00  0.00           H  
ATOM   1627  CA  LEU   109     310.880 325.563 323.962  1.00  0.00           C  
ATOM   1628  HA  LEU   109     310.943 326.278 323.139  1.00  0.00           H  
ATOM   1629  CB  LEU   109     312.272 325.560 324.665  1.00  0.00           C  
ATOM   1630  HB2 LEU   109     312.348 324.624 325.216  1.00  0.00           H  
ATOM   1631  HB3 LEU   109     313.048 325.531 323.897  1.00  0.00           H  
ATOM   1632  CG  LEU   109     312.618 326.688 325.664  1.00  0.00           C  
ATOM   1633  HG  LEU   109     311.827 326.827 326.392  1.00  0.00           H  
ATOM   1634  CD1 LEU   109     313.892 326.341 326.426  1.00  0.00           C  
ATOM   1635 HD11 LEU   109     314.749 326.279 325.753  1.00  0.00           H  
ATOM   1636 HD12 LEU   109     314.077 327.097 327.187  1.00  0.00           H  
ATOM   1637 HD13 LEU   109     313.771 325.389 326.934  1.00  0.00           H  
ATOM   1638  CD2 LEU   109     312.865 328.020 324.977  1.00  0.00           C  
ATOM   1639 HD21 LEU   109     312.000 328.297 324.375  1.00  0.00           H  
ATOM   1640 HD22 LEU   109     313.038 328.789 325.731  1.00  0.00           H  
ATOM   1641 HD23 LEU   109     313.750 327.924 324.354  1.00  0.00           H  
ATOM   1642  C   LEU   109     310.570 324.186 323.307  1.00  0.00           C  
ATOM   1643  O   LEU   109     311.391 323.713 322.532  1.00  0.00           O  
ATOM   1644  N   ARG   110     309.383 323.599 323.565  1.00  0.00           N  
ATOM   1645  H   ARG   110     308.798 324.099 324.224  1.00  0.00           H  
ATOM   1646  CA  ARG   110     308.863 322.244 323.242  1.00  0.00           C  
ATOM   1647  HA  ARG   110     308.552 321.799 324.191  1.00  0.00           H  
ATOM   1648  CB  ARG   110     307.589 322.382 322.385  1.00  0.00           C  
ATOM   1649  HB2 ARG   110     306.929 323.115 322.853  1.00  0.00           H  
ATOM   1650  HB3 ARG   110     307.856 322.755 321.396  1.00  0.00           H  
ATOM   1651  CG  ARG   110     306.818 321.059 322.251  1.00  0.00           C  
ATOM   1652  HG2 ARG   110     307.469 320.276 321.865  1.00  0.00           H  
ATOM   1653  HG3 ARG   110     306.462 320.748 323.234  1.00  0.00           H  
ATOM   1654  CD  ARG   110     305.635 321.220 321.289  1.00  0.00           C  
ATOM   1655  HD2 ARG   110     304.904 321.912 321.711  1.00  0.00           H  
ATOM   1656  HD3 ARG   110     306.000 321.655 320.356  1.00  0.00           H  
ATOM   1657  NE  ARG   110     305.006 319.919 320.982  1.00  0.00           N  
ATOM   1658  HE  ARG   110     305.170 319.551 320.055  1.00  0.00           H  
ATOM   1659  CZ  ARG   110     304.199 319.210 321.754  1.00  0.00           C  
ATOM   1660  NH1 ARG   110     303.741 318.063 321.342  1.00  0.00           N  
ATOM   1661 HH11 ARG   110     303.980 317.714 320.428  1.00  0.00           H  
ATOM   1662 HH12 ARG   110     303.134 317.517 321.932  1.00  0.00           H  
ATOM   1663  NH2 ARG   110     303.834 319.611 322.938  1.00  0.00           N  
ATOM   1664 HH21 ARG   110     304.140 320.508 323.274  1.00  0.00           H  
ATOM   1665 HH22 ARG   110     303.214 319.053 323.502  1.00  0.00           H  
ATOM   1666  C   ARG   110     309.891 321.251 322.696  1.00  0.00           C  
ATOM   1667  O   ARG   110     310.587 320.633 323.483  1.00  0.00           O  
ATOM   1668  N   GLN   111     309.940 321.040 321.382  1.00  0.00           N  
ATOM   1669  H   GLN   111     309.391 321.657 320.801  1.00  0.00           H  
ATOM   1670  CA  GLN   111     311.041 320.337 320.718  1.00  0.00           C  
ATOM   1671  HA  GLN   111     311.544 319.672 321.414  1.00  0.00           H  
ATOM   1672  CB  GLN   111     310.552 319.507 319.532  1.00  0.00           C  
ATOM   1673  HB2 GLN   111     310.329 320.216 318.755  1.00  0.00           H  
ATOM   1674  HB3 GLN   111     311.362 318.862 319.187  1.00  0.00           H  
ATOM   1675  CG  GLN   111     309.276 318.677 319.716  1.00  0.00           C  
ATOM   1676  HG2 GLN   111     308.437 319.362 319.836  1.00  0.00           H  
ATOM   1677  HG3 GLN   111     309.100 318.116 318.797  1.00  0.00           H  
ATOM   1678  CD  GLN   111     309.289 317.692 320.884  1.00  0.00           C  
ATOM   1679  OE1 GLN   111     310.316 317.274 321.396  1.00  0.00           O  
ATOM   1680  NE2 GLN   111     308.117 317.277 321.315  1.00  0.00           N  
ATOM   1681 HE21 GLN   111     308.064 316.559 322.041  1.00  0.00           H  
ATOM   1682 HE22 GLN   111     307.270 317.603 320.888  1.00  0.00           H  
ATOM   1683  C   GLN   111     311.985 321.445 320.245  1.00  0.00           C  
ATOM   1684  O   GLN   111     311.492 322.501 319.893  1.00  0.00           O  
ATOM   1685  N   GLN   112     313.298 321.273 320.313  1.00  0.00           N  
ATOM   1686  H   GLN   112     313.599 320.339 320.558  1.00  0.00           H  
ATOM   1687  CA  GLN   112     314.379 322.255 320.089  1.00  0.00           C  
ATOM   1688  HA  GLN   112     314.811 322.360 321.077  1.00  0.00           H  
ATOM   1689  CB  GLN   112     315.419 321.644 319.144  1.00  0.00           C  
ATOM   1690  HB2 GLN   112     315.495 320.586 319.355  1.00  0.00           H  
ATOM   1691  HB3 GLN   112     315.047 321.723 318.126  1.00  0.00           H  
ATOM   1692  CG  GLN   112     316.811 322.301 319.180  1.00  0.00           C  
ATOM   1693  HG2 GLN   112     317.560 321.576 318.864  1.00  0.00           H  
ATOM   1694  HG3 GLN   112     316.814 323.101 318.443  1.00  0.00           H  
ATOM   1695  CD  GLN   112     317.226 322.885 320.531  1.00  0.00           C  
ATOM   1696  OE1 GLN   112     317.041 322.304 321.586  1.00  0.00           O  
ATOM   1697  NE2 GLN   112     317.768 324.075 320.550  1.00  0.00           N  
ATOM   1698 HE21 GLN   112     318.056 324.435 321.457  1.00  0.00           H  
ATOM   1699 HE22 GLN   112     317.822 324.639 319.711  1.00  0.00           H  
ATOM   1700  C   GLN   112     314.057 323.705 319.706  1.00  0.00           C  
ATOM   1701  O   GLN   112     314.396 324.156 318.614  1.00  0.00           O  
ATOM   1702  N   LEU   113     313.412 324.446 320.605  1.00  0.00           N  
ATOM   1703  H   LEU   113     313.055 323.977 321.434  1.00  0.00           H  
ATOM   1704  CA  LEU   113     313.022 325.845 320.405  1.00  0.00           C  
ATOM   1705  HA  LEU   113     312.522 326.146 321.324  1.00  0.00           H  
ATOM   1706  CB  LEU   113     314.295 326.718 320.245  1.00  0.00           C  
ATOM   1707  HB2 LEU   113     315.021 326.352 320.975  1.00  0.00           H  
ATOM   1708  HB3 LEU   113     314.741 326.554 319.263  1.00  0.00           H  
ATOM   1709  CG  LEU   113     314.193 328.234 320.480  1.00  0.00           C  
ATOM   1710  HG  LEU   113     315.112 328.501 320.982  1.00  0.00           H  
ATOM   1711  CD1 LEU   113     314.141 329.090 319.228  1.00  0.00           C  
ATOM   1712 HD11 LEU   113     313.236 328.891 318.664  1.00  0.00           H  
ATOM   1713 HD12 LEU   113     314.160 330.142 319.518  1.00  0.00           H  
ATOM   1714 HD13 LEU   113     315.011 328.894 318.609  1.00  0.00           H  
ATOM   1715  CD2 LEU   113     313.035 328.696 321.355  1.00  0.00           C  
ATOM   1716 HD21 LEU   113     313.022 328.122 322.275  1.00  0.00           H  
ATOM   1717 HD22 LEU   113     313.169 329.751 321.579  1.00  0.00           H  
ATOM   1718 HD23 LEU   113     312.080 328.581 320.843  1.00  0.00           H  
ATOM   1719  C   LEU   113     311.970 326.008 319.296  1.00  0.00           C  
ATOM   1720  O   LEU   113     311.590 327.131 318.996  1.00  0.00           O  
ATOM   1721  N   TYR   114     311.403 324.923 318.750  1.00  0.00           N  
ATOM   1722  H   TYR   114     311.696 324.029 319.125  1.00  0.00           H  
ATOM   1723  CA  TYR   114     310.383 324.873 317.688  1.00  0.00           C  
ATOM   1724  HA  TYR   114     310.862 325.095 316.742  1.00  0.00           H  
ATOM   1725  CB  TYR   114     309.730 323.479 317.523  1.00  0.00           C  
ATOM   1726  HB2 TYR   114     309.296 323.179 318.473  1.00  0.00           H  
ATOM   1727  HB3 TYR   114     308.896 323.609 316.831  1.00  0.00           H  
ATOM   1728  CG  TYR   114     310.504 322.265 317.013  1.00  0.00           C  
ATOM   1729  CD1 TYR   114     311.908 322.136 317.083  1.00  0.00           C  
ATOM   1730  HD1 TYR   114     312.524 322.960 317.404  1.00  0.00           H  
ATOM   1731  CE1 TYR   114     312.518 320.896 316.797  1.00  0.00           C  
ATOM   1732  HE1 TYR   114     313.581 320.776 316.893  1.00  0.00           H  
ATOM   1733  CZ  TYR   114     311.748 319.807 316.343  1.00  0.00           C  
ATOM   1734  OH  TYR   114     312.332 318.618 316.057  1.00  0.00           O  
ATOM   1735  HH  TYR   114     313.300 318.678 316.029  1.00  0.00           H  
ATOM   1736  CE2 TYR   114     310.360 319.951 316.203  1.00  0.00           C  
ATOM   1737  HE2 TYR   114     309.772 319.104 315.880  1.00  0.00           H  
ATOM   1738  CD2 TYR   114     309.744 321.166 316.565  1.00  0.00           C  
ATOM   1739  HD2 TYR   114     308.665 321.228 316.568  1.00  0.00           H  
ATOM   1740  C   TYR   114     309.297 325.944 317.879  1.00  0.00           C  
ATOM   1741  O   TYR   114     309.025 326.623 316.892  1.00  0.00           O  
ATOM   1742  N   PRO   115     308.787 326.218 319.110  1.00  0.00           N  
ATOM   1743  CD  PRO   115     308.987 325.456 320.345  1.00  0.00           C  
ATOM   1744  HD2 PRO   115     309.866 325.833 320.867  1.00  0.00           H  
ATOM   1745  HD3 PRO   115     309.096 324.387 320.175  1.00  0.00           H  
ATOM   1746  CG  PRO   115     307.759 325.728 321.200  1.00  0.00           C  
ATOM   1747  HG2 PRO   115     307.954 325.574 322.260  1.00  0.00           H  
ATOM   1748  HG3 PRO   115     306.925 325.112 320.858  1.00  0.00           H  
ATOM   1749  CB  PRO   115     307.503 327.193 320.876  1.00  0.00           C  
ATOM   1750  HB2 PRO   115     308.226 327.815 321.407  1.00  0.00           H  
ATOM   1751  HB3 PRO   115     306.482 327.487 321.121  1.00  0.00           H  
ATOM   1752  CA  PRO   115     307.771 327.250 319.371  1.00  0.00           C  
ATOM   1753  HA  PRO   115     306.861 326.938 318.861  1.00  0.00           H  
ATOM   1754  C   PRO   115     308.110 328.682 318.906  1.00  0.00           C  
ATOM   1755  O   PRO   115     307.208 329.513 318.804  1.00  0.00           O  
ATOM   1756  N   LYS   116     309.387 328.976 318.607  1.00  0.00           N  
ATOM   1757  H   LYS   116     310.086 328.282 318.851  1.00  0.00           H  
ATOM   1758  CA  LYS   116     309.813 330.197 317.886  1.00  0.00           C  
ATOM   1759  HA  LYS   116     308.939 330.596 317.364  1.00  0.00           H  
ATOM   1760  CB  LYS   116     310.269 331.274 318.887  1.00  0.00           C  
ATOM   1761  HB2 LYS   116     309.545 331.296 319.701  1.00  0.00           H  
ATOM   1762  HB3 LYS   116     311.247 331.010 319.296  1.00  0.00           H  
ATOM   1763  CG  LYS   116     310.311 332.682 318.259  1.00  0.00           C  
ATOM   1764  HG2 LYS   116     311.037 332.707 317.448  1.00  0.00           H  
ATOM   1765  HG3 LYS   116     309.327 332.920 317.851  1.00  0.00           H  
ATOM   1766  CD  LYS   116     310.699 333.748 319.293  1.00  0.00           C  
ATOM   1767  HD2 LYS   116     309.949 333.769 320.087  1.00  0.00           H  
ATOM   1768  HD3 LYS   116     311.658 333.466 319.716  1.00  0.00           H  
ATOM   1769  CE  LYS   116     310.799 335.139 318.639  1.00  0.00           C  
ATOM   1770  HE2 LYS   116     311.524 335.101 317.819  1.00  0.00           H  
ATOM   1771  HE3 LYS   116     309.823 335.369 318.196  1.00  0.00           H  
ATOM   1772  NZ  LYS   116     311.170 336.215 319.610  1.00  0.00           N  
ATOM   1773  HZ1 LYS   116     312.144 336.176 319.921  1.00  0.00           H  
ATOM   1774  HZ2 LYS   116     311.055 337.129 319.187  1.00  0.00           H  
ATOM   1775  HZ3 LYS   116     310.576 336.202 320.431  1.00  0.00           H  
ATOM   1776  C   LYS   116     310.828 329.915 316.772  1.00  0.00           C  
ATOM   1777  O   LYS   116     310.981 330.734 315.874  1.00  0.00           O  
ATOM   1778  N   VAL   117     311.452 328.731 316.733  1.00  0.00           N  
ATOM   1779  H   VAL   117     311.305 328.105 317.515  1.00  0.00           H  
ATOM   1780  CA  VAL   117     312.268 328.239 315.600  1.00  0.00           C  
ATOM   1781  HA  VAL   117     313.062 328.972 315.456  1.00  0.00           H  
ATOM   1782  CB  VAL   117     312.984 326.888 315.936  1.00  0.00           C  
ATOM   1783  HB  VAL   117     312.671 326.624 316.928  1.00  0.00           H  
ATOM   1784  CG1 VAL   117     312.753 325.612 315.114  1.00  0.00           C  
ATOM   1785 HG11 VAL   117     313.532 325.466 314.368  1.00  0.00           H  
ATOM   1786 HG12 VAL   117     312.845 324.750 315.778  1.00  0.00           H  
ATOM   1787 HG13 VAL   117     311.766 325.596 314.651  1.00  0.00           H  
ATOM   1788  CG2 VAL   117     314.503 327.066 316.040  1.00  0.00           C  
ATOM   1789 HG21 VAL   117     314.735 327.882 316.718  1.00  0.00           H  
ATOM   1790 HG22 VAL   117     314.953 326.153 316.441  1.00  0.00           H  
ATOM   1791 HG23 VAL   117     314.939 327.281 315.065  1.00  0.00           H  
ATOM   1792  C   VAL   117     311.450 328.341 314.310  1.00  0.00           C  
ATOM   1793  O   VAL   117     311.967 328.910 313.357  1.00  0.00           O  
ATOM   1794  N   TYR   118     310.148 328.034 314.299  1.00  0.00           N  
ATOM   1795  H   TYR   118     309.727 327.620 315.127  1.00  0.00           H  
ATOM   1796  CA  TYR   118     309.297 328.230 313.106  1.00  0.00           C  
ATOM   1797  HA  TYR   118     309.767 327.656 312.304  1.00  0.00           H  
ATOM   1798  CB  TYR   118     307.915 327.580 313.314  1.00  0.00           C  
ATOM   1799  HB2 TYR   118     307.398 327.555 312.354  1.00  0.00           H  
ATOM   1800  HB3 TYR   118     308.103 326.546 313.596  1.00  0.00           H  
ATOM   1801  CG  TYR   118     306.965 328.188 314.338  1.00  0.00           C  
ATOM   1802  CD1 TYR   118     306.573 327.440 315.468  1.00  0.00           C  
ATOM   1803  HD1 TYR   118     306.946 326.435 315.607  1.00  0.00           H  
ATOM   1804  CE1 TYR   118     305.692 327.988 316.420  1.00  0.00           C  
ATOM   1805  HE1 TYR   118     305.398 327.412 317.285  1.00  0.00           H  
ATOM   1806  CZ  TYR   118     305.184 329.292 316.243  1.00  0.00           C  
ATOM   1807  OH  TYR   118     304.359 329.851 317.173  1.00  0.00           O  
ATOM   1808  HH  TYR   118     304.454 329.435 318.048  1.00  0.00           H  
ATOM   1809  CE2 TYR   118     305.515 330.012 315.077  1.00  0.00           C  
ATOM   1810  HE2 TYR   118     305.086 330.990 314.926  1.00  0.00           H  
ATOM   1811  CD2 TYR   118     306.390 329.455 314.122  1.00  0.00           C  
ATOM   1812  HD2 TYR   118     306.609 330.003 313.216  1.00  0.00           H  
ATOM   1813  C   TYR   118     309.234 329.685 312.565  1.00  0.00           C  
ATOM   1814  O   TYR   118     308.888 329.881 311.401  1.00  0.00           O  
ATOM   1815  N   GLN   119     309.616 330.701 313.359  1.00  0.00           N  
ATOM   1816  H   GLN   119     309.837 330.488 314.325  1.00  0.00           H  
ATOM   1817  CA  GLN   119     309.825 332.099 312.921  1.00  0.00           C  
ATOM   1818  HA  GLN   119     309.348 332.253 311.952  1.00  0.00           H  
ATOM   1819  CB  GLN   119     309.158 333.062 313.922  1.00  0.00           C  
ATOM   1820  HB2 GLN   119     309.563 332.890 314.921  1.00  0.00           H  
ATOM   1821  HB3 GLN   119     309.387 334.088 313.628  1.00  0.00           H  
ATOM   1822  CG  GLN   119     307.630 332.906 313.955  1.00  0.00           C  
ATOM   1823  HG2 GLN   119     307.243 332.979 312.938  1.00  0.00           H  
ATOM   1824  HG3 GLN   119     307.391 331.922 314.346  1.00  0.00           H  
ATOM   1825  CD  GLN   119     306.914 333.942 314.825  1.00  0.00           C  
ATOM   1826  OE1 GLN   119     307.505 334.738 315.545  1.00  0.00           O  
ATOM   1827  NE2 GLN   119     305.597 333.966 314.799  1.00  0.00           N  
ATOM   1828 HE21 GLN   119     305.116 334.637 315.381  1.00  0.00           H  
ATOM   1829 HE22 GLN   119     305.083 333.334 314.203  1.00  0.00           H  
ATOM   1830  C   GLN   119     311.312 332.495 312.752  1.00  0.00           C  
ATOM   1831  O   GLN   119     311.596 333.543 312.173  1.00  0.00           O  
ATOM   1832  N   GLY   120     312.266 331.656 313.171  1.00  0.00           N  
ATOM   1833  H   GLY   120     311.958 330.802 313.620  1.00  0.00           H  
ATOM   1834  CA  GLY   120     313.717 331.907 313.117  1.00  0.00           C  
ATOM   1835  HA2 GLY   120     313.910 332.969 312.961  1.00  0.00           H  
ATOM   1836  HA3 GLY   120     314.145 331.642 314.081  1.00  0.00           H  
ATOM   1837  C   GLY   120     314.472 331.115 312.043  1.00  0.00           C  
ATOM   1838  O   GLY   120     315.128 331.716 311.197  1.00  0.00           O  
ATOM   1839  N   LEU   121     314.392 329.773 312.051  1.00  0.00           N  
ATOM   1840  H   LEU   121     313.771 329.336 312.727  1.00  0.00           H  
ATOM   1841  CA  LEU   121     315.175 328.906 311.138  1.00  0.00           C  
ATOM   1842  HA  LEU   121     316.137 329.393 310.983  1.00  0.00           H  
ATOM   1843  CB  LEU   121     315.495 327.539 311.800  1.00  0.00           C  
ATOM   1844  HB2 LEU   121     316.464 327.217 311.423  1.00  0.00           H  
ATOM   1845  HB3 LEU   121     315.621 327.702 312.870  1.00  0.00           H  
ATOM   1846  CG  LEU   121     314.574 326.319 311.634  1.00  0.00           C  
ATOM   1847  HG  LEU   121     314.953 325.548 312.303  1.00  0.00           H  
ATOM   1848  CD1 LEU   121     313.148 326.611 312.020  1.00  0.00           C  
ATOM   1849 HD11 LEU   121     312.660 327.304 311.336  1.00  0.00           H  
ATOM   1850 HD12 LEU   121     312.560 325.697 312.076  1.00  0.00           H  
ATOM   1851 HD13 LEU   121     313.215 327.039 313.000  1.00  0.00           H  
ATOM   1852  CD2 LEU   121     314.484 325.706 310.260  1.00  0.00           C  
ATOM   1853 HD21 LEU   121     315.478 325.543 309.852  1.00  0.00           H  
ATOM   1854 HD22 LEU   121     313.967 324.769 310.402  1.00  0.00           H  
ATOM   1855 HD23 LEU   121     313.885 326.292 309.567  1.00  0.00           H  
ATOM   1856  C   LEU   121     314.592 328.751 309.734  1.00  0.00           C  
ATOM   1857  O   LEU   121     315.290 328.266 308.847  1.00  0.00           O  
ATOM   1858  N   LYS   122     313.332 329.157 309.525  1.00  0.00           N  
ATOM   1859  H   LYS   122     312.841 329.535 310.326  1.00  0.00           H  
ATOM   1860  CA  LYS   122     312.536 328.847 308.319  1.00  0.00           C  
ATOM   1861  HA  LYS   122     312.397 327.762 308.352  1.00  0.00           H  
ATOM   1862  CB  LYS   122     311.099 329.409 308.438  1.00  0.00           C  
ATOM   1863  HB2 LYS   122     310.469 328.835 307.756  1.00  0.00           H  
ATOM   1864  HB3 LYS   122     310.718 329.211 309.442  1.00  0.00           H  
ATOM   1865  CG  LYS   122     310.883 330.895 308.104  1.00  0.00           C  
ATOM   1866  HG2 LYS   122     311.353 331.114 307.146  1.00  0.00           H  
ATOM   1867  HG3 LYS   122     309.810 331.053 307.981  1.00  0.00           H  
ATOM   1868  CD  LYS   122     311.380 331.885 309.171  1.00  0.00           C  
ATOM   1869  HD2 LYS   122     310.766 331.772 310.065  1.00  0.00           H  
ATOM   1870  HD3 LYS   122     312.416 331.676 309.433  1.00  0.00           H  
ATOM   1871  CE  LYS   122     311.254 333.322 308.633  1.00  0.00           C  
ATOM   1872  HE2 LYS   122     311.646 333.353 307.611  1.00  0.00           H  
ATOM   1873  HE3 LYS   122     310.191 333.581 308.579  1.00  0.00           H  
ATOM   1874  NZ  LYS   122     311.984 334.314 309.476  1.00  0.00           N  
ATOM   1875  HZ1 LYS   122     312.986 334.164 309.456  1.00  0.00           H  
ATOM   1876  HZ2 LYS   122     311.818 335.260 309.148  1.00  0.00           H  
ATOM   1877  HZ3 LYS   122     311.687 334.275 310.451  1.00  0.00           H  
ATOM   1878  C   LYS   122     313.215 329.055 306.944  1.00  0.00           C  
ATOM   1879  O   LYS   122     312.936 328.250 306.055  1.00  0.00           O  
ATOM   1880  N   PRO   123     314.150 330.008 306.723  1.00  0.00           N  
ATOM   1881  CD  PRO   123     314.420 331.213 307.510  1.00  0.00           C  
ATOM   1882  HD2 PRO   123     314.758 331.000 308.521  1.00  0.00           H  
ATOM   1883  HD3 PRO   123     313.528 331.833 307.528  1.00  0.00           H  
ATOM   1884  CG  PRO   123     315.513 331.982 306.775  1.00  0.00           C  
ATOM   1885  HG2 PRO   123     316.493 331.641 307.111  1.00  0.00           H  
ATOM   1886  HG3 PRO   123     315.410 333.058 306.911  1.00  0.00           H  
ATOM   1887  CB  PRO   123     315.272 331.564 305.329  1.00  0.00           C  
ATOM   1888  HB2 PRO   123     316.143 331.736 304.696  1.00  0.00           H  
ATOM   1889  HB3 PRO   123     314.411 332.107 304.935  1.00  0.00           H  
ATOM   1890  CA  PRO   123     314.911 330.081 305.470  1.00  0.00           C  
ATOM   1891  HA  PRO   123     314.281 329.811 304.623  1.00  0.00           H  
ATOM   1892  C   PRO   123     316.138 329.137 305.468  1.00  0.00           C  
ATOM   1893  O   PRO   123     317.293 329.565 305.470  1.00  0.00           O  
ATOM   1894  N   GLY   124     315.884 327.822 305.430  1.00  0.00           N  
ATOM   1895  H   GLY   124     314.918 327.523 305.506  1.00  0.00           H  
ATOM   1896  CA  GLY   124     316.912 326.795 305.178  1.00  0.00           C  
ATOM   1897  HA2 GLY   124     316.426 325.886 304.831  1.00  0.00           H  
ATOM   1898  HA3 GLY   124     317.562 327.135 304.371  1.00  0.00           H  
ATOM   1899  C   GLY   124     317.805 326.405 306.360  1.00  0.00           C  
ATOM   1900  O   GLY   124     318.813 325.730 306.151  1.00  0.00           O  
ATOM   1901  N   GLY   125     317.455 326.806 307.587  1.00  0.00           N  
ATOM   1902  H   GLY   125     316.615 327.367 307.691  1.00  0.00           H  
ATOM   1903  CA  GLY   125     318.148 326.396 308.813  1.00  0.00           C  
ATOM   1904  HA2 GLY   125     319.202 326.649 308.736  1.00  0.00           H  
ATOM   1905  HA3 GLY   125     317.726 326.956 309.643  1.00  0.00           H  
ATOM   1906  C   GLY   125     318.016 324.903 309.142  1.00  0.00           C  
ATOM   1907  O   GLY   125     317.386 324.137 308.412  1.00  0.00           O  
ATOM   1908  N   VAL   126     318.565 324.503 310.293  1.00  0.00           N  
ATOM   1909  H   VAL   126     319.131 325.169 310.815  1.00  0.00           H  
ATOM   1910  CA  VAL   126     318.477 323.134 310.830  1.00  0.00           C  
ATOM   1911  HA  VAL   126     317.585 322.658 310.424  1.00  0.00           H  
ATOM   1912  CB  VAL   126     319.698 322.269 310.420  1.00  0.00           C  
ATOM   1913  HB  VAL   126     319.512 321.262 310.779  1.00  0.00           H  
ATOM   1914  CG1 VAL   126     319.898 322.178 308.907  1.00  0.00           C  
ATOM   1915 HG11 VAL   126     320.175 323.148 308.500  1.00  0.00           H  
ATOM   1916 HG12 VAL   126     320.689 321.465 308.679  1.00  0.00           H  
ATOM   1917 HG13 VAL   126     318.976 321.841 308.439  1.00  0.00           H  
ATOM   1918  CG2 VAL   126     321.030 322.717 311.033  1.00  0.00           C  
ATOM   1919 HG21 VAL   126     321.003 322.616 312.118  1.00  0.00           H  
ATOM   1920 HG22 VAL   126     321.844 322.091 310.662  1.00  0.00           H  
ATOM   1921 HG23 VAL   126     321.233 323.754 310.764  1.00  0.00           H  
ATOM   1922  C   VAL   126     318.349 323.116 312.353  1.00  0.00           C  
ATOM   1923  O   VAL   126     318.895 323.973 313.044  1.00  0.00           O  
ATOM   1924  N   PHE   127     317.642 322.120 312.885  1.00  0.00           N  
ATOM   1925  H   PHE   127     317.231 321.438 312.257  1.00  0.00           H  
ATOM   1926  CA  PHE   127     317.705 321.756 314.306  1.00  0.00           C  
ATOM   1927  HA  PHE   127     318.412 322.416 314.805  1.00  0.00           H  
ATOM   1928  CB  PHE   127     316.356 321.902 315.040  1.00  0.00           C  
ATOM   1929  HB2 PHE   127     316.522 322.352 316.019  1.00  0.00           H  
ATOM   1930  HB3 PHE   127     315.682 322.556 314.484  1.00  0.00           H  
ATOM   1931  CG  PHE   127     315.724 320.555 315.251  1.00  0.00           C  
ATOM   1932  CD1 PHE   127     315.104 319.960 314.153  1.00  0.00           C  
ATOM   1933  HD1 PHE   127     314.928 320.526 313.249  1.00  0.00           H  
ATOM   1934  CE1 PHE   127     314.829 318.595 314.178  1.00  0.00           C  
ATOM   1935  HE1 PHE   127     314.423 318.169 313.283  1.00  0.00           H  
ATOM   1936  CZ  PHE   127     315.125 317.819 315.316  1.00  0.00           C  
ATOM   1937  HZ  PHE   127     314.929 316.756 315.327  1.00  0.00           H  
ATOM   1938  CE2 PHE   127     315.691 318.430 316.444  1.00  0.00           C  
ATOM   1939  HE2 PHE   127     315.935 317.848 317.322  1.00  0.00           H  
ATOM   1940  CD2 PHE   127     316.020 319.791 316.398  1.00  0.00           C  
ATOM   1941  HD2 PHE   127     316.592 320.212 317.208  1.00  0.00           H  
ATOM   1942  C   PHE   127     318.292 320.329 314.356  1.00  0.00           C  
ATOM   1943  O   PHE   127     318.162 319.553 313.409  1.00  0.00           O  
ATOM   1944  N   ILE   128     318.944 319.996 315.462  1.00  0.00           N  
ATOM   1945  H   ILE   128     319.003 320.690 316.199  1.00  0.00           H  
ATOM   1946  CA  ILE   128     319.814 318.833 315.617  1.00  0.00           C  
ATOM   1947  HA  ILE   128     319.666 318.139 314.788  1.00  0.00           H  
ATOM   1948  CB  ILE   128     321.265 319.356 315.611  1.00  0.00           C  
ATOM   1949  HB  ILE   128     321.386 319.935 316.515  1.00  0.00           H  
ATOM   1950  CG2 ILE   128     322.235 318.172 315.669  1.00  0.00           C  
ATOM   1951 HG21 ILE   128     321.981 317.469 314.880  1.00  0.00           H  
ATOM   1952 HG22 ILE   128     323.259 318.494 315.556  1.00  0.00           H  
ATOM   1953 HG23 ILE   128     322.196 317.671 316.638  1.00  0.00           H  
ATOM   1954  CG1 ILE   128     321.552 320.315 314.428  1.00  0.00           C  
ATOM   1955 HG12 ILE   128     321.351 319.818 313.502  1.00  0.00           H  
ATOM   1956 HG13 ILE   128     320.896 321.180 314.465  1.00  0.00           H  
ATOM   1957  CD1 ILE   128     322.956 320.881 314.351  1.00  0.00           C  
ATOM   1958 HD11 ILE   128     323.684 320.099 314.160  1.00  0.00           H  
ATOM   1959 HD12 ILE   128     323.003 321.594 313.528  1.00  0.00           H  
ATOM   1960 HD13 ILE   128     323.175 321.376 315.292  1.00  0.00           H  
ATOM   1961  C   ILE   128     319.512 318.104 316.926  1.00  0.00           C  
ATOM   1962  O   ILE   128     319.028 318.719 317.876  1.00  0.00           O  
ATOM   1963  N   LEU   129     319.820 316.808 317.001  1.00  0.00           N  
ATOM   1964  H   LEU   129     320.205 316.351 316.178  1.00  0.00           H  
ATOM   1965  CA  LEU   129     319.385 315.959 318.102  1.00  0.00           C  
ATOM   1966  HA  LEU   129     319.194 316.575 318.981  1.00  0.00           H  
ATOM   1967  CB  LEU   129     318.069 315.337 317.616  1.00  0.00           C  
ATOM   1968  HB2 LEU   129     317.358 316.124 317.371  1.00  0.00           H  
ATOM   1969  HB3 LEU   129     318.283 314.783 316.708  1.00  0.00           H  
ATOM   1970  CG  LEU   129     317.441 314.384 318.626  1.00  0.00           C  
ATOM   1971  HG  LEU   129     318.152 313.617 318.882  1.00  0.00           H  
ATOM   1972  CD1 LEU   129     317.058 315.117 319.875  1.00  0.00           C  
ATOM   1973 HD11 LEU   129     316.400 315.947 319.621  1.00  0.00           H  
ATOM   1974 HD12 LEU   129     316.568 314.431 320.550  1.00  0.00           H  
ATOM   1975 HD13 LEU   129     317.947 315.473 320.384  1.00  0.00           H  
ATOM   1976  CD2 LEU   129     316.196 313.723 318.078  1.00  0.00           C  
ATOM   1977 HD21 LEU   129     316.536 312.933 317.430  1.00  0.00           H  
ATOM   1978 HD22 LEU   129     315.602 313.266 318.872  1.00  0.00           H  
ATOM   1979 HD23 LEU   129     315.589 314.435 317.516  1.00  0.00           H  
ATOM   1980  C   LEU   129     320.370 314.850 318.501  1.00  0.00           C  
ATOM   1981  O   LEU   129     320.862 314.124 317.641  1.00  0.00           O  
ATOM   1982  N   GLU   130     320.528 314.644 319.808  1.00  0.00           N  
ATOM   1983  H   GLU   130     320.081 315.288 320.454  1.00  0.00           H  
ATOM   1984  CA  GLU   130     321.195 313.499 320.443  1.00  0.00           C  
ATOM   1985  HA  GLU   130     321.389 312.743 319.685  1.00  0.00           H  
ATOM   1986  CB  GLU   130     322.548 313.912 321.035  1.00  0.00           C  
ATOM   1987  HB2 GLU   130     323.152 314.213 320.183  1.00  0.00           H  
ATOM   1988  HB3 GLU   130     322.422 314.762 321.705  1.00  0.00           H  
ATOM   1989  CG  GLU   130     323.381 312.826 321.725  1.00  0.00           C  
ATOM   1990  HG2 GLU   130     323.326 311.915 321.126  1.00  0.00           H  
ATOM   1991  HG3 GLU   130     324.414 313.174 321.691  1.00  0.00           H  
ATOM   1992  CD  GLU   130     323.055 312.513 323.206  1.00  0.00           C  
ATOM   1993  OE1 GLU   130     323.634 311.522 323.712  1.00  0.00           O  
ATOM   1994  OE2 GLU   130     322.263 313.226 323.862  1.00  0.00           O  
ATOM   1995  C   GLU   130     320.271 312.890 321.506  1.00  0.00           C  
ATOM   1996  O   GLU   130     319.386 313.557 322.044  1.00  0.00           O  
ATOM   1997  N   GLY   131     320.414 311.590 321.753  1.00  0.00           N  
ATOM   1998  H   GLY   131     321.102 311.062 321.226  1.00  0.00           H  
ATOM   1999  CA  GLY   131     319.674 310.888 322.795  1.00  0.00           C  
ATOM   2000  HA2 GLY   131     319.849 311.395 323.746  1.00  0.00           H  
ATOM   2001  HA3 GLY   131     318.607 310.928 322.582  1.00  0.00           H  
ATOM   2002  C   GLY   131     320.123 309.435 322.949  1.00  0.00           C  
ATOM   2003  O   GLY   131     321.146 309.017 322.403  1.00  0.00           O  
ATOM   2004  N   PHE   132     319.316 308.647 323.664  1.00  0.00           N  
ATOM   2005  H   PHE   132     318.455 309.040 324.020  1.00  0.00           H  
ATOM   2006  CA  PHE   132     319.708 307.338 324.204  1.00  0.00           C  
ATOM   2007  HA  PHE   132     320.199 306.733 323.442  1.00  0.00           H  
ATOM   2008  CB  PHE   132     320.692 307.709 325.329  1.00  0.00           C  
ATOM   2009  HB2 PHE   132     321.309 308.553 325.021  1.00  0.00           H  
ATOM   2010  HB3 PHE   132     320.109 308.093 326.165  1.00  0.00           H  
ATOM   2011  CG  PHE   132     321.650 306.681 325.871  1.00  0.00           C  
ATOM   2012  CD1 PHE   132     323.029 306.904 325.703  1.00  0.00           C  
ATOM   2013  HD1 PHE   132     323.378 307.663 325.018  1.00  0.00           H  
ATOM   2014  CE1 PHE   132     323.950 306.251 326.533  1.00  0.00           C  
ATOM   2015  HE1 PHE   132     325.000 306.493 326.473  1.00  0.00           H  
ATOM   2016  CZ  PHE   132     323.494 305.368 327.520  1.00  0.00           C  
ATOM   2017  HZ  PHE   132     324.206 304.956 328.217  1.00  0.00           H  
ATOM   2018  CE2 PHE   132     322.124 305.080 327.639  1.00  0.00           C  
ATOM   2019  HE2 PHE   132     321.782 304.417 328.419  1.00  0.00           H  
ATOM   2020  CD2 PHE   132     321.198 305.745 326.816  1.00  0.00           C  
ATOM   2021  HD2 PHE   132     320.138 305.636 326.991  1.00  0.00           H  
ATOM   2022  C   PHE   132     318.469 306.619 324.781  1.00  0.00           C  
ATOM   2023  O   PHE   132     317.685 307.282 325.455  1.00  0.00           O  
ATOM   2024  N   ALA   133     318.257 305.315 324.542  1.00  0.00           N  
ATOM   2025  H   ALA   133     318.882 304.821 323.911  1.00  0.00           H  
ATOM   2026  CA  ALA   133     316.982 304.646 324.875  1.00  0.00           C  
ATOM   2027  HA  ALA   133     316.358 305.387 325.366  1.00  0.00           H  
ATOM   2028  CB  ALA   133     316.220 304.349 323.582  1.00  0.00           C  
ATOM   2029  HB1 ALA   133     316.566 303.399 323.188  1.00  0.00           H  
ATOM   2030  HB2 ALA   133     315.152 304.270 323.792  1.00  0.00           H  
ATOM   2031  HB3 ALA   133     316.371 305.147 322.853  1.00  0.00           H  
ATOM   2032  C   ALA   133     316.967 303.433 325.860  1.00  0.00           C  
ATOM   2033  O   ALA   133     315.949 302.735 325.874  1.00  0.00           O  
ATOM   2034  N   PRO   134     318.007 303.156 326.688  1.00  0.00           N  
ATOM   2035  CD  PRO   134     319.325 302.905 326.112  1.00  0.00           C  
ATOM   2036  HD2 PRO   134     319.888 303.813 325.938  1.00  0.00           H  
ATOM   2037  HD3 PRO   134     319.203 302.390 325.158  1.00  0.00           H  
ATOM   2038  CG  PRO   134     320.065 301.988 327.088  1.00  0.00           C  
ATOM   2039  HG2 PRO   134     320.594 302.569 327.839  1.00  0.00           H  
ATOM   2040  HG3 PRO   134     320.747 301.325 326.578  1.00  0.00           H  
ATOM   2041  CB  PRO   134     318.951 301.195 327.742  1.00  0.00           C  
ATOM   2042  HB2 PRO   134     319.244 300.805 328.718  1.00  0.00           H  
ATOM   2043  HB3 PRO   134     318.637 300.380 327.088  1.00  0.00           H  
ATOM   2044  CA  PRO   134     317.838 302.230 327.834  1.00  0.00           C  
ATOM   2045  HA  PRO   134     316.902 301.677 327.747  1.00  0.00           H  
ATOM   2046  C   PRO   134     317.821 302.906 329.228  1.00  0.00           C  
ATOM   2047  O   PRO   134     316.967 302.542 330.033  1.00  0.00           O  
ATOM   2048  N   GLU   135     318.715 303.865 329.543  1.00  0.00           N  
ATOM   2049  H   GLU   135     319.423 304.086 328.863  1.00  0.00           H  
ATOM   2050  CA  GLU   135     318.835 304.426 330.918  1.00  0.00           C  
ATOM   2051  HA  GLU   135     317.833 304.704 331.248  1.00  0.00           H  
ATOM   2052  CB  GLU   135     319.356 303.313 331.877  1.00  0.00           C  
ATOM   2053  HB2 GLU   135     319.912 302.579 331.299  1.00  0.00           H  
ATOM   2054  HB3 GLU   135     320.080 303.736 332.569  1.00  0.00           H  
ATOM   2055  CG  GLU   135     318.293 302.629 332.769  1.00  0.00           C  
ATOM   2056  HG2 GLU   135     318.650 302.678 333.801  1.00  0.00           H  
ATOM   2057  HG3 GLU   135     317.367 303.207 332.745  1.00  0.00           H  
ATOM   2058  CD  GLU   135     317.994 301.140 332.452  1.00  0.00           C  
ATOM   2059  OE1 GLU   135     316.905 300.655 332.852  1.00  0.00           O  
ATOM   2060  OE2 GLU   135     318.850 300.407 331.897  1.00  0.00           O  
ATOM   2061  C   GLU   135     319.669 305.735 331.093  1.00  0.00           C  
ATOM   2062  O   GLU   135     319.974 306.098 332.226  1.00  0.00           O  
ATOM   2063  N   GLN   136     320.016 306.507 330.046  1.00  0.00           N  
ATOM   2064  H   GLN   136     319.662 306.264 329.134  1.00  0.00           H  
ATOM   2065  CA  GLN   136     320.969 307.653 330.143  1.00  0.00           C  
ATOM   2066  HA  GLN   136     321.969 307.251 330.286  1.00  0.00           H  
ATOM   2067  CB  GLN   136     320.960 308.457 328.828  1.00  0.00           C  
ATOM   2068  HB2 GLN   136     321.494 307.873 328.098  1.00  0.00           H  
ATOM   2069  HB3 GLN   136     319.925 308.574 328.499  1.00  0.00           H  
ATOM   2070  CG  GLN   136     321.610 309.856 328.802  1.00  0.00           C  
ATOM   2071  HG2 GLN   136     321.392 310.293 327.825  1.00  0.00           H  
ATOM   2072  HG3 GLN   136     321.155 310.513 329.543  1.00  0.00           H  
ATOM   2073  CD  GLN   136     323.133 309.858 328.989  1.00  0.00           C  
ATOM   2074  OE1 GLN   136     323.733 308.996 329.614  1.00  0.00           O  
ATOM   2075  NE2 GLN   136     323.821 310.846 328.457  1.00  0.00           N  
ATOM   2076 HE21 GLN   136     324.824 310.839 328.564  1.00  0.00           H  
ATOM   2077 HE22 GLN   136     323.367 311.557 327.904  1.00  0.00           H  
ATOM   2078  C   GLN   136     320.697 308.607 331.312  1.00  0.00           C  
ATOM   2079  O   GLN   136     321.570 308.937 332.110  1.00  0.00           O  
ATOM   2080  N   LEU   137     319.455 309.069 331.393  1.00  0.00           N  
ATOM   2081  H   LEU   137     318.803 308.766 330.687  1.00  0.00           H  
ATOM   2082  CA  LEU   137     318.995 310.013 332.400  1.00  0.00           C  
ATOM   2083  HA  LEU   137     319.717 310.832 332.439  1.00  0.00           H  
ATOM   2084  CB  LEU   137     317.676 310.614 331.895  1.00  0.00           C  
ATOM   2085  HB2 LEU   137     317.447 311.463 332.531  1.00  0.00           H  
ATOM   2086  HB3 LEU   137     317.831 311.027 330.899  1.00  0.00           H  
ATOM   2087  CG  LEU   137     316.486 309.634 331.864  1.00  0.00           C  
ATOM   2088  HG  LEU   137     316.596 308.906 332.661  1.00  0.00           H  
ATOM   2089  CD1 LEU   137     315.179 310.384 332.083  1.00  0.00           C  
ATOM   2090 HD11 LEU   137     315.268 311.421 331.762  1.00  0.00           H  
ATOM   2091 HD12 LEU   137     314.354 309.904 331.555  1.00  0.00           H  
ATOM   2092 HD13 LEU   137     314.948 310.340 333.135  1.00  0.00           H  
ATOM   2093  CD2 LEU   137     316.345 308.874 330.551  1.00  0.00           C  
ATOM   2094 HD21 LEU   137     317.236 308.312 330.290  1.00  0.00           H  
ATOM   2095 HD22 LEU   137     315.538 308.164 330.679  1.00  0.00           H  
ATOM   2096 HD23 LEU   137     316.071 309.557 329.756  1.00  0.00           H  
ATOM   2097  C   LEU   137     318.953 309.411 333.825  1.00  0.00           C  
ATOM   2098  O   LEU   137     319.174 310.135 334.794  1.00  0.00           O  
ATOM   2099  N   GLN   138     318.752 308.091 333.964  1.00  0.00           N  
ATOM   2100  H   GLN   138     318.651 307.536 333.124  1.00  0.00           H  
ATOM   2101  CA  GLN   138     318.924 307.359 335.231  1.00  0.00           C  
ATOM   2102  HA  GLN   138     318.380 307.886 336.017  1.00  0.00           H  
ATOM   2103  CB  GLN   138     318.354 305.930 335.120  1.00  0.00           C  
ATOM   2104  HB2 GLN   138     318.532 305.534 334.123  1.00  0.00           H  
ATOM   2105  HB3 GLN   138     318.872 305.271 335.818  1.00  0.00           H  
ATOM   2106  CG  GLN   138     316.846 305.871 335.401  1.00  0.00           C  
ATOM   2107  HG2 GLN   138     316.348 306.689 334.883  1.00  0.00           H  
ATOM   2108  HG3 GLN   138     316.453 304.936 335.000  1.00  0.00           H  
ATOM   2109  CD  GLN   138     316.523 305.906 336.897  1.00  0.00           C  
ATOM   2110  OE1 GLN   138     317.048 305.146 337.701  1.00  0.00           O  
ATOM   2111  NE2 GLN   138     315.638 306.771 337.339  1.00  0.00           N  
ATOM   2112 HE21 GLN   138     315.424 306.784 338.324  1.00  0.00           H  
ATOM   2113 HE22 GLN   138     315.252 307.476 336.714  1.00  0.00           H  
ATOM   2114  C   GLN   138     320.400 307.323 335.665  1.00  0.00           C  
ATOM   2115  O   GLN   138     320.693 307.453 336.856  1.00  0.00           O  
ATOM   2116  N   TYR   139     321.335 307.210 334.714  1.00  0.00           N  
ATOM   2117  H   TYR   139     321.037 307.030 333.759  1.00  0.00           H  
ATOM   2118  CA  TYR   139     322.776 307.336 334.974  1.00  0.00           C  
ATOM   2119  HA  TYR   139     323.025 306.694 335.820  1.00  0.00           H  
ATOM   2120  CB  TYR   139     323.597 306.847 333.763  1.00  0.00           C  
ATOM   2121  HB2 TYR   139     323.535 307.603 332.982  1.00  0.00           H  
ATOM   2122  HB3 TYR   139     324.645 306.806 334.064  1.00  0.00           H  
ATOM   2123  CG  TYR   139     323.256 305.495 333.143  1.00  0.00           C  
ATOM   2124  CD1 TYR   139     322.885 304.388 333.936  1.00  0.00           C  
ATOM   2125  HD1 TYR   139     322.804 304.491 335.010  1.00  0.00           H  
ATOM   2126  CE1 TYR   139     322.639 303.134 333.338  1.00  0.00           C  
ATOM   2127  HE1 TYR   139     322.364 302.286 333.948  1.00  0.00           H  
ATOM   2128  CZ  TYR   139     322.766 302.983 331.938  1.00  0.00           C  
ATOM   2129  OH  TYR   139     322.556 301.781 331.330  1.00  0.00           O  
ATOM   2130  HH  TYR   139     322.169 301.120 331.929  1.00  0.00           H  
ATOM   2131  CE2 TYR   139     323.144 304.086 331.149  1.00  0.00           C  
ATOM   2132  HE2 TYR   139     323.255 303.958 330.087  1.00  0.00           H  
ATOM   2133  CD2 TYR   139     323.394 305.333 331.749  1.00  0.00           C  
ATOM   2134  HD2 TYR   139     323.714 306.166 331.137  1.00  0.00           H  
ATOM   2135  C   TYR   139     323.216 308.772 335.350  1.00  0.00           C  
ATOM   2136  O   TYR   139     324.271 308.936 335.967  1.00  0.00           O  
ATOM   2137  N   ASN   140     322.439 309.811 334.998  1.00  0.00           N  
ATOM   2138  H   ASN   140     321.588 309.605 334.494  1.00  0.00           H  
ATOM   2139  CA  ASN   140     322.862 311.220 335.061  1.00  0.00           C  
ATOM   2140  HA  ASN   140     323.927 311.227 335.302  1.00  0.00           H  
ATOM   2141  CB  ASN   140     322.759 311.821 333.642  1.00  0.00           C  
ATOM   2142  HB2 ASN   140     323.106 311.083 332.918  1.00  0.00           H  
ATOM   2143  HB3 ASN   140     321.721 312.060 333.409  1.00  0.00           H  
ATOM   2144  CG  ASN   140     323.617 313.068 333.456  1.00  0.00           C  
ATOM   2145  OD1 ASN   140     324.224 313.608 334.370  1.00  0.00           O  
ATOM   2146  ND2 ASN   140     323.732 313.551 332.238  1.00  0.00           N  
ATOM   2147 HD21 ASN   140     324.385 314.307 332.093  1.00  0.00           H  
ATOM   2148 HD22 ASN   140     323.293 313.082 331.459  1.00  0.00           H  
ATOM   2149  C   ASN   140     322.212 312.105 336.159  1.00  0.00           C  
ATOM   2150  O   ASN   140     321.475 313.052 335.870  1.00  0.00           O  
ATOM   2151  N   THR   141     322.501 311.794 337.429  1.00  0.00           N  
ATOM   2152  H   THR   141     323.078 310.974 337.559  1.00  0.00           H  
ATOM   2153  CA  THR   141     322.320 312.649 338.633  1.00  0.00           C  
ATOM   2154  HA  THR   141     322.766 312.101 339.464  1.00  0.00           H  
ATOM   2155  CB  THR   141     323.165 313.937 338.479  1.00  0.00           C  
ATOM   2156  HB  THR   141     322.858 314.462 337.574  1.00  0.00           H  
ATOM   2157  CG2 THR   141     323.067 314.921 339.650  1.00  0.00           C  
ATOM   2158 HG21 THR   141     323.278 314.411 340.590  1.00  0.00           H  
ATOM   2159 HG22 THR   141     323.781 315.734 339.511  1.00  0.00           H  
ATOM   2160 HG23 THR   141     322.070 315.360 339.690  1.00  0.00           H  
ATOM   2161  OG1 THR   141     324.531 313.580 338.360  1.00  0.00           O  
ATOM   2162  HG1 THR   141     325.030 314.374 338.087  1.00  0.00           H  
ATOM   2163  C   THR   141     320.904 313.013 339.121  1.00  0.00           C  
ATOM   2164  O   THR   141     320.615 312.838 340.306  1.00  0.00           O  
ATOM   2165  N   GLY   142     320.017 313.532 338.266  1.00  0.00           N  
ATOM   2166  H   GLY   142     320.294 313.610 337.291  1.00  0.00           H  
ATOM   2167  CA  GLY   142     318.760 314.182 338.689  1.00  0.00           C  
ATOM   2168  HA2 GLY   142     318.988 314.908 339.471  1.00  0.00           H  
ATOM   2169  HA3 GLY   142     318.370 314.744 337.841  1.00  0.00           H  
ATOM   2170  C   GLY   142     317.624 313.282 339.207  1.00  0.00           C  
ATOM   2171  O   GLY   142     316.633 313.780 339.748  1.00  0.00           O  
ATOM   2172  N   GLY   143     317.740 311.960 339.045  1.00  0.00           N  
ATOM   2173  H   GLY   143     318.599 311.611 338.645  1.00  0.00           H  
ATOM   2174  CA  GLY   143     316.644 311.006 339.262  1.00  0.00           C  
ATOM   2175  HA2 GLY   143     317.031 309.995 339.137  1.00  0.00           H  
ATOM   2176  HA3 GLY   143     316.308 311.099 340.295  1.00  0.00           H  
ATOM   2177  C   GLY   143     315.397 311.140 338.350  1.00  0.00           C  
ATOM   2178  O   GLY   143     314.303 310.820 338.829  1.00  0.00           O  
ATOM   2179  N   PRO   144     315.494 311.557 337.064  1.00  0.00           N  
ATOM   2180  CD  PRO   144     316.682 312.053 336.372  1.00  0.00           C  
ATOM   2181  HD2 PRO   144     317.531 311.381 336.498  1.00  0.00           H  
ATOM   2182  HD3 PRO   144     316.926 313.052 336.726  1.00  0.00           H  
ATOM   2183  CG  PRO   144     316.317 312.150 334.904  1.00  0.00           C  
ATOM   2184  HG2 PRO   144     316.514 311.181 334.454  1.00  0.00           H  
ATOM   2185  HG3 PRO   144     316.861 312.948 334.398  1.00  0.00           H  
ATOM   2186  CB  PRO   144     314.817 312.413 334.963  1.00  0.00           C  
ATOM   2187  HB2 PRO   144     314.317 312.210 334.020  1.00  0.00           H  
ATOM   2188  HB3 PRO   144     314.645 313.454 335.244  1.00  0.00           H  
ATOM   2189  CA  PRO   144     314.379 311.489 336.109  1.00  0.00           C  
ATOM   2190  HA  PRO   144     313.476 311.903 336.561  1.00  0.00           H  
ATOM   2191  C   PRO   144     314.084 310.023 335.681  1.00  0.00           C  
ATOM   2192  O   PRO   144     314.797 309.097 336.069  1.00  0.00           O  
ATOM   2193  N   LYS   145     313.002 309.802 334.916  1.00  0.00           N  
ATOM   2194  H   LYS   145     312.496 310.622 334.618  1.00  0.00           H  
ATOM   2195  CA  LYS   145     312.401 308.481 334.571  1.00  0.00           C  
ATOM   2196  HA  LYS   145     312.216 307.953 335.510  1.00  0.00           H  
ATOM   2197  CB  LYS   145     311.035 308.728 333.893  1.00  0.00           C  
ATOM   2198  HB2 LYS   145     311.177 309.307 332.978  1.00  0.00           H  
ATOM   2199  HB3 LYS   145     310.579 307.774 333.626  1.00  0.00           H  
ATOM   2200  CG  LYS   145     310.067 309.466 334.835  1.00  0.00           C  
ATOM   2201  HG2 LYS   145     309.971 308.891 335.757  1.00  0.00           H  
ATOM   2202  HG3 LYS   145     310.471 310.448 335.077  1.00  0.00           H  
ATOM   2203  CD  LYS   145     308.677 309.643 334.209  1.00  0.00           C  
ATOM   2204  HD2 LYS   145     308.746 310.278 333.324  1.00  0.00           H  
ATOM   2205  HD3 LYS   145     308.307 308.662 333.900  1.00  0.00           H  
ATOM   2206  CE  LYS   145     307.668 310.240 335.203  1.00  0.00           C  
ATOM   2207  HE2 LYS   145     306.668 310.151 334.767  1.00  0.00           H  
ATOM   2208  HE3 LYS   145     307.677 309.635 336.116  1.00  0.00           H  
ATOM   2209  NZ  LYS   145     307.949 311.671 335.532  1.00  0.00           N  
ATOM   2210  HZ1 LYS   145     307.952 312.255 334.704  1.00  0.00           H  
ATOM   2211  HZ2 LYS   145     307.238 312.037 336.156  1.00  0.00           H  
ATOM   2212  HZ3 LYS   145     308.835 311.783 336.010  1.00  0.00           H  
ATOM   2213  C   LYS   145     313.291 307.519 333.749  1.00  0.00           C  
ATOM   2214  O   LYS   145     314.440 307.813 333.456  1.00  0.00           O  
ATOM   2215  N   ASP   146     312.776 306.336 333.396  1.00  0.00           N  
ATOM   2216  H   ASP   146     311.820 306.141 333.654  1.00  0.00           H  
ATOM   2217  CA  ASP   146     313.512 305.299 332.645  1.00  0.00           C  
ATOM   2218  HA  ASP   146     314.384 305.023 333.241  1.00  0.00           H  
ATOM   2219  CB  ASP   146     312.673 304.015 332.482  1.00  0.00           C  
ATOM   2220  HB2 ASP   146     313.285 303.287 331.944  1.00  0.00           H  
ATOM   2221  HB3 ASP   146     312.495 303.608 333.479  1.00  0.00           H  
ATOM   2222  CG  ASP   146     311.308 304.142 331.763  1.00  0.00           C  
ATOM   2223  OD1 ASP   146     310.702 303.082 331.476  1.00  0.00           O  
ATOM   2224  OD2 ASP   146     310.838 305.270 331.475  1.00  0.00           O  
ATOM   2225  C   ASP   146     314.063 305.782 331.286  1.00  0.00           C  
ATOM   2226  O   ASP   146     315.276 305.740 331.090  1.00  0.00           O  
ATOM   2227  N   LEU   147     313.169 306.246 330.400  1.00  0.00           N  
ATOM   2228  H   LEU   147     312.209 306.111 330.697  1.00  0.00           H  
ATOM   2229  CA  LEU   147     313.350 306.955 329.115  1.00  0.00           C  
ATOM   2230  HA  LEU   147     314.263 307.543 329.131  1.00  0.00           H  
ATOM   2231  CB  LEU   147     313.361 306.014 327.890  1.00  0.00           C  
ATOM   2232  HB2 LEU   147     312.478 305.373 327.915  1.00  0.00           H  
ATOM   2233  HB3 LEU   147     313.263 306.627 326.992  1.00  0.00           H  
ATOM   2234  CG  LEU   147     314.606 305.174 327.645  1.00  0.00           C  
ATOM   2235  HG  LEU   147     314.591 304.931 326.584  1.00  0.00           H  
ATOM   2236  CD1 LEU   147     315.909 305.953 327.893  1.00  0.00           C  
ATOM   2237 HD11 LEU   147     316.006 306.263 328.923  1.00  0.00           H  
ATOM   2238 HD12 LEU   147     316.778 305.352 327.661  1.00  0.00           H  
ATOM   2239 HD13 LEU   147     315.915 306.848 327.269  1.00  0.00           H  
ATOM   2240  CD2 LEU   147     314.476 303.844 328.374  1.00  0.00           C  
ATOM   2241 HD21 LEU   147     313.692 303.252 327.904  1.00  0.00           H  
ATOM   2242 HD22 LEU   147     315.398 303.300 328.285  1.00  0.00           H  
ATOM   2243 HD23 LEU   147     314.244 303.978 329.423  1.00  0.00           H  
ATOM   2244  C   LEU   147     312.217 307.939 328.826  1.00  0.00           C  
ATOM   2245  O   LEU   147     312.363 308.754 327.921  1.00  0.00           O  
ATOM   2246  N   ASP   148     311.111 307.881 329.575  1.00  0.00           N  
ATOM   2247  H   ASP   148     311.027 307.131 330.249  1.00  0.00           H  
ATOM   2248  CA  ASP   148     309.933 308.735 329.393  1.00  0.00           C  
ATOM   2249  HA  ASP   148     309.422 308.412 328.488  1.00  0.00           H  
ATOM   2250  CB  ASP   148     309.014 308.534 330.617  1.00  0.00           C  
ATOM   2251  HB2 ASP   148     309.469 307.813 331.298  1.00  0.00           H  
ATOM   2252  HB3 ASP   148     308.961 309.467 331.171  1.00  0.00           H  
ATOM   2253  CG  ASP   148     307.591 308.019 330.306  1.00  0.00           C  
ATOM   2254  OD1 ASP   148     306.773 307.958 331.256  1.00  0.00           O  
ATOM   2255  OD2 ASP   148     307.269 307.664 329.148  1.00  0.00           O  
ATOM   2256  C   ASP   148     310.337 310.208 329.164  1.00  0.00           C  
ATOM   2257  O   ASP   148     309.890 310.843 328.208  1.00  0.00           O  
ATOM   2258  N   LEU   149     311.257 310.720 329.994  1.00  0.00           N  
ATOM   2259  H   LEU   149     311.619 310.109 330.712  1.00  0.00           H  
ATOM   2260  CA  LEU   149     311.947 311.995 329.780  1.00  0.00           C  
ATOM   2261  HA  LEU   149     311.311 312.682 329.219  1.00  0.00           H  
ATOM   2262  CB  LEU   149     312.274 312.625 331.158  1.00  0.00           C  
ATOM   2263  HB2 LEU   149     312.875 311.906 331.713  1.00  0.00           H  
ATOM   2264  HB3 LEU   149     312.890 313.509 330.996  1.00  0.00           H  
ATOM   2265  CG  LEU   149     311.086 313.031 332.047  1.00  0.00           C  
ATOM   2266  HG  LEU   149     310.329 312.249 332.039  1.00  0.00           H  
ATOM   2267  CD1 LEU   149     311.560 313.232 333.486  1.00  0.00           C  
ATOM   2268 HD11 LEU   149     312.357 313.979 333.517  1.00  0.00           H  
ATOM   2269 HD12 LEU   149     310.735 313.581 334.109  1.00  0.00           H  
ATOM   2270 HD13 LEU   149     311.928 312.293 333.890  1.00  0.00           H  
ATOM   2271  CD2 LEU   149     310.464 314.346 331.597  1.00  0.00           C  
ATOM   2272 HD21 LEU   149     310.164 314.263 330.560  1.00  0.00           H  
ATOM   2273 HD22 LEU   149     309.590 314.570 332.208  1.00  0.00           H  
ATOM   2274 HD23 LEU   149     311.186 315.158 331.691  1.00  0.00           H  
ATOM   2275  C   LEU   149     313.238 311.757 328.959  1.00  0.00           C  
ATOM   2276  O   LEU   149     314.315 311.646 329.529  1.00  0.00           O  
ATOM   2277  N   LEU   150     313.176 311.725 327.628  1.00  0.00           N  
ATOM   2278  H   LEU   150     312.250 311.709 327.219  1.00  0.00           H  
ATOM   2279  CA  LEU   150     314.308 311.614 326.671  1.00  0.00           C  
ATOM   2280  HA  LEU   150     314.927 312.497 326.812  1.00  0.00           H  
ATOM   2281  CB  LEU   150     315.165 310.326 326.906  1.00  0.00           C  
ATOM   2282  HB2 LEU   150     314.755 309.806 327.769  1.00  0.00           H  
ATOM   2283  HB3 LEU   150     315.000 309.638 326.076  1.00  0.00           H  
ATOM   2284  CG  LEU   150     316.700 310.400 327.164  1.00  0.00           C  
ATOM   2285  HG  LEU   150     316.951 309.471 327.673  1.00  0.00           H  
ATOM   2286  CD1 LEU   150     317.595 310.418 325.926  1.00  0.00           C  
ATOM   2287 HD11 LEU   150     317.820 311.435 325.608  1.00  0.00           H  
ATOM   2288 HD12 LEU   150     318.547 309.954 326.187  1.00  0.00           H  
ATOM   2289 HD13 LEU   150     317.125 309.850 325.124  1.00  0.00           H  
ATOM   2290  CD2 LEU   150     317.206 311.544 328.043  1.00  0.00           C  
ATOM   2291 HD21 LEU   150     316.681 311.555 328.991  1.00  0.00           H  
ATOM   2292 HD22 LEU   150     318.268 311.402 328.252  1.00  0.00           H  
ATOM   2293 HD23 LEU   150     317.084 312.503 327.542  1.00  0.00           H  
ATOM   2294  C   LEU   150     313.705 311.651 325.242  1.00  0.00           C  
ATOM   2295  O   LEU   150     312.518 311.352 325.073  1.00  0.00           O  
ATOM   2296  N   PRO   151     314.462 312.070 324.208  1.00  0.00           N  
ATOM   2297  CD  PRO   151     315.846 312.508 324.243  1.00  0.00           C  
ATOM   2298  HD2 PRO   151     316.480 311.688 323.908  1.00  0.00           H  
ATOM   2299  HD3 PRO   151     316.158 312.882 325.216  1.00  0.00           H  
ATOM   2300  CG  PRO   151     315.936 313.624 323.226  1.00  0.00           C  
ATOM   2301  HG2 PRO   151     316.955 313.769 322.874  1.00  0.00           H  
ATOM   2302  HG3 PRO   151     315.546 314.535 323.673  1.00  0.00           H  
ATOM   2303  CB  PRO   151     315.012 313.095 322.130  1.00  0.00           C  
ATOM   2304  HB2 PRO   151     315.569 312.408 321.494  1.00  0.00           H  
ATOM   2305  HB3 PRO   151     314.589 313.897 321.533  1.00  0.00           H  
ATOM   2306  CA  PRO   151     313.916 312.338 322.876  1.00  0.00           C  
ATOM   2307  HA  PRO   151     313.048 312.991 322.988  1.00  0.00           H  
ATOM   2308  C   PRO   151     313.497 311.087 322.091  1.00  0.00           C  
ATOM   2309  O   PRO   151     313.858 309.962 322.441  1.00  0.00           O  
ATOM   2310  N   LYS   152     312.767 311.305 320.984  1.00  0.00           N  
ATOM   2311  H   LYS   152     312.545 312.260 320.737  1.00  0.00           H  
ATOM   2312  CA  LYS   152     312.180 310.238 320.158  1.00  0.00           C  
ATOM   2313  HA  LYS   152     312.739 309.318 320.345  1.00  0.00           H  
ATOM   2314  CB  LYS   152     310.738 309.983 320.634  1.00  0.00           C  
ATOM   2315  HB2 LYS   152     310.389 309.061 320.182  1.00  0.00           H  
ATOM   2316  HB3 LYS   152     310.771 309.817 321.703  1.00  0.00           H  
ATOM   2317  CG  LYS   152     309.711 311.091 320.341  1.00  0.00           C  
ATOM   2318  HG2 LYS   152     309.963 311.995 320.897  1.00  0.00           H  
ATOM   2319  HG3 LYS   152     309.738 311.319 319.277  1.00  0.00           H  
ATOM   2320  CD  LYS   152     308.288 310.636 320.713  1.00  0.00           C  
ATOM   2321  HD2 LYS   152     308.166 309.585 320.465  1.00  0.00           H  
ATOM   2322  HD3 LYS   152     308.141 310.744 321.782  1.00  0.00           H  
ATOM   2323  CE  LYS   152     307.261 311.475 319.942  1.00  0.00           C  
ATOM   2324  HE2 LYS   152     307.171 312.461 320.408  1.00  0.00           H  
ATOM   2325  HE3 LYS   152     307.674 311.649 318.950  1.00  0.00           H  
ATOM   2326  NZ  LYS   152     305.926 310.839 319.785  1.00  0.00           N  
ATOM   2327  HZ1 LYS   152     305.315 310.976 320.590  1.00  0.00           H  
ATOM   2328  HZ2 LYS   152     305.406 311.216 319.003  1.00  0.00           H  
ATOM   2329  HZ3 LYS   152     305.989 309.829 319.668  1.00  0.00           H  
ATOM   2330  C   LYS   152     312.261 310.489 318.648  1.00  0.00           C  
ATOM   2331  O   LYS   152     312.102 311.609 318.175  1.00  0.00           O  
ATOM   2332  N   LEU   153     312.440 309.414 317.889  1.00  0.00           N  
ATOM   2333  H   LEU   153     312.499 308.521 318.365  1.00  0.00           H  
ATOM   2334  CA  LEU   153     312.340 309.375 316.422  1.00  0.00           C  
ATOM   2335  HA  LEU   153     313.015 310.115 315.998  1.00  0.00           H  
ATOM   2336  CB  LEU   153     312.788 307.951 316.023  1.00  0.00           C  
ATOM   2337  HB2 LEU   153     313.699 307.694 316.569  1.00  0.00           H  
ATOM   2338  HB3 LEU   153     312.016 307.257 316.354  1.00  0.00           H  
ATOM   2339  CG  LEU   153     313.039 307.695 314.532  1.00  0.00           C  
ATOM   2340  HG  LEU   153     312.244 308.138 313.936  1.00  0.00           H  
ATOM   2341  CD1 LEU   153     314.393 308.269 314.116  1.00  0.00           C  
ATOM   2342 HD11 LEU   153     315.183 307.919 314.784  1.00  0.00           H  
ATOM   2343 HD12 LEU   153     314.614 307.959 313.098  1.00  0.00           H  
ATOM   2344 HD13 LEU   153     314.352 309.353 314.137  1.00  0.00           H  
ATOM   2345  CD2 LEU   153     313.084 306.197 314.243  1.00  0.00           C  
ATOM   2346 HD21 LEU   153     312.129 305.744 314.512  1.00  0.00           H  
ATOM   2347 HD22 LEU   153     313.256 306.030 313.179  1.00  0.00           H  
ATOM   2348 HD23 LEU   153     313.881 305.725 314.818  1.00  0.00           H  
ATOM   2349  C   LEU   153     310.912 309.706 315.926  1.00  0.00           C  
ATOM   2350  O   LEU   153     310.695 310.234 314.843  1.00  0.00           O  
ATOM   2351  N   GLU   154     309.919 309.415 316.757  1.00  0.00           N  
ATOM   2352  H   GLU   154     310.190 308.896 317.593  1.00  0.00           H  
ATOM   2353  CA  GLU   154     308.494 309.409 316.428  1.00  0.00           C  
ATOM   2354  HA  GLU   154     308.367 308.922 315.458  1.00  0.00           H  
ATOM   2355  CB  GLU   154     307.808 308.524 317.480  1.00  0.00           C  
ATOM   2356  HB2 GLU   154     308.052 308.896 318.467  1.00  0.00           H  
ATOM   2357  HB3 GLU   154     306.729 308.609 317.352  1.00  0.00           H  
ATOM   2358  CG  GLU   154     308.159 307.025 317.415  1.00  0.00           C  
ATOM   2359  HG2 GLU   154     307.512 306.535 318.139  1.00  0.00           H  
ATOM   2360  HG3 GLU   154     307.901 306.670 316.415  1.00  0.00           H  
ATOM   2361  CD  GLU   154     309.601 306.585 317.749  1.00  0.00           C  
ATOM   2362  OE1 GLU   154     310.017 305.503 317.269  1.00  0.00           O  
ATOM   2363  OE2 GLU   154     310.308 307.295 318.498  1.00  0.00           O  
ATOM   2364  C   GLU   154     307.816 310.798 316.293  1.00  0.00           C  
ATOM   2365  O   GLU   154     306.710 310.877 315.765  1.00  0.00           O  
ATOM   2366  N   THR   155     308.445 311.894 316.745  1.00  0.00           N  
ATOM   2367  H   THR   155     309.342 311.754 317.195  1.00  0.00           H  
ATOM   2368  CA  THR   155     308.021 313.300 316.471  1.00  0.00           C  
ATOM   2369  HA  THR   155     307.225 313.300 315.730  1.00  0.00           H  
ATOM   2370  CB  THR   155     307.505 314.092 317.676  1.00  0.00           C  
ATOM   2371  HB  THR   155     307.557 315.157 317.448  1.00  0.00           H  
ATOM   2372  CG2 THR   155     306.052 313.775 318.002  1.00  0.00           C  
ATOM   2373 HG21 THR   155     305.845 312.722 317.835  1.00  0.00           H  
ATOM   2374 HG22 THR   155     305.829 314.055 319.032  1.00  0.00           H  
ATOM   2375 HG23 THR   155     305.406 314.351 317.337  1.00  0.00           H  
ATOM   2376  OG1 THR   155     308.349 313.846 318.772  1.00  0.00           O  
ATOM   2377  HG1 THR   155     308.166 314.513 319.462  1.00  0.00           H  
ATOM   2378  C   THR   155     309.162 314.095 315.877  1.00  0.00           C  
ATOM   2379  O   THR   155     309.009 314.647 314.791  1.00  0.00           O  
ATOM   2380  N   LEU   156     310.337 314.090 316.511  1.00  0.00           N  
ATOM   2381  H   LEU   156     310.387 313.661 317.428  1.00  0.00           H  
ATOM   2382  CA  LEU   156     311.517 314.790 316.001  1.00  0.00           C  
ATOM   2383  HA  LEU   156     311.137 315.615 315.395  1.00  0.00           H  
ATOM   2384  CB  LEU   156     312.274 315.544 317.118  1.00  0.00           C  
ATOM   2385  HB2 LEU   156     313.154 315.983 316.650  1.00  0.00           H  
ATOM   2386  HB3 LEU   156     311.640 316.381 317.416  1.00  0.00           H  
ATOM   2387  CG  LEU   156     312.725 314.860 318.422  1.00  0.00           C  
ATOM   2388  HG  LEU   156     313.308 313.971 318.197  1.00  0.00           H  
ATOM   2389  CD1 LEU   156     313.598 315.870 319.171  1.00  0.00           C  
ATOM   2390 HD11 LEU   156     312.996 316.715 319.513  1.00  0.00           H  
ATOM   2391 HD12 LEU   156     314.053 315.397 320.036  1.00  0.00           H  
ATOM   2392 HD13 LEU   156     314.389 316.246 318.524  1.00  0.00           H  
ATOM   2393  CD2 LEU   156     311.591 314.518 319.397  1.00  0.00           C  
ATOM   2394 HD21 LEU   156     311.002 313.680 319.038  1.00  0.00           H  
ATOM   2395 HD22 LEU   156     311.998 314.252 320.372  1.00  0.00           H  
ATOM   2396 HD23 LEU   156     310.935 315.380 319.524  1.00  0.00           H  
ATOM   2397  C   LEU   156     312.324 313.971 314.959  1.00  0.00           C  
ATOM   2398  O   LEU   156     313.548 313.977 314.931  1.00  0.00           O  
ATOM   2399  N   GLN   157     311.542 313.347 314.065  1.00  0.00           N  
ATOM   2400  H   GLN   157     310.574 313.387 314.332  1.00  0.00           H  
ATOM   2401  CA  GLN   157     311.783 312.722 312.741  1.00  0.00           C  
ATOM   2402  HA  GLN   157     312.343 313.446 312.170  1.00  0.00           H  
ATOM   2403  CB  GLN   157     312.713 311.490 312.797  1.00  0.00           C  
ATOM   2404  HB2 GLN   157     313.722 311.868 312.657  1.00  0.00           H  
ATOM   2405  HB3 GLN   157     312.678 311.081 313.801  1.00  0.00           H  
ATOM   2406  CG  GLN   157     312.517 310.315 311.810  1.00  0.00           C  
ATOM   2407  HG2 GLN   157     313.060 309.466 312.203  1.00  0.00           H  
ATOM   2408  HG3 GLN   157     311.473 310.006 311.773  1.00  0.00           H  
ATOM   2409  CD  GLN   157     313.082 310.506 310.400  1.00  0.00           C  
ATOM   2410  OE1 GLN   157     312.503 310.100 309.402  1.00  0.00           O  
ATOM   2411  NE2 GLN   157     314.272 311.058 310.253  1.00  0.00           N  
ATOM   2412 HE21 GLN   157     314.636 311.109 309.312  1.00  0.00           H  
ATOM   2413 HE22 GLN   157     314.762 311.458 311.036  1.00  0.00           H  
ATOM   2414  C   GLN   157     310.441 312.552 311.962  1.00  0.00           C  
ATOM   2415  O   GLN   157     310.404 312.046 310.843  1.00  0.00           O  
ATOM   2416  N   SER   158     309.332 313.066 312.514  1.00  0.00           N  
ATOM   2417  H   SER   158     309.437 313.586 313.370  1.00  0.00           H  
ATOM   2418  CA  SER   158     308.013 313.178 311.881  1.00  0.00           C  
ATOM   2419  HA  SER   158     307.905 312.375 311.151  1.00  0.00           H  
ATOM   2420  CB  SER   158     306.899 312.994 312.917  1.00  0.00           C  
ATOM   2421  HB2 SER   158     307.090 312.080 313.480  1.00  0.00           H  
ATOM   2422  HB3 SER   158     306.889 313.841 313.604  1.00  0.00           H  
ATOM   2423  OG  SER   158     305.642 312.895 312.276  1.00  0.00           O  
ATOM   2424  HG  SER   158     304.950 312.741 312.952  1.00  0.00           H  
ATOM   2425  C   SER   158     307.928 314.510 311.124  1.00  0.00           C  
ATOM   2426  O   SER   158     308.113 314.520 309.909  1.00  0.00           O  
ATOM   2427  N   GLU   159     307.774 315.653 311.813  1.00  0.00           N  
ATOM   2428  H   GLU   159     307.649 315.598 312.816  1.00  0.00           H  
ATOM   2429  CA  GLU   159     307.908 317.003 311.227  1.00  0.00           C  
ATOM   2430  HA  GLU   159     308.676 316.978 310.454  1.00  0.00           H  
ATOM   2431  CB  GLU   159     306.618 317.522 310.554  1.00  0.00           C  
ATOM   2432  HB2 GLU   159     305.831 317.635 311.298  1.00  0.00           H  
ATOM   2433  HB3 GLU   159     306.850 318.530 310.203  1.00  0.00           H  
ATOM   2434  CG  GLU   159     306.085 316.770 309.323  1.00  0.00           C  
ATOM   2435  HG2 GLU   159     305.532 317.492 308.719  1.00  0.00           H  
ATOM   2436  HG3 GLU   159     306.926 316.440 308.709  1.00  0.00           H  
ATOM   2437  CD  GLU   159     305.123 315.601 309.643  1.00  0.00           C  
ATOM   2438  OE1 GLU   159     305.021 314.659 308.817  1.00  0.00           O  
ATOM   2439  OE2 GLU   159     304.386 315.648 310.659  1.00  0.00           O  
ATOM   2440  C   GLU   159     308.319 318.084 312.248  1.00  0.00           C  
ATOM   2441  O   GLU   159     307.639 318.312 313.251  1.00  0.00           O  
ATOM   2442  N   LEU   160     309.437 318.762 311.971  1.00  0.00           N  
ATOM   2443  H   LEU   160     309.937 318.519 311.126  1.00  0.00           H  
ATOM   2444  CA  LEU   160     309.790 320.049 312.586  1.00  0.00           C  
ATOM   2445  HA  LEU   160     309.610 320.021 313.658  1.00  0.00           H  
ATOM   2446  CB  LEU   160     311.296 320.291 312.320  1.00  0.00           C  
ATOM   2447  HB2 LEU   160     311.854 319.604 312.961  1.00  0.00           H  
ATOM   2448  HB3 LEU   160     311.486 319.953 311.305  1.00  0.00           H  
ATOM   2449  CG  LEU   160     311.964 321.683 312.448  1.00  0.00           C  
ATOM   2450  HG  LEU   160     312.933 321.582 311.973  1.00  0.00           H  
ATOM   2451  CD1 LEU   160     311.277 322.877 311.798  1.00  0.00           C  
ATOM   2452 HD11 LEU   160     310.505 323.292 312.446  1.00  0.00           H  
ATOM   2453 HD12 LEU   160     312.014 323.658 311.635  1.00  0.00           H  
ATOM   2454 HD13 LEU   160     310.851 322.603 310.840  1.00  0.00           H  
ATOM   2455  CD2 LEU   160     312.249 322.113 313.868  1.00  0.00           C  
ATOM   2456 HD21 LEU   160     312.851 321.348 314.344  1.00  0.00           H  
ATOM   2457 HD22 LEU   160     312.820 323.042 313.874  1.00  0.00           H  
ATOM   2458 HD23 LEU   160     311.316 322.252 314.412  1.00  0.00           H  
ATOM   2459  C   LEU   160     308.849 321.056 311.889  1.00  0.00           C  
ATOM   2460  O   LEU   160     308.710 320.947 310.668  1.00  0.00           O  
ATOM   2461  N   PRO   161     308.227 322.044 312.560  1.00  0.00           N  
ATOM   2462  CD  PRO   161     308.123 322.173 314.000  1.00  0.00           C  
ATOM   2463  HD2 PRO   161     308.935 322.799 314.374  1.00  0.00           H  
ATOM   2464  HD3 PRO   161     308.127 321.197 314.481  1.00  0.00           H  
ATOM   2465  CG  PRO   161     306.778 322.840 314.262  1.00  0.00           C  
ATOM   2466  HG2 PRO   161     306.791 323.421 315.186  1.00  0.00           H  
ATOM   2467  HG3 PRO   161     305.995 322.081 314.296  1.00  0.00           H  
ATOM   2468  CB  PRO   161     306.589 323.726 313.034  1.00  0.00           C  
ATOM   2469  HB2 PRO   161     307.076 324.678 313.221  1.00  0.00           H  
ATOM   2470  HB3 PRO   161     305.532 323.885 312.819  1.00  0.00           H  
ATOM   2471  CA  PRO   161     307.290 322.957 311.899  1.00  0.00           C  
ATOM   2472  HA  PRO   161     306.534 322.362 311.385  1.00  0.00           H  
ATOM   2473  C   PRO   161     308.013 323.859 310.872  1.00  0.00           C  
ATOM   2474  O   PRO   161     308.589 324.887 311.228  1.00  0.00           O  
ATOM   2475  N   SER   162     308.001 323.407 309.605  1.00  0.00           N  
ATOM   2476  H   SER   162     307.517 322.525 309.492  1.00  0.00           H  
ATOM   2477  CA  SER   162     308.626 323.923 308.359  1.00  0.00           C  
ATOM   2478  HA  SER   162     307.844 323.899 307.599  1.00  0.00           H  
ATOM   2479  CB  SER   162     309.093 325.392 308.430  1.00  0.00           C  
ATOM   2480  HB2 SER   162     309.911 325.486 309.148  1.00  0.00           H  
ATOM   2481  HB3 SER   162     309.473 325.691 307.451  1.00  0.00           H  
ATOM   2482  OG  SER   162     308.033 326.272 308.772  1.00  0.00           O  
ATOM   2483  HG  SER   162     307.875 326.170 309.730  1.00  0.00           H  
ATOM   2484  C   SER   162     309.778 323.068 307.775  1.00  0.00           C  
ATOM   2485  O   SER   162     310.256 323.408 306.693  1.00  0.00           O  
ATOM   2486  N   LEU   163     310.231 321.970 308.412  1.00  0.00           N  
ATOM   2487  H   LEU   163     309.732 321.654 309.239  1.00  0.00           H  
ATOM   2488  CA  LEU   163     311.351 321.132 307.918  1.00  0.00           C  
ATOM   2489  HA  LEU   163     311.576 321.440 306.898  1.00  0.00           H  
ATOM   2490  CB  LEU   163     312.652 321.306 308.733  1.00  0.00           C  
ATOM   2491  HB2 LEU   163     312.488 320.914 309.728  1.00  0.00           H  
ATOM   2492  HB3 LEU   163     313.408 320.662 308.288  1.00  0.00           H  
ATOM   2493  CG  LEU   163     313.295 322.686 308.882  1.00  0.00           C  
ATOM   2494  HG  LEU   163     312.659 323.307 309.498  1.00  0.00           H  
ATOM   2495  CD1 LEU   163     314.654 322.441 309.555  1.00  0.00           C  
ATOM   2496 HD11 LEU   163     315.206 321.682 309.017  1.00  0.00           H  
ATOM   2497 HD12 LEU   163     315.279 323.325 309.525  1.00  0.00           H  
ATOM   2498 HD13 LEU   163     314.534 322.124 310.589  1.00  0.00           H  
ATOM   2499  CD2 LEU   163     313.572 323.433 307.586  1.00  0.00           C  
ATOM   2500 HD21 LEU   163     312.683 323.492 306.966  1.00  0.00           H  
ATOM   2501 HD22 LEU   163     313.897 324.449 307.808  1.00  0.00           H  
ATOM   2502 HD23 LEU   163     314.364 322.939 307.045  1.00  0.00           H  
ATOM   2503  C   LEU   163     311.049 319.623 307.835  1.00  0.00           C  
ATOM   2504  O   LEU   163     310.068 319.099 308.362  1.00  0.00           O  
ATOM   2505  N   ASN   164     311.968 318.947 307.137  1.00  0.00           N  
ATOM   2506  H   ASN   164     312.820 319.448 306.899  1.00  0.00           H  
ATOM   2507  CA  ASN   164     311.963 317.545 306.725  1.00  0.00           C  
ATOM   2508  HA  ASN   164     311.112 317.023 307.170  1.00  0.00           H  
ATOM   2509  CB  ASN   164     311.841 317.521 305.190  1.00  0.00           C  
ATOM   2510  HB2 ASN   164     312.709 318.031 304.779  1.00  0.00           H  
ATOM   2511  HB3 ASN   164     311.839 316.491 304.829  1.00  0.00           H  
ATOM   2512  CG  ASN   164     310.584 318.210 304.671  1.00  0.00           C  
ATOM   2513  OD1 ASN   164     309.626 317.580 304.257  1.00  0.00           O  
ATOM   2514  ND2 ASN   164     310.552 319.527 304.682  1.00  0.00           N  
ATOM   2515 HD21 ASN   164     309.660 319.973 304.476  1.00  0.00           H  
ATOM   2516 HD22 ASN   164     311.299 320.051 305.093  1.00  0.00           H  
ATOM   2517  C   ASN   164     313.254 316.879 307.243  1.00  0.00           C  
ATOM   2518  O   ASN   164     314.027 317.534 307.938  1.00  0.00           O  
ATOM   2519  N   TRP   165     313.543 315.625 306.882  1.00  0.00           N  
ATOM   2520  H   TRP   165     312.917 315.139 306.254  1.00  0.00           H  
ATOM   2521  CA  TRP   165     314.562 314.820 307.584  1.00  0.00           C  
ATOM   2522  HA  TRP   165     315.131 315.462 308.261  1.00  0.00           H  
ATOM   2523  CB  TRP   165     313.788 313.822 308.440  1.00  0.00           C  
ATOM   2524  HB2 TRP   165     313.314 313.073 307.803  1.00  0.00           H  
ATOM   2525  HB3 TRP   165     314.497 313.326 309.098  1.00  0.00           H  
ATOM   2526  CG  TRP   165     312.749 314.468 309.288  1.00  0.00           C  
ATOM   2527  CD1 TRP   165     311.433 314.570 309.010  1.00  0.00           C  
ATOM   2528  HD1 TRP   165     310.941 314.149 308.139  1.00  0.00           H  
ATOM   2529  NE1 TRP   165     310.812 315.288 310.009  1.00  0.00           N  
ATOM   2530  HE1 TRP   165     309.800 315.379 310.036  1.00  0.00           H  
ATOM   2531  CE2 TRP   165     311.690 315.642 311.008  1.00  0.00           C  
ATOM   2532  CZ2 TRP   165     311.542 316.233 312.269  1.00  0.00           C  
ATOM   2533  HZ2 TRP   165     310.575 316.534 312.637  1.00  0.00           H  
ATOM   2534  CH2 TRP   165     312.673 316.373 313.084  1.00  0.00           C  
ATOM   2535  HH2 TRP   165     312.581 316.827 314.062  1.00  0.00           H  
ATOM   2536  CZ3 TRP   165     313.919 315.876 312.653  1.00  0.00           C  
ATOM   2537  HZ3 TRP   165     314.781 315.917 313.303  1.00  0.00           H  
ATOM   2538  CE3 TRP   165     314.058 315.293 311.390  1.00  0.00           C  
ATOM   2539  HE3 TRP   165     315.010 314.886 311.086  1.00  0.00           H  
ATOM   2540  CD2 TRP   165     312.947 315.158 310.544  1.00  0.00           C  
ATOM   2541  C   TRP   165     315.576 314.069 306.714  1.00  0.00           C  
ATOM   2542  O   TRP   165     315.345 313.838 305.527  1.00  0.00           O  
ATOM   2543  N   LEU   166     316.708 313.688 307.335  1.00  0.00           N  
ATOM   2544  H   LEU   166     316.821 313.961 308.306  1.00  0.00           H  
ATOM   2545  CA  LEU   166     317.863 313.088 306.646  1.00  0.00           C  
ATOM   2546  HA  LEU   166     317.615 312.942 305.593  1.00  0.00           H  
ATOM   2547  CB  LEU   166     319.083 314.036 306.696  1.00  0.00           C  
ATOM   2548  HB2 LEU   166     319.387 314.173 307.731  1.00  0.00           H  
ATOM   2549  HB3 LEU   166     319.901 313.516 306.193  1.00  0.00           H  
ATOM   2550  CG  LEU   166     318.974 315.431 306.064  1.00  0.00           C  
ATOM   2551  HG  LEU   166     318.504 315.373 305.084  1.00  0.00           H  
ATOM   2552  CD1 LEU   166     318.184 316.380 306.967  1.00  0.00           C  
ATOM   2553 HD11 LEU   166     318.367 316.153 308.014  1.00  0.00           H  
ATOM   2554 HD12 LEU   166     318.491 317.400 306.783  1.00  0.00           H  
ATOM   2555 HD13 LEU   166     317.117 316.304 306.766  1.00  0.00           H  
ATOM   2556  CD2 LEU   166     320.395 315.982 305.896  1.00  0.00           C  
ATOM   2557 HD21 LEU   166     320.927 315.396 305.146  1.00  0.00           H  
ATOM   2558 HD22 LEU   166     320.367 317.019 305.560  1.00  0.00           H  
ATOM   2559 HD23 LEU   166     320.948 315.913 306.833  1.00  0.00           H  
ATOM   2560  C   LEU   166     318.337 311.717 307.177  1.00  0.00           C  
ATOM   2561  O   LEU   166     318.426 310.768 306.398  1.00  0.00           O  
ATOM   2562  N   ILE   167     318.676 311.618 308.476  1.00  0.00           N  
ATOM   2563  H   ILE   167     318.530 312.426 309.067  1.00  0.00           H  
ATOM   2564  CA  ILE   167     319.513 310.507 309.003  1.00  0.00           C  
ATOM   2565  HA  ILE   167     319.875 309.948 308.140  1.00  0.00           H  
ATOM   2566  CB  ILE   167     320.792 311.074 309.700  1.00  0.00           C  
ATOM   2567  HB  ILE   167     320.573 311.231 310.758  1.00  0.00           H  
ATOM   2568  CG2 ILE   167     321.938 310.049 309.587  1.00  0.00           C  
ATOM   2569 HG21 ILE   167     322.198 309.893 308.539  1.00  0.00           H  
ATOM   2570 HG22 ILE   167     322.823 310.389 310.119  1.00  0.00           H  
ATOM   2571 HG23 ILE   167     321.653 309.096 310.030  1.00  0.00           H  
ATOM   2572  CG1 ILE   167     321.238 312.440 309.108  1.00  0.00           C  
ATOM   2573 HG12 ILE   167     321.327 312.350 308.024  1.00  0.00           H  
ATOM   2574 HG13 ILE   167     320.469 313.173 309.343  1.00  0.00           H  
ATOM   2575  CD1 ILE   167     322.531 313.058 309.640  1.00  0.00           C  
ATOM   2576 HD11 ILE   167     323.394 312.438 309.400  1.00  0.00           H  
ATOM   2577 HD12 ILE   167     322.674 314.038 309.183  1.00  0.00           H  
ATOM   2578 HD13 ILE   167     322.436 313.191 310.714  1.00  0.00           H  
ATOM   2579  C   ILE   167     318.809 309.452 309.880  1.00  0.00           C  
ATOM   2580  O   ILE   167     319.295 308.325 309.964  1.00  0.00           O  
ATOM   2581  N   ALA   168     317.680 309.777 310.524  1.00  0.00           N  
ATOM   2582  H   ALA   168     317.318 310.708 310.384  1.00  0.00           H  
ATOM   2583  CA  ALA   168     316.963 308.885 311.462  1.00  0.00           C  
ATOM   2584  HA  ALA   168     316.138 309.462 311.883  1.00  0.00           H  
ATOM   2585  CB  ALA   168     316.325 307.727 310.666  1.00  0.00           C  
ATOM   2586  HB1 ALA   168     317.090 307.069 310.254  1.00  0.00           H  
ATOM   2587  HB2 ALA   168     315.661 307.135 311.294  1.00  0.00           H  
ATOM   2588  HB3 ALA   168     315.736 308.135 309.843  1.00  0.00           H  
ATOM   2589  C   ALA   168     317.842 308.479 312.683  1.00  0.00           C  
ATOM   2590  O   ALA   168     318.710 309.249 313.069  1.00  0.00           O  
ATOM   2591  N   ASN   169     317.604 307.328 313.335  1.00  0.00           N  
ATOM   2592  H   ASN   169     316.883 306.728 312.957  1.00  0.00           H  
ATOM   2593  CA  ASN   169     318.262 306.886 314.591  1.00  0.00           C  
ATOM   2594  HA  ASN   169     318.065 307.628 315.369  1.00  0.00           H  
ATOM   2595  CB  ASN   169     317.539 305.573 315.008  1.00  0.00           C  
ATOM   2596  HB2 ASN   169     316.570 305.848 315.431  1.00  0.00           H  
ATOM   2597  HB3 ASN   169     317.336 304.974 314.118  1.00  0.00           H  
ATOM   2598  CG  ASN   169     318.213 304.631 316.004  1.00  0.00           C  
ATOM   2599  OD1 ASN   169     319.362 304.758 316.395  1.00  0.00           O  
ATOM   2600  ND2 ASN   169     317.516 303.585 316.386  1.00  0.00           N  
ATOM   2601 HD21 ASN   169     317.968 302.879 316.943  1.00  0.00           H  
ATOM   2602 HD22 ASN   169     316.573 303.449 316.049  1.00  0.00           H  
ATOM   2603  C   ASN   169     319.810 306.814 314.451  1.00  0.00           C  
ATOM   2604  O   ASN   169     320.523 307.658 314.990  1.00  0.00           O  
ATOM   2605  N   ASN   170     320.294 305.783 313.753  1.00  0.00           N  
ATOM   2606  H   ASN   170     319.591 305.122 313.455  1.00  0.00           H  
ATOM   2607  CA  ASN   170     321.636 305.524 313.196  1.00  0.00           C  
ATOM   2608  HA  ASN   170     321.810 304.453 313.322  1.00  0.00           H  
ATOM   2609  CB  ASN   170     321.500 305.764 311.672  1.00  0.00           C  
ATOM   2610  HB2 ASN   170     321.304 306.824 311.502  1.00  0.00           H  
ATOM   2611  HB3 ASN   170     322.432 305.510 311.169  1.00  0.00           H  
ATOM   2612  CG  ASN   170     320.400 304.933 311.023  1.00  0.00           C  
ATOM   2613  OD1 ASN   170     320.261 303.742 311.266  1.00  0.00           O  
ATOM   2614  ND2 ASN   170     319.556 305.525 310.210  1.00  0.00           N  
ATOM   2615 HD21 ASN   170     318.838 304.970 309.771  1.00  0.00           H  
ATOM   2616 HD22 ASN   170     319.623 306.526 310.037  1.00  0.00           H  
ATOM   2617  C   ASN   170     322.928 306.173 313.802  1.00  0.00           C  
ATOM   2618  O   ASN   170     323.763 306.664 313.038  1.00  0.00           O  
ATOM   2619  N   LEU   171     323.201 306.058 315.116  1.00  0.00           N  
ATOM   2620  H   LEU   171     322.498 305.630 315.702  1.00  0.00           H  
ATOM   2621  CA  LEU   171     324.508 306.417 315.741  1.00  0.00           C  
ATOM   2622  HA  LEU   171     325.256 306.488 314.950  1.00  0.00           H  
ATOM   2623  CB  LEU   171     324.414 307.844 316.354  1.00  0.00           C  
ATOM   2624  HB2 LEU   171     324.350 308.501 315.493  1.00  0.00           H  
ATOM   2625  HB3 LEU   171     323.468 307.910 316.894  1.00  0.00           H  
ATOM   2626  CG  LEU   171     325.546 308.418 317.251  1.00  0.00           C  
ATOM   2627  HG  LEU   171     326.428 307.796 317.175  1.00  0.00           H  
ATOM   2628  CD1 LEU   171     326.065 309.817 316.945  1.00  0.00           C  
ATOM   2629 HD11 LEU   171     325.339 310.580 317.220  1.00  0.00           H  
ATOM   2630 HD12 LEU   171     326.965 309.984 317.538  1.00  0.00           H  
ATOM   2631 HD13 LEU   171     326.340 309.886 315.893  1.00  0.00           H  
ATOM   2632  CD2 LEU   171     325.054 308.489 318.701  1.00  0.00           C  
ATOM   2633 HD21 LEU   171     324.630 307.536 319.015  1.00  0.00           H  
ATOM   2634 HD22 LEU   171     325.890 308.745 319.353  1.00  0.00           H  
ATOM   2635 HD23 LEU   171     324.277 309.249 318.808  1.00  0.00           H  
ATOM   2636  C   LEU   171     325.033 305.258 316.628  1.00  0.00           C  
ATOM   2637  O   LEU   171     324.831 304.098 316.281  1.00  0.00           O  
ATOM   2638  N   GLU   172     325.722 305.551 317.731  1.00  0.00           N  
ATOM   2639  H   GLU   172     325.859 306.529 317.915  1.00  0.00           H  
ATOM   2640  CA  GLU   172     326.459 304.692 318.652  1.00  0.00           C  
ATOM   2641  HA  GLU   172     325.828 303.847 318.913  1.00  0.00           H  
ATOM   2642  CB  GLU   172     327.745 304.135 317.989  1.00  0.00           C  
ATOM   2643  HB2 GLU   172     328.124 303.364 318.655  1.00  0.00           H  
ATOM   2644  HB3 GLU   172     327.472 303.646 317.056  1.00  0.00           H  
ATOM   2645  CG  GLU   172     328.941 305.064 317.704  1.00  0.00           C  
ATOM   2646  HG2 GLU   172     329.324 305.456 318.648  1.00  0.00           H  
ATOM   2647  HG3 GLU   172     329.740 304.444 317.291  1.00  0.00           H  
ATOM   2648  CD  GLU   172     328.675 306.215 316.708  1.00  0.00           C  
ATOM   2649  OE1 GLU   172     329.202 307.334 316.924  1.00  0.00           O  
ATOM   2650  OE2 GLU   172     328.017 306.001 315.660  1.00  0.00           O  
ATOM   2651  C   GLU   172     326.757 305.503 319.932  1.00  0.00           C  
ATOM   2652  O   GLU   172     327.352 306.578 319.846  1.00  0.00           O  
ATOM   2653  N   ARG   173     326.317 305.041 321.115  1.00  0.00           N  
ATOM   2654  H   ARG   173     325.812 304.164 321.127  1.00  0.00           H  
ATOM   2655  CA  ARG   173     326.668 305.650 322.421  1.00  0.00           C  
ATOM   2656  HA  ARG   173     327.508 306.326 322.263  1.00  0.00           H  
ATOM   2657  CB  ARG   173     325.482 306.484 322.995  1.00  0.00           C  
ATOM   2658  HB2 ARG   173     324.575 305.882 322.978  1.00  0.00           H  
ATOM   2659  HB3 ARG   173     325.671 306.742 324.035  1.00  0.00           H  
ATOM   2660  CG  ARG   173     325.216 307.833 322.300  1.00  0.00           C  
ATOM   2661  HG2 ARG   173     324.933 307.658 321.267  1.00  0.00           H  
ATOM   2662  HG3 ARG   173     324.381 308.325 322.803  1.00  0.00           H  
ATOM   2663  CD  ARG   173     326.451 308.748 322.373  1.00  0.00           C  
ATOM   2664  HD2 ARG   173     326.784 308.797 323.413  1.00  0.00           H  
ATOM   2665  HD3 ARG   173     327.244 308.315 321.765  1.00  0.00           H  
ATOM   2666  NE  ARG   173     326.203 310.121 321.891  1.00  0.00           N  
ATOM   2667  HE  ARG   173     325.246 310.386 321.714  1.00  0.00           H  
ATOM   2668  CZ  ARG   173     327.128 311.063 321.782  1.00  0.00           C  
ATOM   2669  NH1 ARG   173     326.832 312.251 321.338  1.00  0.00           N  
ATOM   2670 HH11 ARG   173     325.895 312.467 321.043  1.00  0.00           H  
ATOM   2671 HH12 ARG   173     327.525 312.981 321.365  1.00  0.00           H  
ATOM   2672  NH2 ARG   173     328.372 310.854 322.107  1.00  0.00           N  
ATOM   2673 HH21 ARG   173     328.646 309.956 322.466  1.00  0.00           H  
ATOM   2674 HH22 ARG   173     329.068 311.575 322.005  1.00  0.00           H  
ATOM   2675  C   ARG   173     327.287 304.618 323.383  1.00  0.00           C  
ATOM   2676  O   ARG   173     327.972 303.695 322.945  1.00  0.00           O  
ATOM   2677  N   ASN   174     327.081 304.795 324.686  1.00  0.00           N  
ATOM   2678  H   ASN   174     326.521 305.592 324.955  1.00  0.00           H  
ATOM   2679  CA  ASN   174     327.786 304.126 325.780  1.00  0.00           C  
ATOM   2680  HA  ASN   174     328.210 303.185 325.421  1.00  0.00           H  
ATOM   2681  CB  ASN   174     328.963 305.031 326.215  1.00  0.00           C  
ATOM   2682  HB2 ASN   174     329.456 304.572 327.072  1.00  0.00           H  
ATOM   2683  HB3 ASN   174     329.690 305.062 325.403  1.00  0.00           H  
ATOM   2684  CG  ASN   174     328.618 306.481 326.572  1.00  0.00           C  
ATOM   2685  OD1 ASN   174     327.553 307.017 326.294  1.00  0.00           O  
ATOM   2686  ND2 ASN   174     329.544 307.193 327.172  1.00  0.00           N  
ATOM   2687 HD21 ASN   174     329.336 308.156 327.391  1.00  0.00           H  
ATOM   2688 HD22 ASN   174     330.439 306.785 327.396  1.00  0.00           H  
ATOM   2689  C   ASN   174     326.828 303.757 326.932  1.00  0.00           C  
ATOM   2690  O   ASN   174     326.870 304.317 328.029  1.00  0.00           O  
ATOM   2691  N   LEU   175     325.947 302.795 326.648  1.00  0.00           N  
ATOM   2692  H   LEU   175     326.009 302.368 325.736  1.00  0.00           H  
ATOM   2693  CA  LEU   175     325.034 302.163 327.600  1.00  0.00           C  
ATOM   2694  HA  LEU   175     324.437 302.922 328.094  1.00  0.00           H  
ATOM   2695  CB  LEU   175     324.075 301.189 326.874  1.00  0.00           C  
ATOM   2696  HB2 LEU   175     324.617 300.269 326.685  1.00  0.00           H  
ATOM   2697  HB3 LEU   175     323.296 300.928 327.593  1.00  0.00           H  
ATOM   2698  CG  LEU   175     323.357 301.589 325.561  1.00  0.00           C  
ATOM   2699  HG  LEU   175     322.607 302.344 325.788  1.00  0.00           H  
ATOM   2700  CD1 LEU   175     324.196 302.101 324.383  1.00  0.00           C  
ATOM   2701 HD11 LEU   175     325.060 301.453 324.225  1.00  0.00           H  
ATOM   2702 HD12 LEU   175     323.596 302.108 323.471  1.00  0.00           H  
ATOM   2703 HD13 LEU   175     324.505 303.130 324.562  1.00  0.00           H  
ATOM   2704  CD2 LEU   175     322.668 300.334 325.014  1.00  0.00           C  
ATOM   2705 HD21 LEU   175     322.122 299.811 325.801  1.00  0.00           H  
ATOM   2706 HD22 LEU   175     321.975 300.636 324.232  1.00  0.00           H  
ATOM   2707 HD23 LEU   175     323.413 299.646 324.607  1.00  0.00           H  
ATOM   2708  C   LEU   175     325.843 301.404 328.671  1.00  0.00           C  
ATOM   2709  O   LEU   175     326.810 300.716 328.335  1.00  0.00           O  
ATOM   2710  N   ASP   176     325.414 301.433 329.938  1.00  0.00           N  
ATOM   2711  H   ASP   176     324.610 301.992 330.192  1.00  0.00           H  
ATOM   2712  CA  ASP   176     325.996 300.545 330.966  1.00  0.00           C  
ATOM   2713  HA  ASP   176     327.062 300.443 330.760  1.00  0.00           H  
ATOM   2714  CB  ASP   176     325.912 301.166 332.372  1.00  0.00           C  
ATOM   2715  HB2 ASP   176     324.872 301.374 332.617  1.00  0.00           H  
ATOM   2716  HB3 ASP   176     326.272 300.431 333.094  1.00  0.00           H  
ATOM   2717  CG  ASP   176     326.759 302.449 332.551  1.00  0.00           C  
ATOM   2718  OD1 ASP   176     326.578 303.144 333.580  1.00  0.00           O  
ATOM   2719  OD2 ASP   176     327.659 302.743 331.726  1.00  0.00           O  
ATOM   2720  C   ASP   176     325.439 299.103 330.863  1.00  0.00           C  
ATOM   2721  O   ASP   176     325.944 298.182 331.507  1.00  0.00           O  
ATOM   2722  N   GLU   177     324.439 298.890 329.994  1.00  0.00           N  
ATOM   2723  H   GLU   177     324.026 299.707 329.571  1.00  0.00           H  
ATOM   2724  CA  GLU   177     323.942 297.577 329.553  1.00  0.00           C  
ATOM   2725  HA  GLU   177     323.979 296.879 330.390  1.00  0.00           H  
ATOM   2726  CB  GLU   177     322.475 297.716 329.098  1.00  0.00           C  
ATOM   2727  HB2 GLU   177     322.389 298.576 328.432  1.00  0.00           H  
ATOM   2728  HB3 GLU   177     322.183 296.837 328.522  1.00  0.00           H  
ATOM   2729  CG  GLU   177     321.483 297.887 330.261  1.00  0.00           C  
ATOM   2730  HG2 GLU   177     321.763 298.772 330.835  1.00  0.00           H  
ATOM   2731  HG3 GLU   177     320.493 298.071 329.836  1.00  0.00           H  
ATOM   2732  CD  GLU   177     321.403 296.652 331.189  1.00  0.00           C  
ATOM   2733  OE1 GLU   177     321.236 296.822 332.422  1.00  0.00           O  
ATOM   2734  OE2 GLU   177     321.482 295.495 330.706  1.00  0.00           O  
ATOM   2735  C   GLU   177     324.787 296.943 328.417  1.00  0.00           C  
ATOM   2736  O   GLU   177     324.657 295.742 328.166  1.00  0.00           O  
ATOM   2737  N   GLY   178     325.655 297.707 327.731  1.00  0.00           N  
ATOM   2738  H   GLY   178     325.764 298.676 327.999  1.00  0.00           H  
ATOM   2739  CA  GLY   178     326.482 297.206 326.616  1.00  0.00           C  
ATOM   2740  HA2 GLY   178     327.303 296.618 327.028  1.00  0.00           H  
ATOM   2741  HA3 GLY   178     325.876 296.546 325.995  1.00  0.00           H  
ATOM   2742  C   GLY   178     327.060 298.286 325.686  1.00  0.00           C  
ATOM   2743  O   GLY   178     326.406 299.287 325.392  1.00  0.00           O  
ATOM   2744  N   ALA   179     328.287 298.077 325.198  1.00  0.00           N  
ATOM   2745  H   ALA   179     328.753 297.217 325.445  1.00  0.00           H  
ATOM   2746  CA  ALA   179     328.932 298.924 324.182  1.00  0.00           C  
ATOM   2747  HA  ALA   179     328.461 299.908 324.202  1.00  0.00           H  
ATOM   2748  CB  ALA   179     330.396 299.128 324.594  1.00  0.00           C  
ATOM   2749  HB1 ALA   179     330.938 298.183 324.549  1.00  0.00           H  
ATOM   2750  HB2 ALA   179     330.876 299.856 323.939  1.00  0.00           H  
ATOM   2751  HB3 ALA   179     330.431 299.515 325.614  1.00  0.00           H  
ATOM   2752  C   ALA   179     328.739 298.394 322.741  1.00  0.00           C  
ATOM   2753  O   ALA   179     328.096 297.365 322.515  1.00  0.00           O  
ATOM   2754  N   TYR   180     329.339 299.059 321.746  1.00  0.00           N  
ATOM   2755  H   TYR   180     329.894 299.872 321.981  1.00  0.00           H  
ATOM   2756  CA  TYR   180     329.026 298.836 320.324  1.00  0.00           C  
ATOM   2757  HA  TYR   180     327.942 298.720 320.294  1.00  0.00           H  
ATOM   2758  CB  TYR   180     329.363 300.091 319.499  1.00  0.00           C  
ATOM   2759  HB2 TYR   180     329.789 300.870 320.133  1.00  0.00           H  
ATOM   2760  HB3 TYR   180     330.100 299.851 318.731  1.00  0.00           H  
ATOM   2761  CG  TYR   180     328.101 300.629 318.865  1.00  0.00           C  
ATOM   2762  CD1 TYR   180     327.948 300.651 317.464  1.00  0.00           C  
ATOM   2763  HD1 TYR   180     328.773 300.377 316.819  1.00  0.00           H  
ATOM   2764  CE1 TYR   180     326.708 301.012 316.906  1.00  0.00           C  
ATOM   2765  HE1 TYR   180     326.576 301.046 315.834  1.00  0.00           H  
ATOM   2766  CZ  TYR   180     325.620 301.310 317.753  1.00  0.00           C  
ATOM   2767  OH  TYR   180     324.429 301.673 317.228  1.00  0.00           O  
ATOM   2768  HH  TYR   180     324.534 302.467 316.669  1.00  0.00           H  
ATOM   2769  CE2 TYR   180     325.774 301.277 319.152  1.00  0.00           C  
ATOM   2770  HE2 TYR   180     324.932 301.484 319.791  1.00  0.00           H  
ATOM   2771  CD2 TYR   180     327.025 300.974 319.706  1.00  0.00           C  
ATOM   2772  HD2 TYR   180     327.144 300.948 320.783  1.00  0.00           H  
ATOM   2773  C   TYR   180     329.501 297.531 319.668  1.00  0.00           C  
ATOM   2774  O   TYR   180     329.043 297.201 318.571  1.00  0.00           O  
ATOM   2775  N   HIS   181     330.346 296.749 320.346  1.00  0.00           N  
ATOM   2776  H   HIS   181     330.726 297.104 321.214  1.00  0.00           H  
ATOM   2777  CA  HIS   181     330.680 295.370 319.943  1.00  0.00           C  
ATOM   2778  HA  HIS   181     330.361 295.204 318.912  1.00  0.00           H  
ATOM   2779  CB  HIS   181     332.206 295.192 319.952  1.00  0.00           C  
ATOM   2780  HB2 HIS   181     332.610 295.508 320.914  1.00  0.00           H  
ATOM   2781  HB3 HIS   181     332.449 294.138 319.814  1.00  0.00           H  
ATOM   2782  CG  HIS   181     332.870 295.965 318.835  1.00  0.00           C  
ATOM   2783  ND1 HIS   181     332.882 295.582 317.488  1.00  0.00           N  
ATOM   2784  CE1 HIS   181     333.518 296.566 316.829  1.00  0.00           C  
ATOM   2785  HE1 HIS   181     333.698 296.583 315.758  1.00  0.00           H  
ATOM   2786  NE2 HIS   181     333.897 297.532 317.684  1.00  0.00           N  
ATOM   2787  HE2 HIS   181     334.388 298.382 317.422  1.00  0.00           H  
ATOM   2788  CD2 HIS   181     333.493 297.173 318.953  1.00  0.00           C  
ATOM   2789  HD2 HIS   181     333.623 297.742 319.866  1.00  0.00           H  
ATOM   2790  C   HIS   181     329.922 294.305 320.764  1.00  0.00           C  
ATOM   2791  O   HIS   181     330.177 293.109 320.610  1.00  0.00           O  
ATOM   2792  N   GLN   182     328.952 294.723 321.593  1.00  0.00           N  
ATOM   2793  H   GLN   182     328.808 295.721 321.682  1.00  0.00           H  
ATOM   2794  CA  GLN   182     328.056 293.848 322.368  1.00  0.00           C  
ATOM   2795  HA  GLN   182     328.282 292.805 322.140  1.00  0.00           H  
ATOM   2796  CB  GLN   182     328.298 294.055 323.872  1.00  0.00           C  
ATOM   2797  HB2 GLN   182     328.170 295.108 324.126  1.00  0.00           H  
ATOM   2798  HB3 GLN   182     327.558 293.474 324.424  1.00  0.00           H  
ATOM   2799  CG  GLN   182     329.702 293.584 324.293  1.00  0.00           C  
ATOM   2800  HG2 GLN   182     329.850 292.567 323.929  1.00  0.00           H  
ATOM   2801  HG3 GLN   182     330.459 294.221 323.835  1.00  0.00           H  
ATOM   2802  CD  GLN   182     329.919 293.588 325.808  1.00  0.00           C  
ATOM   2803  OE1 GLN   182     329.208 294.217 326.584  1.00  0.00           O  
ATOM   2804  NE2 GLN   182     330.927 292.890 326.292  1.00  0.00           N  
ATOM   2805 HE21 GLN   182     331.075 292.884 327.291  1.00  0.00           H  
ATOM   2806 HE22 GLN   182     331.531 292.368 325.673  1.00  0.00           H  
ATOM   2807  C   GLN   182     326.565 294.040 322.027  1.00  0.00           C  
ATOM   2808  O   GLN   182     325.823 293.054 322.001  1.00  0.00           O  
ATOM   2809  N   GLY   183     326.113 295.264 321.725  1.00  0.00           N  
ATOM   2810  H   GLY   183     326.733 296.061 321.838  1.00  0.00           H  
ATOM   2811  CA  GLY   183     324.731 295.523 321.289  1.00  0.00           C  
ATOM   2812  HA2 GLY   183     324.620 295.194 320.256  1.00  0.00           H  
ATOM   2813  HA3 GLY   183     324.046 294.943 321.909  1.00  0.00           H  
ATOM   2814  C   GLY   183     324.287 296.985 321.375  1.00  0.00           C  
ATOM   2815  O   GLY   183     325.002 297.840 321.906  1.00  0.00           O  
ATOM   2816  N   LYS   184     323.072 297.259 320.875  1.00  0.00           N  
ATOM   2817  H   LYS   184     322.557 296.505 320.439  1.00  0.00           H  
ATOM   2818  CA  LYS   184     322.403 298.561 321.009  1.00  0.00           C  
ATOM   2819  HA  LYS   184     322.902 299.110 321.812  1.00  0.00           H  
ATOM   2820  CB  LYS   184     322.595 299.427 319.731  1.00  0.00           C  
ATOM   2821  HB2 LYS   184     322.479 300.476 320.016  1.00  0.00           H  
ATOM   2822  HB3 LYS   184     323.617 299.302 319.371  1.00  0.00           H  
ATOM   2823  CG  LYS   184     321.616 299.153 318.568  1.00  0.00           C  
ATOM   2824  HG2 LYS   184     321.650 298.094 318.309  1.00  0.00           H  
ATOM   2825  HG3 LYS   184     320.608 299.418 318.884  1.00  0.00           H  
ATOM   2826  CD  LYS   184     321.905 299.984 317.315  1.00  0.00           C  
ATOM   2827  HD2 LYS   184     321.925 301.040 317.592  1.00  0.00           H  
ATOM   2828  HD3 LYS   184     322.871 299.685 316.908  1.00  0.00           H  
ATOM   2829  CE  LYS   184     320.821 299.765 316.250  1.00  0.00           C  
ATOM   2830  HE2 LYS   184     320.837 298.713 315.947  1.00  0.00           H  
ATOM   2831  HE3 LYS   184     319.841 299.966 316.696  1.00  0.00           H  
ATOM   2832  NZ  LYS   184     321.029 300.643 315.063  1.00  0.00           N  
ATOM   2833  HZ1 LYS   184     321.928 300.470 314.629  1.00  0.00           H  
ATOM   2834  HZ2 LYS   184     320.320 300.476 314.359  1.00  0.00           H  
ATOM   2835  HZ3 LYS   184     320.988 301.624 315.311  1.00  0.00           H  
ATOM   2836  C   LYS   184     320.926 298.451 321.412  1.00  0.00           C  
ATOM   2837  O   LYS   184     320.108 297.850 320.713  1.00  0.00           O  
ATOM   2838  N   ALA   185     320.596 298.978 322.588  1.00  0.00           N  
ATOM   2839  H   ALA   185     321.332 299.371 323.153  1.00  0.00           H  
ATOM   2840  CA  ALA   185     319.220 299.392 322.872  1.00  0.00           C  
ATOM   2841  HA  ALA   185     318.510 298.668 322.466  1.00  0.00           H  
ATOM   2842  CB  ALA   185     319.003 299.495 324.384  1.00  0.00           C  
ATOM   2843  HB1 ALA   185     319.713 300.194 324.816  1.00  0.00           H  
ATOM   2844  HB2 ALA   185     317.987 299.835 324.592  1.00  0.00           H  
ATOM   2845  HB3 ALA   185     319.146 298.514 324.842  1.00  0.00           H  
ATOM   2846  C   ALA   185     319.072 300.730 322.096  1.00  0.00           C  
ATOM   2847  O   ALA   185     320.090 301.376 321.828  1.00  0.00           O  
ATOM   2848  N   ALA   186     317.871 301.132 321.667  1.00  0.00           N  
ATOM   2849  H   ALA   186     317.058 300.585 321.917  1.00  0.00           H  
ATOM   2850  CA  ALA   186     317.698 302.236 320.703  1.00  0.00           C  
ATOM   2851  HA  ALA   186     318.131 301.872 319.769  1.00  0.00           H  
ATOM   2852  CB  ALA   186     316.202 302.447 320.419  1.00  0.00           C  
ATOM   2853  HB1 ALA   186     315.672 302.782 321.308  1.00  0.00           H  
ATOM   2854  HB2 ALA   186     316.073 303.193 319.633  1.00  0.00           H  
ATOM   2855  HB3 ALA   186     315.757 301.510 320.082  1.00  0.00           H  
ATOM   2856  C   ALA   186     318.466 303.551 321.012  1.00  0.00           C  
ATOM   2857  O   ALA   186     318.798 303.877 322.153  1.00  0.00           O  
ATOM   2858  N   LEU   187     318.787 304.304 319.958  1.00  0.00           N  
ATOM   2859  H   LEU   187     318.420 304.042 319.053  1.00  0.00           H  
ATOM   2860  CA  LEU   187     319.645 305.494 319.992  1.00  0.00           C  
ATOM   2861  HA  LEU   187     319.706 305.874 321.012  1.00  0.00           H  
ATOM   2862  CB  LEU   187     321.059 305.118 319.500  1.00  0.00           C  
ATOM   2863  HB2 LEU   187     320.966 304.615 318.537  1.00  0.00           H  
ATOM   2864  HB3 LEU   187     321.646 306.024 319.337  1.00  0.00           H  
ATOM   2865  CG  LEU   187     321.851 304.210 320.454  1.00  0.00           C  
ATOM   2866  HG  LEU   187     321.294 303.302 320.657  1.00  0.00           H  
ATOM   2867  CD1 LEU   187     323.160 303.829 319.783  1.00  0.00           C  
ATOM   2868 HD11 LEU   187     323.717 304.729 319.528  1.00  0.00           H  
ATOM   2869 HD12 LEU   187     323.739 303.206 320.462  1.00  0.00           H  
ATOM   2870 HD13 LEU   187     322.950 303.261 318.874  1.00  0.00           H  
ATOM   2871  CD2 LEU   187     322.197 304.911 321.768  1.00  0.00           C  
ATOM   2872 HD21 LEU   187     321.295 305.061 322.356  1.00  0.00           H  
ATOM   2873 HD22 LEU   187     322.868 304.284 322.356  1.00  0.00           H  
ATOM   2874 HD23 LEU   187     322.673 305.873 321.570  1.00  0.00           H  
ATOM   2875  C   LEU   187     319.051 306.627 319.151  1.00  0.00           C  
ATOM   2876  O   LEU   187     318.052 306.460 318.451  1.00  0.00           O  
ATOM   2877  N   ILE   188     319.647 307.812 319.272  1.00  0.00           N  
ATOM   2878  H   ILE   188     320.469 307.878 319.864  1.00  0.00           H  
ATOM   2879  CA  ILE   188     319.108 309.062 318.739  1.00  0.00           C  
ATOM   2880  HA  ILE   188     318.498 308.856 317.861  1.00  0.00           H  
ATOM   2881  CB  ILE   188     318.199 309.680 319.834  1.00  0.00           C  
ATOM   2882  HB  ILE   188     318.756 309.596 320.755  1.00  0.00           H  
ATOM   2883  CG2 ILE   188     317.918 311.165 319.631  1.00  0.00           C  
ATOM   2884 HG21 ILE   188     317.299 311.308 318.754  1.00  0.00           H  
ATOM   2885 HG22 ILE   188     317.405 311.571 320.503  1.00  0.00           H  
ATOM   2886 HG23 ILE   188     318.848 311.713 319.515  1.00  0.00           H  
ATOM   2887  CG1 ILE   188     316.851 308.968 320.100  1.00  0.00           C  
ATOM   2888 HG12 ILE   188     317.040 307.942 320.414  1.00  0.00           H  
ATOM   2889 HG13 ILE   188     316.368 309.457 320.948  1.00  0.00           H  
ATOM   2890  CD1 ILE   188     315.845 308.949 318.938  1.00  0.00           C  
ATOM   2891 HD11 ILE   188     316.280 308.472 318.061  1.00  0.00           H  
ATOM   2892 HD12 ILE   188     314.967 308.378 319.241  1.00  0.00           H  
ATOM   2893 HD13 ILE   188     315.525 309.959 318.685  1.00  0.00           H  
ATOM   2894  C   ILE   188     320.278 309.963 318.292  1.00  0.00           C  
ATOM   2895  O   ILE   188     321.053 310.449 319.112  1.00  0.00           O  
ATOM   2896  N   GLN   189     320.390 310.179 316.980  1.00  0.00           N  
ATOM   2897  H   GLN   189     319.810 309.612 316.375  1.00  0.00           H  
ATOM   2898  CA  GLN   189     321.262 311.141 316.292  1.00  0.00           C  
ATOM   2899  HA  GLN   189     321.502 311.968 316.958  1.00  0.00           H  
ATOM   2900  CB  GLN   189     322.569 310.426 315.934  1.00  0.00           C  
ATOM   2901  HB2 GLN   189     323.096 310.255 316.871  1.00  0.00           H  
ATOM   2902  HB3 GLN   189     322.327 309.463 315.491  1.00  0.00           H  
ATOM   2903  CG  GLN   189     323.493 311.210 314.983  1.00  0.00           C  
ATOM   2904  HG2 GLN   189     323.234 312.251 315.071  1.00  0.00           H  
ATOM   2905  HG3 GLN   189     324.521 311.128 315.306  1.00  0.00           H  
ATOM   2906  CD  GLN   189     323.476 310.755 313.516  1.00  0.00           C  
ATOM   2907  OE1 GLN   189     323.495 309.583 313.187  1.00  0.00           O  
ATOM   2908  NE2 GLN   189     323.519 311.650 312.551  1.00  0.00           N  
ATOM   2909 HE21 GLN   189     323.506 311.291 311.613  1.00  0.00           H  
ATOM   2910 HE22 GLN   189     323.491 312.642 312.711  1.00  0.00           H  
ATOM   2911  C   GLN   189     320.540 311.686 315.043  1.00  0.00           C  
ATOM   2912  O   GLN   189     320.696 311.155 313.950  1.00  0.00           O  
ATOM   2913  N   LEU   190     319.714 312.727 315.184  1.00  0.00           N  
ATOM   2914  H   LEU   190     319.719 313.235 316.063  1.00  0.00           H  
ATOM   2915  CA  LEU   190     318.794 313.156 314.110  1.00  0.00           C  
ATOM   2916  HA  LEU   190     318.951 312.531 313.229  1.00  0.00           H  
ATOM   2917  CB  LEU   190     317.313 312.961 314.531  1.00  0.00           C  
ATOM   2918  HB2 LEU   190     317.116 313.576 315.401  1.00  0.00           H  
ATOM   2919  HB3 LEU   190     316.682 313.369 313.738  1.00  0.00           H  
ATOM   2920  CG  LEU   190     316.798 311.526 314.798  1.00  0.00           C  
ATOM   2921  HG  LEU   190     316.795 310.978 313.860  1.00  0.00           H  
ATOM   2922  CD1 LEU   190     317.568 310.700 315.822  1.00  0.00           C  
ATOM   2923 HD11 LEU   190     317.899 311.333 316.640  1.00  0.00           H  
ATOM   2924 HD12 LEU   190     316.974 309.869 316.204  1.00  0.00           H  
ATOM   2925 HD13 LEU   190     318.416 310.258 315.314  1.00  0.00           H  
ATOM   2926  CD2 LEU   190     315.361 311.582 315.299  1.00  0.00           C  
ATOM   2927 HD21 LEU   190     314.729 311.808 314.460  1.00  0.00           H  
ATOM   2928 HD22 LEU   190     315.052 310.643 315.751  1.00  0.00           H  
ATOM   2929 HD23 LEU   190     315.193 312.372 316.019  1.00  0.00           H  
ATOM   2930  C   LEU   190     319.083 314.594 313.655  1.00  0.00           C  
ATOM   2931  O   LEU   190     319.698 315.382 314.376  1.00  0.00           O  
ATOM   2932  N   LEU   191     318.630 314.922 312.442  1.00  0.00           N  
ATOM   2933  H   LEU   191     318.123 314.223 311.912  1.00  0.00           H  
ATOM   2934  CA  LEU   191     318.776 316.240 311.822  1.00  0.00           C  
ATOM   2935  HA  LEU   191     318.842 316.984 312.619  1.00  0.00           H  
ATOM   2936  CB  LEU   191     320.077 316.228 310.974  1.00  0.00           C  
ATOM   2937  HB2 LEU   191     320.866 315.820 311.609  1.00  0.00           H  
ATOM   2938  HB3 LEU   191     319.961 315.536 310.139  1.00  0.00           H  
ATOM   2939  CG  LEU   191     320.616 317.568 310.426  1.00  0.00           C  
ATOM   2940  HG  LEU   191     321.681 317.443 310.266  1.00  0.00           H  
ATOM   2941  CD1 LEU   191     320.051 318.080 309.114  1.00  0.00           C  
ATOM   2942 HD11 LEU   191     318.968 318.140 309.154  1.00  0.00           H  
ATOM   2943 HD12 LEU   191     320.448 319.075 308.905  1.00  0.00           H  
ATOM   2944 HD13 LEU   191     320.368 317.419 308.316  1.00  0.00           H  
ATOM   2945  CD2 LEU   191     320.412 318.681 311.425  1.00  0.00           C  
ATOM   2946 HD21 LEU   191     320.603 318.279 312.419  1.00  0.00           H  
ATOM   2947 HD22 LEU   191     321.090 319.507 311.202  1.00  0.00           H  
ATOM   2948 HD23 LEU   191     319.392 319.054 311.371  1.00  0.00           H  
ATOM   2949  C   LEU   191     317.552 316.563 310.968  1.00  0.00           C  
ATOM   2950  O   LEU   191     317.140 315.725 310.164  1.00  0.00           O  
ATOM   2951  N   GLY   192     317.021 317.780 311.100  1.00  0.00           N  
ATOM   2952  H   GLY   192     317.391 318.401 311.817  1.00  0.00           H  
ATOM   2953  CA  GLY   192     316.002 318.311 310.193  1.00  0.00           C  
ATOM   2954  HA2 GLY   192     315.611 317.501 309.588  1.00  0.00           H  
ATOM   2955  HA3 GLY   192     315.181 318.732 310.773  1.00  0.00           H  
ATOM   2956  C   GLY   192     316.576 319.407 309.290  1.00  0.00           C  
ATOM   2957  O   GLY   192     317.299 320.269 309.782  1.00  0.00           O  
ATOM   2958  N   GLN   193     316.237 319.414 307.995  1.00  0.00           N  
ATOM   2959  H   GLN   193     315.577 318.701 307.689  1.00  0.00           H  
ATOM   2960  CA  GLN   193     316.642 320.431 306.997  1.00  0.00           C  
ATOM   2961  HA  GLN   193     316.873 321.361 307.519  1.00  0.00           H  
ATOM   2962  CB  GLN   193     317.930 319.965 306.277  1.00  0.00           C  
ATOM   2963  HB2 GLN   193     318.650 319.707 307.054  1.00  0.00           H  
ATOM   2964  HB3 GLN   193     317.713 319.060 305.714  1.00  0.00           H  
ATOM   2965  CG  GLN   193     318.642 320.975 305.345  1.00  0.00           C  
ATOM   2966  HG2 GLN   193     318.570 321.981 305.762  1.00  0.00           H  
ATOM   2967  HG3 GLN   193     319.696 320.719 305.325  1.00  0.00           H  
ATOM   2968  CD  GLN   193     318.197 320.969 303.877  1.00  0.00           C  
ATOM   2969  OE1 GLN   193     317.556 320.056 303.384  1.00  0.00           O  
ATOM   2970  NE2 GLN   193     318.495 322.009 303.130  1.00  0.00           N  
ATOM   2971 HE21 GLN   193     318.195 321.996 302.165  1.00  0.00           H  
ATOM   2972 HE22 GLN   193     319.040 322.780 303.489  1.00  0.00           H  
ATOM   2973  C   GLN   193     315.482 320.726 306.032  1.00  0.00           C  
ATOM   2974  O   GLN   193     314.464 320.030 306.026  1.00  0.00           O  
ATOM   2975  N   LYS   194     315.592 321.770 305.205  1.00  0.00           N  
ATOM   2976  H   LYS   194     316.422 322.348 305.272  1.00  0.00           H  
ATOM   2977  CA  LYS   194     314.530 322.215 304.287  1.00  0.00           C  
ATOM   2978  HA  LYS   194     313.558 322.025 304.752  1.00  0.00           H  
ATOM   2979  CB  LYS   194     314.664 323.744 304.115  1.00  0.00           C  
ATOM   2980  HB2 LYS   194     314.794 324.196 305.100  1.00  0.00           H  
ATOM   2981  HB3 LYS   194     315.554 323.971 303.524  1.00  0.00           H  
ATOM   2982  CG  LYS   194     313.433 324.388 303.459  1.00  0.00           C  
ATOM   2983  HG2 LYS   194     313.363 324.061 302.425  1.00  0.00           H  
ATOM   2984  HG3 LYS   194     312.531 324.076 303.988  1.00  0.00           H  
ATOM   2985  CD  LYS   194     313.530 325.920 303.499  1.00  0.00           C  
ATOM   2986  HD2 LYS   194     313.425 326.237 304.537  1.00  0.00           H  
ATOM   2987  HD3 LYS   194     314.505 326.234 303.118  1.00  0.00           H  
ATOM   2988  CE  LYS   194     312.426 326.564 302.648  1.00  0.00           C  
ATOM   2989  HE2 LYS   194     312.593 326.291 301.602  1.00  0.00           H  
ATOM   2990  HE3 LYS   194     311.457 326.157 302.955  1.00  0.00           H  
ATOM   2991  NZ  LYS   194     312.419 328.049 302.770  1.00  0.00           N  
ATOM   2992  HZ1 LYS   194     313.299 328.451 302.464  1.00  0.00           H  
ATOM   2993  HZ2 LYS   194     311.696 328.454 302.184  1.00  0.00           H  
ATOM   2994  HZ3 LYS   194     312.233 328.342 303.724  1.00  0.00           H  
ATOM   2995  C   LYS   194     314.552 321.421 302.967  1.00  0.00           C  
ATOM   2996  O   LYS   194     314.710 321.983 301.885  1.00  0.00           O  
ATOM   2997  N   LEU   195     314.319 320.105 303.057  1.00  0.00           N  
ATOM   2998  H   LEU   195     314.272 319.693 303.980  1.00  0.00           H  
ATOM   2999  CA  LEU   195     314.144 319.254 301.869  1.00  0.00           C  
ATOM   3000  HA  LEU   195     314.972 319.466 301.188  1.00  0.00           H  
ATOM   3001  CB  LEU   195     314.209 317.738 302.174  1.00  0.00           C  
ATOM   3002  HB2 LEU   195     313.398 317.441 302.832  1.00  0.00           H  
ATOM   3003  HB3 LEU   195     314.018 317.236 301.224  1.00  0.00           H  
ATOM   3004  CG  LEU   195     315.553 317.190 302.706  1.00  0.00           C  
ATOM   3005  HG  LEU   195     316.376 317.704 302.210  1.00  0.00           H  
ATOM   3006  CD1 LEU   195     315.708 317.323 304.221  1.00  0.00           C  
ATOM   3007 HD11 LEU   195     314.915 316.782 304.735  1.00  0.00           H  
ATOM   3008 HD12 LEU   195     316.671 316.909 304.517  1.00  0.00           H  
ATOM   3009 HD13 LEU   195     315.695 318.366 304.510  1.00  0.00           H  
ATOM   3010  CD2 LEU   195     315.671 315.695 302.400  1.00  0.00           C  
ATOM   3011 HD21 LEU   195     315.629 315.531 301.324  1.00  0.00           H  
ATOM   3012 HD22 LEU   195     316.623 315.314 302.771  1.00  0.00           H  
ATOM   3013 HD23 LEU   195     314.858 315.148 302.880  1.00  0.00           H  
ATOM   3014  C   LEU   195     312.863 319.614 301.092  1.00  0.00           C  
ATOM   3015  O   LEU   195     312.849 319.463 299.878  1.00  0.00           O  
ATOM   3016  N   GLU   196     311.808 320.142 301.736  1.00  0.00           N  
ATOM   3017  H   GLU   196     311.841 320.201 302.742  1.00  0.00           H  
ATOM   3018  CA  GLU   196     310.517 320.406 301.060  1.00  0.00           C  
ATOM   3019  HA  GLU   196     310.204 319.459 300.647  1.00  0.00           H  
ATOM   3020  CB  GLU   196     309.407 320.876 302.015  1.00  0.00           C  
ATOM   3021  HB2 GLU   196     308.504 321.051 301.430  1.00  0.00           H  
ATOM   3022  HB3 GLU   196     309.170 320.063 302.693  1.00  0.00           H  
ATOM   3023  CG  GLU   196     309.716 322.166 302.798  1.00  0.00           C  
ATOM   3024  HG2 GLU   196     310.649 322.047 303.352  1.00  0.00           H  
ATOM   3025  HG3 GLU   196     309.851 322.989 302.093  1.00  0.00           H  
ATOM   3026  CD  GLU   196     308.582 322.499 303.788  1.00  0.00           C  
ATOM   3027  OE1 GLU   196     308.064 323.643 303.760  1.00  0.00           O  
ATOM   3028  OE2 GLU   196     308.206 321.610 304.591  1.00  0.00           O  
ATOM   3029  C   GLU   196     310.608 321.384 299.886  1.00  0.00           C  
ATOM   3030  O   GLU   196     309.921 321.222 298.877  1.00  0.00           O  
ATOM   3031  N   HIS   197     311.501 322.369 299.995  1.00  0.00           N  
ATOM   3032  H   HIS   197     312.041 322.415 300.849  1.00  0.00           H  
ATOM   3033  CA  HIS   197     311.795 323.343 298.938  1.00  0.00           C  
ATOM   3034  HA  HIS   197     310.869 323.853 298.666  1.00  0.00           H  
ATOM   3035  CB  HIS   197     312.774 324.361 299.537  1.00  0.00           C  
ATOM   3036  HB2 HIS   197     312.346 324.689 300.481  1.00  0.00           H  
ATOM   3037  HB3 HIS   197     313.719 323.860 299.755  1.00  0.00           H  
ATOM   3038  CG  HIS   197     313.069 325.614 298.746  1.00  0.00           C  
ATOM   3039  ND1 HIS   197     314.060 326.538 299.091  1.00  0.00           N  
ATOM   3040  CE1 HIS   197     313.961 327.541 298.202  1.00  0.00           C  
ATOM   3041  HE1 HIS   197     314.592 328.423 298.187  1.00  0.00           H  
ATOM   3042  NE2 HIS   197     312.958 327.301 297.339  1.00  0.00           N  
ATOM   3043  HE2 HIS   197     312.680 327.918 296.581  1.00  0.00           H  
ATOM   3044  CD2 HIS   197     312.374 326.099 297.674  1.00  0.00           C  
ATOM   3045  HD2 HIS   197     311.521 325.638 297.191  1.00  0.00           H  
ATOM   3046  C   HIS   197     312.350 322.665 297.673  1.00  0.00           C  
ATOM   3047  O   HIS   197     312.164 323.162 296.561  1.00  0.00           O  
ATOM   3048  N   HIS   198     313.003 321.510 297.841  1.00  0.00           N  
ATOM   3049  H   HIS   198     313.101 321.162 298.787  1.00  0.00           H  
ATOM   3050  CA  HIS   198     313.571 320.680 296.774  1.00  0.00           C  
ATOM   3051  HA  HIS   198     313.667 321.271 295.861  1.00  0.00           H  
ATOM   3052  CB  HIS   198     314.986 320.241 297.201  1.00  0.00           C  
ATOM   3053  HB2 HIS   198     314.895 319.533 298.026  1.00  0.00           H  
ATOM   3054  HB3 HIS   198     315.450 319.712 296.368  1.00  0.00           H  
ATOM   3055  CG  HIS   198     315.940 321.342 297.639  1.00  0.00           C  
ATOM   3056  ND1 HIS   198     317.134 321.126 298.340  1.00  0.00           N  
ATOM   3057  CE1 HIS   198     317.690 322.338 298.520  1.00  0.00           C  
ATOM   3058  HE1 HIS   198     318.629 322.524 299.032  1.00  0.00           H  
ATOM   3059  NE2 HIS   198     316.921 323.291 297.966  1.00  0.00           N  
ATOM   3060  HE2 HIS   198     317.128 324.286 297.971  1.00  0.00           H  
ATOM   3061  CD2 HIS   198     315.825 322.684 297.393  1.00  0.00           C  
ATOM   3062  HD2 HIS   198     315.027 323.175 296.852  1.00  0.00           H  
ATOM   3063  C   HIS   198     312.695 319.453 296.422  1.00  0.00           C  
ATOM   3064  O   HIS   198     312.900 318.856 295.363  1.00  0.00           O  
ATOM   3065  N   HIS   199     311.716 319.082 297.266  1.00  0.00           N  
ATOM   3066  H   HIS   199     311.649 319.587 298.140  1.00  0.00           H  
ATOM   3067  CA  HIS   199     310.834 317.911 297.085  1.00  0.00           C  
ATOM   3068  HA  HIS   199     311.337 317.233 296.394  1.00  0.00           H  
ATOM   3069  CB  HIS   199     310.681 317.112 298.407  1.00  0.00           C  
ATOM   3070  HB2 HIS   199     310.975 316.085 298.188  1.00  0.00           H  
ATOM   3071  HB3 HIS   199     311.400 317.472 299.141  1.00  0.00           H  
ATOM   3072  CG  HIS   199     309.321 317.040 299.087  1.00  0.00           C  
ATOM   3073  ND1 HIS   199     308.598 318.114 299.617  1.00  0.00           N  
ATOM   3074  CE1 HIS   199     307.564 317.594 300.291  1.00  0.00           C  
ATOM   3075  HE1 HIS   199     306.834 318.171 300.848  1.00  0.00           H  
ATOM   3076  NE2 HIS   199     307.592 316.254 300.214  1.00  0.00           N  
ATOM   3077  HE2 HIS   199     306.938 315.630 300.676  1.00  0.00           H  
ATOM   3078  CD2 HIS   199     308.697 315.887 299.472  1.00  0.00           C  
ATOM   3079  HD2 HIS   199     309.046 314.879 299.287  1.00  0.00           H  
ATOM   3080  C   HIS   199     309.499 318.258 296.403  1.00  0.00           C  
ATOM   3081  O   HIS   199     309.153 317.609 295.412  1.00  0.00           O  
ATOM   3082  N   HIS   200     308.789 319.271 296.924  1.00  0.00           N  
ATOM   3083  H   HIS   200     309.198 319.716 297.737  1.00  0.00           H  
ATOM   3084  CA  HIS   200     307.444 319.748 296.544  1.00  0.00           C  
ATOM   3085  HA  HIS   200     307.132 320.380 297.378  1.00  0.00           H  
ATOM   3086  CB  HIS   200     307.480 320.693 295.314  1.00  0.00           C  
ATOM   3087  HB2 HIS   200     306.594 320.531 294.699  1.00  0.00           H  
ATOM   3088  HB3 HIS   200     307.419 321.717 295.685  1.00  0.00           H  
ATOM   3089  CG  HIS   200     308.693 320.627 294.408  1.00  0.00           C  
ATOM   3090  ND1 HIS   200     308.805 319.877 293.231  1.00  0.00           N  
ATOM   3091  CE1 HIS   200     310.046 320.108 292.765  1.00  0.00           C  
ATOM   3092  HE1 HIS   200     310.465 319.669 291.865  1.00  0.00           H  
ATOM   3093  NE2 HIS   200     310.698 320.968 293.569  1.00  0.00           N  
ATOM   3094  HE2 HIS   200     311.645 321.303 293.420  1.00  0.00           H  
ATOM   3095  CD2 HIS   200     309.860 321.308 294.607  1.00  0.00           C  
ATOM   3096  HD2 HIS   200     310.075 321.979 295.430  1.00  0.00           H  
ATOM   3097  C   HIS   200     306.328 318.670 296.491  1.00  0.00           C  
ATOM   3098  O   HIS   200     306.569 317.462 296.573  1.00  0.00           O  
ATOM   3099  N   HIS   201     305.068 319.112 296.371  1.00  0.00           N  
ATOM   3100  H   HIS   201     304.918 320.112 296.355  1.00  0.00           H  
ATOM   3101  CA  HIS   201     303.903 318.251 296.088  1.00  0.00           C  
ATOM   3102  HA  HIS   201     304.239 317.442 295.436  1.00  0.00           H  
ATOM   3103  CB  HIS   201     303.361 317.568 297.363  1.00  0.00           C  
ATOM   3104  HB2 HIS   201     302.462 317.011 297.098  1.00  0.00           H  
ATOM   3105  HB3 HIS   201     304.097 316.834 297.693  1.00  0.00           H  
ATOM   3106  CG  HIS   201     303.038 318.455 298.548  1.00  0.00           C  
ATOM   3107  ND1 HIS   201     301.833 319.131 298.770  1.00  0.00           N  
ATOM   3108  CE1 HIS   201     301.958 319.742 299.961  1.00  0.00           C  
ATOM   3109  HE1 HIS   201     301.192 320.347 300.434  1.00  0.00           H  
ATOM   3110  NE2 HIS   201     303.166 319.483 300.491  1.00  0.00           N  
ATOM   3111  HE2 HIS   201     303.489 319.816 301.395  1.00  0.00           H  
ATOM   3112  CD2 HIS   201     303.858 318.672 299.617  1.00  0.00           C  
ATOM   3113  HD2 HIS   201     304.847 318.258 299.751  1.00  0.00           H  
ATOM   3114  C   HIS   201     302.850 319.009 295.261  1.00  0.00           C  
ATOM   3115  O   HIS   201     302.822 318.851 294.035  1.00  0.00           O  
ATOM   3116  N   HIS   202     302.062 319.875 295.915  1.00  0.00           N  
ATOM   3117  H   HIS   202     302.163 319.874 296.923  1.00  0.00           H  
ATOM   3118  CA  HIS   202     300.994 320.743 295.372  1.00  0.00           C  
ATOM   3119  HA  HIS   202     300.597 321.298 296.221  1.00  0.00           H  
ATOM   3120  CB  HIS   202     301.590 321.799 294.417  1.00  0.00           C  
ATOM   3121  HB2 HIS   202     301.872 321.316 293.481  1.00  0.00           H  
ATOM   3122  HB3 HIS   202     300.819 322.533 294.182  1.00  0.00           H  
ATOM   3123  CG  HIS   202     302.790 322.538 294.963  1.00  0.00           C  
ATOM   3124  ND1 HIS   202     302.764 323.492 295.987  1.00  0.00           N  
ATOM   3125  CE1 HIS   202     304.038 323.894 296.149  1.00  0.00           C  
ATOM   3126  HE1 HIS   202     304.368 324.642 296.863  1.00  0.00           H  
ATOM   3127  NE2 HIS   202     304.848 323.249 295.290  1.00  0.00           N  
ATOM   3128  HE2 HIS   202     305.847 323.409 295.200  1.00  0.00           H  
ATOM   3129  CD2 HIS   202     304.079 322.386 294.537  1.00  0.00           C  
ATOM   3130  HD2 HIS   202     304.415 321.722 293.750  1.00  0.00           H  
ATOM   3131  C   HIS   202     299.761 320.022 294.789  1.00  0.00           C  
ATOM   3132  O   HIS   202     298.709 320.691 294.661  1.00  0.00           O  
ATOM   3133  OXT HIS   202     299.807 318.804 294.497  1.00  0.00           O  
TER    3134      HIS   202 
ENDMDL
REMARK 2kw5                 ENERGY     9.45483E+02 RMS   13.08
ATOM      1  N   MET     1     322.112 337.077 312.939  1.00  0.00           N  
ATOM      2  H1  MET     1     322.637 337.920 312.747  1.00  0.00           H  
ATOM      3  H2  MET     1     321.562 336.870 312.118  1.00  0.00           H  
ATOM      4  H3  MET     1     322.773 336.325 313.077  1.00  0.00           H  
ATOM      5  CA  MET     1     321.240 337.265 314.139  1.00  0.00           C  
ATOM      6  HA  MET     1     320.552 338.089 313.930  1.00  0.00           H  
ATOM      7  CB  MET     1     320.367 336.025 314.467  1.00  0.00           C  
ATOM      8  HB2 MET     1     320.993 335.132 314.495  1.00  0.00           H  
ATOM      9  HB3 MET     1     319.935 336.163 315.458  1.00  0.00           H  
ATOM     10  CG  MET     1     319.199 335.766 313.506  1.00  0.00           C  
ATOM     11  HG2 MET     1     319.550 335.732 312.475  1.00  0.00           H  
ATOM     12  HG3 MET     1     318.793 334.782 313.746  1.00  0.00           H  
ATOM     13  SD  MET     1     317.845 336.967 313.652  1.00  0.00           S  
ATOM     14  CE  MET     1     316.502 336.013 312.893  1.00  0.00           C  
ATOM     15  HE1 MET     1     316.374 335.068 313.423  1.00  0.00           H  
ATOM     16  HE2 MET     1     315.573 336.581 312.948  1.00  0.00           H  
ATOM     17  HE3 MET     1     316.739 335.817 311.847  1.00  0.00           H  
ATOM     18  C   MET     1     322.066 337.733 315.351  1.00  0.00           C  
ATOM     19  O   MET     1     322.348 338.925 315.460  1.00  0.00           O  
ATOM     20  N   TRP     2     322.488 336.820 316.240  1.00  0.00           N  
ATOM     21  H   TRP     2     322.258 335.846 316.086  1.00  0.00           H  
ATOM     22  CA  TRP     2     323.294 337.096 317.441  1.00  0.00           C  
ATOM     23  HA  TRP     2     323.563 338.152 317.500  1.00  0.00           H  
ATOM     24  CB  TRP     2     322.479 336.743 318.702  1.00  0.00           C  
ATOM     25  HB2 TRP     2     322.101 335.732 318.578  1.00  0.00           H  
ATOM     26  HB3 TRP     2     323.156 336.743 319.558  1.00  0.00           H  
ATOM     27  CG  TRP     2     321.296 337.592 319.078  1.00  0.00           C  
ATOM     28  CD1 TRP     2     320.999 338.828 318.611  1.00  0.00           C  
ATOM     29  HD1 TRP     2     321.583 339.380 317.882  1.00  0.00           H  
ATOM     30  NE1 TRP     2     319.839 339.288 319.203  1.00  0.00           N  
ATOM     31  HE1 TRP     2     319.428 340.193 318.996  1.00  0.00           H  
ATOM     32  CE2 TRP     2     319.331 338.378 320.104  1.00  0.00           C  
ATOM     33  CZ2 TRP     2     318.202 338.383 320.938  1.00  0.00           C  
ATOM     34  HZ2 TRP     2     317.528 339.228 320.941  1.00  0.00           H  
ATOM     35  CH2 TRP     2     317.953 337.270 321.758  1.00  0.00           C  
ATOM     36  HH2 TRP     2     317.081 337.247 322.400  1.00  0.00           H  
ATOM     37  CZ3 TRP     2     318.841 336.181 321.743  1.00  0.00           C  
ATOM     38  HZ3 TRP     2     318.639 335.324 322.369  1.00  0.00           H  
ATOM     39  CE3 TRP     2     319.982 336.196 320.918  1.00  0.00           C  
ATOM     40  HE3 TRP     2     320.659 335.361 320.940  1.00  0.00           H  
ATOM     41  CD2 TRP     2     320.252 337.287 320.061  1.00  0.00           C  
ATOM     42  C   TRP     2     324.597 336.282 317.371  1.00  0.00           C  
ATOM     43  O   TRP     2     324.605 335.075 317.612  1.00  0.00           O  
ATOM     44  N   ASP     3     325.705 336.948 317.040  1.00  0.00           N  
ATOM     45  H   ASP     3     325.623 337.930 316.809  1.00  0.00           H  
ATOM     46  CA  ASP     3     327.044 336.336 316.945  1.00  0.00           C  
ATOM     47  HA  ASP     3     326.935 335.283 316.685  1.00  0.00           H  
ATOM     48  CB  ASP     3     327.832 337.005 315.804  1.00  0.00           C  
ATOM     49  HB2 ASP     3     328.014 338.047 316.076  1.00  0.00           H  
ATOM     50  HB3 ASP     3     328.801 336.512 315.709  1.00  0.00           H  
ATOM     51  CG  ASP     3     327.132 336.949 314.431  1.00  0.00           C  
ATOM     52  OD1 ASP     3     327.304 337.902 313.632  1.00  0.00           O  
ATOM     53  OD2 ASP     3     326.439 335.949 314.120  1.00  0.00           O  
ATOM     54  C   ASP     3     327.826 336.397 318.280  1.00  0.00           C  
ATOM     55  O   ASP     3     328.959 335.924 318.375  1.00  0.00           O  
ATOM     56  N   GLU     4     327.220 336.975 319.320  1.00  0.00           N  
ATOM     57  H   GLU     4     326.286 337.323 319.168  1.00  0.00           H  
ATOM     58  CA  GLU     4     327.763 337.100 320.679  1.00  0.00           C  
ATOM     59  HA  GLU     4     328.819 337.351 320.588  1.00  0.00           H  
ATOM     60  CB  GLU     4     327.038 338.272 321.371  1.00  0.00           C  
ATOM     61  HB2 GLU     4     327.260 339.190 320.828  1.00  0.00           H  
ATOM     62  HB3 GLU     4     325.964 338.096 321.286  1.00  0.00           H  
ATOM     63  CG  GLU     4     327.335 338.502 322.864  1.00  0.00           C  
ATOM     64  HG2 GLU     4     326.632 339.262 323.214  1.00  0.00           H  
ATOM     65  HG3 GLU     4     327.109 337.592 323.421  1.00  0.00           H  
ATOM     66  CD  GLU     4     328.776 338.972 323.176  1.00  0.00           C  
ATOM     67  OE1 GLU     4     328.952 339.775 324.126  1.00  0.00           O  
ATOM     68  OE2 GLU     4     329.744 338.559 322.491  1.00  0.00           O  
ATOM     69  C   GLU     4     327.660 335.800 321.501  1.00  0.00           C  
ATOM     70  O   GLU     4     326.649 335.094 321.454  1.00  0.00           O  
ATOM     71  N   ARG     5     328.714 335.482 322.267  1.00  0.00           N  
ATOM     72  H   ARG     5     329.498 336.124 322.255  1.00  0.00           H  
ATOM     73  CA  ARG     5     328.737 334.419 323.297  1.00  0.00           C  
ATOM     74  HA  ARG     5     327.971 333.684 323.039  1.00  0.00           H  
ATOM     75  CB  ARG     5     330.093 333.687 323.287  1.00  0.00           C  
ATOM     76  HB2 ARG     5     330.858 334.334 323.719  1.00  0.00           H  
ATOM     77  HB3 ARG     5     330.019 332.789 323.905  1.00  0.00           H  
ATOM     78  CG  ARG     5     330.537 333.284 321.864  1.00  0.00           C  
ATOM     79  HG2 ARG     5     330.753 334.185 321.289  1.00  0.00           H  
ATOM     80  HG3 ARG     5     331.467 332.726 321.920  1.00  0.00           H  
ATOM     81  CD  ARG     5     329.512 332.441 321.092  1.00  0.00           C  
ATOM     82  HD2 ARG     5     329.371 331.489 321.609  1.00  0.00           H  
ATOM     83  HD3 ARG     5     328.556 332.961 321.052  1.00  0.00           H  
ATOM     84  NE  ARG     5     330.009 332.189 319.733  1.00  0.00           N  
ATOM     85  HE  ARG     5     330.903 331.706 319.670  1.00  0.00           H  
ATOM     86  CZ  ARG     5     329.479 332.510 318.573  1.00  0.00           C  
ATOM     87  NH1 ARG     5     330.202 332.366 317.501  1.00  0.00           N  
ATOM     88 HH11 ARG     5     331.118 331.949 317.597  1.00  0.00           H  
ATOM     89 HH12 ARG     5     329.872 332.652 316.598  1.00  0.00           H  
ATOM     90  NH2 ARG     5     328.257 332.958 318.457  1.00  0.00           N  
ATOM     91 HH21 ARG     5     327.709 333.115 319.285  1.00  0.00           H  
ATOM     92 HH22 ARG     5     327.878 333.181 317.555  1.00  0.00           H  
ATOM     93  C   ARG     5     328.319 334.997 324.661  1.00  0.00           C  
ATOM     94  O   ARG     5     328.733 336.095 325.033  1.00  0.00           O  
ATOM     95  N   PHE     6     327.481 334.259 325.391  1.00  0.00           N  
ATOM     96  H   PHE     6     327.253 333.335 325.050  1.00  0.00           H  
ATOM     97  CA  PHE     6     326.705 334.745 326.548  1.00  0.00           C  
ATOM     98  HA  PHE     6     326.819 335.829 326.606  1.00  0.00           H  
ATOM     99  CB  PHE     6     325.206 334.503 326.244  1.00  0.00           C  
ATOM    100  HB2 PHE     6     324.611 334.637 327.148  1.00  0.00           H  
ATOM    101  HB3 PHE     6     324.881 335.275 325.545  1.00  0.00           H  
ATOM    102  CG  PHE     6     324.878 333.159 325.613  1.00  0.00           C  
ATOM    103  CD1 PHE     6     325.133 332.947 324.243  1.00  0.00           C  
ATOM    104  HD1 PHE     6     325.484 333.760 323.621  1.00  0.00           H  
ATOM    105  CE1 PHE     6     324.996 331.665 323.692  1.00  0.00           C  
ATOM    106  HE1 PHE     6     325.289 331.483 322.670  1.00  0.00           H  
ATOM    107  CZ  PHE     6     324.484 330.619 324.470  1.00  0.00           C  
ATOM    108  HZ  PHE     6     324.356 329.643 324.028  1.00  0.00           H  
ATOM    109  CE2 PHE     6     324.143 330.849 325.815  1.00  0.00           C  
ATOM    110  HE2 PHE     6     323.721 330.054 326.412  1.00  0.00           H  
ATOM    111  CD2 PHE     6     324.372 332.108 326.395  1.00  0.00           C  
ATOM    112  HD2 PHE     6     324.150 332.269 327.440  1.00  0.00           H  
ATOM    113  C   PHE     6     327.161 334.250 327.939  1.00  0.00           C  
ATOM    114  O   PHE     6     326.483 334.520 328.931  1.00  0.00           O  
ATOM    115  N   SER     7     328.316 333.576 328.041  1.00  0.00           N  
ATOM    116  H   SER     7     328.827 333.410 327.186  1.00  0.00           H  
ATOM    117  CA  SER     7     329.022 333.269 329.306  1.00  0.00           C  
ATOM    118  HA  SER     7     329.821 332.572 329.048  1.00  0.00           H  
ATOM    119  CB  SER     7     329.734 334.516 329.860  1.00  0.00           C  
ATOM    120  HB2 SER     7     329.004 335.304 330.056  1.00  0.00           H  
ATOM    121  HB3 SER     7     330.236 334.258 330.795  1.00  0.00           H  
ATOM    122  OG  SER     7     330.698 334.984 328.926  1.00  0.00           O  
ATOM    123  HG  SER     7     331.186 335.733 329.328  1.00  0.00           H  
ATOM    124  C   SER     7     328.191 332.531 330.377  1.00  0.00           C  
ATOM    125  O   SER     7     328.176 331.301 330.389  1.00  0.00           O  
ATOM    126  N   GLN     8     327.586 333.264 331.325  1.00  0.00           N  
ATOM    127  H   GLN     8     327.621 334.267 331.215  1.00  0.00           H  
ATOM    128  CA  GLN     8     326.891 332.759 332.524  1.00  0.00           C  
ATOM    129  HA  GLN     8     327.649 332.334 333.183  1.00  0.00           H  
ATOM    130  CB  GLN     8     326.254 333.945 333.282  1.00  0.00           C  
ATOM    131  HB2 GLN     8     325.804 333.573 334.204  1.00  0.00           H  
ATOM    132  HB3 GLN     8     327.060 334.626 333.562  1.00  0.00           H  
ATOM    133  CG  GLN     8     325.188 334.747 332.502  1.00  0.00           C  
ATOM    134  HG2 GLN     8     325.539 334.926 331.487  1.00  0.00           H  
ATOM    135  HG3 GLN     8     324.264 334.172 332.441  1.00  0.00           H  
ATOM    136  CD  GLN     8     324.874 336.109 333.132  1.00  0.00           C  
ATOM    137  OE1 GLN     8     324.982 336.329 334.334  1.00  0.00           O  
ATOM    138  NE2 GLN     8     324.465 337.087 332.347  1.00  0.00           N  
ATOM    139 HE21 GLN     8     324.265 337.987 332.761  1.00  0.00           H  
ATOM    140 HE22 GLN     8     324.370 336.941 331.352  1.00  0.00           H  
ATOM    141  C   GLN     8     325.870 331.632 332.252  1.00  0.00           C  
ATOM    142  O   GLN     8     325.823 330.666 333.020  1.00  0.00           O  
ATOM    143  N   SER     9     325.086 331.756 331.173  1.00  0.00           N  
ATOM    144  H   SER     9     325.222 332.590 330.619  1.00  0.00           H  
ATOM    145  CA  SER     9     324.140 330.757 330.640  1.00  0.00           C  
ATOM    146  HA  SER     9     323.345 331.342 330.179  1.00  0.00           H  
ATOM    147  CB  SER     9     324.777 329.968 329.474  1.00  0.00           C  
ATOM    148  HB2 SER     9     323.988 329.430 328.945  1.00  0.00           H  
ATOM    149  HB3 SER     9     325.232 330.673 328.777  1.00  0.00           H  
ATOM    150  OG  SER     9     325.763 329.041 329.902  1.00  0.00           O  
ATOM    151  HG  SER     9     326.160 328.605 329.122  1.00  0.00           H  
ATOM    152  C   SER     9     323.402 329.890 331.696  1.00  0.00           C  
ATOM    153  O   SER     9     322.705 330.437 332.552  1.00  0.00           O  
ATOM    154  N   GLU    10     323.527 328.560 331.573  1.00  0.00           N  
ATOM    155  H   GLU    10     324.185 328.301 330.847  1.00  0.00           H  
ATOM    156  CA  GLU    10     322.824 327.404 332.168  1.00  0.00           C  
ATOM    157  HA  GLU    10     323.583 326.699 332.510  1.00  0.00           H  
ATOM    158  CB  GLU    10     321.932 327.754 333.387  1.00  0.00           C  
ATOM    159  HB2 GLU    10     322.499 328.373 334.083  1.00  0.00           H  
ATOM    160  HB3 GLU    10     321.074 328.326 333.035  1.00  0.00           H  
ATOM    161  CG  GLU    10     321.428 326.533 334.180  1.00  0.00           C  
ATOM    162  HG2 GLU    10     321.275 325.685 333.511  1.00  0.00           H  
ATOM    163  HG3 GLU    10     322.200 326.232 334.892  1.00  0.00           H  
ATOM    164  CD  GLU    10     320.111 326.840 334.927  1.00  0.00           C  
ATOM    165  OE1 GLU    10     319.099 326.137 334.682  1.00  0.00           O  
ATOM    166  OE2 GLU    10     320.076 327.785 335.752  1.00  0.00           O  
ATOM    167  C   GLU    10     322.098 326.740 330.974  1.00  0.00           C  
ATOM    168  O   GLU    10     322.721 326.559 329.930  1.00  0.00           O  
ATOM    169  N   TYR    11     320.827 326.328 331.094  1.00  0.00           N  
ATOM    170  H   TYR    11     320.389 326.428 331.998  1.00  0.00           H  
ATOM    171  CA  TYR    11     319.939 325.992 329.961  1.00  0.00           C  
ATOM    172  HA  TYR    11     318.936 325.852 330.366  1.00  0.00           H  
ATOM    173  CB  TYR    11     319.876 327.193 328.988  1.00  0.00           C  
ATOM    174  HB2 TYR    11     320.728 327.107 328.317  1.00  0.00           H  
ATOM    175  HB3 TYR    11     318.972 327.099 328.393  1.00  0.00           H  
ATOM    176  CG  TYR    11     319.930 328.600 329.573  1.00  0.00           C  
ATOM    177  CD1 TYR    11     319.318 328.902 330.807  1.00  0.00           C  
ATOM    178  HD1 TYR    11     318.759 328.145 331.333  1.00  0.00           H  
ATOM    179  CE1 TYR    11     319.465 330.178 331.383  1.00  0.00           C  
ATOM    180  HE1 TYR    11     319.021 330.392 332.345  1.00  0.00           H  
ATOM    181  CZ  TYR    11     320.177 331.184 330.698  1.00  0.00           C  
ATOM    182  OH  TYR    11     320.314 332.427 331.239  1.00  0.00           O  
ATOM    183  HH  TYR    11     320.037 332.459 332.172  1.00  0.00           H  
ATOM    184  CE2 TYR    11     320.765 330.892 329.449  1.00  0.00           C  
ATOM    185  HE2 TYR    11     321.322 331.661 328.939  1.00  0.00           H  
ATOM    186  CD2 TYR    11     320.652 329.603 328.895  1.00  0.00           C  
ATOM    187  HD2 TYR    11     321.135 329.383 327.951  1.00  0.00           H  
ATOM    188  C   TYR    11     320.276 324.680 329.216  1.00  0.00           C  
ATOM    189  O   TYR    11     319.720 324.403 328.151  1.00  0.00           O  
ATOM    190  N   VAL    12     321.188 323.882 329.769  1.00  0.00           N  
ATOM    191  H   VAL    12     321.568 324.176 330.656  1.00  0.00           H  
ATOM    192  CA  VAL    12     321.791 322.693 329.148  1.00  0.00           C  
ATOM    193  HA  VAL    12     321.813 322.849 328.068  1.00  0.00           H  
ATOM    194  CB  VAL    12     323.245 322.511 329.619  1.00  0.00           C  
ATOM    195  HB  VAL    12     323.529 321.511 329.335  1.00  0.00           H  
ATOM    196  CG1 VAL    12     324.221 323.454 328.907  1.00  0.00           C  
ATOM    197 HG11 VAL    12     324.031 324.485 329.198  1.00  0.00           H  
ATOM    198 HG12 VAL    12     325.244 323.192 329.181  1.00  0.00           H  
ATOM    199 HG13 VAL    12     324.115 323.356 327.826  1.00  0.00           H  
ATOM    200  CG2 VAL    12     323.437 322.650 331.135  1.00  0.00           C  
ATOM    201 HG21 VAL    12     322.707 322.034 331.660  1.00  0.00           H  
ATOM    202 HG22 VAL    12     324.435 322.304 331.406  1.00  0.00           H  
ATOM    203 HG23 VAL    12     323.330 323.688 331.448  1.00  0.00           H  
ATOM    204  C   VAL    12     320.993 321.398 329.392  1.00  0.00           C  
ATOM    205  O   VAL    12     320.277 321.258 330.383  1.00  0.00           O  
ATOM    206  N   TYR    13     321.119 320.447 328.460  1.00  0.00           N  
ATOM    207  H   TYR    13     321.714 320.649 327.668  1.00  0.00           H  
ATOM    208  CA  TYR    13     320.612 319.070 328.555  1.00  0.00           C  
ATOM    209  HA  TYR    13     319.569 319.114 328.857  1.00  0.00           H  
ATOM    210  CB  TYR    13     320.700 318.445 327.150  1.00  0.00           C  
ATOM    211  HB2 TYR    13     320.572 319.233 326.410  1.00  0.00           H  
ATOM    212  HB3 TYR    13     321.697 318.026 327.000  1.00  0.00           H  
ATOM    213  CG  TYR    13     319.638 317.429 326.782  1.00  0.00           C  
ATOM    214  CD1 TYR    13     318.288 317.807 326.806  1.00  0.00           C  
ATOM    215  HD1 TYR    13     318.024 318.781 327.176  1.00  0.00           H  
ATOM    216  CE1 TYR    13     317.293 316.938 326.315  1.00  0.00           C  
ATOM    217  HE1 TYR    13     316.255 317.226 326.338  1.00  0.00           H  
ATOM    218  CZ  TYR    13     317.658 315.698 325.757  1.00  0.00           C  
ATOM    219  OH  TYR    13     316.711 314.871 325.241  1.00  0.00           O  
ATOM    220  HH  TYR    13     315.828 315.097 325.588  1.00  0.00           H  
ATOM    221  CE2 TYR    13     319.015 315.323 325.723  1.00  0.00           C  
ATOM    222  HE2 TYR    13     319.278 314.379 325.276  1.00  0.00           H  
ATOM    223  CD2 TYR    13     320.001 316.180 326.258  1.00  0.00           C  
ATOM    224  HD2 TYR    13     321.044 315.911 326.237  1.00  0.00           H  
ATOM    225  C   TYR    13     321.376 318.242 329.610  1.00  0.00           C  
ATOM    226  O   TYR    13     322.438 318.646 330.077  1.00  0.00           O  
ATOM    227  N   GLY    14     320.868 317.079 330.020  1.00  0.00           N  
ATOM    228  H   GLY    14     319.936 316.821 329.714  1.00  0.00           H  
ATOM    229  CA  GLY    14     321.560 316.171 330.950  1.00  0.00           C  
ATOM    230  HA2 GLY    14     321.165 315.163 330.821  1.00  0.00           H  
ATOM    231  HA3 GLY    14     322.622 316.148 330.707  1.00  0.00           H  
ATOM    232  C   GLY    14     321.424 316.567 332.430  1.00  0.00           C  
ATOM    233  O   GLY    14     321.082 315.733 333.270  1.00  0.00           O  
ATOM    234  N   THR    15     321.709 317.832 332.750  1.00  0.00           N  
ATOM    235  H   THR    15     322.026 318.437 331.999  1.00  0.00           H  
ATOM    236  CA  THR    15     321.639 318.453 334.086  1.00  0.00           C  
ATOM    237  HA  THR    15     321.559 317.668 334.837  1.00  0.00           H  
ATOM    238  CB  THR    15     322.919 319.254 334.407  1.00  0.00           C  
ATOM    239  HB  THR    15     322.684 320.017 335.151  1.00  0.00           H  
ATOM    240  CG2 THR    15     323.998 318.342 334.995  1.00  0.00           C  
ATOM    241 HG21 THR    15     324.239 317.542 334.294  1.00  0.00           H  
ATOM    242 HG22 THR    15     324.896 318.922 335.211  1.00  0.00           H  
ATOM    243 HG23 THR    15     323.637 317.908 335.928  1.00  0.00           H  
ATOM    244  OG1 THR    15     323.463 319.879 333.260  1.00  0.00           O  
ATOM    245  HG1 THR    15     324.269 320.355 333.527  1.00  0.00           H  
ATOM    246  C   THR    15     320.384 319.329 334.212  1.00  0.00           C  
ATOM    247  O   THR    15     320.338 320.450 333.713  1.00  0.00           O  
ATOM    248  N   GLU    16     319.368 318.767 334.884  1.00  0.00           N  
ATOM    249  H   GLU    16     319.565 317.846 335.252  1.00  0.00           H  
ATOM    250  CA  GLU    16     317.956 319.183 335.034  1.00  0.00           C  
ATOM    251  HA  GLU    16     317.646 318.783 336.000  1.00  0.00           H  
ATOM    252  CB  GLU    16     317.696 320.703 335.157  1.00  0.00           C  
ATOM    253  HB2 GLU    16     318.083 321.246 334.300  1.00  0.00           H  
ATOM    254  HB3 GLU    16     316.620 320.855 335.165  1.00  0.00           H  
ATOM    255  CG  GLU    16     318.278 321.345 336.426  1.00  0.00           C  
ATOM    256  HG2 GLU    16     319.360 321.195 336.433  1.00  0.00           H  
ATOM    257  HG3 GLU    16     318.098 322.421 336.374  1.00  0.00           H  
ATOM    258  CD  GLU    16     317.658 320.801 337.733  1.00  0.00           C  
ATOM    259  OE1 GLU    16     318.399 320.650 338.736  1.00  0.00           O  
ATOM    260  OE2 GLU    16     316.434 320.526 337.781  1.00  0.00           O  
ATOM    261  C   GLU    16     317.052 318.419 334.038  1.00  0.00           C  
ATOM    262  O   GLU    16     316.532 317.374 334.447  1.00  0.00           O  
ATOM    263  N   PRO    17     316.867 318.811 332.756  1.00  0.00           N  
ATOM    264  CD  PRO    17     317.279 320.051 332.112  1.00  0.00           C  
ATOM    265  HD2 PRO    17     318.341 320.237 332.247  1.00  0.00           H  
ATOM    266  HD3 PRO    17     316.691 320.876 332.513  1.00  0.00           H  
ATOM    267  CG  PRO    17     316.977 319.894 330.624  1.00  0.00           C  
ATOM    268  HG2 PRO    17     317.859 319.514 330.114  1.00  0.00           H  
ATOM    269  HG3 PRO    17     316.655 320.834 330.177  1.00  0.00           H  
ATOM    270  CB  PRO    17     315.872 318.842 330.586  1.00  0.00           C  
ATOM    271  HB2 PRO    17     315.885 318.290 329.647  1.00  0.00           H  
ATOM    272  HB3 PRO    17     314.904 319.323 330.732  1.00  0.00           H  
ATOM    273  CA  PRO    17     316.191 317.947 331.787  1.00  0.00           C  
ATOM    274  HA  PRO    17     315.261 317.583 332.218  1.00  0.00           H  
ATOM    275  C   PRO    17     317.087 316.752 331.410  1.00  0.00           C  
ATOM    276  O   PRO    17     318.252 316.930 331.059  1.00  0.00           O  
ATOM    277  N   ASN    18     316.552 315.529 331.479  1.00  0.00           N  
ATOM    278  H   ASN    18     315.596 315.433 331.783  1.00  0.00           H  
ATOM    279  CA  ASN    18     317.293 314.294 331.182  1.00  0.00           C  
ATOM    280  HA  ASN    18     318.226 314.330 331.749  1.00  0.00           H  
ATOM    281  CB  ASN    18     316.484 313.075 331.686  1.00  0.00           C  
ATOM    282  HB2 ASN    18     317.170 312.234 331.797  1.00  0.00           H  
ATOM    283  HB3 ASN    18     316.075 313.279 332.676  1.00  0.00           H  
ATOM    284  CG  ASN    18     315.339 312.645 330.770  1.00  0.00           C  
ATOM    285  OD1 ASN    18     314.512 313.437 330.343  1.00  0.00           O  
ATOM    286  ND2 ASN    18     315.247 311.376 330.444  1.00  0.00           N  
ATOM    287 HD21 ASN    18     314.476 311.082 329.866  1.00  0.00           H  
ATOM    288 HD22 ASN    18     315.936 310.710 330.763  1.00  0.00           H  
ATOM    289  C   ASN    18     317.679 314.130 329.696  1.00  0.00           C  
ATOM    290  O   ASN    18     317.229 314.871 328.825  1.00  0.00           O  
ATOM    291  N   ASP    19     318.495 313.113 329.418  1.00  0.00           N  
ATOM    292  H   ASP    19     318.832 312.545 330.182  1.00  0.00           H  
ATOM    293  CA  ASP    19     318.756 312.592 328.073  1.00  0.00           C  
ATOM    294  HA  ASP    19     318.139 313.130 327.351  1.00  0.00           H  
ATOM    295  CB  ASP    19     320.231 312.764 327.667  1.00  0.00           C  
ATOM    296  HB2 ASP    19     320.272 312.812 326.578  1.00  0.00           H  
ATOM    297  HB3 ASP    19     320.619 313.710 328.049  1.00  0.00           H  
ATOM    298  CG  ASP    19     321.121 311.593 328.128  1.00  0.00           C  
ATOM    299  OD1 ASP    19     321.699 310.921 327.241  1.00  0.00           O  
ATOM    300  OD2 ASP    19     321.193 311.322 329.349  1.00  0.00           O  
ATOM    301  C   ASP    19     318.356 311.102 328.024  1.00  0.00           C  
ATOM    302  O   ASP    19     318.128 310.462 329.056  1.00  0.00           O  
ATOM    303  N   PHE    20     318.287 310.544 326.815  1.00  0.00           N  
ATOM    304  H   PHE    20     318.377 311.143 326.005  1.00  0.00           H  
ATOM    305  CA  PHE    20     318.012 309.117 326.585  1.00  0.00           C  
ATOM    306  HA  PHE    20     318.568 308.534 327.321  1.00  0.00           H  
ATOM    307  CB  PHE    20     316.515 308.833 326.812  1.00  0.00           C  
ATOM    308  HB2 PHE    20     316.284 307.810 326.510  1.00  0.00           H  
ATOM    309  HB3 PHE    20     316.306 308.892 327.880  1.00  0.00           H  
ATOM    310  CG  PHE    20     315.588 309.793 326.097  1.00  0.00           C  
ATOM    311  CD1 PHE    20     315.206 311.004 326.711  1.00  0.00           C  
ATOM    312  HD1 PHE    20     315.554 311.241 327.704  1.00  0.00           H  
ATOM    313  CE1 PHE    20     314.398 311.923 326.024  1.00  0.00           C  
ATOM    314  HE1 PHE    20     314.125 312.859 326.489  1.00  0.00           H  
ATOM    315  CZ  PHE    20     313.960 311.630 324.725  1.00  0.00           C  
ATOM    316  HZ  PHE    20     313.339 312.334 324.192  1.00  0.00           H  
ATOM    317  CE2 PHE    20     314.340 310.421 324.119  1.00  0.00           C  
ATOM    318  HE2 PHE    20     314.019 310.193 323.124  1.00  0.00           H  
ATOM    319  CD2 PHE    20     315.150 309.501 324.798  1.00  0.00           C  
ATOM    320  HD2 PHE    20     315.441 308.578 324.316  1.00  0.00           H  
ATOM    321  C   PHE    20     318.546 308.664 325.214  1.00  0.00           C  
ATOM    322  O   PHE    20     317.976 307.800 324.541  1.00  0.00           O  
ATOM    323  N   LEU    21     319.671 309.255 324.790  1.00  0.00           N  
ATOM    324  H   LEU    21     320.149 309.869 325.438  1.00  0.00           H  
ATOM    325  CA  LEU    21     320.417 308.786 323.622  1.00  0.00           C  
ATOM    326  HA  LEU    21     319.690 308.750 322.810  1.00  0.00           H  
ATOM    327  CB  LEU    21     321.513 309.821 323.280  1.00  0.00           C  
ATOM    328  HB2 LEU    21     321.214 310.775 323.719  1.00  0.00           H  
ATOM    329  HB3 LEU    21     322.425 309.513 323.776  1.00  0.00           H  
ATOM    330  CG  LEU    21     321.821 310.126 321.801  1.00  0.00           C  
ATOM    331  HG  LEU    21     322.311 311.093 321.768  1.00  0.00           H  
ATOM    332  CD1 LEU    21     322.755 309.112 321.148  1.00  0.00           C  
ATOM    333 HD11 LEU    21     322.474 308.094 321.405  1.00  0.00           H  
ATOM    334 HD12 LEU    21     322.741 309.226 320.064  1.00  0.00           H  
ATOM    335 HD13 LEU    21     323.779 309.272 321.490  1.00  0.00           H  
ATOM    336  CD2 LEU    21     320.580 310.262 320.936  1.00  0.00           C  
ATOM    337 HD21 LEU    21     319.820 310.837 321.468  1.00  0.00           H  
ATOM    338 HD22 LEU    21     320.844 310.802 320.023  1.00  0.00           H  
ATOM    339 HD23 LEU    21     320.188 309.280 320.679  1.00  0.00           H  
ATOM    340  C   LEU    21     320.896 307.339 323.895  1.00  0.00           C  
ATOM    341  O   LEU    21     321.195 306.982 325.032  1.00  0.00           O  
ATOM    342  N   VAL    22     320.890 306.540 322.825  1.00  0.00           N  
ATOM    343  H   VAL    22     320.776 307.037 321.959  1.00  0.00           H  
ATOM    344  CA  VAL    22     320.973 305.061 322.665  1.00  0.00           C  
ATOM    345  HA  VAL    22     321.929 304.799 322.207  1.00  0.00           H  
ATOM    346  CB  VAL    22     320.826 304.242 323.982  1.00  0.00           C  
ATOM    347  HB  VAL    22     320.138 304.751 324.655  1.00  0.00           H  
ATOM    348  CG1 VAL    22     320.270 302.822 323.792  1.00  0.00           C  
ATOM    349 HG11 VAL    22     320.875 302.267 323.074  1.00  0.00           H  
ATOM    350 HG12 VAL    22     320.277 302.294 324.747  1.00  0.00           H  
ATOM    351 HG13 VAL    22     319.235 302.859 323.450  1.00  0.00           H  
ATOM    352  CG2 VAL    22     322.193 304.070 324.664  1.00  0.00           C  
ATOM    353 HG21 VAL    22     322.704 305.026 324.759  1.00  0.00           H  
ATOM    354 HG22 VAL    22     322.053 303.653 325.663  1.00  0.00           H  
ATOM    355 HG23 VAL    22     322.825 303.398 324.083  1.00  0.00           H  
ATOM    356  C   VAL    22     319.870 304.706 321.655  1.00  0.00           C  
ATOM    357  O   VAL    22     320.128 304.060 320.643  1.00  0.00           O  
ATOM    358  N   SER    23     318.673 305.280 321.852  1.00  0.00           N  
ATOM    359  H   SER    23     318.520 305.749 322.739  1.00  0.00           H  
ATOM    360  CA  SER    23     317.501 305.146 320.968  1.00  0.00           C  
ATOM    361  HA  SER    23     317.372 304.090 320.729  1.00  0.00           H  
ATOM    362  CB  SER    23     316.240 305.595 321.726  1.00  0.00           C  
ATOM    363  HB2 SER    23     316.343 306.639 322.029  1.00  0.00           H  
ATOM    364  HB3 SER    23     315.366 305.497 321.079  1.00  0.00           H  
ATOM    365  OG  SER    23     316.070 304.783 322.880  1.00  0.00           O  
ATOM    366  HG  SER    23     315.200 304.977 323.285  1.00  0.00           H  
ATOM    367  C   SER    23     317.613 305.884 319.621  1.00  0.00           C  
ATOM    368  O   SER    23     316.816 305.630 318.725  1.00  0.00           O  
ATOM    369  N   VAL    24     318.620 306.766 319.446  1.00  0.00           N  
ATOM    370  H   VAL    24     319.150 307.008 320.266  1.00  0.00           H  
ATOM    371  CA  VAL    24     318.942 307.413 318.148  1.00  0.00           C  
ATOM    372  HA  VAL    24     318.309 306.937 317.399  1.00  0.00           H  
ATOM    373  CB  VAL    24     318.595 308.912 318.168  1.00  0.00           C  
ATOM    374  HB  VAL    24     318.522 309.245 319.194  1.00  0.00           H  
ATOM    375  CG1 VAL    24     319.552 309.890 317.472  1.00  0.00           C  
ATOM    376 HG11 VAL    24     319.633 309.662 316.410  1.00  0.00           H  
ATOM    377 HG12 VAL    24     319.189 310.914 317.595  1.00  0.00           H  
ATOM    378 HG13 VAL    24     320.544 309.842 317.924  1.00  0.00           H  
ATOM    379  CG2 VAL    24     317.218 308.973 317.532  1.00  0.00           C  
ATOM    380 HG21 VAL    24     316.512 308.384 318.117  1.00  0.00           H  
ATOM    381 HG22 VAL    24     316.866 309.993 317.459  1.00  0.00           H  
ATOM    382 HG23 VAL    24     317.240 308.550 316.530  1.00  0.00           H  
ATOM    383  C   VAL    24     320.314 307.142 317.568  1.00  0.00           C  
ATOM    384  O   VAL    24     320.405 307.077 316.351  1.00  0.00           O  
ATOM    385  N   ALA    25     321.340 306.879 318.379  1.00  0.00           N  
ATOM    386  H   ALA    25     321.206 306.970 319.371  1.00  0.00           H  
ATOM    387  CA  ALA    25     322.667 306.444 317.920  1.00  0.00           C  
ATOM    388  HA  ALA    25     323.211 307.300 317.512  1.00  0.00           H  
ATOM    389  CB  ALA    25     323.412 305.896 319.137  1.00  0.00           C  
ATOM    390  HB1 ALA    25     322.864 305.060 319.576  1.00  0.00           H  
ATOM    391  HB2 ALA    25     324.392 305.537 318.821  1.00  0.00           H  
ATOM    392  HB3 ALA    25     323.542 306.670 319.891  1.00  0.00           H  
ATOM    393  C   ALA    25     322.605 305.347 316.840  1.00  0.00           C  
ATOM    394  O   ALA    25     323.412 305.331 315.916  1.00  0.00           O  
ATOM    395  N   ASN    26     321.632 304.440 316.986  1.00  0.00           N  
ATOM    396  H   ASN    26     321.076 304.505 317.828  1.00  0.00           H  
ATOM    397  CA  ASN    26     321.367 303.313 316.090  1.00  0.00           C  
ATOM    398  HA  ASN    26     322.321 302.885 315.775  1.00  0.00           H  
ATOM    399  CB  ASN    26     320.602 302.253 316.907  1.00  0.00           C  
ATOM    400  HB2 ASN    26     319.647 302.674 317.229  1.00  0.00           H  
ATOM    401  HB3 ASN    26     320.387 301.396 316.268  1.00  0.00           H  
ATOM    402  CG  ASN    26     321.344 301.741 318.142  1.00  0.00           C  
ATOM    403  OD1 ASN    26     322.526 301.976 318.361  1.00  0.00           O  
ATOM    404  ND2 ASN    26     320.666 301.015 318.999  1.00  0.00           N  
ATOM    405 HD21 ASN    26     321.138 300.691 319.830  1.00  0.00           H  
ATOM    406 HD22 ASN    26     319.693 300.803 318.836  1.00  0.00           H  
ATOM    407  C   ASN    26     320.599 303.693 314.802  1.00  0.00           C  
ATOM    408  O   ASN    26     320.723 303.007 313.785  1.00  0.00           O  
ATOM    409  N   GLN    27     319.791 304.761 314.836  1.00  0.00           N  
ATOM    410  H   GLN    27     319.776 305.312 315.685  1.00  0.00           H  
ATOM    411  CA  GLN    27     319.021 305.271 313.688  1.00  0.00           C  
ATOM    412  HA  GLN    27     318.671 304.420 313.102  1.00  0.00           H  
ATOM    413  CB  GLN    27     317.776 306.026 314.197  1.00  0.00           C  
ATOM    414  HB2 GLN    27     318.084 306.848 314.845  1.00  0.00           H  
ATOM    415  HB3 GLN    27     317.241 306.454 313.349  1.00  0.00           H  
ATOM    416  CG  GLN    27     316.823 305.093 314.980  1.00  0.00           C  
ATOM    417  HG2 GLN    27     317.346 304.677 315.841  1.00  0.00           H  
ATOM    418  HG3 GLN    27     315.993 305.672 315.380  1.00  0.00           H  
ATOM    419  CD  GLN    27     316.255 303.952 314.127  1.00  0.00           C  
ATOM    420  OE1 GLN    27     315.872 304.118 312.978  1.00  0.00           O  
ATOM    421  NE2 GLN    27     316.182 302.742 314.643  1.00  0.00           N  
ATOM    422 HE21 GLN    27     315.827 301.997 314.060  1.00  0.00           H  
ATOM    423 HE22 GLN    27     316.487 302.559 315.587  1.00  0.00           H  
ATOM    424  C   GLN    27     319.891 306.106 312.726  1.00  0.00           C  
ATOM    425  O   GLN    27     319.672 306.090 311.516  1.00  0.00           O  
ATOM    426  N   ILE    28     320.905 306.803 313.254  1.00  0.00           N  
ATOM    427  H   ILE    28     321.004 306.774 314.262  1.00  0.00           H  
ATOM    428  CA  ILE    28     321.988 307.451 312.479  1.00  0.00           C  
ATOM    429  HA  ILE    28     321.571 307.796 311.533  1.00  0.00           H  
ATOM    430  CB  ILE    28     322.636 308.655 313.235  1.00  0.00           C  
ATOM    431  HB  ILE    28     323.690 308.434 313.413  1.00  0.00           H  
ATOM    432  CG2 ILE    28     322.620 309.899 312.340  1.00  0.00           C  
ATOM    433 HG21 ILE    28     321.615 310.091 311.959  1.00  0.00           H  
ATOM    434 HG22 ILE    28     322.962 310.771 312.890  1.00  0.00           H  
ATOM    435 HG23 ILE    28     323.319 309.785 311.516  1.00  0.00           H  
ATOM    436  CG1 ILE    28     322.048 308.930 314.632  1.00  0.00           C  
ATOM    437 HG12 ILE    28     320.967 309.050 314.572  1.00  0.00           H  
ATOM    438 HG13 ILE    28     322.286 308.064 315.244  1.00  0.00           H  
ATOM    439  CD1 ILE    28     322.623 310.140 315.364  1.00  0.00           C  
ATOM    440 HD11 ILE    28     322.206 311.051 314.940  1.00  0.00           H  
ATOM    441 HD12 ILE    28     322.346 310.094 316.416  1.00  0.00           H  
ATOM    442 HD13 ILE    28     323.711 310.150 315.282  1.00  0.00           H  
ATOM    443  C   ILE    28     323.122 306.444 312.195  1.00  0.00           C  
ATOM    444  O   ILE    28     323.317 305.525 312.989  1.00  0.00           O  
ATOM    445  N   PRO    29     323.906 306.588 311.105  1.00  0.00           N  
ATOM    446  CD  PRO    29     323.688 307.373 309.901  1.00  0.00           C  
ATOM    447  HD2 PRO    29     323.244 308.343 310.091  1.00  0.00           H  
ATOM    448  HD3 PRO    29     323.054 306.794 309.230  1.00  0.00           H  
ATOM    449  CG  PRO    29     325.066 307.531 309.261  1.00  0.00           C  
ATOM    450  HG2 PRO    29     325.610 308.346 309.741  1.00  0.00           H  
ATOM    451  HG3 PRO    29     325.002 307.692 308.185  1.00  0.00           H  
ATOM    452  CB  PRO    29     325.713 306.188 309.601  1.00  0.00           C  
ATOM    453  HB2 PRO    29     326.802 306.243 309.570  1.00  0.00           H  
ATOM    454  HB3 PRO    29     325.350 305.426 308.909  1.00  0.00           H  
ATOM    455  CA  PRO    29     325.186 305.889 311.009  1.00  0.00           C  
ATOM    456  HA  PRO    29     325.059 304.815 311.145  1.00  0.00           H  
ATOM    457  C   PRO    29     326.116 306.464 312.092  1.00  0.00           C  
ATOM    458  O   PRO    29     326.151 307.678 312.296  1.00  0.00           O  
ATOM    459  N   GLN    30     326.854 305.613 312.808  1.00  0.00           N  
ATOM    460  H   GLN    30     326.778 304.626 312.609  1.00  0.00           H  
ATOM    461  CA  GLN    30     327.842 306.057 313.806  1.00  0.00           C  
ATOM    462  HA  GLN    30     327.412 306.913 314.329  1.00  0.00           H  
ATOM    463  CB  GLN    30     328.022 304.971 314.881  1.00  0.00           C  
ATOM    464  HB2 GLN    30     328.601 305.383 315.710  1.00  0.00           H  
ATOM    465  HB3 GLN    30     327.034 304.716 315.270  1.00  0.00           H  
ATOM    466  CG  GLN    30     328.709 303.691 314.380  1.00  0.00           C  
ATOM    467  HG2 GLN    30     328.185 303.326 313.496  1.00  0.00           H  
ATOM    468  HG3 GLN    30     329.738 303.914 314.095  1.00  0.00           H  
ATOM    469  CD  GLN    30     328.722 302.572 315.425  1.00  0.00           C  
ATOM    470  OE1 GLN    30     328.477 302.759 316.612  1.00  0.00           O  
ATOM    471  NE2 GLN    30     329.013 301.352 315.024  1.00  0.00           N  
ATOM    472 HE21 GLN    30     329.014 300.609 315.708  1.00  0.00           H  
ATOM    473 HE22 GLN    30     329.222 301.169 314.053  1.00  0.00           H  
ATOM    474  C   GLN    30     329.160 306.556 313.161  1.00  0.00           C  
ATOM    475  O   GLN    30     329.284 306.627 311.935  1.00  0.00           O  
ATOM    476  N   GLY    31     330.143 306.929 313.990  1.00  0.00           N  
ATOM    477  H   GLY    31     329.990 306.827 314.985  1.00  0.00           H  
ATOM    478  CA  GLY    31     331.421 307.532 313.579  1.00  0.00           C  
ATOM    479  HA2 GLY    31     332.243 306.918 313.947  1.00  0.00           H  
ATOM    480  HA3 GLY    31     331.505 307.581 312.492  1.00  0.00           H  
ATOM    481  C   GLY    31     331.571 308.940 314.156  1.00  0.00           C  
ATOM    482  O   GLY    31     332.015 309.100 315.292  1.00  0.00           O  
ATOM    483  N   LYS    32     331.148 309.960 313.399  1.00  0.00           N  
ATOM    484  H   LYS    32     330.789 309.732 312.478  1.00  0.00           H  
ATOM    485  CA  LYS    32     331.105 311.377 313.811  1.00  0.00           C  
ATOM    486  HA  LYS    32     331.169 311.450 314.895  1.00  0.00           H  
ATOM    487  CB  LYS    32     332.303 312.120 313.183  1.00  0.00           C  
ATOM    488  HB2 LYS    32     333.227 311.726 313.609  1.00  0.00           H  
ATOM    489  HB3 LYS    32     332.318 311.921 312.110  1.00  0.00           H  
ATOM    490  CG  LYS    32     332.257 313.645 313.399  1.00  0.00           C  
ATOM    491  HG2 LYS    32     331.317 314.055 313.030  1.00  0.00           H  
ATOM    492  HG3 LYS    32     332.333 313.865 314.460  1.00  0.00           H  
ATOM    493  CD  LYS    32     333.398 314.337 312.651  1.00  0.00           C  
ATOM    494  HD2 LYS    32     334.352 313.961 313.028  1.00  0.00           H  
ATOM    495  HD3 LYS    32     333.318 314.110 311.586  1.00  0.00           H  
ATOM    496  CE  LYS    32     333.313 315.855 312.863  1.00  0.00           C  
ATOM    497  HE2 LYS    32     332.322 316.209 312.551  1.00  0.00           H  
ATOM    498  HE3 LYS    32     333.400 316.048 313.939  1.00  0.00           H  
ATOM    499  NZ  LYS    32     334.389 316.558 312.096  1.00  0.00           N  
ATOM    500  HZ1 LYS    32     334.234 316.496 311.093  1.00  0.00           H  
ATOM    501  HZ2 LYS    32     334.462 317.542 312.334  1.00  0.00           H  
ATOM    502  HZ3 LYS    32     335.297 316.145 312.273  1.00  0.00           H  
ATOM    503  C   LYS    32     329.786 312.002 313.374  1.00  0.00           C  
ATOM    504  O   LYS    32     329.527 312.074 312.185  1.00  0.00           O  
ATOM    505  N   ILE    33     328.989 312.481 314.338  1.00  0.00           N  
ATOM    506  H   ILE    33     329.259 312.319 315.297  1.00  0.00           H  
ATOM    507  CA  ILE    33     327.715 313.169 314.103  1.00  0.00           C  
ATOM    508  HA  ILE    33     327.833 313.740 313.180  1.00  0.00           H  
ATOM    509  CB  ILE    33     326.552 312.158 313.890  1.00  0.00           C  
ATOM    510  HB  ILE    33     326.040 311.993 314.835  1.00  0.00           H  
ATOM    511  CG2 ILE    33     325.615 312.848 312.896  1.00  0.00           C  
ATOM    512 HG21 ILE    33     326.113 312.946 311.932  1.00  0.00           H  
ATOM    513 HG22 ILE    33     324.710 312.257 312.775  1.00  0.00           H  
ATOM    514 HG23 ILE    33     325.361 313.848 313.250  1.00  0.00           H  
ATOM    515  CG1 ILE    33     326.829 310.748 313.319  1.00  0.00           C  
ATOM    516 HG12 ILE    33     325.884 310.310 312.995  1.00  0.00           H  
ATOM    517 HG13 ILE    33     327.449 310.814 312.429  1.00  0.00           H  
ATOM    518  CD1 ILE    33     327.440 309.755 314.318  1.00  0.00           C  
ATOM    519 HD11 ILE    33     326.645 309.279 314.891  1.00  0.00           H  
ATOM    520 HD12 ILE    33     327.985 308.998 313.762  1.00  0.00           H  
ATOM    521 HD13 ILE    33     328.131 310.230 315.007  1.00  0.00           H  
ATOM    522  C   ILE    33     327.396 314.186 315.231  1.00  0.00           C  
ATOM    523  O   ILE    33     326.883 313.835 316.277  1.00  0.00           O  
ATOM    524  N   LEU    34     327.776 315.457 315.018  1.00  0.00           N  
ATOM    525  H   LEU    34     328.244 315.614 314.138  1.00  0.00           H  
ATOM    526  CA  LEU    34     327.618 316.644 315.898  1.00  0.00           C  
ATOM    527  HA  LEU    34     328.117 316.403 316.828  1.00  0.00           H  
ATOM    528  CB  LEU    34     328.439 317.759 315.177  1.00  0.00           C  
ATOM    529  HB2 LEU    34     329.420 317.342 314.941  1.00  0.00           H  
ATOM    530  HB3 LEU    34     327.943 317.988 314.237  1.00  0.00           H  
ATOM    531  CG  LEU    34     328.679 319.115 315.848  1.00  0.00           C  
ATOM    532  HG  LEU    34     327.771 319.692 315.787  1.00  0.00           H  
ATOM    533  CD1 LEU    34     329.069 318.949 317.284  1.00  0.00           C  
ATOM    534 HD11 LEU    34     330.089 318.603 317.298  1.00  0.00           H  
ATOM    535 HD12 LEU    34     329.017 319.910 317.805  1.00  0.00           H  
ATOM    536 HD13 LEU    34     328.463 318.212 317.773  1.00  0.00           H  
ATOM    537  CD2 LEU    34     329.847 319.930 315.289  1.00  0.00           C  
ATOM    538 HD21 LEU    34     329.493 320.674 314.585  1.00  0.00           H  
ATOM    539 HD22 LEU    34     330.379 320.471 316.075  1.00  0.00           H  
ATOM    540 HD23 LEU    34     330.575 319.274 314.807  1.00  0.00           H  
ATOM    541  C   LEU    34     326.154 317.047 316.296  1.00  0.00           C  
ATOM    542  O   LEU    34     325.181 316.463 315.857  1.00  0.00           O  
ATOM    543  N   CYS    35     325.952 318.071 317.146  1.00  0.00           N  
ATOM    544  H   CYS    35     326.750 318.478 317.600  1.00  0.00           H  
ATOM    545  CA  CYS    35     324.624 318.692 317.381  1.00  0.00           C  
ATOM    546  HA  CYS    35     323.883 317.899 317.465  1.00  0.00           H  
ATOM    547  CB  CYS    35     324.678 319.505 318.710  1.00  0.00           C  
ATOM    548  HB2 CYS    35     324.627 318.824 319.558  1.00  0.00           H  
ATOM    549  HB3 CYS    35     325.602 320.057 318.802  1.00  0.00           H  
ATOM    550  SG  CYS    35     323.383 320.754 318.911  1.00  0.00           S  
ATOM    551  HG  CYS    35     323.686 321.147 320.166  1.00  0.00           H  
ATOM    552  C   CYS    35     324.162 319.570 316.198  1.00  0.00           C  
ATOM    553  O   CYS    35     322.982 319.693 315.898  1.00  0.00           O  
ATOM    554  N   LEU    36     325.170 320.104 315.498  1.00  0.00           N  
ATOM    555  H   LEU    36     326.083 319.816 315.785  1.00  0.00           H  
ATOM    556  CA  LEU    36     325.125 321.160 314.506  1.00  0.00           C  
ATOM    557  HA  LEU    36     324.084 321.333 314.219  1.00  0.00           H  
ATOM    558  CB  LEU    36     325.646 322.475 315.158  1.00  0.00           C  
ATOM    559  HB2 LEU    36     325.737 323.198 314.353  1.00  0.00           H  
ATOM    560  HB3 LEU    36     324.855 322.847 315.812  1.00  0.00           H  
ATOM    561  CG  LEU    36     326.956 322.492 315.995  1.00  0.00           C  
ATOM    562  HG  LEU    36     327.738 321.960 315.467  1.00  0.00           H  
ATOM    563  CD1 LEU    36     327.471 323.911 316.235  1.00  0.00           C  
ATOM    564 HD11 LEU    36     326.639 324.611 316.331  1.00  0.00           H  
ATOM    565 HD12 LEU    36     328.104 323.985 317.115  1.00  0.00           H  
ATOM    566 HD13 LEU    36     328.120 324.214 315.423  1.00  0.00           H  
ATOM    567  CD2 LEU    36     326.795 321.853 317.373  1.00  0.00           C  
ATOM    568 HD21 LEU    36     325.872 322.203 317.844  1.00  0.00           H  
ATOM    569 HD22 LEU    36     326.760 320.783 317.286  1.00  0.00           H  
ATOM    570 HD23 LEU    36     327.652 322.059 318.013  1.00  0.00           H  
ATOM    571  C   LEU    36     325.841 320.706 313.216  1.00  0.00           C  
ATOM    572  O   LEU    36     325.192 320.239 312.297  1.00  0.00           O  
ATOM    573  N   ALA    37     327.182 320.805 313.151  1.00  0.00           N  
ATOM    574  H   ALA    37     327.669 321.230 313.918  1.00  0.00           H  
ATOM    575  CA  ALA    37     327.941 320.543 311.920  1.00  0.00           C  
ATOM    576  HA  ALA    37     327.435 319.756 311.359  1.00  0.00           H  
ATOM    577  CB  ALA    37     327.869 321.817 311.093  1.00  0.00           C  
ATOM    578  HB1 ALA    37     328.311 322.658 311.632  1.00  0.00           H  
ATOM    579  HB2 ALA    37     328.369 321.669 310.134  1.00  0.00           H  
ATOM    580  HB3 ALA    37     326.814 322.031 310.918  1.00  0.00           H  
ATOM    581  C   ALA    37     329.374 320.026 312.143  1.00  0.00           C  
ATOM    582  O   ALA    37     329.533 318.863 312.496  1.00  0.00           O  
ATOM    583  N   GLU    38     330.424 320.837 311.963  1.00  0.00           N  
ATOM    584  H   GLU    38     330.274 321.797 311.668  1.00  0.00           H  
ATOM    585  CA  GLU    38     331.823 320.378 312.072  1.00  0.00           C  
ATOM    586  HA  GLU    38     331.885 319.735 312.953  1.00  0.00           H  
ATOM    587  CB  GLU    38     332.188 319.519 310.852  1.00  0.00           C  
ATOM    588  HB2 GLU    38     333.157 319.056 311.015  1.00  0.00           H  
ATOM    589  HB3 GLU    38     331.485 318.696 310.797  1.00  0.00           H  
ATOM    590  CG  GLU    38     332.175 320.281 309.514  1.00  0.00           C  
ATOM    591  HG2 GLU    38     331.873 319.572 308.753  1.00  0.00           H  
ATOM    592  HG3 GLU    38     331.407 321.059 309.533  1.00  0.00           H  
ATOM    593  CD  GLU    38     333.541 320.871 309.092  1.00  0.00           C  
ATOM    594  OE1 GLU    38     333.563 321.937 308.430  1.00  0.00           O  
ATOM    595  OE2 GLU    38     334.602 320.263 309.377  1.00  0.00           O  
ATOM    596  C   GLU    38     332.889 321.475 312.242  1.00  0.00           C  
ATOM    597  O   GLU    38     332.719 322.624 311.833  1.00  0.00           O  
ATOM    598  N   GLY    39     334.003 321.061 312.850  1.00  0.00           N  
ATOM    599  H   GLY    39     334.041 320.095 313.144  1.00  0.00           H  
ATOM    600  CA  GLY    39     335.284 321.761 312.966  1.00  0.00           C  
ATOM    601  HA2 GLY    39     335.588 322.142 311.989  1.00  0.00           H  
ATOM    602  HA3 GLY    39     335.199 322.595 313.665  1.00  0.00           H  
ATOM    603  C   GLY    39     336.350 320.770 313.458  1.00  0.00           C  
ATOM    604  O   GLY    39     336.233 319.562 313.226  1.00  0.00           O  
ATOM    605  N   GLU    40     337.365 321.257 314.165  1.00  0.00           N  
ATOM    606  H   GLU    40     337.427 322.269 314.277  1.00  0.00           H  
ATOM    607  CA  GLU    40     338.386 320.456 314.863  1.00  0.00           C  
ATOM    608  HA  GLU    40     338.853 319.803 314.127  1.00  0.00           H  
ATOM    609  CB  GLU    40     339.470 321.399 315.424  1.00  0.00           C  
ATOM    610  HB2 GLU    40     339.046 322.038 316.200  1.00  0.00           H  
ATOM    611  HB3 GLU    40     340.235 320.780 315.894  1.00  0.00           H  
ATOM    612  CG  GLU    40     340.168 322.264 314.355  1.00  0.00           C  
ATOM    613  HG2 GLU    40     341.212 322.377 314.659  1.00  0.00           H  
ATOM    614  HG3 GLU    40     340.173 321.729 313.404  1.00  0.00           H  
ATOM    615  CD  GLU    40     339.563 323.674 314.148  1.00  0.00           C  
ATOM    616  OE1 GLU    40     340.322 324.597 313.759  1.00  0.00           O  
ATOM    617  OE2 GLU    40     338.339 323.881 314.339  1.00  0.00           O  
ATOM    618  C   GLU    40     337.809 319.538 315.969  1.00  0.00           C  
ATOM    619  O   GLU    40     336.699 319.762 316.444  1.00  0.00           O  
ATOM    620  N   GLY    41     338.553 318.504 316.403  1.00  0.00           N  
ATOM    621  H   GLY    41     339.502 318.431 316.062  1.00  0.00           H  
ATOM    622  CA  GLY    41     338.116 317.532 317.435  1.00  0.00           C  
ATOM    623  HA2 GLY    41     338.975 317.244 318.040  1.00  0.00           H  
ATOM    624  HA3 GLY    41     337.399 318.010 318.104  1.00  0.00           H  
ATOM    625  C   GLY    41     337.467 316.248 316.885  1.00  0.00           C  
ATOM    626  O   GLY    41     336.460 315.783 317.418  1.00  0.00           O  
ATOM    627  N   ARG    42     338.021 315.681 315.800  1.00  0.00           N  
ATOM    628  H   ARG    42     338.908 316.060 315.499  1.00  0.00           H  
ATOM    629  CA  ARG    42     337.397 314.615 314.976  1.00  0.00           C  
ATOM    630  HA  ARG    42     336.321 314.814 314.950  1.00  0.00           H  
ATOM    631  CB  ARG    42     337.917 314.665 313.521  1.00  0.00           C  
ATOM    632  HB2 ARG    42     338.875 314.145 313.462  1.00  0.00           H  
ATOM    633  HB3 ARG    42     337.217 314.095 312.906  1.00  0.00           H  
ATOM    634  CG  ARG    42     338.065 316.060 312.886  1.00  0.00           C  
ATOM    635  HG2 ARG    42     337.844 315.972 311.822  1.00  0.00           H  
ATOM    636  HG3 ARG    42     337.356 316.757 313.335  1.00  0.00           H  
ATOM    637  CD  ARG    42     339.490 316.612 313.023  1.00  0.00           C  
ATOM    638  HD2 ARG    42     339.708 316.785 314.076  1.00  0.00           H  
ATOM    639  HD3 ARG    42     340.193 315.869 312.638  1.00  0.00           H  
ATOM    640  NE  ARG    42     339.655 317.863 312.259  1.00  0.00           N  
ATOM    641  HE  ARG    42     338.960 318.062 311.554  1.00  0.00           H  
ATOM    642  CZ  ARG    42     340.670 318.707 312.328  1.00  0.00           C  
ATOM    643  NH1 ARG    42     340.722 319.730 311.530  1.00  0.00           N  
ATOM    644 HH11 ARG    42     340.012 319.863 310.827  1.00  0.00           H  
ATOM    645 HH12 ARG    42     341.501 320.368 311.567  1.00  0.00           H  
ATOM    646  NH2 ARG    42     341.632 318.568 313.196  1.00  0.00           N  
ATOM    647 HH21 ARG    42     341.662 317.753 313.784  1.00  0.00           H  
ATOM    648 HH22 ARG    42     342.392 319.229 313.231  1.00  0.00           H  
ATOM    649  C   ARG    42     337.527 313.166 315.475  1.00  0.00           C  
ATOM    650  O   ARG    42     336.762 312.317 315.025  1.00  0.00           O  
ATOM    651  N   ASN    43     338.471 312.868 316.371  1.00  0.00           N  
ATOM    652  H   ASN    43     339.091 313.611 316.662  1.00  0.00           H  
ATOM    653  CA  ASN    43     338.720 311.497 316.866  1.00  0.00           C  
ATOM    654  HA  ASN    43     338.198 310.786 316.223  1.00  0.00           H  
ATOM    655  CB  ASN    43     340.226 311.174 316.742  1.00  0.00           C  
ATOM    656  HB2 ASN    43     340.816 311.995 317.149  1.00  0.00           H  
ATOM    657  HB3 ASN    43     340.453 310.282 317.327  1.00  0.00           H  
ATOM    658  CG  ASN    43     340.678 310.890 315.310  1.00  0.00           C  
ATOM    659  OD1 ASN    43     339.904 310.809 314.365  1.00  0.00           O  
ATOM    660  ND2 ASN    43     341.962 310.703 315.098  1.00  0.00           N  
ATOM    661 HD21 ASN    43     342.265 310.486 314.160  1.00  0.00           H  
ATOM    662 HD22 ASN    43     342.620 310.753 315.862  1.00  0.00           H  
ATOM    663  C   ASN    43     338.136 311.213 318.269  1.00  0.00           C  
ATOM    664  O   ASN    43     338.212 310.078 318.746  1.00  0.00           O  
ATOM    665  N   ALA    44     337.513 312.205 318.916  1.00  0.00           N  
ATOM    666  H   ALA    44     337.502 313.120 318.486  1.00  0.00           H  
ATOM    667  CA  ALA    44     336.725 312.018 320.141  1.00  0.00           C  
ATOM    668  HA  ALA    44     337.296 311.413 320.849  1.00  0.00           H  
ATOM    669  CB  ALA    44     336.490 313.398 320.769  1.00  0.00           C  
ATOM    670  HB1 ALA    44     335.976 314.061 320.070  1.00  0.00           H  
ATOM    671  HB2 ALA    44     335.880 313.293 321.664  1.00  0.00           H  
ATOM    672  HB3 ALA    44     337.446 313.843 321.047  1.00  0.00           H  
ATOM    673  C   ALA    44     335.405 311.274 319.845  1.00  0.00           C  
ATOM    674  O   ALA    44     335.136 310.212 320.394  1.00  0.00           O  
ATOM    675  N   CYS    45     334.627 311.842 318.924  1.00  0.00           N  
ATOM    676  H   CYS    45     334.958 312.732 318.576  1.00  0.00           H  
ATOM    677  CA  CYS    45     333.391 311.387 318.280  1.00  0.00           C  
ATOM    678  HA  CYS    45     332.621 312.102 318.553  1.00  0.00           H  
ATOM    679  CB  CYS    45     333.648 311.541 316.778  1.00  0.00           C  
ATOM    680  HB2 CYS    45     334.427 310.837 316.475  1.00  0.00           H  
ATOM    681  HB3 CYS    45     332.746 311.316 316.220  1.00  0.00           H  
ATOM    682  SG  CYS    45     334.201 313.229 316.407  1.00  0.00           S  
ATOM    683  HG  CYS    45     334.885 312.909 315.294  1.00  0.00           H  
ATOM    684  C   CYS    45     332.856 309.961 318.582  1.00  0.00           C  
ATOM    685  O   CYS    45     333.480 308.962 318.220  1.00  0.00           O  
ATOM    686  N   PHE    46     331.643 309.885 319.160  1.00  0.00           N  
ATOM    687  H   PHE    46     331.204 310.747 319.456  1.00  0.00           H  
ATOM    688  CA  PHE    46     330.867 308.658 319.440  1.00  0.00           C  
ATOM    689  HA  PHE    46     330.810 308.075 318.520  1.00  0.00           H  
ATOM    690  CB  PHE    46     331.595 307.831 320.521  1.00  0.00           C  
ATOM    691  HB2 PHE    46     332.600 307.620 320.167  1.00  0.00           H  
ATOM    692  HB3 PHE    46     331.689 308.446 321.416  1.00  0.00           H  
ATOM    693  CG  PHE    46     331.015 306.487 320.933  1.00  0.00           C  
ATOM    694  CD1 PHE    46     330.513 305.581 319.976  1.00  0.00           C  
ATOM    695  HD1 PHE    46     330.484 305.843 318.928  1.00  0.00           H  
ATOM    696  CE1 PHE    46     330.077 304.303 320.372  1.00  0.00           C  
ATOM    697  HE1 PHE    46     329.691 303.610 319.635  1.00  0.00           H  
ATOM    698  CZ  PHE    46     330.171 303.910 321.718  1.00  0.00           C  
ATOM    699  HZ  PHE    46     329.855 302.920 322.019  1.00  0.00           H  
ATOM    700  CE2 PHE    46     330.695 304.800 322.671  1.00  0.00           C  
ATOM    701  HE2 PHE    46     330.780 304.495 323.706  1.00  0.00           H  
ATOM    702  CD2 PHE    46     331.103 306.088 322.282  1.00  0.00           C  
ATOM    703  HD2 PHE    46     331.507 306.762 323.027  1.00  0.00           H  
ATOM    704  C   PHE    46     329.433 309.012 319.884  1.00  0.00           C  
ATOM    705  O   PHE    46     329.232 310.006 320.579  1.00  0.00           O  
ATOM    706  N   LEU    47     328.425 308.231 319.480  1.00  0.00           N  
ATOM    707  H   LEU    47     328.643 307.424 318.910  1.00  0.00           H  
ATOM    708  CA  LEU    47     327.021 308.390 319.898  1.00  0.00           C  
ATOM    709  HA  LEU    47     326.882 309.341 320.417  1.00  0.00           H  
ATOM    710  CB  LEU    47     326.099 308.396 318.648  1.00  0.00           C  
ATOM    711  HB2 LEU    47     326.466 307.651 317.939  1.00  0.00           H  
ATOM    712  HB3 LEU    47     325.105 308.075 318.952  1.00  0.00           H  
ATOM    713  CG  LEU    47     325.904 309.728 317.894  1.00  0.00           C  
ATOM    714  HG  LEU    47     325.554 309.497 316.891  1.00  0.00           H  
ATOM    715  CD1 LEU    47     324.835 310.597 318.550  1.00  0.00           C  
ATOM    716 HD11 LEU    47     325.017 310.678 319.621  1.00  0.00           H  
ATOM    717 HD12 LEU    47     324.837 311.595 318.103  1.00  0.00           H  
ATOM    718 HD13 LEU    47     323.852 310.160 318.375  1.00  0.00           H  
ATOM    719  CD2 LEU    47     327.172 310.564 317.771  1.00  0.00           C  
ATOM    720 HD21 LEU    47     327.978 309.958 317.356  1.00  0.00           H  
ATOM    721 HD22 LEU    47     326.983 311.411 317.111  1.00  0.00           H  
ATOM    722 HD23 LEU    47     327.460 310.949 318.750  1.00  0.00           H  
ATOM    723  C   LEU    47     326.679 307.280 320.916  1.00  0.00           C  
ATOM    724  O   LEU    47     326.127 306.242 320.566  1.00  0.00           O  
ATOM    725  N   ALA    48     327.049 307.499 322.183  1.00  0.00           N  
ATOM    726  H   ALA    48     327.584 308.335 322.377  1.00  0.00           H  
ATOM    727  CA  ALA    48     326.624 306.678 323.326  1.00  0.00           C  
ATOM    728  HA  ALA    48     326.352 305.679 322.979  1.00  0.00           H  
ATOM    729  CB  ALA    48     327.826 306.524 324.270  1.00  0.00           C  
ATOM    730  HB1 ALA    48     328.182 307.497 324.607  1.00  0.00           H  
ATOM    731  HB2 ALA    48     327.564 305.899 325.126  1.00  0.00           H  
ATOM    732  HB3 ALA    48     328.631 306.031 323.731  1.00  0.00           H  
ATOM    733  C   ALA    48     325.353 307.287 323.959  1.00  0.00           C  
ATOM    734  O   ALA    48     324.385 307.558 323.251  1.00  0.00           O  
ATOM    735  N   SER    49     325.353 307.609 325.257  1.00  0.00           N  
ATOM    736  H   SER    49     326.152 307.352 325.821  1.00  0.00           H  
ATOM    737  CA  SER    49     324.281 308.400 325.889  1.00  0.00           C  
ATOM    738  HA  SER    49     323.341 308.210 325.376  1.00  0.00           H  
ATOM    739  CB  SER    49     324.088 307.958 327.344  1.00  0.00           C  
ATOM    740  HB2 SER    49     324.107 306.868 327.383  1.00  0.00           H  
ATOM    741  HB3 SER    49     324.916 308.336 327.940  1.00  0.00           H  
ATOM    742  OG  SER    49     322.852 308.395 327.884  1.00  0.00           O  
ATOM    743  HG  SER    49     322.739 309.356 327.735  1.00  0.00           H  
ATOM    744  C   SER    49     324.602 309.897 325.758  1.00  0.00           C  
ATOM    745  O   SER    49     324.889 310.581 326.730  1.00  0.00           O  
ATOM    746  N   LEU    50     324.648 310.386 324.511  1.00  0.00           N  
ATOM    747  H   LEU    50     324.466 309.728 323.764  1.00  0.00           H  
ATOM    748  CA  LEU    50     325.079 311.741 324.152  1.00  0.00           C  
ATOM    749  HA  LEU    50     326.047 311.922 324.627  1.00  0.00           H  
ATOM    750  CB  LEU    50     325.282 311.791 322.621  1.00  0.00           C  
ATOM    751  HB2 LEU    50     326.090 311.113 322.336  1.00  0.00           H  
ATOM    752  HB3 LEU    50     324.385 311.425 322.139  1.00  0.00           H  
ATOM    753  CG  LEU    50     325.576 313.200 322.080  1.00  0.00           C  
ATOM    754  HG  LEU    50     325.100 313.953 322.687  1.00  0.00           H  
ATOM    755  CD1 LEU    50     327.066 313.441 322.171  1.00  0.00           C  
ATOM    756 HD11 LEU    50     327.589 312.842 321.422  1.00  0.00           H  
ATOM    757 HD12 LEU    50     327.251 314.495 321.993  1.00  0.00           H  
ATOM    758 HD13 LEU    50     327.440 313.198 323.166  1.00  0.00           H  
ATOM    759  CD2 LEU    50     325.026 313.398 320.672  1.00  0.00           C  
ATOM    760 HD21 LEU    50     323.985 313.076 320.607  1.00  0.00           H  
ATOM    761 HD22 LEU    50     325.054 314.456 320.416  1.00  0.00           H  
ATOM    762 HD23 LEU    50     325.638 312.860 319.950  1.00  0.00           H  
ATOM    763  C   LEU    50     324.140 312.852 324.663  1.00  0.00           C  
ATOM    764  O   LEU    50     324.543 313.660 325.492  1.00  0.00           O  
ATOM    765  N   GLY    51     322.971 313.035 324.035  1.00  0.00           N  
ATOM    766  H   GLY    51     322.709 312.387 323.310  1.00  0.00           H  
ATOM    767  CA  GLY    51     322.057 314.157 324.308  1.00  0.00           C  
ATOM    768  HA2 GLY    51     321.074 313.923 323.897  1.00  0.00           H  
ATOM    769  HA3 GLY    51     321.955 314.249 325.387  1.00  0.00           H  
ATOM    770  C   GLY    51     322.504 315.518 323.734  1.00  0.00           C  
ATOM    771  O   GLY    51     321.683 316.268 323.219  1.00  0.00           O  
ATOM    772  N   TYR    52     323.803 315.814 323.815  1.00  0.00           N  
ATOM    773  H   TYR    52     324.367 315.167 324.352  1.00  0.00           H  
ATOM    774  CA  TYR    52     324.479 317.021 323.330  1.00  0.00           C  
ATOM    775  HA  TYR    52     323.762 317.845 323.342  1.00  0.00           H  
ATOM    776  CB  TYR    52     325.599 317.384 324.313  1.00  0.00           C  
ATOM    777  HB2 TYR    52     326.248 316.520 324.464  1.00  0.00           H  
ATOM    778  HB3 TYR    52     326.211 318.168 323.864  1.00  0.00           H  
ATOM    779  CG  TYR    52     325.156 317.909 325.663  1.00  0.00           C  
ATOM    780  CD1 TYR    52     324.999 319.295 325.822  1.00  0.00           C  
ATOM    781  HD1 TYR    52     324.995 319.929 324.948  1.00  0.00           H  
ATOM    782  CE1 TYR    52     324.913 319.863 327.106  1.00  0.00           C  
ATOM    783  HE1 TYR    52     324.887 320.933 327.241  1.00  0.00           H  
ATOM    784  CZ  TYR    52     324.861 319.019 328.228  1.00  0.00           C  
ATOM    785  OH  TYR    52     324.859 319.537 329.477  1.00  0.00           O  
ATOM    786  HH  TYR    52     324.116 319.166 329.988  1.00  0.00           H  
ATOM    787  CE2 TYR    52     324.816 317.626 328.053  1.00  0.00           C  
ATOM    788  HE2 TYR    52     324.674 317.014 328.925  1.00  0.00           H  
ATOM    789  CD2 TYR    52     325.014 317.060 326.777  1.00  0.00           C  
ATOM    790  HD2 TYR    52     325.084 315.987 326.662  1.00  0.00           H  
ATOM    791  C   TYR    52     324.968 316.905 321.864  1.00  0.00           C  
ATOM    792  O   TYR    52     324.147 316.900 320.964  1.00  0.00           O  
ATOM    793  N   GLU    53     326.287 316.866 321.580  1.00  0.00           N  
ATOM    794  H   GLU    53     326.954 316.897 322.347  1.00  0.00           H  
ATOM    795  CA  GLU    53     326.865 317.067 320.235  1.00  0.00           C  
ATOM    796  HA  GLU    53     326.031 317.021 319.537  1.00  0.00           H  
ATOM    797  CB  GLU    53     327.371 318.532 320.225  1.00  0.00           C  
ATOM    798  HB2 GLU    53     327.223 318.948 319.244  1.00  0.00           H  
ATOM    799  HB3 GLU    53     326.739 319.127 320.886  1.00  0.00           H  
ATOM    800  CG  GLU    53     328.820 318.825 320.590  1.00  0.00           C  
ATOM    801  HG2 GLU    53     329.433 318.753 319.705  1.00  0.00           H  
ATOM    802  HG3 GLU    53     328.952 319.841 320.877  1.00  0.00           H  
ATOM    803  CD  GLU    53     329.409 317.892 321.617  1.00  0.00           C  
ATOM    804  OE1 GLU    53     330.548 317.485 321.322  1.00  0.00           O  
ATOM    805  OE2 GLU    53     328.734 317.530 322.605  1.00  0.00           O  
ATOM    806  C   GLU    53     327.832 315.957 319.693  1.00  0.00           C  
ATOM    807  O   GLU    53     327.374 314.847 319.496  1.00  0.00           O  
ATOM    808  N   VAL    54     329.093 316.239 319.307  1.00  0.00           N  
ATOM    809  H   VAL    54     329.440 317.134 319.610  1.00  0.00           H  
ATOM    810  CA  VAL    54     330.193 315.287 319.008  1.00  0.00           C  
ATOM    811  HA  VAL    54     330.285 314.652 319.877  1.00  0.00           H  
ATOM    812  CB  VAL    54     329.813 314.338 317.851  1.00  0.00           C  
ATOM    813  HB  VAL    54     328.836 314.603 317.492  1.00  0.00           H  
ATOM    814  CG1 VAL    54     330.732 314.417 316.641  1.00  0.00           C  
ATOM    815 HG11 VAL    54     331.742 314.138 316.923  1.00  0.00           H  
ATOM    816 HG12 VAL    54     330.410 313.739 315.871  1.00  0.00           H  
ATOM    817 HG13 VAL    54     330.721 315.428 316.229  1.00  0.00           H  
ATOM    818  CG2 VAL    54     329.713 312.889 318.330  1.00  0.00           C  
ATOM    819 HG21 VAL    54     328.899 312.806 319.053  1.00  0.00           H  
ATOM    820 HG22 VAL    54     329.496 312.223 317.496  1.00  0.00           H  
ATOM    821 HG23 VAL    54     330.634 312.592 318.815  1.00  0.00           H  
ATOM    822  C   VAL    54     331.602 315.937 318.826  1.00  0.00           C  
ATOM    823  O   VAL    54     332.603 315.253 319.095  1.00  0.00           O  
ATOM    824  N   THR    55     331.711 317.198 318.399  1.00  0.00           N  
ATOM    825  H   THR    55     330.867 317.754 318.419  1.00  0.00           H  
ATOM    826  CA  THR    55     332.930 317.906 317.883  1.00  0.00           C  
ATOM    827  HA  THR    55     333.795 317.487 318.400  1.00  0.00           H  
ATOM    828  CB  THR    55     333.088 317.590 316.381  1.00  0.00           C  
ATOM    829  HB  THR    55     332.256 318.011 315.824  1.00  0.00           H  
ATOM    830  CG2 THR    55     334.395 318.038 315.759  1.00  0.00           C  
ATOM    831 HG21 THR    55     335.190 317.869 316.480  1.00  0.00           H  
ATOM    832 HG22 THR    55     334.632 317.456 314.872  1.00  0.00           H  
ATOM    833 HG23 THR    55     334.340 319.090 315.479  1.00  0.00           H  
ATOM    834  OG1 THR    55     333.094 316.212 316.158  1.00  0.00           O  
ATOM    835  HG1 THR    55     333.810 315.807 316.682  1.00  0.00           H  
ATOM    836  C   THR    55     332.941 319.442 318.159  1.00  0.00           C  
ATOM    837  O   THR    55     331.893 319.986 318.499  1.00  0.00           O  
ATOM    838  N   ALA    56     334.061 320.168 317.945  1.00  0.00           N  
ATOM    839  H   ALA    56     334.860 319.691 317.535  1.00  0.00           H  
ATOM    840  CA  ALA    56     334.384 321.512 318.499  1.00  0.00           C  
ATOM    841  HA  ALA    56     334.018 321.479 319.515  1.00  0.00           H  
ATOM    842  CB  ALA    56     335.905 321.570 318.701  1.00  0.00           C  
ATOM    843  HB1 ALA    56     336.395 321.850 317.768  1.00  0.00           H  
ATOM    844  HB2 ALA    56     336.146 322.323 319.453  1.00  0.00           H  
ATOM    845  HB3 ALA    56     336.283 320.609 319.052  1.00  0.00           H  
ATOM    846  C   ALA    56     333.901 322.900 317.957  1.00  0.00           C  
ATOM    847  O   ALA    56     334.168 323.858 318.678  1.00  0.00           O  
ATOM    848  N   VAL    57     333.245 323.085 316.792  1.00  0.00           N  
ATOM    849  H   VAL    57     333.087 322.256 316.233  1.00  0.00           H  
ATOM    850  CA  VAL    57     332.884 324.414 316.162  1.00  0.00           C  
ATOM    851  HA  VAL    57     333.508 324.489 315.269  1.00  0.00           H  
ATOM    852  CB  VAL    57     331.429 324.479 315.644  1.00  0.00           C  
ATOM    853  HB  VAL    57     330.744 324.623 316.477  1.00  0.00           H  
ATOM    854  CG1 VAL    57     331.236 325.634 314.667  1.00  0.00           C  
ATOM    855 HG11 VAL    57     331.723 325.426 313.712  1.00  0.00           H  
ATOM    856 HG12 VAL    57     330.169 325.761 314.517  1.00  0.00           H  
ATOM    857 HG13 VAL    57     331.625 326.571 315.068  1.00  0.00           H  
ATOM    858  CG2 VAL    57     330.976 323.221 314.916  1.00  0.00           C  
ATOM    859 HG21 VAL    57     330.835 322.445 315.657  1.00  0.00           H  
ATOM    860 HG22 VAL    57     330.031 323.388 314.395  1.00  0.00           H  
ATOM    861 HG23 VAL    57     331.729 322.924 314.191  1.00  0.00           H  
ATOM    862  C   VAL    57     333.202 325.707 316.974  1.00  0.00           C  
ATOM    863  O   VAL    57     334.286 326.268 316.824  1.00  0.00           O  
ATOM    864  N   ASP    58     332.262 326.204 317.802  1.00  0.00           N  
ATOM    865  H   ASP    58     331.382 325.721 317.855  1.00  0.00           H  
ATOM    866  CA  ASP    58     332.455 327.294 318.777  1.00  0.00           C  
ATOM    867  HA  ASP    58     333.299 327.905 318.451  1.00  0.00           H  
ATOM    868  CB  ASP    58     331.229 328.205 318.806  1.00  0.00           C  
ATOM    869  HB2 ASP    58     330.998 328.514 317.786  1.00  0.00           H  
ATOM    870  HB3 ASP    58     330.371 327.662 319.209  1.00  0.00           H  
ATOM    871  CG  ASP    58     331.524 329.447 319.659  1.00  0.00           C  
ATOM    872  OD1 ASP    58     331.250 329.425 320.879  1.00  0.00           O  
ATOM    873  OD2 ASP    58     332.083 330.428 319.113  1.00  0.00           O  
ATOM    874  C   ASP    58     332.773 326.765 320.191  1.00  0.00           C  
ATOM    875  O   ASP    58     332.233 325.743 320.615  1.00  0.00           O  
ATOM    876  N   GLN    59     333.631 327.477 320.932  1.00  0.00           N  
ATOM    877  H   GLN    59     333.963 328.353 320.552  1.00  0.00           H  
ATOM    878  CA  GLN    59     334.264 326.985 322.166  1.00  0.00           C  
ATOM    879  HA  GLN    59     333.757 326.072 322.472  1.00  0.00           H  
ATOM    880  CB  GLN    59     335.711 326.611 321.779  1.00  0.00           C  
ATOM    881  HB2 GLN    59     336.202 326.109 322.612  1.00  0.00           H  
ATOM    882  HB3 GLN    59     335.652 325.882 320.968  1.00  0.00           H  
ATOM    883  CG  GLN    59     336.574 327.796 321.280  1.00  0.00           C  
ATOM    884  HG2 GLN    59     337.306 327.408 320.571  1.00  0.00           H  
ATOM    885  HG3 GLN    59     335.963 328.509 320.726  1.00  0.00           H  
ATOM    886  CD  GLN    59     337.353 328.536 322.371  1.00  0.00           C  
ATOM    887  OE1 GLN    59     337.910 327.959 323.297  1.00  0.00           O  
ATOM    888  NE2 GLN    59     337.462 329.847 322.287  1.00  0.00           N  
ATOM    889 HE21 GLN    59     338.004 330.331 322.988  1.00  0.00           H  
ATOM    890 HE22 GLN    59     337.021 330.356 321.533  1.00  0.00           H  
ATOM    891  C   GLN    59     334.229 327.918 323.399  1.00  0.00           C  
ATOM    892  O   GLN    59     334.795 327.573 324.437  1.00  0.00           O  
ATOM    893  N   SER    60     333.569 329.078 323.335  1.00  0.00           N  
ATOM    894  H   SER    60     333.045 329.289 322.493  1.00  0.00           H  
ATOM    895  CA  SER    60     333.674 330.145 324.354  1.00  0.00           C  
ATOM    896  HA  SER    60     334.688 330.159 324.755  1.00  0.00           H  
ATOM    897  CB  SER    60     333.423 331.503 323.689  1.00  0.00           C  
ATOM    898  HB2 SER    60     332.398 331.506 323.323  1.00  0.00           H  
ATOM    899  HB3 SER    60     333.532 332.300 324.428  1.00  0.00           H  
ATOM    900  OG  SER    60     334.309 331.728 322.600  1.00  0.00           O  
ATOM    901  HG  SER    60     335.023 332.330 322.893  1.00  0.00           H  
ATOM    902  C   SER    60     332.713 329.957 325.539  1.00  0.00           C  
ATOM    903  O   SER    60     331.719 330.674 325.665  1.00  0.00           O  
ATOM    904  N   SER    61     332.994 328.987 326.417  1.00  0.00           N  
ATOM    905  H   SER    61     333.819 328.424 326.242  1.00  0.00           H  
ATOM    906  CA  SER    61     332.058 328.524 327.456  1.00  0.00           C  
ATOM    907  HA  SER    61     332.529 327.683 327.965  1.00  0.00           H  
ATOM    908  CB  SER    61     331.778 329.576 328.547  1.00  0.00           C  
ATOM    909  HB2 SER    61     332.722 329.894 328.991  1.00  0.00           H  
ATOM    910  HB3 SER    61     331.280 330.448 328.122  1.00  0.00           H  
ATOM    911  OG  SER    61     330.953 329.007 329.556  1.00  0.00           O  
ATOM    912  HG  SER    61     330.692 329.710 330.186  1.00  0.00           H  
ATOM    913  C   SER    61     330.819 327.950 326.761  1.00  0.00           C  
ATOM    914  O   SER    61     330.923 326.853 326.207  1.00  0.00           O  
ATOM    915  N   VAL    62     329.660 328.624 326.809  1.00  0.00           N  
ATOM    916  H   VAL    62     329.661 329.489 327.332  1.00  0.00           H  
ATOM    917  CA  VAL    62     328.383 328.235 326.171  1.00  0.00           C  
ATOM    918  HA  VAL    62     327.679 329.059 326.300  1.00  0.00           H  
ATOM    919  CB  VAL    62     328.508 327.982 324.643  1.00  0.00           C  
ATOM    920  HB  VAL    62     329.282 327.246 324.442  1.00  0.00           H  
ATOM    921  CG1 VAL    62     327.220 327.457 324.001  1.00  0.00           C  
ATOM    922 HG11 VAL    62     326.427 328.200 324.061  1.00  0.00           H  
ATOM    923 HG12 VAL    62     327.407 327.261 322.946  1.00  0.00           H  
ATOM    924 HG13 VAL    62     326.908 326.520 324.461  1.00  0.00           H  
ATOM    925  CG2 VAL    62     328.886 329.281 323.927  1.00  0.00           C  
ATOM    926 HG21 VAL    62     329.824 329.665 324.319  1.00  0.00           H  
ATOM    927 HG22 VAL    62     329.032 329.080 322.866  1.00  0.00           H  
ATOM    928 HG23 VAL    62     328.108 330.033 324.064  1.00  0.00           H  
ATOM    929  C   VAL    62     327.825 327.073 326.983  1.00  0.00           C  
ATOM    930  O   VAL    62     326.939 327.257 327.813  1.00  0.00           O  
ATOM    931  N   GLY    63     328.395 325.887 326.780  1.00  0.00           N  
ATOM    932  H   GLY    63     329.122 325.848 326.075  1.00  0.00           H  
ATOM    933  CA  GLY    63     328.192 324.728 327.639  1.00  0.00           C  
ATOM    934  HA2 GLY    63     327.888 325.064 328.629  1.00  0.00           H  
ATOM    935  HA3 GLY    63     327.374 324.131 327.235  1.00  0.00           H  
ATOM    936  C   GLY    63     329.418 323.826 327.815  1.00  0.00           C  
ATOM    937  O   GLY    63     329.275 322.812 328.482  1.00  0.00           O  
ATOM    938  N   LEU    64     330.605 324.120 327.247  1.00  0.00           N  
ATOM    939  H   LEU    64     330.717 325.017 326.782  1.00  0.00           H  
ATOM    940  CA  LEU    64     331.734 323.155 327.181  1.00  0.00           C  
ATOM    941  HA  LEU    64     331.446 322.333 326.525  1.00  0.00           H  
ATOM    942  CB  LEU    64     333.025 323.798 326.612  1.00  0.00           C  
ATOM    943  HB2 LEU    64     333.318 324.635 327.247  1.00  0.00           H  
ATOM    944  HB3 LEU    64     333.808 323.044 326.717  1.00  0.00           H  
ATOM    945  CG  LEU    64     333.057 324.299 325.153  1.00  0.00           C  
ATOM    946  HG  LEU    64     332.914 325.377 325.135  1.00  0.00           H  
ATOM    947  CD1 LEU    64     334.408 323.962 324.511  1.00  0.00           C  
ATOM    948 HD11 LEU    64     334.594 322.888 324.556  1.00  0.00           H  
ATOM    949 HD12 LEU    64     334.427 324.263 323.465  1.00  0.00           H  
ATOM    950 HD13 LEU    64     335.204 324.487 325.040  1.00  0.00           H  
ATOM    951  CD2 LEU    64     331.999 323.670 324.264  1.00  0.00           C  
ATOM    952 HD21 LEU    64     331.008 323.984 324.591  1.00  0.00           H  
ATOM    953 HD22 LEU    64     332.157 324.047 323.254  1.00  0.00           H  
ATOM    954 HD23 LEU    64     332.091 322.583 324.280  1.00  0.00           H  
ATOM    955  C   LEU    64     332.066 322.510 328.535  1.00  0.00           C  
ATOM    956  O   LEU    64     332.127 321.288 328.656  1.00  0.00           O  
ATOM    957  N   ALA    65     332.222 323.348 329.562  1.00  0.00           N  
ATOM    958  H   ALA    65     332.202 324.341 329.362  1.00  0.00           H  
ATOM    959  CA  ALA    65     332.491 322.925 330.938  1.00  0.00           C  
ATOM    960  HA  ALA    65     333.191 322.091 330.913  1.00  0.00           H  
ATOM    961  CB  ALA    65     333.182 324.102 331.636  1.00  0.00           C  
ATOM    962  HB1 ALA    65     332.517 324.967 331.665  1.00  0.00           H  
ATOM    963  HB2 ALA    65     333.455 323.825 332.655  1.00  0.00           H  
ATOM    964  HB3 ALA    65     334.089 324.371 331.090  1.00  0.00           H  
ATOM    965  C   ALA    65     331.232 322.443 331.698  1.00  0.00           C  
ATOM    966  O   ALA    65     331.342 321.736 332.698  1.00  0.00           O  
ATOM    967  N   LYS    66     330.036 322.813 331.215  1.00  0.00           N  
ATOM    968  H   LYS    66     330.038 323.314 330.335  1.00  0.00           H  
ATOM    969  CA  LYS    66     328.718 322.503 331.809  1.00  0.00           C  
ATOM    970  HA  LYS    66     328.800 322.503 332.899  1.00  0.00           H  
ATOM    971  CB  LYS    66     327.689 323.581 331.404  1.00  0.00           C  
ATOM    972  HB2 LYS    66     327.706 323.701 330.324  1.00  0.00           H  
ATOM    973  HB3 LYS    66     326.692 323.215 331.653  1.00  0.00           H  
ATOM    974  CG  LYS    66     327.832 324.966 332.073  1.00  0.00           C  
ATOM    975  HG2 LYS    66     327.168 325.657 331.552  1.00  0.00           H  
ATOM    976  HG3 LYS    66     327.479 324.880 333.101  1.00  0.00           H  
ATOM    977  CD  LYS    66     329.247 325.572 332.103  1.00  0.00           C  
ATOM    978  HD2 LYS    66     329.882 324.939 332.725  1.00  0.00           H  
ATOM    979  HD3 LYS    66     329.651 325.619 331.090  1.00  0.00           H  
ATOM    980  CE  LYS    66     329.236 326.983 332.707  1.00  0.00           C  
ATOM    981  HE2 LYS    66     328.722 327.660 332.016  1.00  0.00           H  
ATOM    982  HE3 LYS    66     328.663 326.959 333.640  1.00  0.00           H  
ATOM    983  NZ  LYS    66     330.618 327.474 332.979  1.00  0.00           N  
ATOM    984  HZ1 LYS    66     331.169 327.544 332.131  1.00  0.00           H  
ATOM    985  HZ2 LYS    66     330.600 328.396 333.399  1.00  0.00           H  
ATOM    986  HZ3 LYS    66     331.109 326.869 333.628  1.00  0.00           H  
ATOM    987  C   LYS    66     328.222 321.102 331.420  1.00  0.00           C  
ATOM    988  O   LYS    66     327.513 320.463 332.189  1.00  0.00           O  
ATOM    989  N   ALA    67     328.628 320.616 330.239  1.00  0.00           N  
ATOM    990  H   ALA    67     329.123 321.248 329.619  1.00  0.00           H  
ATOM    991  CA  ALA    67     328.246 319.306 329.712  1.00  0.00           C  
ATOM    992  HA  ALA    67     327.214 319.108 329.994  1.00  0.00           H  
ATOM    993  CB  ALA    67     328.301 319.359 328.181  1.00  0.00           C  
ATOM    994  HB1 ALA    67     329.325 319.518 327.839  1.00  0.00           H  
ATOM    995  HB2 ALA    67     327.917 318.426 327.764  1.00  0.00           H  
ATOM    996  HB3 ALA    67     327.662 320.169 327.835  1.00  0.00           H  
ATOM    997  C   ALA    67     329.054 318.126 330.266  1.00  0.00           C  
ATOM    998  O   ALA    67     328.646 316.992 330.049  1.00  0.00           O  
ATOM    999  N   LYS    68     330.161 318.340 330.993  1.00  0.00           N  
ATOM   1000  H   LYS    68     330.425 319.304 331.151  1.00  0.00           H  
ATOM   1001  CA  LYS    68     331.081 317.281 331.484  1.00  0.00           C  
ATOM   1002  HA  LYS    68     331.590 316.832 330.627  1.00  0.00           H  
ATOM   1003  CB  LYS    68     332.150 317.926 332.393  1.00  0.00           C  
ATOM   1004  HB2 LYS    68     331.659 318.542 333.149  1.00  0.00           H  
ATOM   1005  HB3 LYS    68     332.703 317.137 332.905  1.00  0.00           H  
ATOM   1006  CG  LYS    68     333.163 318.785 331.610  1.00  0.00           C  
ATOM   1007  HG2 LYS    68     333.697 318.146 330.906  1.00  0.00           H  
ATOM   1008  HG3 LYS    68     332.639 319.558 331.048  1.00  0.00           H  
ATOM   1009  CD  LYS    68     334.173 319.451 332.561  1.00  0.00           C  
ATOM   1010  HD2 LYS    68     333.644 320.159 333.203  1.00  0.00           H  
ATOM   1011  HD3 LYS    68     334.631 318.685 333.190  1.00  0.00           H  
ATOM   1012  CE  LYS    68     335.279 320.184 331.783  1.00  0.00           C  
ATOM   1013  HE2 LYS    68     335.811 319.457 331.161  1.00  0.00           H  
ATOM   1014  HE3 LYS    68     334.824 320.916 331.110  1.00  0.00           H  
ATOM   1015  NZ  LYS    68     336.239 320.864 332.699  1.00  0.00           N  
ATOM   1016  HZ1 LYS    68     336.706 320.201 333.306  1.00  0.00           H  
ATOM   1017  HZ2 LYS    68     336.961 321.350 332.181  1.00  0.00           H  
ATOM   1018  HZ3 LYS    68     335.781 321.547 333.290  1.00  0.00           H  
ATOM   1019  C   LYS    68     330.366 316.119 332.201  1.00  0.00           C  
ATOM   1020  O   LYS    68     330.694 314.953 331.979  1.00  0.00           O  
ATOM   1021  N   GLN    69     329.321 316.425 332.970  1.00  0.00           N  
ATOM   1022  H   GLN    69     329.141 317.414 333.112  1.00  0.00           H  
ATOM   1023  CA  GLN    69     328.456 315.474 333.693  1.00  0.00           C  
ATOM   1024  HA  GLN    69     329.081 314.869 334.353  1.00  0.00           H  
ATOM   1025  CB  GLN    69     327.449 316.256 334.561  1.00  0.00           C  
ATOM   1026  HB2 GLN    69     326.961 317.029 333.964  1.00  0.00           H  
ATOM   1027  HB3 GLN    69     326.671 315.564 334.885  1.00  0.00           H  
ATOM   1028  CG  GLN    69     328.052 316.866 335.839  1.00  0.00           C  
ATOM   1029  HG2 GLN    69     327.230 317.146 336.499  1.00  0.00           H  
ATOM   1030  HG3 GLN    69     328.633 316.099 336.354  1.00  0.00           H  
ATOM   1031  CD  GLN    69     328.926 318.108 335.641  1.00  0.00           C  
ATOM   1032  OE1 GLN    69     328.981 318.730 334.589  1.00  0.00           O  
ATOM   1033  NE2 GLN    69     329.655 318.519 336.657  1.00  0.00           N  
ATOM   1034 HE21 GLN    69     330.225 319.343 336.534  1.00  0.00           H  
ATOM   1035 HE22 GLN    69     329.632 318.025 337.538  1.00  0.00           H  
ATOM   1036  C   GLN    69     327.682 314.491 332.787  1.00  0.00           C  
ATOM   1037  O   GLN    69     327.187 313.474 333.267  1.00  0.00           O  
ATOM   1038  N   LEU    70     327.551 314.785 331.491  1.00  0.00           N  
ATOM   1039  H   LEU    70     327.934 315.667 331.170  1.00  0.00           H  
ATOM   1040  CA  LEU    70     326.831 313.955 330.517  1.00  0.00           C  
ATOM   1041  HA  LEU    70     326.523 313.022 330.987  1.00  0.00           H  
ATOM   1042  CB  LEU    70     325.585 314.745 330.081  1.00  0.00           C  
ATOM   1043  HB2 LEU    70     325.288 315.432 330.876  1.00  0.00           H  
ATOM   1044  HB3 LEU    70     325.866 315.344 329.219  1.00  0.00           H  
ATOM   1045  CG  LEU    70     324.348 313.914 329.716  1.00  0.00           C  
ATOM   1046  HG  LEU    70     323.587 314.601 329.348  1.00  0.00           H  
ATOM   1047  CD1 LEU    70     324.651 312.929 328.603  1.00  0.00           C  
ATOM   1048 HD11 LEU    70     325.202 312.070 328.982  1.00  0.00           H  
ATOM   1049 HD12 LEU    70     323.720 312.582 328.162  1.00  0.00           H  
ATOM   1050 HD13 LEU    70     325.241 313.415 327.830  1.00  0.00           H  
ATOM   1051  CD2 LEU    70     323.786 313.177 330.929  1.00  0.00           C  
ATOM   1052 HD21 LEU    70     323.608 313.876 331.744  1.00  0.00           H  
ATOM   1053 HD22 LEU    70     322.844 312.710 330.660  1.00  0.00           H  
ATOM   1054 HD23 LEU    70     324.471 312.399 331.265  1.00  0.00           H  
ATOM   1055  C   LEU    70     327.725 313.580 329.327  1.00  0.00           C  
ATOM   1056  O   LEU    70     327.861 312.410 328.986  1.00  0.00           O  
ATOM   1057  N   ALA    71     328.415 314.571 328.756  1.00  0.00           N  
ATOM   1058  H   ALA    71     328.260 315.510 329.108  1.00  0.00           H  
ATOM   1059  CA  ALA    71     329.368 314.441 327.661  1.00  0.00           C  
ATOM   1060  HA  ALA    71     328.851 314.059 326.778  1.00  0.00           H  
ATOM   1061  CB  ALA    71     329.905 315.842 327.344  1.00  0.00           C  
ATOM   1062  HB1 ALA    71     330.475 316.230 328.192  1.00  0.00           H  
ATOM   1063  HB2 ALA    71     330.557 315.789 326.478  1.00  0.00           H  
ATOM   1064  HB3 ALA    71     329.083 316.519 327.113  1.00  0.00           H  
ATOM   1065  C   ALA    71     330.529 313.485 327.970  1.00  0.00           C  
ATOM   1066  O   ALA    71     331.153 312.987 327.045  1.00  0.00           O  
ATOM   1067  N   GLN    72     330.828 313.213 329.247  1.00  0.00           N  
ATOM   1068  H   GLN    72     330.291 313.681 329.963  1.00  0.00           H  
ATOM   1069  CA  GLN    72     331.970 312.393 329.662  1.00  0.00           C  
ATOM   1070  HA  GLN    72     332.281 311.756 328.832  1.00  0.00           H  
ATOM   1071  CB  GLN    72     333.119 313.375 329.936  1.00  0.00           C  
ATOM   1072  HB2 GLN    72     333.320 313.902 329.001  1.00  0.00           H  
ATOM   1073  HB3 GLN    72     332.792 314.114 330.667  1.00  0.00           H  
ATOM   1074  CG  GLN    72     334.434 312.761 330.432  1.00  0.00           C  
ATOM   1075  HG2 GLN    72     334.259 312.257 331.383  1.00  0.00           H  
ATOM   1076  HG3 GLN    72     334.794 312.026 329.711  1.00  0.00           H  
ATOM   1077  CD  GLN    72     335.509 313.839 330.615  1.00  0.00           C  
ATOM   1078  OE1 GLN    72     335.658 314.766 329.827  1.00  0.00           O  
ATOM   1079  NE2 GLN    72     336.303 313.777 331.663  1.00  0.00           N  
ATOM   1080 HE21 GLN    72     336.990 314.506 331.785  1.00  0.00           H  
ATOM   1081 HE22 GLN    72     336.210 313.029 332.336  1.00  0.00           H  
ATOM   1082  C   GLN    72     331.619 311.435 330.818  1.00  0.00           C  
ATOM   1083  O   GLN    72     331.767 310.223 330.656  1.00  0.00           O  
ATOM   1084  N   GLU    73     331.076 311.926 331.939  1.00  0.00           N  
ATOM   1085  H   GLU    73     330.987 312.937 332.026  1.00  0.00           H  
ATOM   1086  CA  GLU    73     330.812 311.109 333.149  1.00  0.00           C  
ATOM   1087  HA  GLU    73     331.758 310.663 333.462  1.00  0.00           H  
ATOM   1088  CB  GLU    73     330.343 312.026 334.292  1.00  0.00           C  
ATOM   1089  HB2 GLU    73     331.114 312.786 334.433  1.00  0.00           H  
ATOM   1090  HB3 GLU    73     329.440 312.543 333.990  1.00  0.00           H  
ATOM   1091  CG  GLU    73     330.122 311.345 335.659  1.00  0.00           C  
ATOM   1092  HG2 GLU    73     330.977 310.697 335.863  1.00  0.00           H  
ATOM   1093  HG3 GLU    73     330.129 312.131 336.418  1.00  0.00           H  
ATOM   1094  CD  GLU    73     328.802 310.550 335.827  1.00  0.00           C  
ATOM   1095  OE1 GLU    73     328.791 309.567 336.609  1.00  0.00           O  
ATOM   1096  OE2 GLU    73     327.756 310.915 335.240  1.00  0.00           O  
ATOM   1097  C   GLU    73     329.835 309.939 332.920  1.00  0.00           C  
ATOM   1098  O   GLU    73     330.006 308.873 333.518  1.00  0.00           O  
ATOM   1099  N   LYS    74     328.867 310.086 332.001  1.00  0.00           N  
ATOM   1100  H   LYS    74     328.784 310.991 331.556  1.00  0.00           H  
ATOM   1101  CA  LYS    74     327.876 309.044 331.656  1.00  0.00           C  
ATOM   1102  HA  LYS    74     327.538 308.606 332.595  1.00  0.00           H  
ATOM   1103  CB  LYS    74     326.656 309.738 330.998  1.00  0.00           C  
ATOM   1104  HB2 LYS    74     326.323 310.540 331.659  1.00  0.00           H  
ATOM   1105  HB3 LYS    74     326.977 310.198 330.063  1.00  0.00           H  
ATOM   1106  CG  LYS    74     325.428 308.862 330.685  1.00  0.00           C  
ATOM   1107  HG2 LYS    74     324.642 309.505 330.285  1.00  0.00           H  
ATOM   1108  HG3 LYS    74     325.699 308.157 329.903  1.00  0.00           H  
ATOM   1109  CD  LYS    74     324.859 308.078 331.879  1.00  0.00           C  
ATOM   1110  HD2 LYS    74     325.654 307.508 332.359  1.00  0.00           H  
ATOM   1111  HD3 LYS    74     324.429 308.774 332.602  1.00  0.00           H  
ATOM   1112  CE  LYS    74     323.784 307.096 331.389  1.00  0.00           C  
ATOM   1113  HE2 LYS    74     322.940 307.663 330.982  1.00  0.00           H  
ATOM   1114  HE3 LYS    74     324.205 306.498 330.574  1.00  0.00           H  
ATOM   1115  NZ  LYS    74     323.325 306.193 332.482  1.00  0.00           N  
ATOM   1116  HZ1 LYS    74     322.900 306.711 333.241  1.00  0.00           H  
ATOM   1117  HZ2 LYS    74     322.636 305.532 332.145  1.00  0.00           H  
ATOM   1118  HZ3 LYS    74     324.091 305.655 332.866  1.00  0.00           H  
ATOM   1119  C   LYS    74     328.472 307.868 330.841  1.00  0.00           C  
ATOM   1120  O   LYS    74     327.768 306.917 330.512  1.00  0.00           O  
ATOM   1121  N   GLY    75     329.775 307.910 330.527  1.00  0.00           N  
ATOM   1122  H   GLY    75     330.316 308.681 330.894  1.00  0.00           H  
ATOM   1123  CA  GLY    75     330.486 306.896 329.729  1.00  0.00           C  
ATOM   1124  HA2 GLY    75     331.501 306.791 330.113  1.00  0.00           H  
ATOM   1125  HA3 GLY    75     329.993 305.928 329.821  1.00  0.00           H  
ATOM   1126  C   GLY    75     330.576 307.258 328.242  1.00  0.00           C  
ATOM   1127  O   GLY    75     330.541 306.382 327.381  1.00  0.00           O  
ATOM   1128  N   VAL    76     330.638 308.567 327.955  1.00  0.00           N  
ATOM   1129  H   VAL    76     330.712 309.199 328.740  1.00  0.00           H  
ATOM   1130  CA  VAL    76     330.524 309.161 326.613  1.00  0.00           C  
ATOM   1131  HA  VAL    76     330.120 308.402 325.943  1.00  0.00           H  
ATOM   1132  CB  VAL    76     329.455 310.277 326.644  1.00  0.00           C  
ATOM   1133  HB  VAL    76     329.741 311.008 327.389  1.00  0.00           H  
ATOM   1134  CG1 VAL    76     329.225 310.970 325.302  1.00  0.00           C  
ATOM   1135 HG11 VAL    76     328.941 310.243 324.538  1.00  0.00           H  
ATOM   1136 HG12 VAL    76     328.433 311.716 325.399  1.00  0.00           H  
ATOM   1137 HG13 VAL    76     330.128 311.486 325.003  1.00  0.00           H  
ATOM   1138  CG2 VAL    76     328.087 309.720 327.057  1.00  0.00           C  
ATOM   1139 HG21 VAL    76     328.137 309.229 328.028  1.00  0.00           H  
ATOM   1140 HG22 VAL    76     327.382 310.545 327.145  1.00  0.00           H  
ATOM   1141 HG23 VAL    76     327.720 309.014 326.314  1.00  0.00           H  
ATOM   1142  C   VAL    76     331.944 309.454 326.062  1.00  0.00           C  
ATOM   1143  O   VAL    76     332.568 308.456 325.698  1.00  0.00           O  
ATOM   1144  N   LYS    77     332.458 310.708 326.024  1.00  0.00           N  
ATOM   1145  H   LYS    77     331.851 311.413 326.434  1.00  0.00           H  
ATOM   1146  CA  LYS    77     333.791 311.244 325.539  1.00  0.00           C  
ATOM   1147  HA  LYS    77     334.306 311.605 326.431  1.00  0.00           H  
ATOM   1148  CB  LYS    77     334.740 310.159 324.943  1.00  0.00           C  
ATOM   1149  HB2 LYS    77     335.735 310.598 324.845  1.00  0.00           H  
ATOM   1150  HB3 LYS    77     334.853 309.352 325.666  1.00  0.00           H  
ATOM   1151  CG  LYS    77     334.358 309.573 323.561  1.00  0.00           C  
ATOM   1152  HG2 LYS    77     333.336 309.206 323.559  1.00  0.00           H  
ATOM   1153  HG3 LYS    77     334.409 310.354 322.808  1.00  0.00           H  
ATOM   1154  CD  LYS    77     335.303 308.430 323.148  1.00  0.00           C  
ATOM   1155  HD2 LYS    77     336.264 308.862 322.859  1.00  0.00           H  
ATOM   1156  HD3 LYS    77     335.458 307.753 323.990  1.00  0.00           H  
ATOM   1157  CE  LYS    77     334.711 307.630 321.978  1.00  0.00           C  
ATOM   1158  HE2 LYS    77     333.877 307.027 322.353  1.00  0.00           H  
ATOM   1159  HE3 LYS    77     334.306 308.334 321.245  1.00  0.00           H  
ATOM   1160  NZ  LYS    77     335.721 306.757 321.318  1.00  0.00           N  
ATOM   1161  HZ1 LYS    77     336.134 306.103 321.971  1.00  0.00           H  
ATOM   1162  HZ2 LYS    77     335.307 306.216 320.568  1.00  0.00           H  
ATOM   1163  HZ3 LYS    77     336.469 307.306 320.909  1.00  0.00           H  
ATOM   1164  C   LYS    77     333.725 312.499 324.615  1.00  0.00           C  
ATOM   1165  O   LYS    77     334.570 312.676 323.741  1.00  0.00           O  
ATOM   1166  N   ILE    78     332.734 313.380 324.786  1.00  0.00           N  
ATOM   1167  H   ILE    78     332.158 313.273 325.610  1.00  0.00           H  
ATOM   1168  CA  ILE    78     332.326 314.427 323.819  1.00  0.00           C  
ATOM   1169  HA  ILE    78     333.079 314.485 323.032  1.00  0.00           H  
ATOM   1170  CB  ILE    78     331.060 313.800 323.164  1.00  0.00           C  
ATOM   1171  HB  ILE    78     330.421 313.359 323.927  1.00  0.00           H  
ATOM   1172  CG2 ILE    78     330.210 314.808 322.462  1.00  0.00           C  
ATOM   1173 HG21 ILE    78     330.870 315.305 321.768  1.00  0.00           H  
ATOM   1174 HG22 ILE    78     329.414 314.335 321.904  1.00  0.00           H  
ATOM   1175 HG23 ILE    78     329.768 315.474 323.198  1.00  0.00           H  
ATOM   1176  CG1 ILE    78     331.431 312.734 322.087  1.00  0.00           C  
ATOM   1177 HG12 ILE    78     330.774 312.812 321.220  1.00  0.00           H  
ATOM   1178 HG13 ILE    78     332.441 312.905 321.716  1.00  0.00           H  
ATOM   1179  CD1 ILE    78     331.306 311.282 322.541  1.00  0.00           C  
ATOM   1180 HD11 ILE    78     330.256 311.030 322.679  1.00  0.00           H  
ATOM   1181 HD12 ILE    78     331.732 310.640 321.776  1.00  0.00           H  
ATOM   1182 HD13 ILE    78     331.841 311.111 323.464  1.00  0.00           H  
ATOM   1183  C   ILE    78     332.330 315.903 324.399  1.00  0.00           C  
ATOM   1184  O   ILE    78     332.842 316.095 325.500  1.00  0.00           O  
ATOM   1185  N   THR    79     331.847 316.961 323.684  1.00  0.00           N  
ATOM   1186  H   THR    79     331.376 316.766 322.805  1.00  0.00           H  
ATOM   1187  CA  THR    79     332.109 318.424 323.934  1.00  0.00           C  
ATOM   1188  HA  THR    79     332.298 318.595 324.992  1.00  0.00           H  
ATOM   1189  CB  THR    79     333.417 318.742 323.139  1.00  0.00           C  
ATOM   1190  HB  THR    79     333.185 318.691 322.072  1.00  0.00           H  
ATOM   1191  CG2 THR    79     334.058 320.103 323.425  1.00  0.00           C  
ATOM   1192 HG21 THR    79     334.355 320.162 324.472  1.00  0.00           H  
ATOM   1193 HG22 THR    79     334.936 320.230 322.790  1.00  0.00           H  
ATOM   1194 HG23 THR    79     333.369 320.910 323.198  1.00  0.00           H  
ATOM   1195  OG1 THR    79     334.452 317.801 323.378  1.00  0.00           O  
ATOM   1196  HG1 THR    79     335.093 317.853 322.644  1.00  0.00           H  
ATOM   1197  C   THR    79     330.998 319.442 323.449  1.00  0.00           C  
ATOM   1198  O   THR    79     331.147 320.032 322.390  1.00  0.00           O  
ATOM   1199  N   THR    80     329.903 319.760 324.174  1.00  0.00           N  
ATOM   1200  H   THR    80     329.800 319.250 325.041  1.00  0.00           H  
ATOM   1201  CA  THR    80     328.657 320.482 323.668  1.00  0.00           C  
ATOM   1202  HA  THR    80     328.063 319.720 323.175  1.00  0.00           H  
ATOM   1203  CB  THR    80     327.749 320.907 324.815  1.00  0.00           C  
ATOM   1204  HB  THR    80     327.448 320.023 325.371  1.00  0.00           H  
ATOM   1205  CG2 THR    80     328.420 321.879 325.746  1.00  0.00           C  
ATOM   1206 HG21 THR    80     328.647 322.810 325.224  1.00  0.00           H  
ATOM   1207 HG22 THR    80     327.727 322.072 326.563  1.00  0.00           H  
ATOM   1208 HG23 THR    80     329.330 321.439 326.154  1.00  0.00           H  
ATOM   1209  OG1 THR    80     326.616 321.595 324.339  1.00  0.00           O  
ATOM   1210  HG1 THR    80     326.069 321.887 325.089  1.00  0.00           H  
ATOM   1211  C   THR    80     328.704 321.614 322.597  1.00  0.00           C  
ATOM   1212  O   THR    80     327.842 321.640 321.714  1.00  0.00           O  
ATOM   1213  N   VAL    81     329.616 322.592 322.637  1.00  0.00           N  
ATOM   1214  H   VAL    81     330.303 322.541 323.371  1.00  0.00           H  
ATOM   1215  CA  VAL    81     329.912 323.488 321.481  1.00  0.00           C  
ATOM   1216  HA  VAL    81     330.675 324.194 321.796  1.00  0.00           H  
ATOM   1217  CB  VAL    81     330.560 322.629 320.367  1.00  0.00           C  
ATOM   1218  HB  VAL    81     330.025 321.687 320.283  1.00  0.00           H  
ATOM   1219  CG1 VAL    81     330.663 323.169 318.938  1.00  0.00           C  
ATOM   1220 HG11 VAL    81     331.146 324.140 318.946  1.00  0.00           H  
ATOM   1221 HG12 VAL    81     331.241 322.466 318.345  1.00  0.00           H  
ATOM   1222 HG13 VAL    81     329.700 323.233 318.452  1.00  0.00           H  
ATOM   1223  CG2 VAL    81     331.985 322.332 320.828  1.00  0.00           C  
ATOM   1224 HG21 VAL    81     332.055 322.255 321.903  1.00  0.00           H  
ATOM   1225 HG22 VAL    81     332.266 321.362 320.443  1.00  0.00           H  
ATOM   1226 HG23 VAL    81     332.668 323.117 320.519  1.00  0.00           H  
ATOM   1227  C   VAL    81     328.772 324.421 321.056  1.00  0.00           C  
ATOM   1228  O   VAL    81     328.623 325.506 321.601  1.00  0.00           O  
ATOM   1229  N   GLN    82     327.999 324.017 320.047  1.00  0.00           N  
ATOM   1230  H   GLN    82     328.180 323.065 319.768  1.00  0.00           H  
ATOM   1231  CA  GLN    82     326.729 324.562 319.570  1.00  0.00           C  
ATOM   1232  HA  GLN    82     326.531 324.033 318.651  1.00  0.00           H  
ATOM   1233  CB  GLN    82     325.605 324.032 320.476  1.00  0.00           C  
ATOM   1234  HB2 GLN    82     324.660 324.346 320.045  1.00  0.00           H  
ATOM   1235  HB3 GLN    82     325.607 322.941 320.427  1.00  0.00           H  
ATOM   1236  CG  GLN    82     325.683 324.429 321.963  1.00  0.00           C  
ATOM   1237  HG2 GLN    82     326.416 323.805 322.472  1.00  0.00           H  
ATOM   1238  HG3 GLN    82     326.007 325.463 322.055  1.00  0.00           H  
ATOM   1239  CD  GLN    82     324.349 324.275 322.678  1.00  0.00           C  
ATOM   1240  OE1 GLN    82     323.409 323.680 322.180  1.00  0.00           O  
ATOM   1241  NE2 GLN    82     324.214 324.827 323.863  1.00  0.00           N  
ATOM   1242 HE21 GLN    82     323.340 324.697 324.361  1.00  0.00           H  
ATOM   1243 HE22 GLN    82     324.929 325.409 324.257  1.00  0.00           H  
ATOM   1244  C   GLN    82     326.630 326.022 319.041  1.00  0.00           C  
ATOM   1245  O   GLN    82     325.827 326.244 318.139  1.00  0.00           O  
ATOM   1246  N   SER    83     327.392 327.019 319.505  1.00  0.00           N  
ATOM   1247  H   SER    83     328.008 326.819 320.286  1.00  0.00           H  
ATOM   1248  CA  SER    83     327.138 328.445 319.161  1.00  0.00           C  
ATOM   1249  HA  SER    83     326.058 328.585 319.090  1.00  0.00           H  
ATOM   1250  CB  SER    83     327.589 329.372 320.293  1.00  0.00           C  
ATOM   1251  HB2 SER    83     328.611 329.133 320.582  1.00  0.00           H  
ATOM   1252  HB3 SER    83     327.537 330.409 319.963  1.00  0.00           H  
ATOM   1253  OG  SER    83     326.716 329.217 321.391  1.00  0.00           O  
ATOM   1254  HG  SER    83     326.971 329.831 322.103  1.00  0.00           H  
ATOM   1255  C   SER    83     327.708 328.932 317.813  1.00  0.00           C  
ATOM   1256  O   SER    83     328.687 329.671 317.776  1.00  0.00           O  
ATOM   1257  N   ASN    84     327.035 328.584 316.710  1.00  0.00           N  
ATOM   1258  H   ASN    84     326.292 327.904 316.846  1.00  0.00           H  
ATOM   1259  CA  ASN    84     327.239 329.090 315.333  1.00  0.00           C  
ATOM   1260  HA  ASN    84     326.369 328.725 314.784  1.00  0.00           H  
ATOM   1261  CB  ASN    84     327.188 330.639 315.269  1.00  0.00           C  
ATOM   1262  HB2 ASN    84     326.422 331.014 315.948  1.00  0.00           H  
ATOM   1263  HB3 ASN    84     328.150 331.041 315.589  1.00  0.00           H  
ATOM   1264  CG  ASN    84     326.871 331.169 313.872  1.00  0.00           C  
ATOM   1265  OD1 ASN    84     326.298 330.476 313.045  1.00  0.00           O  
ATOM   1266  ND2 ASN    84     327.244 332.382 313.547  1.00  0.00           N  
ATOM   1267 HD21 ASN    84     327.037 332.703 312.612  1.00  0.00           H  
ATOM   1268 HD22 ASN    84     327.695 332.996 314.207  1.00  0.00           H  
ATOM   1269  C   ASN    84     328.469 328.493 314.602  1.00  0.00           C  
ATOM   1270  O   ASN    84     329.404 328.003 315.224  1.00  0.00           O  
ATOM   1271  N   LEU    85     328.423 328.528 313.264  1.00  0.00           N  
ATOM   1272  H   LEU    85     327.662 329.066 312.859  1.00  0.00           H  
ATOM   1273  CA  LEU    85     329.275 327.844 312.275  1.00  0.00           C  
ATOM   1274  HA  LEU    85     330.294 327.771 312.660  1.00  0.00           H  
ATOM   1275  CB  LEU    85     328.730 326.409 312.002  1.00  0.00           C  
ATOM   1276  HB2 LEU    85     329.002 326.096 310.995  1.00  0.00           H  
ATOM   1277  HB3 LEU    85     329.273 325.704 312.623  1.00  0.00           H  
ATOM   1278  CG  LEU    85     327.229 326.092 312.135  1.00  0.00           C  
ATOM   1279  HG  LEU    85     327.047 325.320 311.411  1.00  0.00           H  
ATOM   1280  CD1 LEU    85     326.898 325.470 313.471  1.00  0.00           C  
ATOM   1281 HD11 LEU    85     327.239 326.100 314.293  1.00  0.00           H  
ATOM   1282 HD12 LEU    85     325.821 325.313 313.545  1.00  0.00           H  
ATOM   1283 HD13 LEU    85     327.391 324.500 313.489  1.00  0.00           H  
ATOM   1284  CD2 LEU    85     326.196 327.170 311.849  1.00  0.00           C  
ATOM   1285 HD21 LEU    85     326.473 327.752 310.972  1.00  0.00           H  
ATOM   1286 HD22 LEU    85     325.245 326.667 311.678  1.00  0.00           H  
ATOM   1287 HD23 LEU    85     326.047 327.820 312.706  1.00  0.00           H  
ATOM   1288  C   LEU    85     329.345 328.625 310.941  1.00  0.00           C  
ATOM   1289  O   LEU    85     328.711 329.670 310.788  1.00  0.00           O  
ATOM   1290  N   ALA    86     330.032 328.061 309.941  1.00  0.00           N  
ATOM   1291  H   ALA    86     330.557 327.220 310.144  1.00  0.00           H  
ATOM   1292  CA  ALA    86     330.035 328.515 308.545  1.00  0.00           C  
ATOM   1293  HA  ALA    86     330.121 329.602 308.520  1.00  0.00           H  
ATOM   1294  CB  ALA    86     331.292 327.927 307.880  1.00  0.00           C  
ATOM   1295  HB1 ALA    86     331.243 326.837 307.881  1.00  0.00           H  
ATOM   1296  HB2 ALA    86     331.365 328.275 306.849  1.00  0.00           H  
ATOM   1297  HB3 ALA    86     332.184 328.243 308.422  1.00  0.00           H  
ATOM   1298  C   ALA    86     328.718 328.128 307.811  1.00  0.00           C  
ATOM   1299  O   ALA    86     328.726 327.467 306.772  1.00  0.00           O  
ATOM   1300  N   ASP    87     327.577 328.570 308.361  1.00  0.00           N  
ATOM   1301  H   ASP    87     327.680 329.155 309.183  1.00  0.00           H  
ATOM   1302  CA  ASP    87     326.209 328.376 307.842  1.00  0.00           C  
ATOM   1303  HA  ASP    87     325.536 328.759 308.609  1.00  0.00           H  
ATOM   1304  CB  ASP    87     325.987 329.251 306.596  1.00  0.00           C  
ATOM   1305  HB2 ASP    87     326.358 330.255 306.811  1.00  0.00           H  
ATOM   1306  HB3 ASP    87     326.572 328.850 305.766  1.00  0.00           H  
ATOM   1307  CG  ASP    87     324.508 329.371 306.170  1.00  0.00           C  
ATOM   1308  OD1 ASP    87     324.258 329.822 305.025  1.00  0.00           O  
ATOM   1309  OD2 ASP    87     323.588 329.078 306.971  1.00  0.00           O  
ATOM   1310  C   ASP    87     325.813 326.892 307.640  1.00  0.00           C  
ATOM   1311  O   ASP    87     325.439 326.460 306.544  1.00  0.00           O  
ATOM   1312  N   PHE    88     325.915 326.101 308.717  1.00  0.00           N  
ATOM   1313  H   PHE    88     326.158 326.539 309.590  1.00  0.00           H  
ATOM   1314  CA  PHE    88     325.577 324.676 308.751  1.00  0.00           C  
ATOM   1315  HA  PHE    88     325.079 324.393 307.824  1.00  0.00           H  
ATOM   1316  CB  PHE    88     326.849 323.827 308.871  1.00  0.00           C  
ATOM   1317  HB2 PHE    88     327.227 323.975 309.871  1.00  0.00           H  
ATOM   1318  HB3 PHE    88     326.547 322.787 308.783  1.00  0.00           H  
ATOM   1319  CG  PHE    88     328.041 324.041 307.960  1.00  0.00           C  
ATOM   1320  CD1 PHE    88     327.894 324.151 306.566  1.00  0.00           C  
ATOM   1321  HD1 PHE    88     326.910 324.157 306.122  1.00  0.00           H  
ATOM   1322  CE1 PHE    88     329.033 324.249 305.747  1.00  0.00           C  
ATOM   1323  HE1 PHE    88     328.920 324.339 304.675  1.00  0.00           H  
ATOM   1324  CZ  PHE    88     330.321 324.219 306.314  1.00  0.00           C  
ATOM   1325  HZ  PHE    88     331.196 324.284 305.682  1.00  0.00           H  
ATOM   1326  CE2 PHE    88     330.471 324.097 307.705  1.00  0.00           C  
ATOM   1327  HE2 PHE    88     331.460 324.060 308.144  1.00  0.00           H  
ATOM   1328  CD2 PHE    88     329.335 324.013 308.524  1.00  0.00           C  
ATOM   1329  HD2 PHE    88     329.467 323.905 309.592  1.00  0.00           H  
ATOM   1330  C   PHE    88     324.612 324.343 309.915  1.00  0.00           C  
ATOM   1331  O   PHE    88     325.012 323.981 311.019  1.00  0.00           O  
ATOM   1332  N   ASP    89     323.315 324.454 309.657  1.00  0.00           N  
ATOM   1333  H   ASP    89     323.064 324.709 308.714  1.00  0.00           H  
ATOM   1334  CA  ASP    89     322.224 323.973 310.518  1.00  0.00           C  
ATOM   1335  HA  ASP    89     322.167 324.597 311.411  1.00  0.00           H  
ATOM   1336  CB  ASP    89     320.895 324.090 309.744  1.00  0.00           C  
ATOM   1337  HB2 ASP    89     320.152 323.420 310.182  1.00  0.00           H  
ATOM   1338  HB3 ASP    89     320.567 325.099 309.905  1.00  0.00           H  
ATOM   1339  CG  ASP    89     320.944 323.903 308.207  1.00  0.00           C  
ATOM   1340  OD1 ASP    89     320.120 324.525 307.501  1.00  0.00           O  
ATOM   1341  OD2 ASP    89     321.837 323.194 307.693  1.00  0.00           O  
ATOM   1342  C   ASP    89     322.411 322.525 310.994  1.00  0.00           C  
ATOM   1343  O   ASP    89     322.529 322.265 312.195  1.00  0.00           O  
ATOM   1344  N   ILE    90     322.447 321.639 310.010  1.00  0.00           N  
ATOM   1345  H   ILE    90     322.289 322.048 309.086  1.00  0.00           H  
ATOM   1346  CA  ILE    90     322.674 320.194 309.974  1.00  0.00           C  
ATOM   1347  HA  ILE    90     323.644 319.979 310.416  1.00  0.00           H  
ATOM   1348  CB  ILE    90     321.601 319.353 310.698  1.00  0.00           C  
ATOM   1349  HB  ILE    90     321.854 318.331 310.465  1.00  0.00           H  
ATOM   1350  CG2 ILE    90     321.715 319.393 312.223  1.00  0.00           C  
ATOM   1351 HG21 ILE    90     321.101 320.187 312.645  1.00  0.00           H  
ATOM   1352 HG22 ILE    90     321.395 318.430 312.600  1.00  0.00           H  
ATOM   1353 HG23 ILE    90     322.749 319.544 312.530  1.00  0.00           H  
ATOM   1354  CG1 ILE    90     320.154 319.549 310.208  1.00  0.00           C  
ATOM   1355 HG12 ILE    90     319.473 319.537 311.053  1.00  0.00           H  
ATOM   1356 HG13 ILE    90     320.043 320.510 309.703  1.00  0.00           H  
ATOM   1357  CD1 ILE    90     319.723 318.415 309.272  1.00  0.00           C  
ATOM   1358 HD11 ILE    90     319.395 317.567 309.871  1.00  0.00           H  
ATOM   1359 HD12 ILE    90     318.898 318.747 308.656  1.00  0.00           H  
ATOM   1360 HD13 ILE    90     320.532 318.114 308.610  1.00  0.00           H  
ATOM   1361  C   ILE    90     322.732 319.872 308.479  1.00  0.00           C  
ATOM   1362  O   ILE    90     321.827 320.197 307.724  1.00  0.00           O  
ATOM   1363  N   VAL    91     323.821 319.267 308.019  1.00  0.00           N  
ATOM   1364  H   VAL    91     324.518 318.962 308.685  1.00  0.00           H  
ATOM   1365  CA  VAL    91     324.152 319.194 306.577  1.00  0.00           C  
ATOM   1366  HA  VAL    91     323.275 319.449 305.983  1.00  0.00           H  
ATOM   1367  CB  VAL    91     325.232 320.271 306.304  1.00  0.00           C  
ATOM   1368  HB  VAL    91     325.689 320.096 305.332  1.00  0.00           H  
ATOM   1369  CG1 VAL    91     324.590 321.659 306.268  1.00  0.00           C  
ATOM   1370 HG11 VAL    91     324.235 321.938 307.260  1.00  0.00           H  
ATOM   1371 HG12 VAL    91     325.318 322.395 305.933  1.00  0.00           H  
ATOM   1372 HG13 VAL    91     323.746 321.664 305.577  1.00  0.00           H  
ATOM   1373  CG2 VAL    91     326.339 320.347 307.374  1.00  0.00           C  
ATOM   1374 HG21 VAL    91     326.931 319.440 307.357  1.00  0.00           H  
ATOM   1375 HG22 VAL    91     326.990 321.196 307.172  1.00  0.00           H  
ATOM   1376 HG23 VAL    91     325.940 320.495 308.380  1.00  0.00           H  
ATOM   1377  C   VAL    91     324.484 317.756 306.156  1.00  0.00           C  
ATOM   1378  O   VAL    91     324.012 316.854 306.812  1.00  0.00           O  
ATOM   1379  N   ALA    92     325.283 317.496 305.114  1.00  0.00           N  
ATOM   1380  H   ALA    92     325.552 318.267 304.524  1.00  0.00           H  
ATOM   1381  CA  ALA    92     325.832 316.166 304.771  1.00  0.00           C  
ATOM   1382  HA  ALA    92     326.440 315.806 305.603  1.00  0.00           H  
ATOM   1383  CB  ALA    92     324.730 315.115 304.525  1.00  0.00           C  
ATOM   1384  HB1 ALA    92     323.980 315.500 303.834  1.00  0.00           H  
ATOM   1385  HB2 ALA    92     325.174 314.210 304.107  1.00  0.00           H  
ATOM   1386  HB3 ALA    92     324.248 314.834 305.462  1.00  0.00           H  
ATOM   1387  C   ALA    92     326.740 316.328 303.537  1.00  0.00           C  
ATOM   1388  O   ALA    92     326.237 316.466 302.427  1.00  0.00           O  
ATOM   1389  N   ASP    93     328.060 316.386 303.792  1.00  0.00           N  
ATOM   1390  H   ASP    93     328.327 316.166 304.743  1.00  0.00           H  
ATOM   1391  CA  ASP    93     329.210 316.716 302.909  1.00  0.00           C  
ATOM   1392  HA  ASP    93     329.811 315.812 302.810  1.00  0.00           H  
ATOM   1393  CB  ASP    93     328.856 317.196 301.486  1.00  0.00           C  
ATOM   1394  HB2 ASP    93     328.092 317.974 301.543  1.00  0.00           H  
ATOM   1395  HB3 ASP    93     329.742 317.666 301.057  1.00  0.00           H  
ATOM   1396  CG  ASP    93     328.424 316.076 300.516  1.00  0.00           C  
ATOM   1397  OD1 ASP    93     327.901 316.406 299.422  1.00  0.00           O  
ATOM   1398  OD2 ASP    93     328.662 314.871 300.785  1.00  0.00           O  
ATOM   1399  C   ASP    93     330.137 317.748 303.578  1.00  0.00           C  
ATOM   1400  O   ASP    93     331.358 317.667 303.432  1.00  0.00           O  
ATOM   1401  N   ALA    94     329.567 318.692 304.338  1.00  0.00           N  
ATOM   1402  H   ALA    94     328.559 318.743 304.353  1.00  0.00           H  
ATOM   1403  CA  ALA    94     330.325 319.570 305.233  1.00  0.00           C  
ATOM   1404  HA  ALA    94     331.190 319.978 304.707  1.00  0.00           H  
ATOM   1405  CB  ALA    94     329.431 320.747 305.643  1.00  0.00           C  
ATOM   1406  HB1 ALA    94     328.407 320.410 305.754  1.00  0.00           H  
ATOM   1407  HB2 ALA    94     329.779 321.195 306.576  1.00  0.00           H  
ATOM   1408  HB3 ALA    94     329.445 321.505 304.859  1.00  0.00           H  
ATOM   1409  C   ALA    94     330.853 318.713 306.404  1.00  0.00           C  
ATOM   1410  O   ALA    94     332.042 318.402 306.463  1.00  0.00           O  
ATOM   1411  N   TRP    95     329.952 318.279 307.301  1.00  0.00           N  
ATOM   1412  H   TRP    95     329.013 318.636 307.235  1.00  0.00           H  
ATOM   1413  CA  TRP    95     330.224 317.248 308.318  1.00  0.00           C  
ATOM   1414  HA  TRP    95     331.278 317.289 308.594  1.00  0.00           H  
ATOM   1415  CB  TRP    95     329.394 317.539 309.579  1.00  0.00           C  
ATOM   1416  HB2 TRP    95     329.802 316.973 310.419  1.00  0.00           H  
ATOM   1417  HB3 TRP    95     329.507 318.595 309.813  1.00  0.00           H  
ATOM   1418  CG  TRP    95     327.926 317.275 309.515  1.00  0.00           C  
ATOM   1419  CD1 TRP    95     327.183 317.135 308.397  1.00  0.00           C  
ATOM   1420  HD1 TRP    95     327.547 317.121 307.381  1.00  0.00           H  
ATOM   1421  NE1 TRP    95     325.863 317.039 308.746  1.00  0.00           N  
ATOM   1422  HE1 TRP    95     325.145 316.701 308.107  1.00  0.00           H  
ATOM   1423  CE2 TRP    95     325.671 317.134 310.085  1.00  0.00           C  
ATOM   1424  CZ2 TRP    95     324.516 317.143 310.862  1.00  0.00           C  
ATOM   1425  HZ2 TRP    95     323.565 317.205 310.381  1.00  0.00           H  
ATOM   1426  CH2 TRP    95     324.632 316.976 312.241  1.00  0.00           C  
ATOM   1427  HH2 TRP    95     323.760 316.967 312.882  1.00  0.00           H  
ATOM   1428  CZ3 TRP    95     325.907 316.743 312.764  1.00  0.00           C  
ATOM   1429  HZ3 TRP    95     325.977 316.473 313.779  1.00  0.00           H  
ATOM   1430  CE3 TRP    95     327.076 316.839 311.984  1.00  0.00           C  
ATOM   1431  HE3 TRP    95     328.057 316.680 312.404  1.00  0.00           H  
ATOM   1432  CD2 TRP    95     326.982 317.094 310.611  1.00  0.00           C  
ATOM   1433  C   TRP    95     329.947 315.823 307.797  1.00  0.00           C  
ATOM   1434  O   TRP    95     329.579 315.620 306.636  1.00  0.00           O  
ATOM   1435  N   GLU    96     330.064 314.846 308.697  1.00  0.00           N  
ATOM   1436  H   GLU    96     330.311 315.106 309.640  1.00  0.00           H  
ATOM   1437  CA  GLU    96     329.682 313.442 308.500  1.00  0.00           C  
ATOM   1438  HA  GLU    96     329.551 313.246 307.435  1.00  0.00           H  
ATOM   1439  CB  GLU    96     330.821 312.539 309.011  1.00  0.00           C  
ATOM   1440  HB2 GLU    96     330.970 312.718 310.075  1.00  0.00           H  
ATOM   1441  HB3 GLU    96     330.528 311.499 308.864  1.00  0.00           H  
ATOM   1442  CG  GLU    96     332.154 312.802 308.283  1.00  0.00           C  
ATOM   1443  HG2 GLU    96     332.005 312.646 307.212  1.00  0.00           H  
ATOM   1444  HG3 GLU    96     332.438 313.847 308.430  1.00  0.00           H  
ATOM   1445  CD  GLU    96     333.319 311.910 308.768  1.00  0.00           C  
ATOM   1446  OE1 GLU    96     334.494 312.319 308.595  1.00  0.00           O  
ATOM   1447  OE2 GLU    96     333.093 310.794 309.298  1.00  0.00           O  
ATOM   1448  C   GLU    96     328.342 313.134 309.212  1.00  0.00           C  
ATOM   1449  O   GLU    96     328.065 313.679 310.283  1.00  0.00           O  
ATOM   1450  N   GLY    97     327.500 312.277 308.608  1.00  0.00           N  
ATOM   1451  H   GLY    97     327.785 311.884 307.721  1.00  0.00           H  
ATOM   1452  CA  GLY    97     326.160 311.899 309.109  1.00  0.00           C  
ATOM   1453  HA2 GLY    97     325.704 311.204 308.403  1.00  0.00           H  
ATOM   1454  HA3 GLY    97     326.279 311.384 310.063  1.00  0.00           H  
ATOM   1455  C   GLY    97     325.188 313.078 309.306  1.00  0.00           C  
ATOM   1456  O   GLY    97     325.457 314.175 308.835  1.00  0.00           O  
ATOM   1457  N   ILE    98     324.052 312.857 309.997  1.00  0.00           N  
ATOM   1458  H   ILE    98     323.859 311.910 310.297  1.00  0.00           H  
ATOM   1459  CA  ILE    98     323.124 313.920 310.461  1.00  0.00           C  
ATOM   1460  HA  ILE    98     323.696 314.835 310.578  1.00  0.00           H  
ATOM   1461  CB  ILE    98     321.956 314.194 309.455  1.00  0.00           C  
ATOM   1462  HB  ILE    98     321.312 313.315 309.443  1.00  0.00           H  
ATOM   1463  CG2 ILE    98     321.118 315.375 309.988  1.00  0.00           C  
ATOM   1464 HG21 ILE    98     321.720 316.273 309.977  1.00  0.00           H  
ATOM   1465 HG22 ILE    98     320.237 315.549 309.378  1.00  0.00           H  
ATOM   1466 HG23 ILE    98     320.752 315.204 310.996  1.00  0.00           H  
ATOM   1467  CG1 ILE    98     322.361 314.446 307.983  1.00  0.00           C  
ATOM   1468 HG12 ILE    98     323.364 314.840 307.971  1.00  0.00           H  
ATOM   1469 HG13 ILE    98     322.385 313.485 307.469  1.00  0.00           H  
ATOM   1470  CD1 ILE    98     321.514 315.430 307.145  1.00  0.00           C  
ATOM   1471 HD11 ILE    98     321.674 316.447 307.500  1.00  0.00           H  
ATOM   1472 HD12 ILE    98     321.824 315.377 306.101  1.00  0.00           H  
ATOM   1473 HD13 ILE    98     320.450 315.231 307.206  1.00  0.00           H  
ATOM   1474  C   ILE    98     322.482 313.580 311.822  1.00  0.00           C  
ATOM   1475  O   ILE    98     321.694 312.650 311.841  1.00  0.00           O  
ATOM   1476  N   VAL    99     322.750 314.301 312.926  1.00  0.00           N  
ATOM   1477  H   VAL    99     323.465 315.013 312.868  1.00  0.00           H  
ATOM   1478  CA  VAL    99     321.911 314.230 314.160  1.00  0.00           C  
ATOM   1479  HA  VAL    99     321.398 313.275 314.188  1.00  0.00           H  
ATOM   1480  CB  VAL    99     322.655 314.346 315.521  1.00  0.00           C  
ATOM   1481  HB  VAL    99     323.144 315.310 315.542  1.00  0.00           H  
ATOM   1482  CG1 VAL    99     321.733 314.256 316.740  1.00  0.00           C  
ATOM   1483 HG11 VAL    99     321.258 313.274 316.800  1.00  0.00           H  
ATOM   1484 HG12 VAL    99     322.314 314.442 317.645  1.00  0.00           H  
ATOM   1485 HG13 VAL    99     320.943 314.986 316.690  1.00  0.00           H  
ATOM   1486  CG2 VAL    99     323.697 313.285 315.836  1.00  0.00           C  
ATOM   1487 HG21 VAL    99     324.125 312.925 314.922  1.00  0.00           H  
ATOM   1488 HG22 VAL    99     324.456 313.725 316.480  1.00  0.00           H  
ATOM   1489 HG23 VAL    99     323.276 312.440 316.375  1.00  0.00           H  
ATOM   1490  C   VAL    99     320.832 315.317 314.006  1.00  0.00           C  
ATOM   1491  O   VAL    99     319.878 315.114 313.268  1.00  0.00           O  
ATOM   1492  N   SER   100     321.089 316.496 314.590  1.00  0.00           N  
ATOM   1493  H   SER   100     321.972 316.533 315.075  1.00  0.00           H  
ATOM   1494  CA  SER   100     320.228 317.659 314.860  1.00  0.00           C  
ATOM   1495  HA  SER   100     320.843 318.541 314.681  1.00  0.00           H  
ATOM   1496  CB  SER   100     318.990 317.823 313.953  1.00  0.00           C  
ATOM   1497  HB2 SER   100     318.602 318.832 314.092  1.00  0.00           H  
ATOM   1498  HB3 SER   100     319.285 317.710 312.910  1.00  0.00           H  
ATOM   1499  OG  SER   100     317.944 316.916 314.232  1.00  0.00           O  
ATOM   1500  HG  SER   100     317.171 317.126 313.679  1.00  0.00           H  
ATOM   1501  C   SER   100     319.884 317.695 316.348  1.00  0.00           C  
ATOM   1502  O   SER   100     319.406 316.733 316.944  1.00  0.00           O  
ATOM   1503  N   ILE   101     320.192 318.811 316.993  1.00  0.00           N  
ATOM   1504  H   ILE   101     320.687 319.542 316.488  1.00  0.00           H  
ATOM   1505  CA  ILE   101     319.879 319.105 318.395  1.00  0.00           C  
ATOM   1506  HA  ILE   101     318.813 318.922 318.520  1.00  0.00           H  
ATOM   1507  CB  ILE   101     320.569 318.157 319.441  1.00  0.00           C  
ATOM   1508  HB  ILE   101     319.867 317.347 319.559  1.00  0.00           H  
ATOM   1509  CG2 ILE   101     321.828 317.413 318.995  1.00  0.00           C  
ATOM   1510 HG21 ILE   101     322.662 318.073 319.127  1.00  0.00           H  
ATOM   1511 HG22 ILE   101     321.984 316.553 319.646  1.00  0.00           H  
ATOM   1512 HG23 ILE   101     321.778 317.043 317.978  1.00  0.00           H  
ATOM   1513  CG1 ILE   101     320.894 318.715 320.863  1.00  0.00           C  
ATOM   1514 HG12 ILE   101     321.645 318.084 321.336  1.00  0.00           H  
ATOM   1515 HG13 ILE   101     321.354 319.699 320.786  1.00  0.00           H  
ATOM   1516  CD1 ILE   101     319.727 318.767 321.859  1.00  0.00           C  
ATOM   1517 HD11 ILE   101     319.406 317.759 322.110  1.00  0.00           H  
ATOM   1518 HD12 ILE   101     320.040 319.250 322.782  1.00  0.00           H  
ATOM   1519 HD13 ILE   101     318.887 319.318 321.453  1.00  0.00           H  
ATOM   1520  C   ILE   101     320.035 320.607 318.600  1.00  0.00           C  
ATOM   1521  O   ILE   101     320.552 321.340 317.754  1.00  0.00           O  
ATOM   1522  N   PHE   102     319.453 321.075 319.686  1.00  0.00           N  
ATOM   1523  H   PHE   102     318.955 320.413 320.265  1.00  0.00           H  
ATOM   1524  CA  PHE   102     319.381 322.460 320.080  1.00  0.00           C  
ATOM   1525  HA  PHE   102     320.248 323.013 319.706  1.00  0.00           H  
ATOM   1526  CB  PHE   102     318.109 323.011 319.430  1.00  0.00           C  
ATOM   1527  HB2 PHE   102     318.086 322.752 318.370  1.00  0.00           H  
ATOM   1528  HB3 PHE   102     317.256 322.560 319.904  1.00  0.00           H  
ATOM   1529  CG  PHE   102     317.987 324.490 319.561  1.00  0.00           C  
ATOM   1530  CD1 PHE   102     318.544 325.288 318.557  1.00  0.00           C  
ATOM   1531  HD1 PHE   102     318.925 324.833 317.658  1.00  0.00           H  
ATOM   1532  CE1 PHE   102     318.696 326.656 318.790  1.00  0.00           C  
ATOM   1533  HE1 PHE   102     319.275 327.273 318.135  1.00  0.00           H  
ATOM   1534  CZ  PHE   102     318.189 327.219 319.956  1.00  0.00           C  
ATOM   1535  HZ  PHE   102     318.449 328.235 320.162  1.00  0.00           H  
ATOM   1536  CE2 PHE   102     317.509 326.440 320.907  1.00  0.00           C  
ATOM   1537  HE2 PHE   102     317.153 326.882 321.824  1.00  0.00           H  
ATOM   1538  CD2 PHE   102     317.453 325.054 320.729  1.00  0.00           C  
ATOM   1539  HD2 PHE   102     317.056 324.424 321.511  1.00  0.00           H  
ATOM   1540  C   PHE   102     319.374 322.478 321.615  1.00  0.00           C  
ATOM   1541  O   PHE   102     318.352 322.191 322.238  1.00  0.00           O  
ATOM   1542  N   CYS   103     320.532 322.715 322.232  1.00  0.00           N  
ATOM   1543  H   CYS   103     321.348 322.956 321.673  1.00  0.00           H  
ATOM   1544  CA  CYS   103     320.765 322.555 323.676  1.00  0.00           C  
ATOM   1545  HA  CYS   103     319.870 322.148 324.152  1.00  0.00           H  
ATOM   1546  CB  CYS   103     321.882 321.495 323.842  1.00  0.00           C  
ATOM   1547  HB2 CYS   103     321.573 320.562 323.377  1.00  0.00           H  
ATOM   1548  HB3 CYS   103     322.799 321.807 323.349  1.00  0.00           H  
ATOM   1549  SG  CYS   103     322.269 321.165 325.576  1.00  0.00           S  
ATOM   1550  HG  CYS   103     322.723 322.407 325.829  1.00  0.00           H  
ATOM   1551  C   CYS   103     321.020 323.922 324.355  1.00  0.00           C  
ATOM   1552  O   CYS   103     321.831 324.025 325.265  1.00  0.00           O  
ATOM   1553  N   HIS   104     320.348 324.974 323.865  1.00  0.00           N  
ATOM   1554  H   HIS   104     319.754 324.750 323.074  1.00  0.00           H  
ATOM   1555  CA  HIS   104     320.362 326.419 324.202  1.00  0.00           C  
ATOM   1556  HA  HIS   104     319.308 326.673 324.302  1.00  0.00           H  
ATOM   1557  CB  HIS   104     320.941 326.812 325.575  1.00  0.00           C  
ATOM   1558  HB2 HIS   104     320.636 327.837 325.782  1.00  0.00           H  
ATOM   1559  HB3 HIS   104     320.462 326.171 326.312  1.00  0.00           H  
ATOM   1560  CG  HIS   104     322.421 326.775 325.826  1.00  0.00           C  
ATOM   1561  ND1 HIS   104     323.341 327.666 325.292  1.00  0.00           N  
ATOM   1562  CE1 HIS   104     324.464 327.500 326.001  1.00  0.00           C  
ATOM   1563  HE1 HIS   104     325.341 328.121 325.908  1.00  0.00           H  
ATOM   1564  NE2 HIS   104     324.308 326.543 326.921  1.00  0.00           N  
ATOM   1565  HE2 HIS   104     324.984 326.328 327.650  1.00  0.00           H  
ATOM   1566  CD2 HIS   104     323.017 326.089 326.841  1.00  0.00           C  
ATOM   1567  HD2 HIS   104     322.526 325.400 327.512  1.00  0.00           H  
ATOM   1568  C   HIS   104     320.733 327.255 322.974  1.00  0.00           C  
ATOM   1569  O   HIS   104     320.074 326.985 321.984  1.00  0.00           O  
ATOM   1570  N   LEU   105     321.662 328.206 322.977  1.00  0.00           N  
ATOM   1571  H   LEU   105     322.163 328.325 323.856  1.00  0.00           H  
ATOM   1572  CA  LEU   105     322.128 329.061 321.847  1.00  0.00           C  
ATOM   1573  HA  LEU   105     323.178 329.232 322.055  1.00  0.00           H  
ATOM   1574  CB  LEU   105     321.986 328.402 320.427  1.00  0.00           C  
ATOM   1575  HB2 LEU   105     320.944 328.213 320.181  1.00  0.00           H  
ATOM   1576  HB3 LEU   105     322.269 329.132 319.676  1.00  0.00           H  
ATOM   1577  CG  LEU   105     322.847 327.192 320.064  1.00  0.00           C  
ATOM   1578  HG  LEU   105     323.166 327.327 319.032  1.00  0.00           H  
ATOM   1579  CD1 LEU   105     324.097 327.201 320.914  1.00  0.00           C  
ATOM   1580 HD11 LEU   105     323.870 326.990 321.958  1.00  0.00           H  
ATOM   1581 HD12 LEU   105     324.758 326.460 320.535  1.00  0.00           H  
ATOM   1582 HD13 LEU   105     324.591 328.164 320.821  1.00  0.00           H  
ATOM   1583  CD2 LEU   105     322.141 325.840 320.124  1.00  0.00           C  
ATOM   1584 HD21 LEU   105     321.143 325.920 319.700  1.00  0.00           H  
ATOM   1585 HD22 LEU   105     322.697 325.104 319.546  1.00  0.00           H  
ATOM   1586 HD23 LEU   105     322.051 325.511 321.156  1.00  0.00           H  
ATOM   1587  C   LEU   105     321.516 330.471 321.751  1.00  0.00           C  
ATOM   1588  O   LEU   105     320.529 330.774 322.423  1.00  0.00           O  
ATOM   1589  N   PRO   106     322.128 331.337 320.908  1.00  0.00           N  
ATOM   1590  CD  PRO   106     323.505 331.288 320.427  1.00  0.00           C  
ATOM   1591  HD2 PRO   106     323.522 330.920 319.401  1.00  0.00           H  
ATOM   1592  HD3 PRO   106     324.160 330.679 321.044  1.00  0.00           H  
ATOM   1593  CG  PRO   106     323.962 332.738 320.445  1.00  0.00           C  
ATOM   1594  HG2 PRO   106     324.794 332.912 319.763  1.00  0.00           H  
ATOM   1595  HG3 PRO   106     324.215 333.045 321.457  1.00  0.00           H  
ATOM   1596  CB  PRO   106     322.703 333.475 320.012  1.00  0.00           C  
ATOM   1597  HB2 PRO   106     322.750 333.621 318.933  1.00  0.00           H  
ATOM   1598  HB3 PRO   106     322.640 334.431 320.529  1.00  0.00           H  
ATOM   1599  CA  PRO   106     321.522 332.558 320.378  1.00  0.00           C  
ATOM   1600  HA  PRO   106     320.862 333.023 321.110  1.00  0.00           H  
ATOM   1601  C   PRO   106     320.740 332.158 319.106  1.00  0.00           C  
ATOM   1602  O   PRO   106     320.722 330.987 318.728  1.00  0.00           O  
ATOM   1603  N   SER   107     320.144 333.099 318.358  1.00  0.00           N  
ATOM   1604  H   SER   107     320.109 334.049 318.698  1.00  0.00           H  
ATOM   1605  CA  SER   107     319.340 332.753 317.161  1.00  0.00           C  
ATOM   1606  HA  SER   107     318.749 331.880 317.421  1.00  0.00           H  
ATOM   1607  CB  SER   107     318.318 333.857 316.850  1.00  0.00           C  
ATOM   1608  HB2 SER   107     318.828 334.810 316.725  1.00  0.00           H  
ATOM   1609  HB3 SER   107     317.770 333.616 315.936  1.00  0.00           H  
ATOM   1610  OG  SER   107     317.398 333.947 317.924  1.00  0.00           O  
ATOM   1611  HG  SER   107     316.721 334.618 317.710  1.00  0.00           H  
ATOM   1612  C   SER   107     320.152 332.312 315.924  1.00  0.00           C  
ATOM   1613  O   SER   107     319.716 332.493 314.790  1.00  0.00           O  
ATOM   1614  N   SER   108     321.289 331.644 316.139  1.00  0.00           N  
ATOM   1615  H   SER   108     321.545 331.465 317.108  1.00  0.00           H  
ATOM   1616  CA  SER   108     322.088 330.917 315.150  1.00  0.00           C  
ATOM   1617  HA  SER   108     322.117 331.483 314.217  1.00  0.00           H  
ATOM   1618  CB  SER   108     323.523 330.758 315.669  1.00  0.00           C  
ATOM   1619  HB2 SER   108     324.107 330.167 314.965  1.00  0.00           H  
ATOM   1620  HB3 SER   108     323.972 331.746 315.770  1.00  0.00           H  
ATOM   1621  OG  SER   108     323.522 330.118 316.939  1.00  0.00           O  
ATOM   1622  HG  SER   108     324.407 330.194 317.346  1.00  0.00           H  
ATOM   1623  C   SER   108     321.393 329.587 314.860  1.00  0.00           C  
ATOM   1624  O   SER   108     320.645 329.481 313.901  1.00  0.00           O  
ATOM   1625  N   LEU   109     321.530 328.578 315.733  1.00  0.00           N  
ATOM   1626  H   LEU   109     322.138 328.737 316.533  1.00  0.00           H  
ATOM   1627  CA  LEU   109     320.889 327.271 315.547  1.00  0.00           C  
ATOM   1628  HA  LEU   109     321.130 326.928 314.543  1.00  0.00           H  
ATOM   1629  CB  LEU   109     321.448 326.221 316.535  1.00  0.00           C  
ATOM   1630  HB2 LEU   109     321.656 326.709 317.482  1.00  0.00           H  
ATOM   1631  HB3 LEU   109     320.684 325.473 316.722  1.00  0.00           H  
ATOM   1632  CG  LEU   109     322.688 325.432 316.082  1.00  0.00           C  
ATOM   1633  HG  LEU   109     323.049 324.856 316.932  1.00  0.00           H  
ATOM   1634  CD1 LEU   109     322.337 324.445 314.964  1.00  0.00           C  
ATOM   1635 HD11 LEU   109     321.871 324.946 314.118  1.00  0.00           H  
ATOM   1636 HD12 LEU   109     323.234 323.944 314.605  1.00  0.00           H  
ATOM   1637 HD13 LEU   109     321.651 323.686 315.348  1.00  0.00           H  
ATOM   1638  CD2 LEU   109     323.818 326.347 315.618  1.00  0.00           C  
ATOM   1639 HD21 LEU   109     323.990 327.120 316.369  1.00  0.00           H  
ATOM   1640 HD22 LEU   109     324.728 325.759 315.518  1.00  0.00           H  
ATOM   1641 HD23 LEU   109     323.575 326.810 314.660  1.00  0.00           H  
ATOM   1642  C   LEU   109     319.356 327.344 315.559  1.00  0.00           C  
ATOM   1643  O   LEU   109     318.741 326.404 315.095  1.00  0.00           O  
ATOM   1644  N   ARG   110     318.706 328.429 316.019  1.00  0.00           N  
ATOM   1645  H   ARG   110     319.242 329.155 316.477  1.00  0.00           H  
ATOM   1646  CA  ARG   110     317.254 328.596 315.797  1.00  0.00           C  
ATOM   1647  HA  ARG   110     316.764 327.638 316.006  1.00  0.00           H  
ATOM   1648  CB  ARG   110     316.640 329.659 316.727  1.00  0.00           C  
ATOM   1649  HB2 ARG   110     316.642 329.249 317.737  1.00  0.00           H  
ATOM   1650  HB3 ARG   110     317.260 330.551 316.719  1.00  0.00           H  
ATOM   1651  CG  ARG   110     315.203 330.081 316.325  1.00  0.00           C  
ATOM   1652  HG2 ARG   110     314.830 330.834 317.012  1.00  0.00           H  
ATOM   1653  HG3 ARG   110     315.210 330.554 315.344  1.00  0.00           H  
ATOM   1654  CD  ARG   110     314.256 328.878 316.313  1.00  0.00           C  
ATOM   1655  HD2 ARG   110     314.621 328.133 315.625  1.00  0.00           H  
ATOM   1656  HD3 ARG   110     314.279 328.417 317.301  1.00  0.00           H  
ATOM   1657  NE  ARG   110     312.854 329.223 316.010  1.00  0.00           N  
ATOM   1658  HE  ARG   110     312.262 329.214 316.834  1.00  0.00           H  
ATOM   1659  CZ  ARG   110     312.248 329.596 314.900  1.00  0.00           C  
ATOM   1660  NH1 ARG   110     310.961 329.796 314.915  1.00  0.00           N  
ATOM   1661 HH11 ARG   110     310.429 329.610 315.750  1.00  0.00           H  
ATOM   1662 HH12 ARG   110     310.473 330.064 314.076  1.00  0.00           H  
ATOM   1663  NH2 ARG   110     312.880 329.795 313.781  1.00  0.00           N  
ATOM   1664 HH21 ARG   110     313.875 329.679 313.743  1.00  0.00           H  
ATOM   1665 HH22 ARG   110     312.389 330.148 312.977  1.00  0.00           H  
ATOM   1666  C   ARG   110     316.965 328.914 314.339  1.00  0.00           C  
ATOM   1667  O   ARG   110     316.204 328.204 313.692  1.00  0.00           O  
ATOM   1668  N   GLN   111     317.537 330.002 313.824  1.00  0.00           N  
ATOM   1669  H   GLN   111     318.184 330.544 314.385  1.00  0.00           H  
ATOM   1670  CA  GLN   111     317.242 330.448 312.460  1.00  0.00           C  
ATOM   1671  HA  GLN   111     316.191 330.224 312.283  1.00  0.00           H  
ATOM   1672  CB  GLN   111     317.410 331.974 312.351  1.00  0.00           C  
ATOM   1673  HB2 GLN   111     317.084 332.436 313.285  1.00  0.00           H  
ATOM   1674  HB3 GLN   111     318.465 332.212 312.209  1.00  0.00           H  
ATOM   1675  CG  GLN   111     316.581 332.586 311.203  1.00  0.00           C  
ATOM   1676  HG2 GLN   111     316.762 333.658 311.174  1.00  0.00           H  
ATOM   1677  HG3 GLN   111     316.926 332.184 310.251  1.00  0.00           H  
ATOM   1678  CD  GLN   111     315.067 332.360 311.322  1.00  0.00           C  
ATOM   1679  OE1 GLN   111     314.521 332.048 312.372  1.00  0.00           O  
ATOM   1680  NE2 GLN   111     314.324 332.489 310.244  1.00  0.00           N  
ATOM   1681 HE21 GLN   111     313.329 332.339 310.326  1.00  0.00           H  
ATOM   1682 HE22 GLN   111     314.740 332.740 309.358  1.00  0.00           H  
ATOM   1683  C   GLN   111     317.991 329.631 311.397  1.00  0.00           C  
ATOM   1684  O   GLN   111     317.749 329.789 310.209  1.00  0.00           O  
ATOM   1685  N   GLN   112     318.857 328.709 311.839  1.00  0.00           N  
ATOM   1686  H   GLN   112     319.161 328.784 312.802  1.00  0.00           H  
ATOM   1687  CA  GLN   112     319.453 327.658 311.025  1.00  0.00           C  
ATOM   1688  HA  GLN   112     319.347 327.917 309.970  1.00  0.00           H  
ATOM   1689  CB  GLN   112     320.962 327.590 311.312  1.00  0.00           C  
ATOM   1690  HB2 GLN   112     321.146 327.398 312.368  1.00  0.00           H  
ATOM   1691  HB3 GLN   112     321.404 326.781 310.744  1.00  0.00           H  
ATOM   1692  CG  GLN   112     321.651 328.897 310.874  1.00  0.00           C  
ATOM   1693  HG2 GLN   112     321.316 329.163 309.872  1.00  0.00           H  
ATOM   1694  HG3 GLN   112     321.367 329.709 311.541  1.00  0.00           H  
ATOM   1695  CD  GLN   112     323.168 328.774 310.830  1.00  0.00           C  
ATOM   1696  OE1 GLN   112     323.724 327.885 310.207  1.00  0.00           O  
ATOM   1697  NE2 GLN   112     323.885 329.663 311.488  1.00  0.00           N  
ATOM   1698 HE21 GLN   112     324.892 329.579 311.508  1.00  0.00           H  
ATOM   1699 HE22 GLN   112     323.440 330.433 311.959  1.00  0.00           H  
ATOM   1700  C   GLN   112     318.683 326.328 311.201  1.00  0.00           C  
ATOM   1701  O   GLN   112     318.320 325.720 310.210  1.00  0.00           O  
ATOM   1702  N   LEU   113     318.289 325.908 312.417  1.00  0.00           N  
ATOM   1703  H   LEU   113     318.543 326.425 313.244  1.00  0.00           H  
ATOM   1704  CA  LEU   113     317.454 324.711 312.615  1.00  0.00           C  
ATOM   1705  HA  LEU   113     317.598 324.080 311.740  1.00  0.00           H  
ATOM   1706  CB  LEU   113     317.939 323.869 313.815  1.00  0.00           C  
ATOM   1707  HB2 LEU   113     319.007 324.028 313.962  1.00  0.00           H  
ATOM   1708  HB3 LEU   113     317.434 324.201 314.724  1.00  0.00           H  
ATOM   1709  CG  LEU   113     317.723 322.354 313.659  1.00  0.00           C  
ATOM   1710  HG  LEU   113     317.968 321.885 314.611  1.00  0.00           H  
ATOM   1711  CD1 LEU   113     316.304 321.957 313.275  1.00  0.00           C  
ATOM   1712 HD11 LEU   113     316.050 322.331 312.285  1.00  0.00           H  
ATOM   1713 HD12 LEU   113     316.218 320.873 313.297  1.00  0.00           H  
ATOM   1714 HD13 LEU   113     315.594 322.369 313.986  1.00  0.00           H  
ATOM   1715  CD2 LEU   113     318.632 321.744 312.597  1.00  0.00           C  
ATOM   1716 HD21 LEU   113     319.666 322.032 312.786  1.00  0.00           H  
ATOM   1717 HD22 LEU   113     318.542 320.662 312.658  1.00  0.00           H  
ATOM   1718 HD23 LEU   113     318.343 322.065 311.595  1.00  0.00           H  
ATOM   1719  C   LEU   113     315.943 325.030 312.609  1.00  0.00           C  
ATOM   1720  O   LEU   113     315.203 324.740 313.547  1.00  0.00           O  
ATOM   1721  N   TYR   114     315.535 325.606 311.488  1.00  0.00           N  
ATOM   1722  H   TYR   114     316.291 325.751 310.826  1.00  0.00           H  
ATOM   1723  CA  TYR   114     314.187 325.804 310.920  1.00  0.00           C  
ATOM   1724  HA  TYR   114     313.647 324.867 311.068  1.00  0.00           H  
ATOM   1725  CB  TYR   114     313.332 326.897 311.585  1.00  0.00           C  
ATOM   1726  HB2 TYR   114     313.966 327.738 311.867  1.00  0.00           H  
ATOM   1727  HB3 TYR   114     312.604 327.265 310.860  1.00  0.00           H  
ATOM   1728  CG  TYR   114     312.553 326.382 312.790  1.00  0.00           C  
ATOM   1729  CD1 TYR   114     311.342 325.678 312.638  1.00  0.00           C  
ATOM   1730  HD1 TYR   114     310.917 325.552 311.652  1.00  0.00           H  
ATOM   1731  CE1 TYR   114     310.709 325.101 313.759  1.00  0.00           C  
ATOM   1732  HE1 TYR   114     309.796 324.541 313.637  1.00  0.00           H  
ATOM   1733  CZ  TYR   114     311.275 325.235 315.049  1.00  0.00           C  
ATOM   1734  OH  TYR   114     310.709 324.635 316.132  1.00  0.00           O  
ATOM   1735  HH  TYR   114     310.157 323.871 315.888  1.00  0.00           H  
ATOM   1736  CE2 TYR   114     312.465 325.974 315.203  1.00  0.00           C  
ATOM   1737  HE2 TYR   114     312.914 326.061 316.182  1.00  0.00           H  
ATOM   1738  CD2 TYR   114     313.093 326.528 314.074  1.00  0.00           C  
ATOM   1739  HD2 TYR   114     314.057 326.991 314.154  1.00  0.00           H  
ATOM   1740  C   TYR   114     314.341 325.925 309.387  1.00  0.00           C  
ATOM   1741  O   TYR   114     313.362 325.933 308.654  1.00  0.00           O  
ATOM   1742  N   PRO   115     315.569 326.140 308.894  1.00  0.00           N  
ATOM   1743  CD  PRO   115     316.087 327.497 309.057  1.00  0.00           C  
ATOM   1744  HD2 PRO   115     316.796 327.525 309.874  1.00  0.00           H  
ATOM   1745  HD3 PRO   115     315.286 328.207 309.274  1.00  0.00           H  
ATOM   1746  CG  PRO   115     316.767 327.887 307.743  1.00  0.00           C  
ATOM   1747  HG2 PRO   115     317.642 328.516 307.906  1.00  0.00           H  
ATOM   1748  HG3 PRO   115     316.049 328.387 307.091  1.00  0.00           H  
ATOM   1749  CB  PRO   115     317.151 326.539 307.151  1.00  0.00           C  
ATOM   1750  HB2 PRO   115     318.064 326.186 307.629  1.00  0.00           H  
ATOM   1751  HB3 PRO   115     317.273 326.587 306.069  1.00  0.00           H  
ATOM   1752  CA  PRO   115     315.959 325.675 307.566  1.00  0.00           C  
ATOM   1753  HA  PRO   115     315.142 325.819 306.857  1.00  0.00           H  
ATOM   1754  C   PRO   115     316.300 324.164 307.678  1.00  0.00           C  
ATOM   1755  O   PRO   115     316.488 323.635 308.784  1.00  0.00           O  
ATOM   1756  N   LYS   116     316.294 323.423 306.563  1.00  0.00           N  
ATOM   1757  H   LYS   116     316.132 323.917 305.692  1.00  0.00           H  
ATOM   1758  CA  LYS   116     316.631 321.977 306.471  1.00  0.00           C  
ATOM   1759  HA  LYS   116     316.543 321.712 305.416  1.00  0.00           H  
ATOM   1760  CB  LYS   116     318.109 321.746 306.865  1.00  0.00           C  
ATOM   1761  HB2 LYS   116     318.725 322.519 306.409  1.00  0.00           H  
ATOM   1762  HB3 LYS   116     318.229 321.835 307.946  1.00  0.00           H  
ATOM   1763  CG  LYS   116     318.661 320.383 306.428  1.00  0.00           C  
ATOM   1764  HG2 LYS   116     319.567 320.213 306.993  1.00  0.00           H  
ATOM   1765  HG3 LYS   116     317.957 319.598 306.693  1.00  0.00           H  
ATOM   1766  CD  LYS   116     319.007 320.284 304.934  1.00  0.00           C  
ATOM   1767  HD2 LYS   116     318.086 320.274 304.349  1.00  0.00           H  
ATOM   1768  HD3 LYS   116     319.604 321.151 304.642  1.00  0.00           H  
ATOM   1769  CE  LYS   116     319.824 319.007 304.668  1.00  0.00           C  
ATOM   1770  HE2 LYS   116     320.799 319.111 305.160  1.00  0.00           H  
ATOM   1771  HE3 LYS   116     319.321 318.154 305.136  1.00  0.00           H  
ATOM   1772  NZ  LYS   116     320.008 318.761 303.206  1.00  0.00           N  
ATOM   1773  HZ1 LYS   116     320.514 319.520 302.762  1.00  0.00           H  
ATOM   1774  HZ2 LYS   116     320.535 317.912 303.033  1.00  0.00           H  
ATOM   1775  HZ3 LYS   116     319.123 318.669 302.718  1.00  0.00           H  
ATOM   1776  C   LYS   116     315.617 321.061 307.185  1.00  0.00           C  
ATOM   1777  O   LYS   116     314.709 320.545 306.535  1.00  0.00           O  
ATOM   1778  N   VAL   117     315.726 320.864 308.507  1.00  0.00           N  
ATOM   1779  H   VAL   117     316.427 321.422 308.982  1.00  0.00           H  
ATOM   1780  CA  VAL   117     314.751 320.105 309.337  1.00  0.00           C  
ATOM   1781  HA  VAL   117     314.422 319.218 308.791  1.00  0.00           H  
ATOM   1782  CB  VAL   117     315.350 319.613 310.680  1.00  0.00           C  
ATOM   1783  HB  VAL   117     315.622 320.487 311.246  1.00  0.00           H  
ATOM   1784  CG1 VAL   117     314.404 318.748 311.526  1.00  0.00           C  
ATOM   1785 HG11 VAL   117     314.069 317.882 310.954  1.00  0.00           H  
ATOM   1786 HG12 VAL   117     314.920 318.396 312.421  1.00  0.00           H  
ATOM   1787 HG13 VAL   117     313.547 319.331 311.861  1.00  0.00           H  
ATOM   1788  CG2 VAL   117     316.622 318.791 310.526  1.00  0.00           C  
ATOM   1789 HG21 VAL   117     317.316 319.353 309.914  1.00  0.00           H  
ATOM   1790 HG22 VAL   117     317.080 318.627 311.504  1.00  0.00           H  
ATOM   1791 HG23 VAL   117     316.406 317.823 310.081  1.00  0.00           H  
ATOM   1792  C   VAL   117     313.531 321.010 309.569  1.00  0.00           C  
ATOM   1793  O   VAL   117     313.386 321.635 310.616  1.00  0.00           O  
ATOM   1794  N   TYR   118     312.677 321.089 308.539  1.00  0.00           N  
ATOM   1795  H   TYR   118     312.922 320.542 307.721  1.00  0.00           H  
ATOM   1796  CA  TYR   118     311.480 321.947 308.427  1.00  0.00           C  
ATOM   1797  HA  TYR   118     310.725 321.612 309.139  1.00  0.00           H  
ATOM   1798  CB  TYR   118     311.835 323.402 308.748  1.00  0.00           C  
ATOM   1799  HB2 TYR   118     312.009 323.507 309.819  1.00  0.00           H  
ATOM   1800  HB3 TYR   118     312.778 323.615 308.245  1.00  0.00           H  
ATOM   1801  CG  TYR   118     310.816 324.460 308.353  1.00  0.00           C  
ATOM   1802  CD1 TYR   118     309.777 324.798 309.241  1.00  0.00           C  
ATOM   1803  HD1 TYR   118     309.647 324.238 310.158  1.00  0.00           H
[truncated: 4,677,444 more chars]
