# Supplementary material for: Implementation of Replica-Averaged Restraints from Nuclear Magnetic Resonance Measurement with UNRES Coarse Grained Model of Polypeptide Chains
Source: Molecules. 2025 Nov 10;30(22):4354. doi: 10.3390/molecules30224354 (PMC12654794; doi:10.3390/molecules30224354)
Supplement: Supplementary file 1 [file molecules-30-04354-s001.zip › PDB/2KZN_20_12x4.pdb]

REMARK 2kzn                 ENERGY     6.77455E+02 RMS   10.02  10.16
ATOM      1  N   MET     1     295.777 327.370 318.973  1.00  0.00           N  
ATOM      2  H1  MET     1     294.818 327.268 318.670  1.00  0.00           H  
ATOM      3  H2  MET     1     296.249 328.011 318.352  1.00  0.00           H  
ATOM      4  H3  MET     1     295.755 327.792 319.892  1.00  0.00           H  
ATOM      5  CA  MET     1     296.482 326.052 319.027  1.00  0.00           C  
ATOM      6  HA  MET     1     297.437 326.225 319.531  1.00  0.00           H  
ATOM      7  CB  MET     1     295.697 325.041 319.897  1.00  0.00           C  
ATOM      8  HB2 MET     1     295.333 325.545 320.794  1.00  0.00           H  
ATOM      9  HB3 MET     1     294.825 324.682 319.347  1.00  0.00           H  
ATOM     10  CG  MET     1     296.523 323.827 320.353  1.00  0.00           C  
ATOM     11  HG2 MET     1     295.910 323.247 321.045  1.00  0.00           H  
ATOM     12  HG3 MET     1     296.721 323.193 319.489  1.00  0.00           H  
ATOM     13  SD  MET     1     298.115 324.176 321.171  1.00  0.00           S  
ATOM     14  CE  MET     1     297.611 325.240 322.557  1.00  0.00           C  
ATOM     15  HE1 MET     1     296.843 324.744 323.151  1.00  0.00           H  
ATOM     16  HE2 MET     1     298.476 325.445 323.189  1.00  0.00           H  
ATOM     17  HE3 MET     1     297.225 326.188 322.181  1.00  0.00           H  
ATOM     18  C   MET     1     296.861 325.480 317.641  1.00  0.00           C  
ATOM     19  O   MET     1     297.923 324.870 317.526  1.00  0.00           O  
ATOM     20  N   ALA     2     296.036 325.656 316.592  1.00  0.00           N  
ATOM     21  H   ALA     2     295.154 326.132 316.724  1.00  0.00           H  
ATOM     22  CA  ALA     2     296.263 325.104 315.244  1.00  0.00           C  
ATOM     23  HA  ALA     2     296.795 324.155 315.345  1.00  0.00           H  
ATOM     24  CB  ALA     2     294.907 324.772 314.606  1.00  0.00           C  
ATOM     25  HB1 ALA     2     294.284 325.665 314.530  1.00  0.00           H  
ATOM     26  HB2 ALA     2     295.065 324.354 313.611  1.00  0.00           H  
ATOM     27  HB3 ALA     2     294.391 324.030 315.217  1.00  0.00           H  
ATOM     28  C   ALA     2     297.165 326.013 314.374  1.00  0.00           C  
ATOM     29  O   ALA     2     298.374 325.793 314.382  1.00  0.00           O  
ATOM     30  N   TYR     3     296.570 326.948 313.603  1.00  0.00           N  
ATOM     31  H   TYR     3     295.562 326.949 313.648  1.00  0.00           H  
ATOM     32  CA  TYR     3     297.148 328.089 312.845  1.00  0.00           C  
ATOM     33  HA  TYR     3     296.356 328.394 312.158  1.00  0.00           H  
ATOM     34  CB  TYR     3     297.378 329.325 313.751  1.00  0.00           C  
ATOM     35  HB2 TYR     3     298.022 330.032 313.226  1.00  0.00           H  
ATOM     36  HB3 TYR     3     296.411 329.822 313.847  1.00  0.00           H  
ATOM     37  CG  TYR     3     297.935 329.129 315.160  1.00  0.00           C  
ATOM     38  CD1 TYR     3     297.275 329.726 316.254  1.00  0.00           C  
ATOM     39  HD1 TYR     3     296.383 330.318 316.091  1.00  0.00           H  
ATOM     40  CE1 TYR     3     297.787 329.584 317.560  1.00  0.00           C  
ATOM     41  HE1 TYR     3     297.304 330.077 318.393  1.00  0.00           H  
ATOM     42  CZ  TYR     3     298.944 328.808 317.790  1.00  0.00           C  
ATOM     43  OH  TYR     3     299.384 328.610 319.062  1.00  0.00           O  
ATOM     44  HH  TYR     3     300.204 328.086 319.099  1.00  0.00           H  
ATOM     45  CE2 TYR     3     299.616 328.225 316.698  1.00  0.00           C  
ATOM     46  HE2 TYR     3     300.515 327.647 316.857  1.00  0.00           H  
ATOM     47  CD2 TYR     3     299.131 328.419 315.392  1.00  0.00           C  
ATOM     48  HD2 TYR     3     299.687 327.998 314.573  1.00  0.00           H  
ATOM     49  C   TYR     3     298.358 327.832 311.917  1.00  0.00           C  
ATOM     50  O   TYR     3     299.389 327.334 312.339  1.00  0.00           O  
ATOM     51  N   ASN     4     298.323 328.288 310.657  1.00  0.00           N  
ATOM     52  H   ASN     4     297.467 328.684 310.289  1.00  0.00           H  
ATOM     53  CA  ASN     4     299.537 328.282 309.817  1.00  0.00           C  
ATOM     54  HA  ASN     4     300.102 327.371 310.027  1.00  0.00           H  
ATOM     55  CB  ASN     4     299.154 328.209 308.325  1.00  0.00           C  
ATOM     56  HB2 ASN     4     298.449 329.005 308.084  1.00  0.00           H  
ATOM     57  HB3 ASN     4     300.046 328.354 307.714  1.00  0.00           H  
ATOM     58  CG  ASN     4     298.565 326.851 307.947  1.00  0.00           C  
ATOM     59  OD1 ASN     4     299.018 325.799 308.380  1.00  0.00           O  
ATOM     60  ND2 ASN     4     297.540 326.812 307.125  1.00  0.00           N  
ATOM     61 HD21 ASN     4     297.158 325.909 306.882  1.00  0.00           H  
ATOM     62 HD22 ASN     4     297.158 327.661 306.736  1.00  0.00           H  
ATOM     63  C   ASN     4     300.509 329.430 310.178  1.00  0.00           C  
ATOM     64  O   ASN     4     301.725 329.241 310.121  1.00  0.00           O  
ATOM     65  N   LYS     5     300.001 330.587 310.638  1.00  0.00           N  
ATOM     66  H   LYS     5     298.992 330.670 310.658  1.00  0.00           H  
ATOM     67  CA  LYS     5     300.801 331.772 311.026  1.00  0.00           C  
ATOM     68  HA  LYS     5     301.491 331.987 310.206  1.00  0.00           H  
ATOM     69  CB  LYS     5     299.860 332.989 311.159  1.00  0.00           C  
ATOM     70  HB2 LYS     5     299.288 333.061 310.232  1.00  0.00           H  
ATOM     71  HB3 LYS     5     299.144 332.821 311.965  1.00  0.00           H  
ATOM     72  CG  LYS     5     300.574 334.342 311.356  1.00  0.00           C  
ATOM     73  HG2 LYS     5     301.607 334.276 311.010  1.00  0.00           H  
ATOM     74  HG3 LYS     5     300.063 335.088 310.746  1.00  0.00           H  
ATOM     75  CD  LYS     5     300.545 334.818 312.816  1.00  0.00           C  
ATOM     76  HD2 LYS     5     299.511 334.834 313.168  1.00  0.00           H  
ATOM     77  HD3 LYS     5     301.122 334.123 313.422  1.00  0.00           H  
ATOM     78  CE  LYS     5     301.142 336.225 312.957  1.00  0.00           C  
ATOM     79  HE2 LYS     5     302.180 336.203 312.610  1.00  0.00           H  
ATOM     80  HE3 LYS     5     300.587 336.915 312.315  1.00  0.00           H  
ATOM     81  NZ  LYS     5     301.093 336.693 314.369  1.00  0.00           N  
ATOM     82  HZ1 LYS     5     301.587 336.039 314.982  1.00  0.00           H  
ATOM     83  HZ2 LYS     5     301.527 337.600 314.474  1.00  0.00           H  
ATOM     84  HZ3 LYS     5     300.142 336.769 314.704  1.00  0.00           H  
ATOM     85  C   LYS     5     301.685 331.534 312.258  1.00  0.00           C  
ATOM     86  O   LYS     5     302.903 331.648 312.161  1.00  0.00           O  
ATOM     87  N   GLU     6     301.094 331.124 313.387  1.00  0.00           N  
ATOM     88  H   GLU     6     300.087 331.055 313.391  1.00  0.00           H  
ATOM     89  CA  GLU     6     301.816 330.791 314.636  1.00  0.00           C  
ATOM     90  HA  GLU     6     302.728 331.386 314.662  1.00  0.00           H  
ATOM     91  CB  GLU     6     301.012 331.218 315.884  1.00  0.00           C  
ATOM     92  HB2 GLU     6     300.006 330.825 315.802  1.00  0.00           H  
ATOM     93  HB3 GLU     6     301.468 330.790 316.776  1.00  0.00           H  
ATOM     94  CG  GLU     6     300.876 332.731 316.113  1.00  0.00           C  
ATOM     95  HG2 GLU     6     300.308 333.155 315.284  1.00  0.00           H  
ATOM     96  HG3 GLU     6     300.277 332.879 317.015  1.00  0.00           H  
ATOM     97  CD  GLU     6     302.211 333.487 316.290  1.00  0.00           C  
ATOM     98  OE1 GLU     6     302.282 334.671 315.875  1.00  0.00           O  
ATOM     99  OE2 GLU     6     303.173 332.937 316.876  1.00  0.00           O  
ATOM    100  C   GLU     6     302.318 329.319 314.689  1.00  0.00           C  
ATOM    101  O   GLU     6     302.733 328.825 315.738  1.00  0.00           O  
ATOM    102  N   GLU     7     302.336 328.621 313.544  1.00  0.00           N  
ATOM    103  H   GLU     7     301.908 329.046 312.736  1.00  0.00           H  
ATOM    104  CA  GLU     7     303.065 327.352 313.342  1.00  0.00           C  
ATOM    105  HA  GLU     7     303.358 326.934 314.307  1.00  0.00           H  
ATOM    106  CB  GLU     7     302.190 326.307 312.634  1.00  0.00           C  
ATOM    107  HB2 GLU     7     301.349 326.068 313.283  1.00  0.00           H  
ATOM    108  HB3 GLU     7     301.816 326.753 311.713  1.00  0.00           H  
ATOM    109  CG  GLU     7     302.885 324.994 312.239  1.00  0.00           C  
ATOM    110  HG2 GLU     7     302.204 324.443 311.585  1.00  0.00           H  
ATOM    111  HG3 GLU     7     303.777 325.212 311.649  1.00  0.00           H  
ATOM    112  CD  GLU     7     303.230 324.093 313.442  1.00  0.00           C  
ATOM    113  OE1 GLU     7     304.425 323.751 313.619  1.00  0.00           O  
ATOM    114  OE2 GLU     7     302.305 323.677 314.182  1.00  0.00           O  
ATOM    115  C   GLU     7     304.360 327.627 312.556  1.00  0.00           C  
ATOM    116  O   GLU     7     305.429 327.190 312.983  1.00  0.00           O  
ATOM    117  N   LYS     8     304.283 328.404 311.456  1.00  0.00           N  
ATOM    118  H   LYS     8     303.362 328.700 311.146  1.00  0.00           H  
ATOM    119  CA  LYS     8     305.434 328.829 310.639  1.00  0.00           C  
ATOM    120  HA  LYS     8     306.013 327.935 310.398  1.00  0.00           H  
ATOM    121  CB  LYS     8     304.928 329.436 309.310  1.00  0.00           C  
ATOM    122  HB2 LYS     8     304.404 328.658 308.750  1.00  0.00           H  
ATOM    123  HB3 LYS     8     304.201 330.219 309.535  1.00  0.00           H  
ATOM    124  CG  LYS     8     305.998 330.058 308.390  1.00  0.00           C  
ATOM    125  HG2 LYS     8     305.488 330.467 307.516  1.00  0.00           H  
ATOM    126  HG3 LYS     8     306.472 330.893 308.906  1.00  0.00           H  
ATOM    127  CD  LYS     8     307.084 329.088 307.899  1.00  0.00           C  
ATOM    128  HD2 LYS     8     307.573 328.622 308.753  1.00  0.00           H  
ATOM    129  HD3 LYS     8     306.621 328.312 307.286  1.00  0.00           H  
ATOM    130  CE  LYS     8     308.117 329.871 307.068  1.00  0.00           C  
ATOM    131  HE2 LYS     8     307.583 330.426 306.289  1.00  0.00           H  
ATOM    132  HE3 LYS     8     308.604 330.609 307.715  1.00  0.00           H  
ATOM    133  NZ  LYS     8     309.138 328.988 306.431  1.00  0.00           N  
ATOM    134  HZ1 LYS     8     308.711 328.326 305.794  1.00  0.00           H  
ATOM    135  HZ2 LYS     8     309.797 329.533 305.888  1.00  0.00           H  
ATOM    136  HZ3 LYS     8     309.675 328.462 307.107  1.00  0.00           H  
ATOM    137  C   LYS     8     306.385 329.751 311.414  1.00  0.00           C  
ATOM    138  O   LYS     8     307.433 329.279 311.836  1.00  0.00           O  
ATOM    139  N   ILE     9     306.043 331.031 311.635  1.00  0.00           N  
ATOM    140  H   ILE     9     305.112 331.313 311.355  1.00  0.00           H  
ATOM    141  CA  ILE     9     306.948 332.083 312.169  1.00  0.00           C  
ATOM    142  HA  ILE     9     306.611 333.014 311.711  1.00  0.00           H  
ATOM    143  CB  ILE     9     306.834 332.285 313.710  1.00  0.00           C  
ATOM    144  HB  ILE     9     307.570 331.665 314.200  1.00  0.00           H  
ATOM    145  CG2 ILE     9     307.178 333.739 314.068  1.00  0.00           C  
ATOM    146 HG21 ILE     9     306.402 334.408 313.690  1.00  0.00           H  
ATOM    147 HG22 ILE     9     307.238 333.852 315.152  1.00  0.00           H  
ATOM    148 HG23 ILE     9     308.139 334.027 313.641  1.00  0.00           H  
ATOM    149  CG1 ILE     9     305.514 331.915 314.398  1.00  0.00           C  
ATOM    150 HG12 ILE     9     305.556 332.269 315.429  1.00  0.00           H  
ATOM    151 HG13 ILE     9     304.675 332.402 313.906  1.00  0.00           H  
ATOM    152  CD1 ILE     9     305.297 330.402 314.466  1.00  0.00           C  
ATOM    153 HD11 ILE     9     306.239 329.858 314.420  1.00  0.00           H  
ATOM    154 HD12 ILE     9     304.799 330.161 315.400  1.00  0.00           H  
ATOM    155 HD13 ILE     9     304.671 330.089 313.639  1.00  0.00           H  
ATOM    156  C   ILE     9     308.406 331.879 311.673  1.00  0.00           C  
ATOM    157  O   ILE     9     308.648 331.929 310.464  1.00  0.00           O  
ATOM    158  N   LYS    10     309.374 331.610 312.566  1.00  0.00           N  
ATOM    159  H   LYS    10     309.097 331.506 313.535  1.00  0.00           H  
ATOM    160  CA  LYS    10     310.733 331.155 312.241  1.00  0.00           C  
ATOM    161  HA  LYS    10     311.073 331.598 311.303  1.00  0.00           H  
ATOM    162  CB  LYS    10     311.709 331.556 313.371  1.00  0.00           C  
ATOM    163  HB2 LYS    10     311.386 331.102 314.310  1.00  0.00           H  
ATOM    164  HB3 LYS    10     312.698 331.154 313.140  1.00  0.00           H  
ATOM    165  CG  LYS    10     311.847 333.069 313.596  1.00  0.00           C  
ATOM    166  HG2 LYS    10     310.893 333.478 313.932  1.00  0.00           H  
ATOM    167  HG3 LYS    10     312.581 333.226 314.389  1.00  0.00           H  
ATOM    168  CD  LYS    10     312.306 333.810 312.332  1.00  0.00           C  
ATOM    169  HD2 LYS    10     313.184 333.308 311.921  1.00  0.00           H  
ATOM    170  HD3 LYS    10     311.504 333.795 311.592  1.00  0.00           H  
ATOM    171  CE  LYS    10     312.658 335.266 312.658  1.00  0.00           C  
ATOM    172  HE2 LYS    10     311.781 335.753 313.094  1.00  0.00           H  
ATOM    173  HE3 LYS    10     313.454 335.274 313.410  1.00  0.00           H  
ATOM    174  NZ  LYS    10     313.100 335.999 311.440  1.00  0.00           N  
ATOM    175  HZ1 LYS    10     312.370 336.030 310.739  1.00  0.00           H  
ATOM    176  HZ2 LYS    10     313.346 336.956 311.660  1.00  0.00           H  
ATOM    177  HZ3 LYS    10     313.913 335.567 311.021  1.00  0.00           H  
ATOM    178  C   LYS    10     310.694 329.638 312.033  1.00  0.00           C  
ATOM    179  O   LYS    10     311.083 328.870 312.903  1.00  0.00           O  
ATOM    180  N   SER    11     310.159 329.213 310.889  1.00  0.00           N  
ATOM    181  H   SER    11     309.788 329.940 310.292  1.00  0.00           H  
ATOM    182  CA  SER    11     310.044 327.825 310.397  1.00  0.00           C  
ATOM    183  HA  SER    11     309.525 327.887 309.445  1.00  0.00           H  
ATOM    184  CB  SER    11     311.440 327.294 310.033  1.00  0.00           C  
ATOM    185  HB2 SER    11     311.846 327.914 309.232  1.00  0.00           H  
ATOM    186  HB3 SER    11     312.103 327.390 310.882  1.00  0.00           H  
ATOM    187  OG  SER    11     311.412 325.946 309.600  1.00  0.00           O  
ATOM    188  HG  SER    11     312.308 325.689 309.300  1.00  0.00           H  
ATOM    189  C   SER    11     309.178 326.844 311.236  1.00  0.00           C  
ATOM    190  O   SER    11     308.455 326.048 310.627  1.00  0.00           O  
ATOM    191  N   LEU    12     309.170 326.902 312.584  1.00  0.00           N  
ATOM    192  H   LEU    12     309.751 327.610 313.018  1.00  0.00           H  
ATOM    193  CA  LEU    12     308.488 325.926 313.459  1.00  0.00           C  
ATOM    194  HA  LEU    12     307.482 325.794 313.062  1.00  0.00           H  
ATOM    195  CB  LEU    12     309.176 324.539 313.324  1.00  0.00           C  
ATOM    196  HB2 LEU    12     308.635 323.822 313.933  1.00  0.00           H  
ATOM    197  HB3 LEU    12     309.022 324.199 312.300  1.00  0.00           H  
ATOM    198  CG  LEU    12     310.691 324.478 313.645  1.00  0.00           C  
ATOM    199  HG  LEU    12     311.111 325.481 313.611  1.00  0.00           H  
ATOM    200  CD1 LEU    12     311.060 323.860 315.003  1.00  0.00           C  
ATOM    201 HD11 LEU    12     311.209 322.781 314.925  1.00  0.00           H  
ATOM    202 HD12 LEU    12     311.966 324.329 315.370  1.00  0.00           H  
ATOM    203 HD13 LEU    12     310.309 324.047 315.755  1.00  0.00           H  
ATOM    204  CD2 LEU    12     311.395 323.630 312.583  1.00  0.00           C  
ATOM    205 HD21 LEU    12     311.279 324.098 311.605  1.00  0.00           H  
ATOM    206 HD22 LEU    12     312.455 323.544 312.806  1.00  0.00           H  
ATOM    207 HD23 LEU    12     310.959 322.630 312.552  1.00  0.00           H  
ATOM    208  C   LEU    12     308.273 326.336 314.940  1.00  0.00           C  
ATOM    209  O   LEU    12     308.553 325.536 315.830  1.00  0.00           O  
ATOM    210  N   ASN    13     307.697 327.495 315.297  1.00  0.00           N  
ATOM    211  H   ASN    13     307.440 328.154 314.573  1.00  0.00           H  
ATOM    212  CA  ASN    13     307.579 327.885 316.732  1.00  0.00           C  
ATOM    213  HA  ASN    13     308.529 327.610 317.178  1.00  0.00           H  
ATOM    214  CB  ASN    13     307.466 329.410 316.985  1.00  0.00           C  
ATOM    215  HB2 ASN    13     306.463 329.753 316.760  1.00  0.00           H  
ATOM    216  HB3 ASN    13     307.595 329.570 318.057  1.00  0.00           H  
ATOM    217  CG  ASN    13     308.473 330.322 316.299  1.00  0.00           C  
ATOM    218  OD1 ASN    13     309.104 330.005 315.306  1.00  0.00           O  
ATOM    219  ND2 ASN    13     308.639 331.524 316.804  1.00  0.00           N  
ATOM    220 HD21 ASN    13     309.329 332.130 316.388  1.00  0.00           H  
ATOM    221 HD22 ASN    13     308.122 331.818 317.620  1.00  0.00           H  
ATOM    222  C   ASN    13     306.561 327.068 317.585  1.00  0.00           C  
ATOM    223  O   ASN    13     306.269 327.445 318.721  1.00  0.00           O  
ATOM    224  N   ARG    14     306.092 325.913 317.086  1.00  0.00           N  
ATOM    225  H   ARG    14     306.361 325.705 316.133  1.00  0.00           H  
ATOM    226  CA  ARG    14     305.346 324.872 317.830  1.00  0.00           C  
ATOM    227  HA  ARG    14     305.190 325.210 318.855  1.00  0.00           H  
ATOM    228  CB  ARG    14     303.946 324.707 317.194  1.00  0.00           C  
ATOM    229  HB2 ARG    14     303.368 325.607 317.408  1.00  0.00           H  
ATOM    230  HB3 ARG    14     304.072 324.658 316.115  1.00  0.00           H  
ATOM    231  CG  ARG    14     303.108 323.478 317.615  1.00  0.00           C  
ATOM    232  HG2 ARG    14     302.166 323.500 317.068  1.00  0.00           H  
ATOM    233  HG3 ARG    14     303.631 322.570 317.316  1.00  0.00           H  
ATOM    234  CD  ARG    14     302.777 323.405 319.113  1.00  0.00           C  
ATOM    235  HD2 ARG    14     303.655 323.659 319.706  1.00  0.00           H  
ATOM    236  HD3 ARG    14     302.012 324.150 319.334  1.00  0.00           H  
ATOM    237  NE  ARG    14     302.267 322.068 319.494  1.00  0.00           N  
ATOM    238  HE  ARG    14     301.318 321.856 319.222  1.00  0.00           H  
ATOM    239  CZ  ARG    14     302.873 321.155 320.234  1.00  0.00           C  
ATOM    240  NH1 ARG    14     302.243 320.085 320.624  1.00  0.00           N  
ATOM    241 HH11 ARG    14     301.281 319.937 320.358  1.00  0.00           H  
ATOM    242 HH12 ARG    14     302.708 319.381 321.174  1.00  0.00           H  
ATOM    243  NH2 ARG    14     304.117 321.272 320.597  1.00  0.00           N  
ATOM    244 HH21 ARG    14     304.690 321.971 320.134  1.00  0.00           H  
ATOM    245 HH22 ARG    14     304.531 320.599 321.219  1.00  0.00           H  
ATOM    246  C   ARG    14     306.128 323.551 317.951  1.00  0.00           C  
ATOM    247  O   ARG    14     305.752 322.725 318.775  1.00  0.00           O  
ATOM    248  N   MET    15     307.243 323.357 317.231  1.00  0.00           N  
ATOM    249  H   MET    15     307.530 324.084 316.584  1.00  0.00           H  
ATOM    250  CA  MET    15     308.068 322.131 317.295  1.00  0.00           C  
ATOM    251  HA  MET    15     307.507 321.364 317.827  1.00  0.00           H  
ATOM    252  CB  MET    15     308.321 321.566 315.884  1.00  0.00           C  
ATOM    253  HB2 MET    15     308.924 322.268 315.328  1.00  0.00           H  
ATOM    254  HB3 MET    15     308.901 320.651 315.970  1.00  0.00           H  
ATOM    255  CG  MET    15     307.063 321.249 315.066  1.00  0.00           C  
ATOM    256  HG2 MET    15     306.260 321.934 315.334  1.00  0.00           H  
ATOM    257  HG3 MET    15     307.290 321.408 314.011  1.00  0.00           H  
ATOM    258  SD  MET    15     306.492 319.537 315.243  1.00  0.00           S  
ATOM    259  CE  MET    15     304.698 319.795 315.318  1.00  0.00           C  
ATOM    260  HE1 MET    15     304.355 320.279 314.403  1.00  0.00           H  
ATOM    261  HE2 MET    15     304.197 318.832 315.424  1.00  0.00           H  
ATOM    262  HE3 MET    15     304.450 320.423 316.175  1.00  0.00           H  
ATOM    263  C   MET    15     309.396 322.296 318.071  1.00  0.00           C  
ATOM    264  O   MET    15     310.151 321.336 318.181  1.00  0.00           O  
ATOM    265  N   GLN    16     309.655 323.460 318.685  1.00  0.00           N  
ATOM    266  H   GLN    16     309.019 324.231 318.524  1.00  0.00           H  
ATOM    267  CA  GLN    16     310.774 323.670 319.626  1.00  0.00           C  
ATOM    268  HA  GLN    16     311.075 322.699 320.024  1.00  0.00           H  
ATOM    269  CB  GLN    16     311.997 324.257 318.908  1.00  0.00           C  
ATOM    270  HB2 GLN    16     311.674 324.993 318.172  1.00  0.00           H  
ATOM    271  HB3 GLN    16     312.649 324.746 319.635  1.00  0.00           H  
ATOM    272  CG  GLN    16     312.810 323.149 318.221  1.00  0.00           C  
ATOM    273  HG2 GLN    16     313.110 322.410 318.965  1.00  0.00           H  
ATOM    274  HG3 GLN    16     312.211 322.653 317.461  1.00  0.00           H  
ATOM    275  CD  GLN    16     314.054 323.690 317.544  1.00  0.00           C  
ATOM    276  OE1 GLN    16     314.142 324.858 317.197  1.00  0.00           O  
ATOM    277  NE2 GLN    16     315.041 322.856 317.295  1.00  0.00           N  
ATOM    278 HE21 GLN    16     315.909 323.227 316.938  1.00  0.00           H  
ATOM    279 HE22 GLN    16     314.977 321.912 317.632  1.00  0.00           H  
ATOM    280  C   GLN    16     310.340 324.453 320.871  1.00  0.00           C  
ATOM    281  O   GLN    16     309.981 323.810 321.844  1.00  0.00           O  
ATOM    282  N   TYR    17     310.317 325.793 320.867  1.00  0.00           N  
ATOM    283  H   TYR    17     310.651 326.268 320.040  1.00  0.00           H  
ATOM    284  CA  TYR    17     309.968 326.634 322.039  1.00  0.00           C  
ATOM    285  HA  TYR    17     310.831 326.671 322.705  1.00  0.00           H  
ATOM    286  CB  TYR    17     309.699 328.070 321.545  1.00  0.00           C  
ATOM    287  HB2 TYR    17     310.656 328.567 321.378  1.00  0.00           H  
ATOM    288  HB3 TYR    17     309.185 328.015 320.585  1.00  0.00           H  
ATOM    289  CG  TYR    17     308.856 328.930 322.473  1.00  0.00           C  
ATOM    290  CD1 TYR    17     309.369 329.347 323.717  1.00  0.00           C  
ATOM    291  HD1 TYR    17     310.384 329.093 323.998  1.00  0.00           H  
ATOM    292  CE1 TYR    17     308.557 330.077 324.608  1.00  0.00           C  
ATOM    293  HE1 TYR    17     308.948 330.386 325.567  1.00  0.00           H  
ATOM    294  CZ  TYR    17     307.227 330.398 324.253  1.00  0.00           C  
ATOM    295  OH  TYR    17     306.427 331.093 325.110  1.00  0.00           O  
ATOM    296  HH  TYR    17     306.853 331.258 325.971  1.00  0.00           H  
ATOM    297  CE2 TYR    17     306.722 329.997 322.997  1.00  0.00           C  
ATOM    298  HE2 TYR    17     305.705 330.247 322.727  1.00  0.00           H  
ATOM    299  CD2 TYR    17     307.534 329.265 322.110  1.00  0.00           C  
ATOM    300  HD2 TYR    17     307.131 328.949 321.156  1.00  0.00           H  
ATOM    301  C   TYR    17     308.788 326.099 322.883  1.00  0.00           C  
ATOM    302  O   TYR    17     308.944 325.820 324.072  1.00  0.00           O  
ATOM    303  N   GLU    18     307.631 325.872 322.253  1.00  0.00           N  
ATOM    304  H   GLU    18     307.562 326.150 321.282  1.00  0.00           H  
ATOM    305  CA  GLU    18     306.409 325.382 322.918  1.00  0.00           C  
ATOM    306  HA  GLU    18     306.229 326.001 323.798  1.00  0.00           H  
ATOM    307  CB  GLU    18     305.236 325.604 321.950  1.00  0.00           C  
ATOM    308  HB2 GLU    18     305.257 326.653 321.652  1.00  0.00           H  
ATOM    309  HB3 GLU    18     305.383 324.985 321.064  1.00  0.00           H  
ATOM    310  CG  GLU    18     303.859 325.296 322.554  1.00  0.00           C  
ATOM    311  HG2 GLU    18     303.717 324.214 322.574  1.00  0.00           H  
ATOM    312  HG3 GLU    18     303.850 325.662 323.583  1.00  0.00           H  
ATOM    313  CD  GLU    18     302.687 325.957 321.789  1.00  0.00           C  
ATOM    314  OE1 GLU    18     301.579 326.051 322.373  1.00  0.00           O  
ATOM    315  OE2 GLU    18     302.842 326.375 320.616  1.00  0.00           O  
ATOM    316  C   GLU    18     306.517 323.917 323.410  1.00  0.00           C  
ATOM    317  O   GLU    18     305.830 323.495 324.339  1.00  0.00           O  
ATOM    318  N   VAL    19     307.414 323.133 322.807  1.00  0.00           N  
ATOM    319  H   VAL    19     308.018 323.578 322.125  1.00  0.00           H  
ATOM    320  CA  VAL    19     307.716 321.730 323.157  1.00  0.00           C  
ATOM    321  HA  VAL    19     306.788 321.214 323.404  1.00  0.00           H  
ATOM    322  CB  VAL    19     308.389 320.995 321.991  1.00  0.00           C  
ATOM    323  HB  VAL    19     309.377 321.410 321.816  1.00  0.00           H  
ATOM    324  CG1 VAL    19     308.553 319.502 322.275  1.00  0.00           C  
ATOM    325 HG11 VAL    19     307.582 319.041 322.462  1.00  0.00           H  
ATOM    326 HG12 VAL    19     309.017 319.020 321.420  1.00  0.00           H  
ATOM    327 HG13 VAL    19     309.200 319.345 323.137  1.00  0.00           H  
ATOM    328  CG2 VAL    19     307.584 321.177 320.714  1.00  0.00           C  
ATOM    329 HG21 VAL    19     307.413 322.230 320.503  1.00  0.00           H  
ATOM    330 HG22 VAL    19     308.158 320.794 319.893  1.00  0.00           H  
ATOM    331 HG23 VAL    19     306.644 320.637 320.777  1.00  0.00           H  
ATOM    332  C   VAL    19     308.640 321.660 324.361  1.00  0.00           C  
ATOM    333  O   VAL    19     308.340 320.975 325.330  1.00  0.00           O  
ATOM    334  N   THR    20     309.748 322.397 324.306  1.00  0.00           N  
ATOM    335  H   THR    20     309.951 322.881 323.435  1.00  0.00           H  
ATOM    336  CA  THR    20     310.674 322.656 325.412  1.00  0.00           C  
ATOM    337  HA  THR    20     311.204 321.736 325.658  1.00  0.00           H  
ATOM    338  CB  THR    20     311.708 323.695 324.931  1.00  0.00           C  
ATOM    339  HB  THR    20     311.185 324.601 324.626  1.00  0.00           H  
ATOM    340  CG2 THR    20     312.794 324.077 325.928  1.00  0.00           C  
ATOM    341 HG21 THR    20     313.395 323.203 326.170  1.00  0.00           H  
ATOM    342 HG22 THR    20     313.444 324.833 325.489  1.00  0.00           H  
ATOM    343 HG23 THR    20     312.346 324.487 326.832  1.00  0.00           H  
ATOM    344  OG1 THR    20     312.377 323.154 323.809  1.00  0.00           O  
ATOM    345  HG1 THR    20     312.969 323.830 323.437  1.00  0.00           H  
ATOM    346  C   THR    20     309.872 323.092 326.648  1.00  0.00           C  
ATOM    347  O   THR    20     309.905 322.424 327.681  1.00  0.00           O  
ATOM    348  N   GLN    21     309.015 324.108 326.499  1.00  0.00           N  
ATOM    349  H   GLN    21     309.016 324.613 325.617  1.00  0.00           H  
ATOM    350  CA  GLN    21     308.037 324.524 327.512  1.00  0.00           C  
ATOM    351  HA  GLN    21     308.586 324.971 328.342  1.00  0.00           H  
ATOM    352  CB  GLN    21     307.150 325.614 326.889  1.00  0.00           C  
ATOM    353  HB2 GLN    21     307.786 326.442 326.568  1.00  0.00           H  
ATOM    354  HB3 GLN    21     306.661 325.203 326.010  1.00  0.00           H  
ATOM    355  CG  GLN    21     306.069 326.164 327.831  1.00  0.00           C  
ATOM    356  HG2 GLN    21     305.421 325.355 328.166  1.00  0.00           H  
ATOM    357  HG3 GLN    21     306.557 326.598 328.705  1.00  0.00           H  
ATOM    358  CD  GLN    21     305.186 327.229 327.171  1.00  0.00           C  
ATOM    359  OE1 GLN    21     305.117 327.386 325.957  1.00  0.00           O  
ATOM    360  NE2 GLN    21     304.460 328.002 327.951  1.00  0.00           N  
ATOM    361 HE21 GLN    21     303.877 328.705 327.521  1.00  0.00           H  
ATOM    362 HE22 GLN    21     304.494 327.894 328.955  1.00  0.00           H  
ATOM    363  C   GLN    21     307.205 323.354 328.092  1.00  0.00           C  
ATOM    364  O   GLN    21     307.146 323.194 329.313  1.00  0.00           O  
ATOM    365  N   ASN    22     306.582 322.523 327.245  1.00  0.00           N  
ATOM    366  H   ASN    22     306.638 322.715 326.252  1.00  0.00           H  
ATOM    367  CA  ASN    22     305.722 321.409 327.682  1.00  0.00           C  
ATOM    368  HA  ASN    22     305.096 321.767 328.503  1.00  0.00           H  
ATOM    369  CB  ASN    22     304.782 321.003 326.529  1.00  0.00           C  
ATOM    370  HB2 ASN    22     305.359 320.852 325.616  1.00  0.00           H  
ATOM    371  HB3 ASN    22     304.307 320.053 326.779  1.00  0.00           H  
ATOM    372  CG  ASN    22     303.662 322.005 326.257  1.00  0.00           C  
ATOM    373  OD1 ASN    22     303.479 323.006 326.939  1.00  0.00           O  
ATOM    374  ND2 ASN    22     302.835 321.737 325.272  1.00  0.00           N  
ATOM    375 HD21 ASN    22     302.079 322.381 325.094  1.00  0.00           H  
ATOM    376 HD22 ASN    22     302.952 320.903 324.717  1.00  0.00           H  
ATOM    377  C   ASN    22     306.478 320.189 328.258  1.00  0.00           C  
ATOM    378  O   ASN    22     305.917 319.469 329.087  1.00  0.00           O  
ATOM    379  N   ASN    23     307.737 319.956 327.870  1.00  0.00           N  
ATOM    380  H   ASN    23     308.125 320.541 327.137  1.00  0.00           H  
ATOM    381  CA  ASN    23     308.575 318.885 328.425  1.00  0.00           C  
ATOM    382  HA  ASN    23     307.960 317.990 328.537  1.00  0.00           H  
ATOM    383  CB  ASN    23     309.721 318.556 327.439  1.00  0.00           C  
ATOM    384  HB2 ASN    23     310.115 319.477 327.006  1.00  0.00           H  
ATOM    385  HB3 ASN    23     310.532 318.076 327.981  1.00  0.00           H  
ATOM    386  CG  ASN    23     309.306 317.600 326.324  1.00  0.00           C  
ATOM    387  OD1 ASN    23     308.378 316.814 326.442  1.00  0.00           O  
ATOM    388  ND2 ASN    23     310.006 317.583 325.214  1.00  0.00           N  
ATOM    389 HD21 ASN    23     309.745 316.922 324.499  1.00  0.00           H  
ATOM    390 HD22 ASN    23     310.855 318.123 325.110  1.00  0.00           H  
ATOM    391  C   ASN    23     309.081 319.195 329.852  1.00  0.00           C  
ATOM    392  O   ASN    23     309.259 318.271 330.645  1.00  0.00           O  
ATOM    393  N   GLY    24     309.240 320.472 330.214  1.00  0.00           N  
ATOM    394  H   GLY    24     309.070 321.182 329.512  1.00  0.00           H  
ATOM    395  CA  GLY    24     309.780 320.904 331.511  1.00  0.00           C  
ATOM    396  HA2 GLY    24     309.272 321.812 331.834  1.00  0.00           H  
ATOM    397  HA3 GLY    24     309.607 320.138 332.268  1.00  0.00           H  
ATOM    398  C   GLY    24     311.283 321.170 331.428  1.00  0.00           C  
ATOM    399  O   GLY    24     312.123 320.341 331.779  1.00  0.00           O  
ATOM    400  N   THR    25     311.609 322.362 330.936  1.00  0.00           N  
ATOM    401  H   THR    25     310.852 322.978 330.666  1.00  0.00           H  
ATOM    402  CA  THR    25     312.958 322.814 330.566  1.00  0.00           C  
ATOM    403  HA  THR    25     313.578 322.832 331.462  1.00  0.00           H  
ATOM    404  CB  THR    25     313.605 321.840 329.558  1.00  0.00           C  
ATOM    405  HB  THR    25     313.883 320.914 330.060  1.00  0.00           H  
ATOM    406  CG2 THR    25     312.710 321.503 328.369  1.00  0.00           C  
ATOM    407 HG21 THR    25     312.333 322.425 327.954  1.00  0.00           H  
ATOM    408 HG22 THR    25     313.262 320.963 327.604  1.00  0.00           H  
ATOM    409 HG23 THR    25     311.874 320.884 328.689  1.00  0.00           H  
ATOM    410  OG1 THR    25     314.758 322.423 329.020  1.00  0.00           O  
ATOM    411  HG1 THR    25     315.551 322.123 329.496  1.00  0.00           H  
ATOM    412  C   THR    25     312.874 324.250 330.017  1.00  0.00           C  
ATOM    413  O   THR    25     311.821 324.678 329.534  1.00  0.00           O  
ATOM    414  N   GLU    26     313.963 325.017 330.118  1.00  0.00           N  
ATOM    415  H   GLU    26     314.821 324.579 330.424  1.00  0.00           H  
ATOM    416  CA  GLU    26     314.053 326.423 329.702  1.00  0.00           C  
ATOM    417  HA  GLU    26     313.339 326.603 328.900  1.00  0.00           H  
ATOM    418  CB  GLU    26     313.723 327.366 330.874  1.00  0.00           C  
ATOM    419  HB2 GLU    26     314.393 327.147 331.707  1.00  0.00           H  
ATOM    420  HB3 GLU    26     313.917 328.388 330.544  1.00  0.00           H  
ATOM    421  CG  GLU    26     312.271 327.301 331.359  1.00  0.00           C  
ATOM    422  HG2 GLU    26     311.613 327.368 330.489  1.00  0.00           H  
ATOM    423  HG3 GLU    26     312.097 326.341 331.851  1.00  0.00           H  
ATOM    424  CD  GLU    26     311.947 328.443 332.345  1.00  0.00           C  
ATOM    425  OE1 GLU    26     310.887 329.098 332.189  1.00  0.00           O  
ATOM    426  OE2 GLU    26     312.728 328.687 333.299  1.00  0.00           O  
ATOM    427  C   GLU    26     315.475 326.790 329.229  1.00  0.00           C  
ATOM    428  O   GLU    26     316.449 326.365 329.866  1.00  0.00           O  
ATOM    429  N   PRO    27     315.621 327.622 328.175  1.00  0.00           N  
ATOM    430  CD  PRO    27     314.590 328.047 327.239  1.00  0.00           C  
ATOM    431  HD2 PRO    27     313.985 328.831 327.697  1.00  0.00           H  
ATOM    432  HD3 PRO    27     313.962 327.212 326.926  1.00  0.00           H  
ATOM    433  CG  PRO    27     315.340 328.607 326.031  1.00  0.00           C  
ATOM    434  HG2 PRO    27     314.758 329.368 325.511  1.00  0.00           H  
ATOM    435  HG3 PRO    27     315.611 327.795 325.354  1.00  0.00           H  
ATOM    436  CB  PRO    27     316.598 329.192 326.666  1.00  0.00           C  
ATOM    437  HB2 PRO    27     316.372 330.187 327.054  1.00  0.00           H  
ATOM    438  HB3 PRO    27     317.419 329.253 325.955  1.00  0.00           H  
ATOM    439  CA  PRO    27     316.904 328.225 327.819  1.00  0.00           C  
ATOM    440  HA  PRO    27     317.565 327.434 327.469  1.00  0.00           H  
ATOM    441  C   PRO    27     317.519 328.981 329.016  1.00  0.00           C  
ATOM    442  O   PRO    27     316.791 329.715 329.699  1.00  0.00           O  
ATOM    443  N   PRO    28     318.832 328.857 329.290  1.00  0.00           N  
ATOM    444  CD  PRO    28     319.779 327.997 328.599  1.00  0.00           C  
ATOM    445  HD2 PRO    28     319.823 328.258 327.544  1.00  0.00           H  
ATOM    446  HD3 PRO    28     319.492 326.952 328.719  1.00  0.00           H  
ATOM    447  CG  PRO    28     321.146 328.244 329.233  1.00  0.00           C  
ATOM    448  HG2 PRO    28     321.722 328.886 328.574  1.00  0.00           H  
ATOM    449  HG3 PRO    28     321.683 327.310 329.401  1.00  0.00           H  
ATOM    450  CB  PRO    28     320.852 328.960 330.553  1.00  0.00           C  
ATOM    451  HB2 PRO    28     321.624 329.687 330.809  1.00  0.00           H  
ATOM    452  HB3 PRO    28     320.768 328.225 331.348  1.00  0.00           H  
ATOM    453  CA  PRO    28     319.478 329.604 330.365  1.00  0.00           C  
ATOM    454  HA  PRO    28     318.906 329.464 331.284  1.00  0.00           H  
ATOM    455  C   PRO    28     319.541 331.111 330.058  1.00  0.00           C  
ATOM    456  O   PRO    28     319.718 331.526 328.909  1.00  0.00           O  
ATOM    457  N   PHE    29     319.391 331.933 331.101  1.00  0.00           N  
ATOM    458  H   PHE    29     319.275 331.517 332.015  1.00  0.00           H  
ATOM    459  CA  PHE    29     319.238 333.392 330.987  1.00  0.00           C  
ATOM    460  HA  PHE    29     318.773 333.627 330.028  1.00  0.00           H  
ATOM    461  CB  PHE    29     318.290 333.893 332.089  1.00  0.00           C  
ATOM    462  HB2 PHE    29     318.652 333.562 333.064  1.00  0.00           H  
ATOM    463  HB3 PHE    29     318.309 334.985 332.092  1.00  0.00           H  
ATOM    464  CG  PHE    29     316.851 333.436 331.910  1.00  0.00           C  
ATOM    465  CD1 PHE    29     315.918 334.287 331.284  1.00  0.00           C  
ATOM    466  HD1 PHE    29     316.220 335.272 330.953  1.00  0.00           H  
ATOM    467  CE1 PHE    29     314.593 333.860 331.080  1.00  0.00           C  
ATOM    468  HE1 PHE    29     313.881 334.517 330.598  1.00  0.00           H  
ATOM    469  CZ  PHE    29     314.195 332.576 331.494  1.00  0.00           C  
ATOM    470  HZ  PHE    29     313.179 332.243 331.327  1.00  0.00           H  
ATOM    471  CE2 PHE    29     315.120 331.726 332.124  1.00  0.00           C  
ATOM    472  HE2 PHE    29     314.816 330.735 332.438  1.00  0.00           H  
ATOM    473  CD2 PHE    29     316.442 332.157 332.339  1.00  0.00           C  
ATOM    474  HD2 PHE    29     317.143 331.494 332.825  1.00  0.00           H  
ATOM    475  C   PHE    29     320.596 334.110 331.013  1.00  0.00           C  
ATOM    476  O   PHE    29     320.912 334.874 330.099  1.00  0.00           O  
ATOM    477  N   GLN    30     321.422 333.827 332.027  1.00  0.00           N  
ATOM    478  H   GLN    30     321.091 333.196 332.744  1.00  0.00           H  
ATOM    479  CA  GLN    30     322.830 334.242 332.097  1.00  0.00           C  
ATOM    480  HA  GLN    30     323.009 335.054 331.391  1.00  0.00           H  
ATOM    481  CB  GLN    30     323.170 334.778 333.504  1.00  0.00           C  
ATOM    482  HB2 GLN    30     323.131 333.959 334.223  1.00  0.00           H  
ATOM    483  HB3 GLN    30     324.191 335.164 333.490  1.00  0.00           H  
ATOM    484  CG  GLN    30     322.227 335.891 334.004  1.00  0.00           C  
ATOM    485  HG2 GLN    30     321.247 335.455 334.201  1.00  0.00           H  
ATOM    486  HG3 GLN    30     322.606 336.271 334.953  1.00  0.00           H  
ATOM    487  CD  GLN    30     322.066 337.075 333.044  1.00  0.00           C  
ATOM    488  OE1 GLN    30     322.978 337.484 332.334  1.00  0.00           O  
ATOM    489  NE2 GLN    30     320.901 337.689 332.995  1.00  0.00           N  
ATOM    490 HE21 GLN    30     320.792 338.468 332.362  1.00  0.00           H  
ATOM    491 HE22 GLN    30     320.137 337.386 333.584  1.00  0.00           H  
ATOM    492  C   GLN    30     323.715 333.066 331.647  1.00  0.00           C  
ATOM    493  O   GLN    30     324.324 332.366 332.461  1.00  0.00           O  
ATOM    494  N   ASN    31     323.701 332.802 330.336  1.00  0.00           N  
ATOM    495  H   ASN    31     323.186 333.434 329.736  1.00  0.00           H  
ATOM    496  CA  ASN    31     324.289 331.616 329.703  1.00  0.00           C  
ATOM    497  HA  ASN    31     324.322 330.819 330.449  1.00  0.00           H  
ATOM    498  CB  ASN    31     323.330 331.131 328.592  1.00  0.00           C  
ATOM    499  HB2 ASN    31     323.638 330.128 328.297  1.00  0.00           H  
ATOM    500  HB3 ASN    31     322.326 331.059 329.000  1.00  0.00           H  
ATOM    501  CG  ASN    31     323.253 332.013 327.354  1.00  0.00           C  
ATOM    502  OD1 ASN    31     323.093 333.222 327.416  1.00  0.00           O  
ATOM    503  ND2 ASN    31     323.422 331.429 326.187  1.00  0.00           N  
ATOM    504 HD21 ASN    31     323.495 332.013 325.365  1.00  0.00           H  
ATOM    505 HD22 ASN    31     323.522 330.424 326.119  1.00  0.00           H  
ATOM    506  C   ASN    31     325.764 331.848 329.280  1.00  0.00           C  
ATOM    507  O   ASN    31     326.551 332.303 330.110  1.00  0.00           O  
ATOM    508  N   GLU    32     326.112 331.526 328.023  1.00  0.00           N  
ATOM    509  H   GLU    32     325.364 331.140 327.470  1.00  0.00           H  
ATOM    510  CA  GLU    32     327.422 331.484 327.335  1.00  0.00           C  
ATOM    511  HA  GLU    32     327.228 331.893 326.342  1.00  0.00           H  
ATOM    512  CB  GLU    32     328.515 332.396 327.933  1.00  0.00           C  
ATOM    513  HB2 GLU    32     329.158 332.717 327.116  1.00  0.00           H  
ATOM    514  HB3 GLU    32     328.047 333.298 328.327  1.00  0.00           H  
ATOM    515  CG  GLU    32     329.405 331.726 328.998  1.00  0.00           C  
ATOM    516  HG2 GLU    32     328.782 331.200 329.722  1.00  0.00           H  
ATOM    517  HG3 GLU    32     330.022 330.972 328.507  1.00  0.00           H  
ATOM    518  CD  GLU    32     330.322 332.702 329.768  1.00  0.00           C  
ATOM    519  OE1 GLU    32     331.173 332.211 330.550  1.00  0.00           O  
ATOM    520  OE2 GLU    32     330.194 333.948 329.654  1.00  0.00           O  
ATOM    521  C   GLU    32     327.896 330.027 327.124  1.00  0.00           C  
ATOM    522  O   GLU    32     327.832 329.201 328.036  1.00  0.00           O  
ATOM    523  N   TYR    33     328.296 329.701 325.889  1.00  0.00           N  
ATOM    524  H   TYR    33     328.316 330.423 325.187  1.00  0.00           H  
ATOM    525  CA  TYR    33     328.636 328.338 325.447  1.00  0.00           C  
ATOM    526  HA  TYR    33     327.922 327.662 325.901  1.00  0.00           H  
ATOM    527  CB  TYR    33     328.444 328.256 323.924  1.00  0.00           C  
ATOM    528  HB2 TYR    33     329.283 328.761 323.444  1.00  0.00           H  
ATOM    529  HB3 TYR    33     328.464 327.210 323.619  1.00  0.00           H  
ATOM    530  CG  TYR    33     327.141 328.887 323.446  1.00  0.00           C  
ATOM    531  CD1 TYR    33     325.915 328.481 324.010  1.00  0.00           C  
ATOM    532  HD1 TYR    33     325.893 327.676 324.734  1.00  0.00           H  
ATOM    533  CE1 TYR    33     324.718 329.133 323.660  1.00  0.00           C  
ATOM    534  HE1 TYR    33     323.784 328.812 324.100  1.00  0.00           H  
ATOM    535  CZ  TYR    33     324.740 330.189 322.723  1.00  0.00           C  
ATOM    536  OH  TYR    33     323.591 330.827 322.372  1.00  0.00           O  
ATOM    537  HH  TYR    33     322.821 330.526 322.879  1.00  0.00           H  
ATOM    538  CE2 TYR    33     325.963 330.593 322.153  1.00  0.00           C  
ATOM    539  HE2 TYR    33     325.966 331.412 321.451  1.00  0.00           H  
ATOM    540  CD2 TYR    33     327.162 329.949 322.519  1.00  0.00           C  
ATOM    541  HD2 TYR    33     328.101 330.286 322.106  1.00  0.00           H  
ATOM    542  C   TYR    33     330.042 327.879 325.894  1.00  0.00           C  
ATOM    543  O   TYR    33     330.933 328.715 326.030  1.00  0.00           O  
ATOM    544  N   TRP    34     330.282 326.568 326.082  1.00  0.00           N  
ATOM    545  H   TRP    34     329.516 325.919 325.978  1.00  0.00           H  
ATOM    546  CA  TRP    34     331.582 326.051 326.580  1.00  0.00           C  
ATOM    547  HA  TRP    34     332.337 326.817 326.401  1.00  0.00           H  
ATOM    548  CB  TRP    34     331.566 325.829 328.110  1.00  0.00           C  
ATOM    549  HB2 TRP    34     331.239 324.808 328.304  1.00  0.00           H  
ATOM    550  HB3 TRP    34     332.593 325.903 328.471  1.00  0.00           H  
ATOM    551  CG  TRP    34     330.702 326.686 328.985  1.00  0.00           C  
ATOM    552  CD1 TRP    34     330.957 327.949 329.397  1.00  0.00           C  
ATOM    553  HD1 TRP    34     331.828 328.532 329.116  1.00  0.00           H  
ATOM    554  NE1 TRP    34     329.944 328.375 330.238  1.00  0.00           N  
ATOM    555  HE1 TRP    34     329.914 329.302 330.646  1.00  0.00           H  
ATOM    556  CE2 TRP    34     328.977 327.403 330.405  1.00  0.00           C  
ATOM    557  CZ2 TRP    34     327.784 327.342 331.144  1.00  0.00           C  
ATOM    558  HZ2 TRP    34     327.454 328.195 331.719  1.00  0.00           H  
ATOM    559  CH2 TRP    34     327.030 326.156 331.125  1.00  0.00           C  
ATOM    560  HH2 TRP    34     326.102 326.093 331.680  1.00  0.00           H  
ATOM    561  CZ3 TRP    34     327.474 325.054 330.372  1.00  0.00           C  
ATOM    562  HZ3 TRP    34     326.892 324.144 330.349  1.00  0.00           H  
ATOM    563  CE3 TRP    34     328.654 325.135 329.611  1.00  0.00           C  
ATOM    564  HE3 TRP    34     328.972 324.289 329.018  1.00  0.00           H  
ATOM    565  CD2 TRP    34     329.437 326.310 329.610  1.00  0.00           C  
ATOM    566  C   TRP    34     332.119 324.800 325.837  1.00  0.00           C  
ATOM    567  O   TRP    34     332.525 323.812 326.458  1.00  0.00           O  
ATOM    568  N   ASP    35     332.133 324.812 324.501  1.00  0.00           N  
ATOM    569  H   ASP    35     331.834 325.649 324.023  1.00  0.00           H  
ATOM    570  CA  ASP    35     332.779 323.746 323.708  1.00  0.00           C  
ATOM    571  HA  ASP    35     332.393 322.791 324.071  1.00  0.00           H  
ATOM    572  CB  ASP    35     332.390 323.851 322.224  1.00  0.00           C  
ATOM    573  HB2 ASP    35     332.486 322.858 321.781  1.00  0.00           H  
ATOM    574  HB3 ASP    35     331.340 324.124 322.154  1.00  0.00           H  
ATOM    575  CG  ASP    35     333.263 324.846 321.419  1.00  0.00           C  
ATOM    576  OD1 ASP    35     333.530 324.563 320.228  1.00  0.00           O  
ATOM    577  OD2 ASP    35     333.726 325.865 321.981  1.00  0.00           O  
ATOM    578  C   ASP    35     334.324 323.699 323.848  1.00  0.00           C  
ATOM    579  O   ASP    35     334.949 324.521 324.527  1.00  0.00           O  
ATOM    580  N   HIS    36     334.942 322.728 323.159  1.00  0.00           N  
ATOM    581  H   HIS    36     334.359 322.055 322.682  1.00  0.00           H  
ATOM    582  CA  HIS    36     336.399 322.632 322.962  1.00  0.00           C  
ATOM    583  HA  HIS    36     336.906 323.382 323.570  1.00  0.00           H  
ATOM    584  CB  HIS    36     336.892 321.246 323.417  1.00  0.00           C  
ATOM    585  HB2 HIS    36     336.437 320.478 322.790  1.00  0.00           H  
ATOM    586  HB3 HIS    36     337.972 321.197 323.268  1.00  0.00           H  
ATOM    587  CG  HIS    36     336.604 320.899 324.865  1.00  0.00           C  
ATOM    588  ND1 HIS    36     336.512 319.598 325.374  1.00  0.00           N  
ATOM    589  CE1 HIS    36     336.287 319.730 326.693  1.00  0.00           C  
ATOM    590  HE1 HIS    36     336.163 318.907 327.389  1.00  0.00           H  
ATOM    591  NE2 HIS    36     336.249 321.029 327.034  1.00  0.00           N  
ATOM    592  HE2 HIS    36     336.099 321.384 327.974  1.00  0.00           H  
ATOM    593  CD2 HIS    36     336.458 321.781 325.899  1.00  0.00           C  
ATOM    594  HD2 HIS    36     336.503 322.861 325.838  1.00  0.00           H  
ATOM    595  C   HIS    36     336.790 322.929 321.500  1.00  0.00           C  
ATOM    596  O   HIS    36     337.552 323.863 321.239  1.00  0.00           O  
ATOM    597  N   LYS    37     336.248 322.139 320.561  1.00  0.00           N  
ATOM    598  H   LYS    37     335.653 321.391 320.892  1.00  0.00           H  
ATOM    599  CA  LYS    37     336.427 322.183 319.094  1.00  0.00           C  
ATOM    600  HA  LYS    37     336.192 323.188 318.739  1.00  0.00           H  
ATOM    601  CB  LYS    37     337.878 321.834 318.695  1.00  0.00           C  
ATOM    602  HB2 LYS    37     337.968 321.913 317.610  1.00  0.00           H  
ATOM    603  HB3 LYS    37     338.559 322.563 319.135  1.00  0.00           H  
ATOM    604  CG  LYS    37     338.309 320.418 319.126  1.00  0.00           C  
ATOM    605  HG2 LYS    37     338.226 320.327 320.210  1.00  0.00           H  
ATOM    606  HG3 LYS    37     337.655 319.680 318.660  1.00  0.00           H  
ATOM    607  CD  LYS    37     339.751 320.109 318.712  1.00  0.00           C  
ATOM    608  HD2 LYS    37     339.837 320.174 317.625  1.00  0.00           H  
ATOM    609  HD3 LYS    37     340.424 320.836 319.171  1.00  0.00           H  
ATOM    610  CE  LYS    37     340.117 318.693 319.177  1.00  0.00           C  
ATOM    611  HE2 LYS    37     339.994 318.639 320.264  1.00  0.00           H  
ATOM    612  HE3 LYS    37     339.416 317.983 318.728  1.00  0.00           H  
ATOM    613  NZ  LYS    37     341.512 318.334 318.805  1.00  0.00           N  
ATOM    614  HZ1 LYS    37     342.181 318.971 319.218  1.00  0.00           H  
ATOM    615  HZ2 LYS    37     341.745 317.402 319.125  1.00  0.00           H  
ATOM    616  HZ3 LYS    37     341.645 318.350 317.803  1.00  0.00           H  
ATOM    617  C   LYS    37     335.443 321.205 318.440  1.00  0.00           C  
ATOM    618  O   LYS    37     335.073 320.223 319.078  1.00  0.00           O  
ATOM    619  N   GLU    38     335.024 321.442 317.198  1.00  0.00           N  
ATOM    620  H   GLU    38     335.355 322.272 316.727  1.00  0.00           H  
ATOM    621  CA  GLU    38     334.076 320.583 316.457  1.00  0.00           C  
ATOM    622  HA  GLU    38     334.435 319.554 316.522  1.00  0.00           H  
ATOM    623  CB  GLU    38     332.678 320.609 317.115  1.00  0.00           C  
ATOM    624  HB2 GLU    38     331.954 320.125 316.461  1.00  0.00           H  
ATOM    625  HB3 GLU    38     332.708 320.016 318.026  1.00  0.00           H  
ATOM    626  CG  GLU    38     332.158 321.997 317.494  1.00  0.00           C  
ATOM    627  HG2 GLU    38     331.187 321.861 317.945  1.00  0.00           H  
ATOM    628  HG3 GLU    38     332.802 322.450 318.249  1.00  0.00           H  
ATOM    629  CD  GLU    38     331.974 322.915 316.283  1.00  0.00           C  
ATOM    630  OE1 GLU    38     332.582 324.011 316.261  1.00  0.00           O  
ATOM    631  OE2 GLU    38     331.195 322.523 315.382  1.00  0.00           O  
ATOM    632  C   GLU    38     334.023 320.915 314.948  1.00  0.00           C  
ATOM    633  O   GLU    38     334.601 321.905 314.492  1.00  0.00           O  
ATOM    634  N   GLU    39     333.365 320.053 314.164  1.00  0.00           N  
ATOM    635  H   GLU    39     332.943 319.239 314.600  1.00  0.00           H  
ATOM    636  CA  GLU    39     333.231 320.152 312.701  1.00  0.00           C  
ATOM    637  HA  GLU    39     333.799 321.008 312.335  1.00  0.00           H  
ATOM    638  CB  GLU    39     333.816 318.888 312.036  1.00  0.00           C  
ATOM    639  HB2 GLU    39     333.229 318.017 312.332  1.00  0.00           H  
ATOM    640  HB3 GLU    39     333.720 319.013 310.958  1.00  0.00           H  
ATOM    641  CG  GLU    39     335.297 318.646 312.373  1.00  0.00           C  
ATOM    642  HG2 GLU    39     335.825 319.600 312.300  1.00  0.00           H  
ATOM    643  HG3 GLU    39     335.369 318.303 313.409  1.00  0.00           H  
ATOM    644  CD  GLU    39     336.005 317.632 311.440  1.00  0.00           C  
ATOM    645  OE1 GLU    39     337.097 317.139 311.818  1.00  0.00           O  
ATOM    646  OE2 GLU    39     335.542 317.365 310.301  1.00  0.00           O  
ATOM    647  C   GLU    39     331.779 320.346 312.212  1.00  0.00           C  
ATOM    648  O   GLU    39     331.552 320.424 311.005  1.00  0.00           O  
ATOM    649  N   GLY    40     330.792 320.448 313.110  1.00  0.00           N  
ATOM    650  H   GLY    40     331.047 320.451 314.090  1.00  0.00           H  
ATOM    651  CA  GLY    40     329.372 320.652 312.792  1.00  0.00           C  
ATOM    652  HA2 GLY    40     329.277 321.565 312.207  1.00  0.00           H  
ATOM    653  HA3 GLY    40     329.001 319.809 312.208  1.00  0.00           H  
ATOM    654  C   GLY    40     328.498 320.802 314.041  1.00  0.00           C  
ATOM    655  O   GLY    40     328.865 320.313 315.108  1.00  0.00           O  
ATOM    656  N   LEU    41     327.338 321.465 313.920  1.00  0.00           N  
ATOM    657  H   LEU    41     327.052 321.797 313.008  1.00  0.00           H  
ATOM    658  CA  LEU    41     326.526 321.871 315.078  1.00  0.00           C  
ATOM    659  HA  LEU    41     326.595 321.078 315.808  1.00  0.00           H  
ATOM    660  CB  LEU    41     327.226 323.116 315.668  1.00  0.00           C  
ATOM    661  HB2 LEU    41     328.238 322.823 315.947  1.00  0.00           H  
ATOM    662  HB3 LEU    41     327.321 323.850 314.871  1.00  0.00           H  
ATOM    663  CG  LEU    41     326.645 323.835 316.890  1.00  0.00           C  
ATOM    664  HG  LEU    41     327.409 324.529 317.235  1.00  0.00           H  
ATOM    665  CD1 LEU    41     325.419 324.659 316.547  1.00  0.00           C  
ATOM    666 HD11 LEU    41     324.559 324.033 316.364  1.00  0.00           H  
ATOM    667 HD12 LEU    41     325.212 325.285 317.403  1.00  0.00           H  
ATOM    668 HD13 LEU    41     325.597 325.256 315.655  1.00  0.00           H  
ATOM    669  CD2 LEU    41     326.289 322.935 318.065  1.00  0.00           C  
ATOM    670 HD21 LEU    41     327.096 322.229 318.236  1.00  0.00           H  
ATOM    671 HD22 LEU    41     326.160 323.539 318.959  1.00  0.00           H  
ATOM    672 HD23 LEU    41     325.361 322.402 317.873  1.00  0.00           H  
ATOM    673  C   LEU    41     325.032 322.080 314.736  1.00  0.00           C  
ATOM    674  O   LEU    41     324.709 322.727 313.740  1.00  0.00           O  
ATOM    675  N   TYR    42     324.120 321.549 315.567  1.00  0.00           N  
ATOM    676  H   TYR    42     324.472 320.969 316.323  1.00  0.00           H  
ATOM    677  CA  TYR    42     322.653 321.584 315.350  1.00  0.00           C  
ATOM    678  HA  TYR    42     322.469 321.685 314.280  1.00  0.00           H  
ATOM    679  CB  TYR    42     321.972 320.282 315.801  1.00  0.00           C  
ATOM    680  HB2 TYR    42     321.776 320.384 316.867  1.00  0.00           H  
ATOM    681  HB3 TYR    42     321.000 320.198 315.313  1.00  0.00           H  
ATOM    682  CG  TYR    42     322.704 318.965 315.639  1.00  0.00           C  
ATOM    683  CD1 TYR    42     323.775 318.766 314.747  1.00  0.00           C  
ATOM    684  HD1 TYR    42     324.026 319.512 314.008  1.00  0.00           H  
ATOM    685  CE1 TYR    42     324.588 317.626 314.886  1.00  0.00           C  
ATOM    686  HE1 TYR    42     325.470 317.527 314.274  1.00  0.00           H  
ATOM    687  CZ  TYR    42     324.244 316.618 315.817  1.00  0.00           C  
ATOM    688  OH  TYR    42     325.030 315.530 316.029  1.00  0.00           O  
ATOM    689  HH  TYR    42     325.957 315.689 315.798  1.00  0.00           H  
ATOM    690  CE2 TYR    42     323.072 316.742 316.572  1.00  0.00           C  
ATOM    691  HE2 TYR    42     322.817 315.969 317.279  1.00  0.00           H  
ATOM    692  CD2 TYR    42     322.341 317.938 316.517  1.00  0.00           C  
ATOM    693  HD2 TYR    42     321.538 318.110 317.211  1.00  0.00           H  
ATOM    694  C   TYR    42     321.974 322.772 316.055  1.00  0.00           C  
ATOM    695  O   TYR    42     322.438 323.231 317.101  1.00  0.00           O  
ATOM    696  N   VAL    43     320.821 323.219 315.554  1.00  0.00           N  
ATOM    697  H   VAL    43     320.419 322.713 314.769  1.00  0.00           H  
ATOM    698  CA  VAL    43     320.212 324.512 315.939  1.00  0.00           C  
ATOM    699  HA  VAL    43     320.842 324.994 316.690  1.00  0.00           H  
ATOM    700  CB  VAL    43     320.215 325.405 314.664  1.00  0.00           C  
ATOM    701  HB  VAL    43     320.314 324.767 313.792  1.00  0.00           H  
ATOM    702  CG1 VAL    43     319.013 326.328 314.416  1.00  0.00           C  
ATOM    703 HG11 VAL    43     318.952 327.100 315.186  1.00  0.00           H  
ATOM    704 HG12 VAL    43     319.124 326.816 313.447  1.00  0.00           H  
ATOM    705 HG13 VAL    43     318.085 325.761 314.380  1.00  0.00           H  
ATOM    706  CG2 VAL    43     321.431 326.306 314.618  1.00  0.00           C  
ATOM    707 HG21 VAL    43     322.345 325.718 314.730  1.00  0.00           H  
ATOM    708 HG22 VAL    43     321.435 326.807 313.656  1.00  0.00           H  
ATOM    709 HG23 VAL    43     321.348 327.072 315.379  1.00  0.00           H  
ATOM    710  C   VAL    43     318.800 324.440 316.540  1.00  0.00           C  
ATOM    711  O   VAL    43     317.950 323.643 316.138  1.00  0.00           O  
ATOM    712  N   ASP    44     318.535 325.383 317.451  1.00  0.00           N  
ATOM    713  H   ASP    44     319.313 325.919 317.822  1.00  0.00           H  
ATOM    714  CA  ASP    44     317.197 325.752 317.917  1.00  0.00           C  
ATOM    715  HA  ASP    44     316.527 324.909 317.809  1.00  0.00           H  
ATOM    716  CB  ASP    44     317.178 326.244 319.381  1.00  0.00           C  
ATOM    717  HB2 ASP    44     318.201 326.320 319.739  1.00  0.00           H  
ATOM    718  HB3 ASP    44     316.751 327.249 319.418  1.00  0.00           H  
ATOM    719  CG  ASP    44     316.365 325.386 320.373  1.00  0.00           C  
ATOM    720  OD1 ASP    44     316.208 325.842 321.527  1.00  0.00           O  
ATOM    721  OD2 ASP    44     315.853 324.300 320.011  1.00  0.00           O  
ATOM    722  C   ASP    44     316.751 326.864 316.966  1.00  0.00           C  
ATOM    723  O   ASP    44     317.168 328.016 317.092  1.00  0.00           O  
ATOM    724  N   ILE    45     315.949 326.490 315.972  1.00  0.00           N  
ATOM    725  H   ILE    45     315.586 325.545 316.025  1.00  0.00           H  
ATOM    726  CA  ILE    45     315.355 327.361 314.959  1.00  0.00           C  
ATOM    727  HA  ILE    45     316.137 327.683 314.271  1.00  0.00           H  
ATOM    728  CB  ILE    45     314.289 326.563 314.168  1.00  0.00           C  
ATOM    729  HB  ILE    45     313.484 326.269 314.845  1.00  0.00           H  
ATOM    730  CG2 ILE    45     313.678 327.424 313.069  1.00  0.00           C  
ATOM    731 HG21 ILE    45     314.372 327.539 312.236  1.00  0.00           H  
ATOM    732 HG22 ILE    45     312.777 326.920 312.729  1.00  0.00           H  
ATOM    733 HG23 ILE    45     313.402 328.407 313.437  1.00  0.00           H  
ATOM    734  CG1 ILE    45     314.815 325.312 313.431  1.00  0.00           C  
ATOM    735 HG12 ILE    45     314.186 325.109 312.562  1.00  0.00           H  
ATOM    736 HG13 ILE    45     315.812 325.539 313.059  1.00  0.00           H  
ATOM    737  CD1 ILE    45     314.828 324.010 314.240  1.00  0.00           C  
ATOM    738 HD11 ILE    45     313.891 323.866 314.757  1.00  0.00           H  
ATOM    739 HD12 ILE    45     314.949 323.161 313.568  1.00  0.00           H  
ATOM    740 HD13 ILE    45     315.647 324.022 314.953  1.00  0.00           H  
ATOM    741  C   ILE    45     314.740 328.614 315.612  1.00  0.00           C  
ATOM    742  O   ILE    45     314.889 329.734 315.125  1.00  0.00           O  
ATOM    743  N   VAL    46     314.024 328.405 316.721  1.00  0.00           N  
ATOM    744  H   VAL    46     313.977 327.454 317.067  1.00  0.00           H  
ATOM    745  CA  VAL    46     313.208 329.435 317.377  1.00  0.00           C  
ATOM    746  HA  VAL    46     312.760 330.051 316.596  1.00  0.00           H  
ATOM    747  CB  VAL    46     312.051 328.791 318.158  1.00  0.00           C  
ATOM    748  HB  VAL    46     312.447 328.221 318.998  1.00  0.00           H  
ATOM    749  CG1 VAL    46     311.117 329.876 318.698  1.00  0.00           C  
ATOM    750 HG11 VAL    46     310.904 330.603 317.916  1.00  0.00           H  
ATOM    751 HG12 VAL    46     310.179 329.441 319.038  1.00  0.00           H  
ATOM    752 HG13 VAL    46     311.586 330.390 319.538  1.00  0.00           H  
ATOM    753  CG2 VAL    46     311.258 327.822 317.272  1.00  0.00           C  
ATOM    754 HG21 VAL    46     311.889 327.009 316.910  1.00  0.00           H  
ATOM    755 HG22 VAL    46     310.462 327.370 317.856  1.00  0.00           H  
ATOM    756 HG23 VAL    46     310.848 328.350 316.408  1.00  0.00           H  
ATOM    757  C   VAL    46     314.045 330.373 318.254  1.00  0.00           C  
ATOM    758  O   VAL    46     314.124 331.571 317.979  1.00  0.00           O  
ATOM    759  N   SER    47     314.685 329.836 319.300  1.00  0.00           N  
ATOM    760  H   SER    47     314.530 328.861 319.518  1.00  0.00           H  
ATOM    761  CA  SER    47     315.433 330.636 320.287  1.00  0.00           C  
ATOM    762  HA  SER    47     314.898 331.573 320.450  1.00  0.00           H  
ATOM    763  CB  SER    47     315.461 329.909 321.641  1.00  0.00           C  
ATOM    764  HB2 SER    47     316.036 328.985 321.554  1.00  0.00           H  
ATOM    765  HB3 SER    47     315.934 330.550 322.388  1.00  0.00           H  
ATOM    766  OG  SER    47     314.135 329.606 322.054  1.00  0.00           O  
ATOM    767  HG  SER    47     314.150 329.296 322.981  1.00  0.00           H  
ATOM    768  C   SER    47     316.857 331.011 319.839  1.00  0.00           C  
ATOM    769  O   SER    47     317.500 331.831 320.496  1.00  0.00           O  
ATOM    770  N   GLY    48     317.355 330.447 318.727  1.00  0.00           N  
ATOM    771  H   GLY    48     316.778 329.785 318.220  1.00  0.00           H  
ATOM    772  CA  GLY    48     318.691 330.722 318.178  1.00  0.00           C  
ATOM    773  HA2 GLY    48     318.774 330.259 317.193  1.00  0.00           H  
ATOM    774  HA3 GLY    48     318.815 331.799 318.058  1.00  0.00           H  
ATOM    775  C   GLY    48     319.829 330.191 319.057  1.00  0.00           C  
ATOM    776  O   GLY    48     320.698 330.961 319.467  1.00  0.00           O  
ATOM    777  N   LYS    49     319.803 328.888 319.382  1.00  0.00           N  
ATOM    778  H   LYS    49     319.078 328.320 318.962  1.00  0.00           H  
ATOM    779  CA  LYS    49     320.680 328.266 320.399  1.00  0.00           C  
ATOM    780  HA  LYS    49     321.498 328.955 320.613  1.00  0.00           H  
ATOM    781  CB  LYS    49     319.865 328.056 321.683  1.00  0.00           C  
ATOM    782  HB2 LYS    49     319.105 327.309 321.470  1.00  0.00           H  
ATOM    783  HB3 LYS    49     320.551 327.657 322.421  1.00  0.00           H  
ATOM    784  CG  LYS    49     319.128 329.231 322.337  1.00  0.00           C  
ATOM    785  HG2 LYS    49     318.500 329.723 321.603  1.00  0.00           H  
ATOM    786  HG3 LYS    49     318.464 328.813 323.094  1.00  0.00           H  
ATOM    787  CD  LYS    49     320.047 330.255 323.013  1.00  0.00           C  
ATOM    788  HD2 LYS    49     320.774 329.730 323.636  1.00  0.00           H  
ATOM    789  HD3 LYS    49     320.566 330.832 322.246  1.00  0.00           H  
ATOM    790  CE  LYS    49     319.205 331.186 323.899  1.00  0.00           C  
ATOM    791  HE2 LYS    49     318.418 331.639 323.285  1.00  0.00           H  
ATOM    792  HE3 LYS    49     318.717 330.581 324.671  1.00  0.00           H  
ATOM    793  NZ  LYS    49     320.028 332.252 324.538  1.00  0.00           N  
ATOM    794  HZ1 LYS    49     320.477 332.841 323.844  1.00  0.00           H  
ATOM    795  HZ2 LYS    49     319.453 332.859 325.113  1.00  0.00           H  
ATOM    796  HZ3 LYS    49     320.743 331.864 325.141  1.00  0.00           H  
ATOM    797  C   LYS    49     321.293 326.906 319.963  1.00  0.00           C  
ATOM    798  O   LYS    49     320.714 326.247 319.097  1.00  0.00           O  
ATOM    799  N   PRO    50     322.464 326.488 320.491  1.00  0.00           N  
ATOM    800  CD  PRO    50     323.323 327.337 321.306  1.00  0.00           C  
ATOM    801  HD2 PRO    50     322.839 327.598 322.247  1.00  0.00           H  
ATOM    802  HD3 PRO    50     323.583 328.238 320.748  1.00  0.00           H  
ATOM    803  CG  PRO    50     324.592 326.545 321.579  1.00  0.00           C  
ATOM    804  HG2 PRO    50     324.462 325.999 322.511  1.00  0.00           H  
ATOM    805  HG3 PRO    50     325.472 327.186 321.622  1.00  0.00           H  
ATOM    806  CB  PRO    50     324.675 325.583 320.401  1.00  0.00           C  
ATOM    807  HB2 PRO    50     325.238 324.690 320.670  1.00  0.00           H  
ATOM    808  HB3 PRO    50     325.150 326.090 319.564  1.00  0.00           H  
ATOM    809  CA  PRO    50     323.205 325.277 320.080  1.00  0.00           C  
ATOM    810  HA  PRO    50     323.089 325.104 319.012  1.00  0.00           H  
ATOM    811  C   PRO    50     322.792 323.978 320.783  1.00  0.00           C  
ATOM    812  O   PRO    50     322.881 323.863 322.003  1.00  0.00           O  
ATOM    813  N   LEU    51     322.430 322.961 319.993  1.00  0.00           N  
ATOM    814  H   LEU    51     322.415 323.120 318.990  1.00  0.00           H  
ATOM    815  CA  LEU    51     321.931 321.674 320.494  1.00  0.00           C  
ATOM    816  HA  LEU    51     321.543 321.822 321.504  1.00  0.00           H  
ATOM    817  CB  LEU    51     320.748 321.201 319.621  1.00  0.00           C  
ATOM    818  HB2 LEU    51     320.941 321.467 318.585  1.00  0.00           H  
ATOM    819  HB3 LEU    51     320.677 320.113 319.671  1.00  0.00           H  
ATOM    820  CG  LEU    51     319.371 321.788 320.005  1.00  0.00           C  
ATOM    821  HG  LEU    51     318.698 321.619 319.172  1.00  0.00           H  
ATOM    822  CD1 LEU    51     318.785 321.056 321.206  1.00  0.00           C  
ATOM    823 HD11 LEU    51     319.476 321.102 322.044  1.00  0.00           H  
ATOM    824 HD12 LEU    51     317.841 321.516 321.497  1.00  0.00           H  
ATOM    825 HD13 LEU    51     318.594 320.014 320.954  1.00  0.00           H  
ATOM    826  CD2 LEU    51     319.362 323.296 320.245  1.00  0.00           C  
ATOM    827 HD21 LEU    51     319.699 323.811 319.350  1.00  0.00           H  
ATOM    828 HD22 LEU    51     318.353 323.613 320.487  1.00  0.00           H  
ATOM    829 HD23 LEU    51     320.002 323.560 321.078  1.00  0.00           H  
ATOM    830  C   LEU    51     323.062 320.642 320.653  1.00  0.00           C  
ATOM    831  O   LEU    51     323.339 320.269 321.783  1.00  0.00           O  
ATOM    832  N   PHE    52     323.744 320.212 319.582  1.00  0.00           N  
ATOM    833  H   PHE    52     323.483 320.568 318.675  1.00  0.00           H  
ATOM    834  CA  PHE    52     324.872 319.250 319.633  1.00  0.00           C  
ATOM    835  HA  PHE    52     325.297 319.195 320.635  1.00  0.00           H  
ATOM    836  CB  PHE    52     324.437 317.848 319.203  1.00  0.00           C  
ATOM    837  HB2 PHE    52     323.479 317.960 318.720  1.00  0.00           H  
ATOM    838  HB3 PHE    52     325.130 317.438 318.465  1.00  0.00           H  
ATOM    839  CG  PHE    52     324.283 316.794 320.262  1.00  0.00           C  
ATOM    840  CD1 PHE    52     325.368 316.001 320.683  1.00  0.00           C  
ATOM    841  HD1 PHE    52     326.362 316.187 320.301  1.00  0.00           H  
ATOM    842  CE1 PHE    52     325.147 314.948 321.592  1.00  0.00           C  
ATOM    843  HE1 PHE    52     325.968 314.330 321.925  1.00  0.00           H  
ATOM    844  CZ  PHE    52     323.847 314.686 322.057  1.00  0.00           C  
ATOM    845  HZ  PHE    52     323.666 313.890 322.765  1.00  0.00           H  
ATOM    846  CE2 PHE    52     322.770 315.458 321.601  1.00  0.00           C  
ATOM    847  HE2 PHE    52     321.786 315.291 322.002  1.00  0.00           H  
ATOM    848  CD2 PHE    52     322.994 316.522 320.724  1.00  0.00           C  
ATOM    849  HD2 PHE    52     322.181 317.150 320.407  1.00  0.00           H  
ATOM    850  C   PHE    52     325.970 319.620 318.648  1.00  0.00           C  
ATOM    851  O   PHE    52     325.687 319.925 317.494  1.00  0.00           O  
ATOM    852  N   THR    53     327.207 319.513 319.107  1.00  0.00           N  
ATOM    853  H   THR    53     327.326 319.255 320.081  1.00  0.00           H  
ATOM    854  CA  THR    53     328.477 319.569 318.370  1.00  0.00           C  
ATOM    855  HA  THR    53     328.408 320.291 317.559  1.00  0.00           H  
ATOM    856  CB  THR    53     329.548 320.031 319.370  1.00  0.00           C  
ATOM    857  HB  THR    53     330.541 319.790 318.992  1.00  0.00           H  
ATOM    858  CG2 THR    53     329.486 321.501 319.765  1.00  0.00           C  
ATOM    859 HG21 THR    53     328.729 321.675 320.520  1.00  0.00           H  
ATOM    860 HG22 THR    53     330.448 321.779 320.194  1.00  0.00           H  
ATOM    861 HG23 THR    53     329.267 322.117 318.897  1.00  0.00           H  
ATOM    862  OG1 THR    53     329.311 319.395 320.592  1.00  0.00           O  
ATOM    863  HG1 THR    53     330.170 319.182 321.008  1.00  0.00           H  
ATOM    864  C   THR    53     328.858 318.186 317.782  1.00  0.00           C  
ATOM    865  O   THR    53     328.480 317.145 318.329  1.00  0.00           O  
ATOM    866  N   SER    54     329.622 318.153 316.677  1.00  0.00           N  
ATOM    867  H   SER    54     329.829 319.046 316.241  1.00  0.00           H  
ATOM    868  CA  SER    54     329.898 316.949 315.855  1.00  0.00           C  
ATOM    869  HA  SER    54     329.612 316.067 316.425  1.00  0.00           H  
ATOM    870  CB  SER    54     329.019 316.984 314.601  1.00  0.00           C  
ATOM    871  HB2 SER    54     327.972 317.092 314.887  1.00  0.00           H  
ATOM    872  HB3 SER    54     329.308 317.836 313.985  1.00  0.00           H  
ATOM    873  OG  SER    54     329.189 315.788 313.859  1.00  0.00           O  
ATOM    874  HG  SER    54     328.979 315.953 312.916  1.00  0.00           H  
ATOM    875  C   SER    54     331.367 316.766 315.415  1.00  0.00           C  
ATOM    876  O   SER    54     332.043 317.735 315.067  1.00  0.00           O  
ATOM    877  N   LYS    55     331.856 315.516 315.428  1.00  0.00           N  
ATOM    878  H   LYS    55     331.237 314.827 315.832  1.00  0.00           H  
ATOM    879  CA  LYS    55     333.183 315.022 315.014  1.00  0.00           C  
ATOM    880  HA  LYS    55     333.962 315.698 315.368  1.00  0.00           H  
ATOM    881  CB  LYS    55     333.446 313.596 315.576  1.00  0.00           C  
ATOM    882  HB2 LYS    55     332.613 312.948 315.299  1.00  0.00           H  
ATOM    883  HB3 LYS    55     334.333 313.211 315.071  1.00  0.00           H  
ATOM    884  CG  LYS    55     333.692 313.409 317.076  1.00  0.00           C  
ATOM    885  HG2 LYS    55     334.513 314.052 317.394  1.00  0.00           H  
ATOM    886  HG3 LYS    55     332.789 313.659 317.623  1.00  0.00           H  
ATOM    887  CD  LYS    55     334.034 311.940 317.379  1.00  0.00           C  
ATOM    888  HD2 LYS    55     333.172 311.315 317.136  1.00  0.00           H  
ATOM    889  HD3 LYS    55     334.880 311.630 316.764  1.00  0.00           H  
ATOM    890  CE  LYS    55     334.395 311.763 318.860  1.00  0.00           C  
ATOM    891  HE2 LYS    55     335.249 312.409 319.087  1.00  0.00           H  
ATOM    892  HE3 LYS    55     333.552 312.100 319.471  1.00  0.00           H  
ATOM    893  NZ  LYS    55     334.730 310.347 319.182  1.00  0.00           N  
ATOM    894  HZ1 LYS    55     335.500 310.010 318.618  1.00  0.00           H  
ATOM    895  HZ2 LYS    55     335.004 310.249 320.151  1.00  0.00           H  
ATOM    896  HZ3 LYS    55     333.942 309.731 319.028  1.00  0.00           H  
ATOM    897  C   LYS    55     333.337 314.882 313.498  1.00  0.00           C  
ATOM    898  O   LYS    55     334.247 315.454 312.903  1.00  0.00           O  
ATOM    899  N   ASP    56     332.459 314.074 312.898  1.00  0.00           N  
ATOM    900  H   ASP    56     331.705 313.725 313.467  1.00  0.00           H  
ATOM    901  CA  ASP    56     332.607 313.512 311.550  1.00  0.00           C  
ATOM    902  HA  ASP    56     333.543 313.863 311.112  1.00  0.00           H  
ATOM    903  CB  ASP    56     332.716 311.976 311.684  1.00  0.00           C  
ATOM    904  HB2 ASP    56     331.764 311.592 312.058  1.00  0.00           H  
ATOM    905  HB3 ASP    56     332.885 311.547 310.695  1.00  0.00           H  
ATOM    906  CG  ASP    56     333.849 311.496 312.611  1.00  0.00           C  
ATOM    907  OD1 ASP    56     333.611 310.569 313.423  1.00  0.00           O  
ATOM    908  OD2 ASP    56     334.991 312.004 312.504  1.00  0.00           O  
ATOM    909  C   ASP    56     331.489 313.914 310.573  1.00  0.00           C  
ATOM    910  O   ASP    56     330.797 313.053 310.020  1.00  0.00           O  
ATOM    911  N   LYS    57     331.325 315.228 310.334  1.00  0.00           N  
ATOM    912  H   LYS    57     331.915 315.877 310.838  1.00  0.00           H  
ATOM    913  CA  LYS    57     330.337 315.770 309.372  1.00  0.00           C  
ATOM    914  HA  LYS    57     330.275 316.852 309.504  1.00  0.00           H  
ATOM    915  CB  LYS    57     330.786 315.471 307.919  1.00  0.00           C  
ATOM    916  HB2 LYS    57     330.628 314.411 307.709  1.00  0.00           H  
ATOM    917  HB3 LYS    57     330.163 316.048 307.233  1.00  0.00           H  
ATOM    918  CG  LYS    57     332.262 315.781 307.620  1.00  0.00           C  
ATOM    919  HG2 LYS    57     332.455 316.843 307.773  1.00  0.00           H  
ATOM    920  HG3 LYS    57     332.901 315.202 308.288  1.00  0.00           H  
ATOM    921  CD  LYS    57     332.598 315.389 306.175  1.00  0.00           C  
ATOM    922  HD2 LYS    57     332.265 314.364 305.993  1.00  0.00           H  
ATOM    923  HD3 LYS    57     332.076 316.059 305.489  1.00  0.00           H  
ATOM    924  CE  LYS    57     334.111 315.468 305.940  1.00  0.00           C  
ATOM    925  HE2 LYS    57     334.449 316.488 306.147  1.00  0.00           H  
ATOM    926  HE3 LYS    57     334.609 314.800 306.650  1.00  0.00           H  
ATOM    927  NZ  LYS    57     334.465 315.080 304.548  1.00  0.00           N  
ATOM    928  HZ1 LYS    57     334.040 315.701 303.871  1.00  0.00           H  
ATOM    929  HZ2 LYS    57     335.466 315.114 304.403  1.00  0.00           H  
ATOM    930  HZ3 LYS    57     334.162 314.138 304.336  1.00  0.00           H  
ATOM    931  C   LYS    57     328.953 315.193 309.724  1.00  0.00           C  
ATOM    932  O   LYS    57     328.584 315.217 310.896  1.00  0.00           O  
ATOM    933  N   PHE    58     328.204 314.675 308.748  1.00  0.00           N  
ATOM    934  H   PHE    58     328.560 314.727 307.806  1.00  0.00           H  
ATOM    935  CA  PHE    58     327.020 313.839 308.959  1.00  0.00           C  
ATOM    936  HA  PHE    58     327.030 313.480 309.984  1.00  0.00           H  
ATOM    937  CB  PHE    58     325.712 314.630 308.784  1.00  0.00           C  
ATOM    938  HB2 PHE    58     324.889 313.925 308.658  1.00  0.00           H  
ATOM    939  HB3 PHE    58     325.535 315.159 309.718  1.00  0.00           H  
ATOM    940  CG  PHE    58     325.654 315.662 307.671  1.00  0.00           C  
ATOM    941  CD1 PHE    58     325.856 317.024 307.975  1.00  0.00           C  
ATOM    942  HD1 PHE    58     326.073 317.325 308.991  1.00  0.00           H  
ATOM    943  CE1 PHE    58     325.753 317.998 306.966  1.00  0.00           C  
ATOM    944  HE1 PHE    58     325.890 319.044 307.206  1.00  0.00           H  
ATOM    945  CZ  PHE    58     325.455 317.614 305.646  1.00  0.00           C  
ATOM    946  HZ  PHE    58     325.375 318.363 304.869  1.00  0.00           H  
ATOM    947  CE2 PHE    58     325.249 316.257 305.340  1.00  0.00           C  
ATOM    948  HE2 PHE    58     325.011 315.962 304.326  1.00  0.00           H  
ATOM    949  CD2 PHE    58     325.340 315.283 306.351  1.00  0.00           C  
ATOM    950  HD2 PHE    58     325.161 314.244 306.112  1.00  0.00           H  
ATOM    951  C   PHE    58     327.111 312.583 308.076  1.00  0.00           C  
ATOM    952  O   PHE    58     327.168 312.670 306.847  1.00  0.00           O  
ATOM    953  N   ASP    59     327.155 311.405 308.706  1.00  0.00           N  
ATOM    954  H   ASP    59     327.092 311.390 309.715  1.00  0.00           H  
ATOM    955  CA  ASP    59     327.278 310.110 308.023  1.00  0.00           C  
ATOM    956  HA  ASP    59     327.899 310.232 307.134  1.00  0.00           H  
ATOM    957  CB  ASP    59     327.968 309.078 308.938  1.00  0.00           C  
ATOM    958  HB2 ASP    59     327.560 309.171 309.946  1.00  0.00           H  
ATOM    959  HB3 ASP    59     327.726 308.078 308.572  1.00  0.00           H  
ATOM    960  CG  ASP    59     329.505 309.186 309.008  1.00  0.00           C  
ATOM    961  OD1 ASP    59     330.098 308.577 309.932  1.00  0.00           O  
ATOM    962  OD2 ASP    59     330.141 309.801 308.117  1.00  0.00           O  
ATOM    963  C   ASP    59     325.905 309.609 307.550  1.00  0.00           C  
ATOM    964  O   ASP    59     325.022 309.309 308.356  1.00  0.00           O  
ATOM    965  N   SER    60     325.722 309.503 306.230  1.00  0.00           N  
ATOM    966  H   SER    60     326.476 309.800 305.623  1.00  0.00           H  
ATOM    967  CA  SER    60     324.462 309.068 305.604  1.00  0.00           C  
ATOM    968  HA  SER    60     323.682 309.773 305.894  1.00  0.00           H  
ATOM    969  CB  SER    60     324.607 309.138 304.079  1.00  0.00           C  
ATOM    970  HB2 SER    60     324.884 310.156 303.797  1.00  0.00           H  
ATOM    971  HB3 SER    60     325.401 308.460 303.761  1.00  0.00           H  
ATOM    972  OG  SER    60     323.395 308.785 303.429  1.00  0.00           O  
ATOM    973  HG  SER    60     323.520 308.884 302.461  1.00  0.00           H  
ATOM    974  C   SER    60     324.012 307.668 306.061  1.00  0.00           C  
ATOM    975  O   SER    60     322.832 307.453 306.346  1.00  0.00           O  
ATOM    976  N   GLN    61     324.959 306.729 306.213  1.00  0.00           N  
ATOM    977  H   GLN    61     325.904 306.966 305.940  1.00  0.00           H  
ATOM    978  CA  GLN    61     324.713 305.387 306.766  1.00  0.00           C  
ATOM    979  HA  GLN    61     323.920 304.924 306.177  1.00  0.00           H  
ATOM    980  CB  GLN    61     325.991 304.538 306.610  1.00  0.00           C  
ATOM    981  HB2 GLN    61     326.246 304.474 305.551  1.00  0.00           H  
ATOM    982  HB3 GLN    61     326.811 305.048 307.118  1.00  0.00           H  
ATOM    983  CG  GLN    61     325.897 303.111 307.187  1.00  0.00           C  
ATOM    984  HG2 GLN    61     326.868 302.629 307.067  1.00  0.00           H  
ATOM    985  HG3 GLN    61     325.700 303.166 308.258  1.00  0.00           H  
ATOM    986  CD  GLN    61     324.842 302.216 306.527  1.00  0.00           C  
ATOM    987  OE1 GLN    61     324.333 302.468 305.441  1.00  0.00           O  
ATOM    988  NE2 GLN    61     324.478 301.115 307.153  1.00  0.00           N  
ATOM    989 HE21 GLN    61     323.787 300.520 306.719  1.00  0.00           H  
ATOM    990 HE22 GLN    61     324.884 300.876 308.047  1.00  0.00           H  
ATOM    991  C   GLN    61     324.229 305.429 308.229  1.00  0.00           C  
ATOM    992  O   GLN    61     323.280 304.735 308.598  1.00  0.00           O  
ATOM    993  N   CYS    62     324.879 306.253 309.060  1.00  0.00           N  
ATOM    994  H   CYS    62     325.648 306.786 308.681  1.00  0.00           H  
ATOM    995  CA  CYS    62     324.477 306.527 310.444  1.00  0.00           C  
ATOM    996  HA  CYS    62     324.438 305.588 311.001  1.00  0.00           H  
ATOM    997  CB  CYS    62     325.569 307.416 311.061  1.00  0.00           C  
ATOM    998  HB2 CYS    62     326.543 306.934 310.955  1.00  0.00           H  
ATOM    999  HB3 CYS    62     325.589 308.367 310.532  1.00  0.00           H  
ATOM   1000  SG  CYS    62     325.281 307.771 312.812  1.00  0.00           S  
ATOM   1001  HG  CYS    62     325.612 309.073 312.754  1.00  0.00           H  
ATOM   1002  C   CYS    62     323.079 307.181 310.529  1.00  0.00           C  
ATOM   1003  O   CYS    62     322.320 306.932 311.467  1.00  0.00           O  
ATOM   1004  N   GLY    63     322.715 307.997 309.531  1.00  0.00           N  
ATOM   1005  H   GLY    63     323.393 308.173 308.798  1.00  0.00           H  
ATOM   1006  CA  GLY    63     321.511 308.836 309.553  1.00  0.00           C  
ATOM   1007  HA2 GLY    63     321.363 309.276 308.567  1.00  0.00           H  
ATOM   1008  HA3 GLY    63     320.642 308.221 309.787  1.00  0.00           H  
ATOM   1009  C   GLY    63     321.597 309.977 310.578  1.00  0.00           C  
ATOM   1010  O   GLY    63     320.569 310.520 310.991  1.00  0.00           O  
ATOM   1011  N   TRP    64     322.818 310.321 311.006  1.00  0.00           N  
ATOM   1012  H   TRP    64     323.607 309.839 310.598  1.00  0.00           H  
ATOM   1013  CA  TRP    64     323.106 311.249 312.099  1.00  0.00           C  
ATOM   1014  HA  TRP    64     322.434 312.094 311.993  1.00  0.00           H  
ATOM   1015  CB  TRP    64     322.789 310.573 313.449  1.00  0.00           C  
ATOM   1016  HB2 TRP    64     321.720 310.377 313.501  1.00  0.00           H  
ATOM   1017  HB3 TRP    64     323.277 309.601 313.466  1.00  0.00           H  
ATOM   1018  CG  TRP    64     323.208 311.295 314.703  1.00  0.00           C  
ATOM   1019  CD1 TRP    64     323.139 312.628 314.941  1.00  0.00           C  
ATOM   1020  HD1 TRP    64     322.758 313.371 314.259  1.00  0.00           H  
ATOM   1021  NE1 TRP    64     323.708 312.925 316.162  1.00  0.00           N  
ATOM   1022  HE1 TRP    64     323.938 313.874 316.450  1.00  0.00           H  
ATOM   1023  CE2 TRP    64     324.060 311.783 316.841  1.00  0.00           C  
ATOM   1024  CZ2 TRP    64     324.574 311.561 318.124  1.00  0.00           C  
ATOM   1025  HZ2 TRP    64     324.795 312.391 318.778  1.00  0.00           H  
ATOM   1026  CH2 TRP    64     324.734 310.239 318.565  1.00  0.00           C  
ATOM   1027  HH2 TRP    64     325.091 310.050 319.567  1.00  0.00           H  
ATOM   1028  CZ3 TRP    64     324.430 309.166 317.708  1.00  0.00           C  
ATOM   1029  HZ3 TRP    64     324.548 308.148 318.055  1.00  0.00           H  
ATOM   1030  CE3 TRP    64     323.982 309.406 316.397  1.00  0.00           C  
ATOM   1031  HE3 TRP    64     323.775 308.577 315.743  1.00  0.00           H  
ATOM   1032  CD2 TRP    64     323.759 310.720 315.934  1.00  0.00           C  
ATOM   1033  C   TRP    64     324.584 311.715 312.101  1.00  0.00           C  
ATOM   1034  O   TRP    64     325.479 310.917 311.793  1.00  0.00           O  
ATOM   1035  N   PRO    65     324.842 313.006 312.402  1.00  0.00           N  
ATOM   1036  CD  PRO    65     323.961 314.084 311.968  1.00  0.00           C  
ATOM   1037  HD2 PRO    65     322.936 313.978 312.314  1.00  0.00           H  
ATOM   1038  HD3 PRO    65     323.954 314.130 310.880  1.00  0.00           H  
ATOM   1039  CG  PRO    65     324.526 315.362 312.545  1.00  0.00           C  
ATOM   1040  HG2 PRO    65     323.966 315.577 313.448  1.00  0.00           H  
ATOM   1041  HG3 PRO    65     324.433 316.187 311.837  1.00  0.00           H  
ATOM   1042  CB  PRO    65     325.990 315.053 312.868  1.00  0.00           C  
ATOM   1043  HB2 PRO    65     326.274 315.430 313.843  1.00  0.00           H  
ATOM   1044  HB3 PRO    65     326.597 315.546 312.119  1.00  0.00           H  
ATOM   1045  CA  PRO    65     326.165 313.531 312.784  1.00  0.00           C  
ATOM   1046  HA  PRO    65     326.866 313.317 311.983  1.00  0.00           H  
ATOM   1047  C   PRO    65     326.753 312.840 314.059  1.00  0.00           C  
ATOM   1048  O   PRO    65     326.204 311.835 314.510  1.00  0.00           O  
ATOM   1049  N   SER    66     327.886 313.289 314.640  1.00  0.00           N  
ATOM   1050  H   SER    66     328.340 314.117 314.271  1.00  0.00           H  
ATOM   1051  CA  SER    66     328.629 312.442 315.615  1.00  0.00           C  
ATOM   1052  HA  SER    66     327.968 311.670 316.008  1.00  0.00           H  
ATOM   1053  CB  SER    66     329.732 311.703 314.830  1.00  0.00           C  
ATOM   1054  HB2 SER    66     330.394 312.441 314.373  1.00  0.00           H  
ATOM   1055  HB3 SER    66     330.323 311.098 315.516  1.00  0.00           H  
ATOM   1056  OG  SER    66     329.207 310.863 313.809  1.00  0.00           O  
ATOM   1057  HG  SER    66     329.931 310.340 313.414  1.00  0.00           H  
ATOM   1058  C   SER    66     329.302 313.069 316.859  1.00  0.00           C  
ATOM   1059  O   SER    66     330.339 313.698 316.751  1.00  0.00           O  
ATOM   1060  N   PHE    67     328.778 312.803 318.058  1.00  0.00           N  
ATOM   1061  H   PHE    67     327.913 312.281 318.038  1.00  0.00           H  
ATOM   1062  CA  PHE    67     329.382 312.951 319.414  1.00  0.00           C  
ATOM   1063  HA  PHE    67     328.568 313.301 320.049  1.00  0.00           H  
ATOM   1064  CB  PHE    67     329.745 311.522 319.938  1.00  0.00           C  
ATOM   1065  HB2 PHE    67     330.820 311.356 319.940  1.00  0.00           H  
ATOM   1066  HB3 PHE    67     329.423 311.440 320.976  1.00  0.00           H  
ATOM   1067  CG  PHE    67     329.204 310.352 319.146  1.00  0.00           C  
ATOM   1068  CD1 PHE    67     328.038 309.694 319.561  1.00  0.00           C  
ATOM   1069  HD1 PHE    67     327.548 309.976 320.483  1.00  0.00           H  
ATOM   1070  CE1 PHE    67     327.491 308.691 318.748  1.00  0.00           C  
ATOM   1071  HE1 PHE    67     326.584 308.205 319.061  1.00  0.00           H  
ATOM   1072  CZ  PHE    67     328.084 308.368 317.512  1.00  0.00           C  
ATOM   1073  HZ  PHE    67     327.622 307.650 316.850  1.00  0.00           H  
ATOM   1074  CE2 PHE    67     329.282 308.985 317.128  1.00  0.00           C  
ATOM   1075  HE2 PHE    67     329.745 308.724 316.185  1.00  0.00           H  
ATOM   1076  CD2 PHE    67     329.854 309.961 317.958  1.00  0.00           C  
ATOM   1077  HD2 PHE    67     330.765 310.456 317.655  1.00  0.00           H  
ATOM   1078  C   PHE    67     330.564 313.941 319.701  1.00  0.00           C  
ATOM   1079  O   PHE    67     331.674 313.491 320.006  1.00  0.00           O  
ATOM   1080  N   THR    68     330.363 315.271 319.755  1.00  0.00           N  
ATOM   1081  H   THR    68     329.492 315.660 319.407  1.00  0.00           H  
ATOM   1082  CA  THR    68     331.418 316.204 320.269  1.00  0.00           C  
ATOM   1083  HA  THR    68     332.201 315.607 320.730  1.00  0.00           H  
ATOM   1084  CB  THR    68     332.154 316.970 319.142  1.00  0.00           C  
ATOM   1085  HB  THR    68     331.491 317.691 318.668  1.00  0.00           H  
ATOM   1086  CG2 THR    68     333.459 317.657 319.565  1.00  0.00           C  
ATOM   1087 HG21 THR    68     333.996 317.048 320.290  1.00  0.00           H  
ATOM   1088 HG22 THR    68     334.104 317.829 318.703  1.00  0.00           H  
ATOM   1089 HG23 THR    68     333.245 318.631 320.001  1.00  0.00           H  
ATOM   1090  OG1 THR    68     332.585 316.052 318.183  1.00  0.00           O  
ATOM   1091  HG1 THR    68     333.221 316.482 317.590  1.00  0.00           H  
ATOM   1092  C   THR    68     330.965 317.114 321.422  1.00  0.00           C  
ATOM   1093  O   THR    68     331.404 318.259 321.491  1.00  0.00           O  
ATOM   1094  N   LYS    69     330.157 316.597 322.367  1.00  0.00           N  
ATOM   1095  H   LYS    69     329.826 315.660 322.173  1.00  0.00           H  
ATOM   1096  CA  LYS    69     329.702 317.195 323.665  1.00  0.00           C  
ATOM   1097  HA  LYS    69     329.667 316.353 324.356  1.00  0.00           H  
ATOM   1098  CB  LYS    69     330.709 318.222 324.264  1.00  0.00           C  
ATOM   1099  HB2 LYS    69     330.709 319.130 323.659  1.00  0.00           H  
ATOM   1100  HB3 LYS    69     330.361 318.539 325.242  1.00  0.00           H  
ATOM   1101  CG  LYS    69     332.165 317.742 324.452  1.00  0.00           C  
ATOM   1102  HG2 LYS    69     332.669 317.696 323.492  1.00  0.00           H  
ATOM   1103  HG3 LYS    69     332.689 318.492 325.047  1.00  0.00           H  
ATOM   1104  CD  LYS    69     332.302 316.378 325.148  1.00  0.00           C  
ATOM   1105  HD2 LYS    69     331.864 316.454 326.145  1.00  0.00           H  
ATOM   1106  HD3 LYS    69     331.763 315.608 324.595  1.00  0.00           H  
ATOM   1107  CE  LYS    69     333.772 315.951 325.287  1.00  0.00           C  
ATOM   1108  HE2 LYS    69     334.348 316.791 325.689  1.00  0.00           H  
ATOM   1109  HE3 LYS    69     333.821 315.138 326.019  1.00  0.00           H  
ATOM   1110  NZ  LYS    69     334.362 315.486 323.996  1.00  0.00           N  
ATOM   1111  HZ1 LYS    69     334.389 316.224 323.304  1.00  0.00           H  
ATOM   1112  HZ2 LYS    69     335.317 315.175 324.131  1.00  0.00           H  
ATOM   1113  HZ3 LYS    69     333.849 314.701 323.613  1.00  0.00           H  
ATOM   1114  C   LYS    69     328.245 317.748 323.657  1.00  0.00           C  
ATOM   1115  O   LYS    69     327.693 318.016 322.590  1.00  0.00           O  
ATOM   1116  N   PRO    70     327.584 317.876 324.838  1.00  0.00           N  
ATOM   1117  CD  PRO    70     328.048 317.362 326.128  1.00  0.00           C  
ATOM   1118  HD2 PRO    70     328.861 317.954 326.542  1.00  0.00           H  
ATOM   1119  HD3 PRO    70     328.352 316.319 326.023  1.00  0.00           H  
ATOM   1120  CG  PRO    70     326.858 317.421 327.075  1.00  0.00           C  
ATOM   1121  HG2 PRO    70     326.839 318.384 327.587  1.00  0.00           H  
ATOM   1122  HG3 PRO    70     326.887 316.602 327.791  1.00  0.00           H  
ATOM   1123  CB  PRO    70     325.676 317.316 326.119  1.00  0.00           C  
ATOM   1124  HB2 PRO    70     324.763 317.692 326.581  1.00  0.00           H  
ATOM   1125  HB3 PRO    70     325.546 316.280 325.801  1.00  0.00           H  
ATOM   1126  CA  PRO    70     326.142 318.167 324.930  1.00  0.00           C  
ATOM   1127  HA  PRO    70     325.633 317.817 324.032  1.00  0.00           H  
ATOM   1128  C   PRO    70     325.737 319.643 325.162  1.00  0.00           C  
ATOM   1129  O   PRO    70     324.550 319.960 325.103  1.00  0.00           O  
ATOM   1130  N   ILE    71     326.670 320.569 325.417  1.00  0.00           N  
ATOM   1131  H   ILE    71     327.634 320.277 325.488  1.00  0.00           H  
ATOM   1132  CA  ILE    71     326.348 322.005 325.602  1.00  0.00           C  
ATOM   1133  HA  ILE    71     327.259 322.491 325.952  1.00  0.00           H  
ATOM   1134  CB  ILE    71     325.983 322.662 324.237  1.00  0.00           C  
ATOM   1135  HB  ILE    71     324.959 322.378 323.987  1.00  0.00           H  
ATOM   1136  CG2 ILE    71     326.045 324.201 324.287  1.00  0.00           C  
ATOM   1137 HG21 ILE    71     327.010 324.524 324.680  1.00  0.00           H  
ATOM   1138 HG22 ILE    71     325.934 324.602 323.283  1.00  0.00           H  
ATOM   1139 HG23 ILE    71     325.251 324.631 324.890  1.00  0.00           H  
ATOM   1140  CG1 ILE    71     326.918 322.246 323.065  1.00  0.00           C  
ATOM   1141 HG12 ILE    71     327.485 323.099 322.711  1.00  0.00           H  
ATOM   1142 HG13 ILE    71     327.660 321.505 323.358  1.00  0.00           H  
ATOM   1143  CD1 ILE    71     326.105 321.687 321.900  1.00  0.00           C  
ATOM   1144 HD11 ILE    71     325.262 322.340 321.678  1.00  0.00           H  
ATOM   1145 HD12 ILE    71     326.709 321.606 321.004  1.00  0.00           H  
ATOM   1146 HD13 ILE    71     325.759 320.696 322.179  1.00  0.00           H  
ATOM   1147  C   ILE    71     325.302 322.184 326.747  1.00  0.00           C  
ATOM   1148  O   ILE    71     325.452 321.570 327.806  1.00  0.00           O  
ATOM   1149  N   GLU    72     324.272 323.027 326.587  1.00  0.00           N  
ATOM   1150  H   GLU    72     324.231 323.525 325.713  1.00  0.00           H  
ATOM   1151  CA  GLU    72     323.279 323.397 327.623  1.00  0.00           C  
ATOM   1152  HA  GLU    72     323.367 322.761 328.505  1.00  0.00           H  
ATOM   1153  CB  GLU    72     323.480 324.872 328.026  1.00  0.00           C  
ATOM   1154  HB2 GLU    72     323.215 325.485 327.161  1.00  0.00           H  
ATOM   1155  HB3 GLU    72     322.778 325.125 328.821  1.00  0.00           H  
ATOM   1156  CG  GLU    72     324.871 325.271 328.506  1.00  0.00           C  
ATOM   1157  HG2 GLU    72     324.782 325.624 329.535  1.00  0.00           H  
ATOM   1158  HG3 GLU    72     325.524 324.398 328.509  1.00  0.00           H  
ATOM   1159  CD  GLU    72     325.451 326.390 327.620  1.00  0.00           C  
ATOM   1160  OE1 GLU    72     326.424 326.098 326.877  1.00  0.00           O  
ATOM   1161  OE2 GLU    72     324.910 327.522 327.634  1.00  0.00           O  
ATOM   1162  C   GLU    72     321.816 323.390 327.150  1.00  0.00           C  
ATOM   1163  O   GLU    72     320.908 323.609 327.951  1.00  0.00           O  
ATOM   1164  N   GLU    73     321.575 323.172 325.860  1.00  0.00           N  
ATOM   1165  H   GLU    73     322.336 322.918 325.250  1.00  0.00           H  
ATOM   1166  CA  GLU    73     320.301 323.540 325.244  1.00  0.00           C  
ATOM   1167  HA  GLU    73     319.779 324.215 325.922  1.00  0.00           H  
ATOM   1168  CB  GLU    73     320.632 324.336 323.991  1.00  0.00           C  
ATOM   1169  HB2 GLU    73     321.641 324.742 324.038  1.00  0.00           H  
ATOM   1170  HB3 GLU    73     320.590 323.680 323.128  1.00  0.00           H  
ATOM   1171  CG  GLU    73     319.634 325.472 323.847  1.00  0.00           C  
ATOM   1172  HG2 GLU    73     319.632 325.740 322.799  1.00  0.00           H  
ATOM   1173  HG3 GLU    73     318.627 325.121 324.081  1.00  0.00           H  
ATOM   1174  CD  GLU    73     320.006 326.676 324.747  1.00  0.00           C  
ATOM   1175  OE1 GLU    73     319.074 327.330 325.264  1.00  0.00           O  
ATOM   1176  OE2 GLU    73     321.207 327.005 324.918  1.00  0.00           O  
ATOM   1177  C   GLU    73     319.301 322.420 324.950  1.00  0.00           C  
ATOM   1178  O   GLU    73     318.588 322.468 323.950  1.00  0.00           O  
ATOM   1179  N   GLU    74     319.239 321.431 325.838  1.00  0.00           N  
ATOM   1180  H   GLU    74     319.806 321.556 326.665  1.00  0.00           H  
ATOM   1181  CA  GLU    74     318.238 320.358 325.883  1.00  0.00           C  
ATOM   1182  HA  GLU    74     318.155 320.086 326.926  1.00  0.00           H  
ATOM   1183  CB  GLU    74     316.810 320.762 325.427  1.00  0.00           C  
ATOM   1184  HB2 GLU    74     316.822 320.940 324.358  1.00  0.00           H  
ATOM   1185  HB3 GLU    74     316.166 319.897 325.548  1.00  0.00           H  
ATOM   1186  CG  GLU    74     316.064 321.944 326.064  1.00  0.00           C  
ATOM   1187  HG2 GLU    74     315.568 322.499 325.263  1.00  0.00           H  
ATOM   1188  HG3 GLU    74     315.259 321.519 326.661  1.00  0.00           H  
ATOM   1189  CD  GLU    74     316.899 322.899 326.951  1.00  0.00           C  
ATOM   1190  OE1 GLU    74     317.491 322.447 327.967  1.00  0.00           O  
ATOM   1191  OE2 GLU    74     316.948 324.115 326.636  1.00  0.00           O  
ATOM   1192  C   GLU    74     318.735 319.100 325.149  1.00  0.00           C  
ATOM   1193  O   GLU    74     318.097 318.612 324.214  1.00  0.00           O  
ATOM   1194  N   VAL    75     319.835 318.499 325.642  1.00  0.00           N  
ATOM   1195  H   VAL    75     320.317 318.944 326.410  1.00  0.00           H  
ATOM   1196  CA  VAL    75     320.536 317.447 324.885  1.00  0.00           C  
ATOM   1197  HA  VAL    75     319.802 316.876 324.316  1.00  0.00           H  
ATOM   1198  CB  VAL    75     321.444 318.205 323.874  1.00  0.00           C  
ATOM   1199  HB  VAL    75     321.503 319.257 324.167  1.00  0.00           H  
ATOM   1200  CG1 VAL    75     322.902 317.750 323.852  1.00  0.00           C  
ATOM   1201 HG11 VAL    75     323.004 316.705 323.627  1.00  0.00           H  
ATOM   1202 HG12 VAL    75     323.481 318.310 323.129  1.00  0.00           H  
ATOM   1203 HG13 VAL    75     323.313 317.902 324.840  1.00  0.00           H  
ATOM   1204  CG2 VAL    75     320.795 318.203 322.489  1.00  0.00           C  
ATOM   1205 HG21 VAL    75     319.872 318.771 322.517  1.00  0.00           H  
ATOM   1206 HG22 VAL    75     321.445 318.685 321.770  1.00  0.00           H  
ATOM   1207 HG23 VAL    75     320.573 317.189 322.178  1.00  0.00           H  
ATOM   1208  C   VAL    75     321.326 316.374 325.673  1.00  0.00           C  
ATOM   1209  O   VAL    75     321.687 315.360 325.079  1.00  0.00           O  
ATOM   1210  N   GLU    76     321.574 316.493 326.982  1.00  0.00           N  
ATOM   1211  H   GLU    76     321.098 317.190 327.540  1.00  0.00           H  
ATOM   1212  CA  GLU    76     322.543 315.615 327.672  1.00  0.00           C  
ATOM   1213  HA  GLU    76     323.421 315.578 327.026  1.00  0.00           H  
ATOM   1214  CB  GLU    76     323.024 316.232 328.998  1.00  0.00           C  
ATOM   1215  HB2 GLU    76     323.174 317.304 328.858  1.00  0.00           H  
ATOM   1216  HB3 GLU    76     322.284 316.069 329.777  1.00  0.00           H  
ATOM   1217  CG  GLU    76     324.342 315.610 329.468  1.00  0.00           C  
ATOM   1218  HG2 GLU    76     324.176 314.560 329.715  1.00  0.00           H  
ATOM   1219  HG3 GLU    76     325.050 315.645 328.640  1.00  0.00           H  
ATOM   1220  CD  GLU    76     324.927 316.345 330.695  1.00  0.00           C  
ATOM   1221  OE1 GLU    76     326.162 316.557 330.739  1.00  0.00           O  
ATOM   1222  OE2 GLU    76     324.171 316.689 331.638  1.00  0.00           O  
ATOM   1223  C   GLU    76     322.068 314.159 327.847  1.00  0.00           C  
ATOM   1224  O   GLU    76     321.162 313.849 328.620  1.00  0.00           O  
ATOM   1225  N   GLU    77     322.680 313.257 327.082  1.00  0.00           N  
ATOM   1226  H   GLU    77     323.352 313.606 326.415  1.00  0.00           H  
ATOM   1227  CA  GLU    77     322.412 311.815 327.039  1.00  0.00           C  
ATOM   1228  HA  GLU    77     321.417 311.669 326.615  1.00  0.00           H  
ATOM   1229  CB  GLU    77     323.431 311.191 326.063  1.00  0.00           C  
ATOM   1230  HB2 GLU    77     323.151 310.159 325.874  1.00  0.00           H  
ATOM   1231  HB3 GLU    77     323.370 311.746 325.126  1.00  0.00           H  
ATOM   1232  CG  GLU    77     324.897 311.198 326.537  1.00  0.00           C  
ATOM   1233  HG2 GLU    77     325.127 312.178 326.962  1.00  0.00           H  
ATOM   1234  HG3 GLU    77     325.017 310.450 327.324  1.00  0.00           H  
ATOM   1235  CD  GLU    77     325.912 310.896 325.412  1.00  0.00           C  
ATOM   1236  OE1 GLU    77     327.115 311.201 325.609  1.00  0.00           O  
ATOM   1237  OE2 GLU    77     325.535 310.350 324.347  1.00  0.00           O  
ATOM   1238  C   GLU    77     322.459 311.083 328.399  1.00  0.00           C  
ATOM   1239  O   GLU    77     323.389 311.287 329.178  1.00  0.00           O  
ATOM   1240  N   LYS    78     321.500 310.164 328.620  1.00  0.00           N  
ATOM   1241  H   LYS    78     320.734 310.148 327.954  1.00  0.00           H  
ATOM   1242  CA  LYS    78     321.442 309.124 329.680  1.00  0.00           C  
ATOM   1243  HA  LYS    78     322.372 308.565 329.639  1.00  0.00           H  
ATOM   1244  CB  LYS    78     321.260 309.670 331.121  1.00  0.00           C  
ATOM   1245  HB2 LYS    78     320.504 310.458 331.118  1.00  0.00           H  
ATOM   1246  HB3 LYS    78     320.866 308.856 331.732  1.00  0.00           H  
ATOM   1247  CG  LYS    78     322.521 310.188 331.858  1.00  0.00           C  
ATOM   1248  HG2 LYS    78     322.710 311.217 331.556  1.00  0.00           H  
ATOM   1249  HG3 LYS    78     322.295 310.217 332.925  1.00  0.00           H  
ATOM   1250  CD  LYS    78     323.804 309.349 331.658  1.00  0.00           C  
ATOM   1251  HD2 LYS    78     323.637 308.334 332.023  1.00  0.00           H  
ATOM   1252  HD3 LYS    78     324.054 309.305 330.601  1.00  0.00           H  
ATOM   1253  CE  LYS    78     325.009 309.969 332.379  1.00  0.00           C  
ATOM   1254  HE2 LYS    78     325.058 311.033 332.125  1.00  0.00           H  
ATOM   1255  HE3 LYS    78     324.855 309.888 333.460  1.00  0.00           H  
ATOM   1256  NZ  LYS    78     326.284 309.303 331.986  1.00  0.00           N  
ATOM   1257  HZ1 LYS    78     326.477 309.415 330.998  1.00  0.00           H  
ATOM   1258  HZ2 LYS    78     327.072 309.699 332.485  1.00  0.00           H  
ATOM   1259  HZ3 LYS    78     326.269 308.311 332.192  1.00  0.00           H  
ATOM   1260  C   LYS    78     320.351 308.105 329.309  1.00  0.00           C  
ATOM   1261  O   LYS    78     319.176 308.442 329.175  1.00  0.00           O  
ATOM   1262  N   LEU    79     320.780 306.858 329.104  1.00  0.00           N  
ATOM   1263  H   LEU    79     321.749 306.663 329.312  1.00  0.00           H  
ATOM   1264  CA  LEU    79     320.020 305.781 328.461  1.00  0.00           C  
ATOM   1265  HA  LEU    79     319.153 306.222 327.966  1.00  0.00           H  
ATOM   1266  CB  LEU    79     320.960 305.222 327.370  1.00  0.00           C  
ATOM   1267  HB2 LEU    79     321.296 306.066 326.769  1.00  0.00           H  
ATOM   1268  HB3 LEU    79     321.849 304.815 327.853  1.00  0.00           H  
ATOM   1269  CG  LEU    79     320.441 304.166 326.379  1.00  0.00           C  
ATOM   1270  HG  LEU    79     321.106 304.217 325.528  1.00  0.00           H  
ATOM   1271  CD1 LEU    79     320.494 302.735 326.912  1.00  0.00           C  
ATOM   1272 HD11 LEU    79     319.850 302.609 327.773  1.00  0.00           H  
ATOM   1273 HD12 LEU    79     320.179 302.043 326.131  1.00  0.00           H  
ATOM   1274 HD13 LEU    79     321.516 302.490 327.199  1.00  0.00           H  
ATOM   1275  CD2 LEU    79     319.076 304.492 325.800  1.00  0.00           C  
ATOM   1276 HD21 LEU    79     319.134 305.443 325.278  1.00  0.00           H  
ATOM   1277 HD22 LEU    79     318.798 303.725 325.078  1.00  0.00           H  
ATOM   1278 HD23 LEU    79     318.310 304.529 326.564  1.00  0.00           H  
ATOM   1279  C   LEU    79     319.522 304.682 329.421  1.00  0.00           C  
ATOM   1280  O   LEU    79     320.268 304.195 330.271  1.00  0.00           O  
ATOM   1281  N   ASP    80     318.266 304.268 329.220  1.00  0.00           N  
ATOM   1282  H   ASP    80     317.748 304.718 328.484  1.00  0.00           H  
ATOM   1283  CA  ASP    80     317.629 303.074 329.802  1.00  0.00           C  
ATOM   1284  HA  ASP    80     318.320 302.579 330.486  1.00  0.00           H  
ATOM   1285  CB  ASP    80     316.371 303.487 330.588  1.00  0.00           C  
ATOM   1286  HB2 ASP    80     315.695 304.013 329.912  1.00  0.00           H  
ATOM   1287  HB3 ASP    80     315.860 302.585 330.931  1.00  0.00           H  
ATOM   1288  CG  ASP    80     316.652 304.377 331.813  1.00  0.00           C  
ATOM   1289  OD1 ASP    80     315.832 305.285 332.093  1.00  0.00           O  
ATOM   1290  OD2 ASP    80     317.651 304.147 332.537  1.00  0.00           O  
ATOM   1291  C   ASP    80     317.279 302.067 328.680  1.00  0.00           C  
ATOM   1292  O   ASP    80     317.251 302.425 327.501  1.00  0.00           O  
ATOM   1293  N   THR    81     316.998 300.806 329.016  1.00  0.00           N  
ATOM   1294  H   THR    81     317.018 300.546 329.994  1.00  0.00           H  
ATOM   1295  CA  THR    81     316.891 299.709 328.030  1.00  0.00           C  
ATOM   1296  HA  THR    81     317.195 300.080 327.051  1.00  0.00           H  
ATOM   1297  CB  THR    81     317.879 298.572 328.364  1.00  0.00           C  
ATOM   1298  HB  THR    81     317.704 297.742 327.677  1.00  0.00           H  
ATOM   1299  CG2 THR    81     319.331 299.029 328.210  1.00  0.00           C  
ATOM   1300 HG21 THR    81     319.562 299.816 328.928  1.00  0.00           H  
ATOM   1301 HG22 THR    81     320.002 298.185 328.376  1.00  0.00           H  
ATOM   1302 HG23 THR    81     319.492 299.408 327.201  1.00  0.00           H  
ATOM   1303  OG1 THR    81     317.698 298.124 329.696  1.00  0.00           O  
ATOM   1304  HG1 THR    81     318.314 297.383 329.855  1.00  0.00           H  
ATOM   1305  C   THR    81     315.449 299.222 327.837  1.00  0.00           C  
ATOM   1306  O   THR    81     314.777 299.727 326.938  1.00  0.00           O  
ATOM   1307  N   SER    82     315.015 298.236 328.636  1.00  0.00           N  
ATOM   1308  H   SER    82     315.707 297.946 329.321  1.00  0.00           H  
ATOM   1309  CA  SER    82     313.794 297.388 328.621  1.00  0.00           C  
ATOM   1310  HA  SER    82     313.366 297.437 329.623  1.00  0.00           H  
ATOM   1311  CB  SER    82     312.688 297.869 327.657  1.00  0.00           C  
ATOM   1312  HB2 SER    82     311.772 297.312 327.859  1.00  0.00           H  
ATOM   1313  HB3 SER    82     312.476 298.925 327.833  1.00  0.00           H  
ATOM   1314  OG  SER    82     313.058 297.665 326.304  1.00  0.00           O  
ATOM   1315  HG  SER    82     313.697 298.373 326.092  1.00  0.00           H  
ATOM   1316  C   SER    82     314.188 295.908 328.396  1.00  0.00           C  
ATOM   1317  O   SER    82     315.297 295.508 328.764  1.00  0.00           O  
ATOM   1318  N   HIS    83     313.321 295.082 327.793  1.00  0.00           N  
ATOM   1319  H   HIS    83     312.436 295.471 327.496  1.00  0.00           H  
ATOM   1320  CA  HIS    83     313.626 293.706 327.367  1.00  0.00           C  
ATOM   1321  HA  HIS    83     314.605 293.418 327.753  1.00  0.00           H  
ATOM   1322  CB  HIS    83     312.603 292.727 327.972  1.00  0.00           C  
ATOM   1323  HB2 HIS    83     312.603 292.852 329.056  1.00  0.00           H  
ATOM   1324  HB3 HIS    83     311.606 292.978 327.609  1.00  0.00           H  
ATOM   1325  CG  HIS    83     312.883 291.267 327.674  1.00  0.00           C  
ATOM   1326  ND1 HIS    83     311.908 290.272 327.533  1.00  0.00           N  
ATOM   1327  CE1 HIS    83     312.574 289.123 327.319  1.00  0.00           C  
ATOM   1328  HE1 HIS    83     312.111 288.155 327.160  1.00  0.00           H  
ATOM   1329  NE2 HIS    83     313.900 289.342 327.339  1.00  0.00           N  
ATOM   1330  HE2 HIS    83     314.612 288.627 327.214  1.00  0.00           H  
ATOM   1331  CD2 HIS    83     314.116 290.683 327.572  1.00  0.00           C  
ATOM   1332  HD2 HIS    83     315.076 291.173 327.672  1.00  0.00           H  
ATOM   1333  C   HIS    83     313.715 293.626 325.833  1.00  0.00           C  
ATOM   1334  O   HIS    83     312.796 293.167 325.150  1.00  0.00           O  
ATOM   1335  N   GLY    84     314.831 294.112 325.284  1.00  0.00           N  
ATOM   1336  H   GLY    84     315.528 294.509 325.901  1.00  0.00           H  
ATOM   1337  CA  GLY    84     315.164 294.027 323.854  1.00  0.00           C  
ATOM   1338  HA2 GLY    84     316.249 294.064 323.751  1.00  0.00           H  
ATOM   1339  HA3 GLY    84     314.836 293.063 323.464  1.00  0.00           H  
ATOM   1340  C   GLY    84     314.577 295.126 322.953  1.00  0.00           C  
ATOM   1341  O   GLY    84     314.878 295.136 321.756  1.00  0.00           O  
ATOM   1342  N   MET    85     313.780 296.057 323.496  1.00  0.00           N  
ATOM   1343  H   MET    85     313.575 295.990 324.484  1.00  0.00           H  
ATOM   1344  CA  MET    85     313.351 297.280 322.796  1.00  0.00           C  
ATOM   1345  HA  MET    85     313.467 297.138 321.720  1.00  0.00           H  
ATOM   1346  CB  MET    85     311.855 297.570 323.039  1.00  0.00           C  
ATOM   1347  HB2 MET    85     311.661 297.680 324.105  1.00  0.00           H  
ATOM   1348  HB3 MET    85     311.601 298.505 322.542  1.00  0.00           H  
ATOM   1349  CG  MET    85     310.935 296.483 322.474  1.00  0.00           C  
ATOM   1350  HG2 MET    85     311.149 296.357 321.412  1.00  0.00           H  
ATOM   1351  HG3 MET    85     311.159 295.542 322.977  1.00  0.00           H  
ATOM   1352  SD  MET    85     309.157 296.816 322.669  1.00  0.00           S  
ATOM   1353  CE  MET    85     308.945 298.271 321.598  1.00  0.00           C  
ATOM   1354  HE1 MET    85     309.311 298.051 320.595  1.00  0.00           H  
ATOM   1355  HE2 MET    85     307.888 298.532 321.543  1.00  0.00           H  
ATOM   1356  HE3 MET    85     309.493 299.121 322.005  1.00  0.00           H  
ATOM   1357  C   MET    85     314.295 298.444 323.168  1.00  0.00           C  
ATOM   1358  O   MET    85     315.517 298.263 323.165  1.00  0.00           O  
ATOM   1359  N   ILE    86     313.767 299.639 323.463  1.00  0.00           N  
ATOM   1360  H   ILE    86     312.761 299.729 323.485  1.00  0.00           H  
ATOM   1361  CA  ILE    86     314.545 300.875 323.619  1.00  0.00           C  
ATOM   1362  HA  ILE    86     315.397 300.636 324.256  1.00  0.00           H  
ATOM   1363  CB  ILE    86     315.084 301.313 322.226  1.00  0.00           C  
ATOM   1364  HB  ILE    86     315.562 300.456 321.751  1.00  0.00           H  
ATOM   1365  CG2 ILE    86     313.979 301.790 321.265  1.00  0.00           C  
ATOM   1366 HG21 ILE    86     313.543 302.727 321.615  1.00  0.00           H  
ATOM   1367 HG22 ILE    86     314.399 301.955 320.272  1.00  0.00           H  
ATOM   1368 HG23 ILE    86     313.195 301.037 321.183  1.00  0.00           H  
ATOM   1369  CG1 ILE    86     316.147 302.416 322.311  1.00  0.00           C  
ATOM   1370 HG12 ILE    86     316.411 302.731 321.300  1.00  0.00           H  
ATOM   1371 HG13 ILE    86     315.714 303.265 322.831  1.00  0.00           H  
ATOM   1372  CD1 ILE    86     317.442 301.971 323.006  1.00  0.00           C  
ATOM   1373 HD11 ILE    86     317.815 301.053 322.550  1.00  0.00           H  
ATOM   1374 HD12 ILE    86     318.198 302.747 322.892  1.00  0.00           H  
ATOM   1375 HD13 ILE    86     317.270 301.807 324.070  1.00  0.00           H  
ATOM   1376  C   ILE    86     313.725 301.970 324.337  1.00  0.00           C  
ATOM   1377  O   ILE    86     312.545 302.171 324.030  1.00  0.00           O  
ATOM   1378  N   ARG    87     314.337 302.659 325.313  1.00  0.00           N  
ATOM   1379  H   ARG    87     315.288 302.390 325.540  1.00  0.00           H  
ATOM   1380  CA  ARG    87     313.794 303.859 325.987  1.00  0.00           C  
ATOM   1381  HA  ARG    87     312.711 303.899 325.852  1.00  0.00           H  
ATOM   1382  CB  ARG    87     314.100 303.813 327.497  1.00  0.00           C  
ATOM   1383  HB2 ARG    87     315.155 303.606 327.628  1.00  0.00           H  
ATOM   1384  HB3 ARG    87     313.909 304.793 327.940  1.00  0.00           H  
ATOM   1385  CG  ARG    87     313.302 302.762 328.275  1.00  0.00           C  
ATOM   1386  HG2 ARG    87     313.227 301.836 327.704  1.00  0.00           H  
ATOM   1387  HG3 ARG    87     313.822 302.555 329.210  1.00  0.00           H  
ATOM   1388  CD  ARG    87     311.906 303.302 328.594  1.00  0.00           C  
ATOM   1389  HD2 ARG    87     312.014 304.297 329.033  1.00  0.00           H  
ATOM   1390  HD3 ARG    87     311.330 303.381 327.670  1.00  0.00           H  
ATOM   1391  NE  ARG    87     311.204 302.434 329.555  1.00  0.00           N  
ATOM   1392  HE  ARG    87     311.639 301.555 329.788  1.00  0.00           H  
ATOM   1393  CZ  ARG    87     310.074 302.721 330.177  1.00  0.00           C  
ATOM   1394  NH1 ARG    87     309.581 301.898 331.055  1.00  0.00           N  
ATOM   1395 HH11 ARG    87     310.064 301.041 331.274  1.00  0.00           H  
ATOM   1396 HH12 ARG    87     308.723 302.119 331.533  1.00  0.00           H  
ATOM   1397  NH2 ARG    87     309.417 303.825 329.946  1.00  0.00           N  
ATOM   1398 HH21 ARG    87     309.772 304.476 329.266  1.00  0.00           H  
ATOM   1399 HH22 ARG    87     308.560 304.025 330.433  1.00  0.00           H  
ATOM   1400  C   ARG    87     314.345 305.109 325.293  1.00  0.00           C  
ATOM   1401  O   ARG    87     313.798 305.523 324.272  1.00  0.00           O  
ATOM   1402  N   THR    88     315.391 305.698 325.890  1.00  0.00           N  
ATOM   1403  H   THR    88     315.718 305.240 326.723  1.00  0.00           H  
ATOM   1404  CA  THR    88     316.283 306.726 325.332  1.00  0.00           C  
ATOM   1405  HA  THR    88     317.244 306.604 325.825  1.00  0.00           H  
ATOM   1406  CB  THR    88     316.562 306.469 323.847  1.00  0.00           C  
ATOM   1407  HB  THR    88     315.674 306.644 323.249  1.00  0.00           H  
ATOM   1408  CG2 THR    88     317.698 307.311 323.333  1.00  0.00           C  
ATOM   1409 HG21 THR    88     318.506 307.311 324.055  1.00  0.00           H  
ATOM   1410 HG22 THR    88     318.054 306.914 322.386  1.00  0.00           H  
ATOM   1411 HG23 THR    88     317.322 308.309 323.194  1.00  0.00           H  
ATOM   1412  OG1 THR    88     317.016 305.154 323.669  1.00  0.00           O  
ATOM   1413  HG1 THR    88     317.019 304.956 322.718  1.00  0.00           H  
ATOM   1414  C   THR    88     315.854 308.164 325.641  1.00  0.00           C  
ATOM   1415  O   THR    88     315.312 308.874 324.798  1.00  0.00           O  
ATOM   1416  N   GLU    89     316.155 308.616 326.862  1.00  0.00           N  
ATOM   1417  H   GLU    89     316.643 308.005 327.500  1.00  0.00           H  
ATOM   1418  CA  GLU    89     315.904 309.988 327.330  1.00  0.00           C  
ATOM   1419  HA  GLU    89     315.158 310.456 326.683  1.00  0.00           H  
ATOM   1420  CB  GLU    89     315.316 309.947 328.756  1.00  0.00           C  
ATOM   1421  HB2 GLU    89     315.984 309.394 329.416  1.00  0.00           H  
ATOM   1422  HB3 GLU    89     315.222 310.967 329.128  1.00  0.00           H  
ATOM   1423  CG  GLU    89     313.920 309.307 328.770  1.00  0.00           C  
ATOM   1424  HG2 GLU    89     313.314 309.819 328.020  1.00  0.00           H  
ATOM   1425  HG3 GLU    89     314.005 308.259 328.473  1.00  0.00           H  
ATOM   1426  CD  GLU    89     313.196 309.393 330.133  1.00  0.00           C  
ATOM   1427  OE1 GLU    89     312.102 308.792 330.260  1.00  0.00           O  
ATOM   1428  OE2 GLU    89     313.684 310.072 331.070  1.00  0.00           O  
ATOM   1429  C   GLU    89     317.153 310.890 327.264  1.00  0.00           C  
ATOM   1430  O   GLU    89     318.265 310.462 326.945  1.00  0.00           O  
ATOM   1431  N   VAL    90     316.943 312.170 327.581  1.00  0.00           N  
ATOM   1432  H   VAL    90     315.998 312.441 327.823  1.00  0.00           H  
ATOM   1433  CA  VAL    90     317.952 313.236 327.658  1.00  0.00           C  
ATOM   1434  HA  VAL    90     318.919 312.789 327.889  1.00  0.00           H  
ATOM   1435  CB  VAL    90     318.078 314.008 326.318  1.00  0.00           C  
ATOM   1436  HB  VAL    90     318.390 315.030 326.529  1.00  0.00           H  
ATOM   1437  CG1 VAL    90     319.158 313.390 325.428  1.00  0.00           C  
ATOM   1438 HG11 VAL    90     318.934 312.344 325.228  1.00  0.00           H  
ATOM   1439 HG12 VAL    90     319.226 313.934 324.485  1.00  0.00           H  
ATOM   1440 HG13 VAL    90     320.118 313.454 325.930  1.00  0.00           H  
ATOM   1441  CG2 VAL    90     316.791 314.060 325.478  1.00  0.00           C  
ATOM   1442 HG21 VAL    90     315.935 314.272 326.113  1.00  0.00           H  
ATOM   1443 HG22 VAL    90     316.879 314.837 324.716  1.00  0.00           H  
ATOM   1444 HG23 VAL    90     316.616 313.103 324.985  1.00  0.00           H  
ATOM   1445  C   VAL    90     317.606 314.177 328.823  1.00  0.00           C  
ATOM   1446  O   VAL    90     316.429 314.424 329.101  1.00  0.00           O  
ATOM   1447  N   ARG    91     318.631 314.720 329.490  1.00  0.00           N  
ATOM   1448  H   ARG    91     319.567 314.477 329.171  1.00  0.00           H  
ATOM   1449  CA  ARG    91     318.566 315.685 330.610  1.00  0.00           C  
ATOM   1450  HA  ARG    91     317.530 315.939 330.838  1.00  0.00           H  
ATOM   1451  CB  ARG    91     319.254 315.077 331.847  1.00  0.00           C  
ATOM   1452  HB2 ARG    91     320.294 314.859 331.592  1.00  0.00           H  
ATOM   1453  HB3 ARG    91     319.263 315.812 332.654  1.00  0.00           H  
ATOM   1454  CG  ARG    91     318.611 313.785 332.371  1.00  0.00           C  
ATOM   1455  HG2 ARG    91     318.585 313.039 331.575  1.00  0.00           H  
ATOM   1456  HG3 ARG    91     319.236 313.393 333.174  1.00  0.00           H  
ATOM   1457  CD  ARG    91     317.194 313.999 332.916  1.00  0.00           C  
ATOM   1458  HD2 ARG    91     317.240 314.686 333.764  1.00  0.00           H  
ATOM   1459  HD3 ARG    91     316.572 314.457 332.148  1.00  0.00           H  
ATOM   1460  NE  ARG    91     316.622 312.713 333.357  1.00  0.00           N  
ATOM   1461  HE  ARG    91     317.061 312.275 334.154  1.00  0.00           H  
ATOM   1462  CZ  ARG    91     315.662 312.021 332.768  1.00  0.00           C  
ATOM   1463  NH1 ARG    91     315.366 310.818 333.150  1.00  0.00           N  
ATOM   1464 HH11 ARG    91     315.862 310.365 333.900  1.00  0.00           H  
ATOM   1465 HH12 ARG    91     314.677 310.316 332.589  1.00  0.00           H  
ATOM   1466  NH2 ARG    91     314.961 312.464 331.768  1.00  0.00           N  
ATOM   1467 HH21 ARG    91     315.083 313.400 331.431  1.00  0.00           H  
ATOM   1468 HH22 ARG    91     314.266 311.832 331.375  1.00  0.00           H  
ATOM   1469  C   ARG    91     319.290 316.981 330.234  1.00  0.00           C  
ATOM   1470  O   ARG    91     320.107 316.972 329.322  1.00  0.00           O  
ATOM   1471  N   SER    92     318.970 318.117 330.849  1.00  0.00           N  
ATOM   1472  H   SER    92     318.278 318.069 331.591  1.00  0.00           H  
ATOM   1473  CA  SER    92     319.705 319.374 330.596  1.00  0.00           C  
ATOM   1474  HA  SER    92     320.338 319.233 329.719  1.00  0.00           H  
ATOM   1475  CB  SER    92     318.787 320.552 330.260  1.00  0.00           C  
ATOM   1476  HB2 SER    92     317.848 320.191 329.858  1.00  0.00           H  
ATOM   1477  HB3 SER    92     318.591 321.164 331.140  1.00  0.00           H  
ATOM   1478  OG  SER    92     319.428 321.334 329.285  1.00  0.00           O  
ATOM   1479  HG  SER    92     318.721 321.856 328.822  1.00  0.00           H  
ATOM   1480  C   SER    92     320.642 319.730 331.747  1.00  0.00           C  
ATOM   1481  O   SER    92     320.383 319.395 332.904  1.00  0.00           O  
ATOM   1482  N   ARG    93     321.741 320.420 331.426  1.00  0.00           N  
ATOM   1483  H   ARG    93     321.868 320.679 330.453  1.00  0.00           H  
ATOM   1484  CA  ARG    93     322.816 320.728 332.386  1.00  0.00           C  
ATOM   1485  HA  ARG    93     322.935 319.869 333.052  1.00  0.00           H  
ATOM   1486  CB  ARG    93     324.130 320.901 331.594  1.00  0.00           C  
ATOM   1487  HB2 ARG    93     324.180 320.156 330.797  1.00  0.00           H  
ATOM   1488  HB3 ARG    93     324.129 321.886 331.122  1.00  0.00           H  
ATOM   1489  CG  ARG    93     325.379 320.720 332.478  1.00  0.00           C  
ATOM   1490  HG2 ARG    93     325.118 320.837 333.528  1.00  0.00           H  
ATOM   1491  HG3 ARG    93     325.762 319.706 332.357  1.00  0.00           H  
ATOM   1492  CD  ARG    93     326.491 321.722 332.144  1.00  0.00           C  
ATOM   1493  HD2 ARG    93     327.004 321.398 331.236  1.00  0.00           H  
ATOM   1494  HD3 ARG    93     326.052 322.700 331.947  1.00  0.00           H  
ATOM   1495  NE  ARG    93     327.453 321.817 333.261  1.00  0.00           N  
ATOM   1496  HE  ARG    93     328.163 321.100 333.305  1.00  0.00           H  
ATOM   1497  CZ  ARG    93     327.451 322.698 334.250  1.00  0.00           C  
ATOM   1498  NH1 ARG    93     328.307 322.594 335.225  1.00  0.00           N  
ATOM   1499 HH11 ARG    93     328.963 321.829 335.244  1.00  0.00           H  
ATOM   1500 HH12 ARG    93     328.296 323.254 335.985  1.00  0.00           H  
ATOM   1501  NH2 ARG    93     326.605 323.690 334.307  1.00  0.00           N  
ATOM   1502 HH21 ARG    93     325.924 323.800 333.578  1.00  0.00           H  
ATOM   1503 HH22 ARG    93     326.634 324.347 335.069  1.00  0.00           H  
ATOM   1504  C   ARG    93     322.523 321.946 333.283  1.00  0.00           C  
ATOM   1505  O   ARG    93     323.132 322.091 334.341  1.00  0.00           O  
ATOM   1506  N   THR    94     321.598 322.822 332.873  1.00  0.00           N  
ATOM   1507  H   THR    94     321.139 322.630 331.993  1.00  0.00           H  
ATOM   1508  CA  THR    94     321.421 324.159 333.488  1.00  0.00           C  
ATOM   1509  HA  THR    94     322.301 324.370 334.096  1.00  0.00           H  
ATOM   1510  CB  THR    94     321.437 325.198 332.350  1.00  0.00           C  
ATOM   1511  HB  THR    94     322.187 324.890 331.618  1.00  0.00           H  
ATOM   1512  CG2 THR    94     320.095 325.327 331.623  1.00  0.00           C  
ATOM   1513 HG21 THR    94     319.380 325.880 332.233  1.00  0.00           H  
ATOM   1514 HG22 THR    94     320.246 325.858 330.686  1.00  0.00           H  
ATOM   1515 HG23 THR    94     319.688 324.343 331.389  1.00  0.00           H  
ATOM   1516  OG1 THR    94     321.807 326.468 332.838  1.00  0.00           O  
ATOM   1517  HG1 THR    94     322.750 326.446 333.089  1.00  0.00           H  
ATOM   1518  C   THR    94     320.218 324.335 334.442  1.00  0.00           C  
ATOM   1519  O   THR    94     320.196 325.289 335.223  1.00  0.00           O  
ATOM   1520  N   ALA    95     319.262 323.394 334.451  1.00  0.00           N  
ATOM   1521  H   ALA    95     319.399 322.605 333.836  1.00  0.00           H  
ATOM   1522  CA  ALA    95     318.090 323.334 335.350  1.00  0.00           C  
ATOM   1523  HA  ALA    95     318.445 323.346 336.382  1.00  0.00           H  
ATOM   1524  CB  ALA    95     317.178 324.561 335.154  1.00  0.00           C  
ATOM   1525  HB1 ALA    95     316.968 324.723 334.096  1.00  0.00           H  
ATOM   1526  HB2 ALA    95     316.241 324.412 335.693  1.00  0.00           H  
ATOM   1527  HB3 ALA    95     317.655 325.453 335.559  1.00  0.00           H  
ATOM   1528  C   ALA    95     317.352 321.991 335.143  1.00  0.00           C  
ATOM   1529  O   ALA    95     317.616 321.031 335.865  1.00  0.00           O  
ATOM   1530  N   ASP    96     316.458 321.934 334.143  1.00  0.00           N  
ATOM   1531  H   ASP    96     316.288 322.803 333.655  1.00  0.00           H  
ATOM   1532  CA  ASP    96     315.835 320.729 333.556  1.00  0.00           C  
ATOM   1533  HA  ASP    96     315.288 321.101 332.687  1.00  0.00           H  
ATOM   1534  CB  ASP    96     316.940 319.815 332.978  1.00  0.00           C  
ATOM   1535  HB2 ASP    96     316.730 319.714 331.913  1.00  0.00           H  
ATOM   1536  HB3 ASP    96     317.909 320.306 333.058  1.00  0.00           H  
ATOM   1537  CG  ASP    96     317.065 318.397 333.573  1.00  0.00           C  
ATOM   1538  OD1 ASP    96     316.934 317.453 332.762  1.00  0.00           O  
ATOM   1539  OD2 ASP    96     317.280 318.213 334.794  1.00  0.00           O  
ATOM   1540  C   ASP    96     314.761 319.955 334.363  1.00  0.00           C  
ATOM   1541  O   ASP    96     314.443 320.274 335.512  1.00  0.00           O  
ATOM   1542  N   SER    97     314.222 318.919 333.699  1.00  0.00           N  
ATOM   1543  H   SER    97     314.565 318.789 332.758  1.00  0.00           H  
ATOM   1544  CA  SER    97     313.372 317.818 334.193  1.00  0.00           C  
ATOM   1545  HA  SER    97     313.979 317.258 334.905  1.00  0.00           H  
ATOM   1546  CB  SER    97     312.125 318.270 334.973  1.00  0.00           C  
ATOM   1547  HB2 SER    97     311.558 317.382 335.259  1.00  0.00           H  
ATOM   1548  HB3 SER    97     312.431 318.771 335.891  1.00  0.00           H  
ATOM   1549  OG  SER    97     311.274 319.123 334.231  1.00  0.00           O  
ATOM   1550  HG  SER    97     311.771 319.940 334.031  1.00  0.00           H  
ATOM   1551  C   SER    97     313.031 316.823 333.061  1.00  0.00           C  
ATOM   1552  O   SER    97     313.052 315.614 333.303  1.00  0.00           O  
ATOM   1553  N   HIS    98     312.822 317.285 331.815  1.00  0.00           N  
ATOM   1554  H   HIS    98     312.718 318.289 331.689  1.00  0.00           H  
ATOM   1555  CA  HIS    98     312.740 316.444 330.596  1.00  0.00           C  
ATOM   1556  HA  HIS    98     313.544 315.707 330.645  1.00  0.00           H  
ATOM   1557  CB  HIS    98     311.402 315.691 330.496  1.00  0.00           C  
ATOM   1558  HB2 HIS    98     311.088 315.351 331.482  1.00  0.00           H  
ATOM   1559  HB3 HIS    98     310.641 316.362 330.113  1.00  0.00           H  
ATOM   1560  CG  HIS    98     311.459 314.493 329.579  1.00  0.00           C  
ATOM   1561  ND1 HIS    98     311.860 313.212 329.960  1.00  0.00           N  
ATOM   1562  CE1 HIS    98     311.777 312.457 328.852  1.00  0.00           C  
ATOM   1563  HE1 HIS    98     311.972 311.395 328.811  1.00  0.00           H  
ATOM   1564  NE2 HIS    98     311.394 313.201 327.802  1.00  0.00           N  
ATOM   1565  HE2 HIS    98     311.284 312.853 326.855  1.00  0.00           H  
ATOM   1566  CD2 HIS    98     311.178 314.489 328.241  1.00  0.00           C  
ATOM   1567  HD2 HIS    98     310.851 315.332 327.645  1.00  0.00           H  
ATOM   1568  C   HIS    98     312.942 317.272 329.321  1.00  0.00           C  
ATOM   1569  O   HIS    98     312.686 318.472 329.325  1.00  0.00           O  
ATOM   1570  N   LEU    99     313.391 316.644 328.224  1.00  0.00           N  
ATOM   1571  H   LEU    99     313.592 315.656 328.303  1.00  0.00           H  
ATOM   1572  CA  LEU    99     313.774 317.343 326.983  1.00  0.00           C  
ATOM   1573  HA  LEU    99     313.444 318.383 327.021  1.00  0.00           H  
ATOM   1574  CB  LEU    99     315.297 317.325 326.880  1.00  0.00           C  
ATOM   1575  HB2 LEU    99     315.609 316.305 326.684  1.00  0.00           H  
ATOM   1576  HB3 LEU    99     315.584 317.915 326.013  1.00  0.00           H  
ATOM   1577  CG  LEU    99     316.074 317.790 328.117  1.00  0.00           C  
ATOM   1578  HG  LEU    99     315.855 317.133 328.957  1.00  0.00           H  
ATOM   1579  CD1 LEU    99     317.538 317.616 327.764  1.00  0.00           C  
ATOM   1580 HD11 LEU    99     317.666 317.593 326.694  1.00  0.00           H  
ATOM   1581 HD12 LEU    99     318.162 318.380 328.219  1.00  0.00           H  
ATOM   1582 HD13 LEU    99     317.857 316.644 328.085  1.00  0.00           H  
ATOM   1583  CD2 LEU    99     315.783 319.217 328.561  1.00  0.00           C  
ATOM   1584 HD21 LEU    99     314.769 319.494 328.310  1.00  0.00           H  
ATOM   1585 HD22 LEU    99     315.890 319.282 329.642  1.00  0.00           H  
ATOM   1586 HD23 LEU    99     316.443 319.932 328.087  1.00  0.00           H  
ATOM   1587  C   LEU    99     313.207 316.765 325.679  1.00  0.00           C  
ATOM   1588  O   LEU    99     312.809 317.529 324.803  1.00  0.00           O  
ATOM   1589  N   GLY   100     313.200 315.435 325.544  1.00  0.00           N  
ATOM   1590  H   GLY   100     313.556 314.871 326.303  1.00  0.00           H  
ATOM   1591  CA  GLY   100     312.828 314.711 324.323  1.00  0.00           C  
ATOM   1592  HA2 GLY   100     311.776 314.891 324.100  1.00  0.00           H  
ATOM   1593  HA3 GLY   100     313.427 315.079 323.489  1.00  0.00           H  
ATOM   1594  C   GLY   100     313.059 313.199 324.462  1.00  0.00           C  
ATOM   1595  O   GLY   100     313.530 312.731 325.500  1.00  0.00           O  
ATOM   1596  N   HIS   101     312.744 312.435 323.413  1.00  0.00           N  
ATOM   1597  H   HIS   101     312.370 312.894 322.591  1.00  0.00           H  
ATOM   1598  CA  HIS   101     312.929 310.973 323.337  1.00  0.00           C  
ATOM   1599  HA  HIS   101     313.538 310.634 324.178  1.00  0.00           H  
ATOM   1600  CB  HIS   101     311.570 310.260 323.409  1.00  0.00           C  
ATOM   1601  HB2 HIS   101     310.761 310.967 323.219  1.00  0.00           H  
ATOM   1602  HB3 HIS   101     311.521 309.489 322.639  1.00  0.00           H  
ATOM   1603  CG  HIS   101     311.358 309.591 324.744  1.00  0.00           C  
ATOM   1604  ND1 HIS   101     311.998 308.422 325.161  1.00  0.00           N  
ATOM   1605  CE1 HIS   101     311.563 308.188 326.409  1.00  0.00           C  
ATOM   1606  HE1 HIS   101     311.872 307.351 327.025  1.00  0.00           H  
ATOM   1607  NE2 HIS   101     310.697 309.144 326.790  1.00  0.00           N  
ATOM   1608  HE2 HIS   101     310.229 309.180 327.690  1.00  0.00           H  
ATOM   1609  CD2 HIS   101     310.556 310.041 325.751  1.00  0.00           C  
ATOM   1610  HD2 HIS   101     309.932 310.926 325.729  1.00  0.00           H  
ATOM   1611  C   HIS   101     313.690 310.630 322.057  1.00  0.00           C  
ATOM   1612  O   HIS   101     313.250 310.970 320.959  1.00  0.00           O  
ATOM   1613  N   VAL   102     314.845 309.985 322.198  1.00  0.00           N  
ATOM   1614  H   VAL   102     315.083 309.641 323.125  1.00  0.00           H  
ATOM   1615  CA  VAL   102     315.861 309.869 321.140  1.00  0.00           C  
ATOM   1616  HA  VAL   102     315.441 310.278 320.220  1.00  0.00           H  
ATOM   1617  CB  VAL   102     316.973 310.867 321.554  1.00  0.00           C  
ATOM   1618  HB  VAL   102     316.495 311.840 321.502  1.00  0.00           H  
ATOM   1619  CG1 VAL   102     317.616 310.845 322.950  1.00  0.00           C  
ATOM   1620 HG11 VAL   102     318.389 310.083 323.027  1.00  0.00           H  
ATOM   1621 HG12 VAL   102     318.108 311.804 323.119  1.00  0.00           H  
ATOM   1622 HG13 VAL   102     316.871 310.716 323.734  1.00  0.00           H  
ATOM   1623  CG2 VAL   102     318.113 310.943 320.579  1.00  0.00           C  
ATOM   1624 HG21 VAL   102     317.720 310.926 319.561  1.00  0.00           H  
ATOM   1625 HG22 VAL   102     318.602 311.884 320.770  1.00  0.00           H  
ATOM   1626 HG23 VAL   102     318.838 310.144 320.753  1.00  0.00           H  
ATOM   1627  C   VAL   102     316.222 308.410 320.746  1.00  0.00           C  
ATOM   1628  O   VAL   102     315.428 307.506 320.997  1.00  0.00           O  
ATOM   1629  N   PHE   103     317.368 308.157 320.092  1.00  0.00           N  
ATOM   1630  H   PHE   103     317.973 308.934 319.878  1.00  0.00           H  
ATOM   1631  CA  PHE   103     317.806 306.860 319.541  1.00  0.00           C  
ATOM   1632  HA  PHE   103     317.352 306.054 320.120  1.00  0.00           H  
ATOM   1633  CB  PHE   103     317.347 306.726 318.071  1.00  0.00           C  
ATOM   1634  HB2 PHE   103     318.044 307.283 317.446  1.00  0.00           H  
ATOM   1635  HB3 PHE   103     317.430 305.679 317.776  1.00  0.00           H  
ATOM   1636  CG  PHE   103     315.945 307.212 317.732  1.00  0.00           C  
ATOM   1637  CD1 PHE   103     314.817 306.439 318.071  1.00  0.00           C  
ATOM   1638  HD1 PHE   103     314.941 305.496 318.585  1.00  0.00           H  
ATOM   1639  CE1 PHE   103     313.524 306.900 317.756  1.00  0.00           C  
ATOM   1640  HE1 PHE   103     312.659 306.309 318.024  1.00  0.00           H  
ATOM   1641  CZ  PHE   103     313.356 308.129 317.094  1.00  0.00           C  
ATOM   1642  HZ  PHE   103     312.362 308.482 316.850  1.00  0.00           H  
ATOM   1643  CE2 PHE   103     314.479 308.898 316.744  1.00  0.00           C  
ATOM   1644  HE2 PHE   103     314.347 309.839 316.227  1.00  0.00           H  
ATOM   1645  CD2 PHE   103     315.771 308.440 317.061  1.00  0.00           C  
ATOM   1646  HD2 PHE   103     316.632 309.030 316.781  1.00  0.00           H  
ATOM   1647  C   PHE   103     319.349 306.704 319.594  1.00  0.00           C  
ATOM   1648  O   PHE   103     320.068 307.706 319.572  1.00  0.00           O  
ATOM   1649  N   ASN   104     319.848 305.459 319.681  1.00  0.00           N  
ATOM   1650  H   ASN   104     319.188 304.694 319.707  1.00  0.00           H  
ATOM   1651  CA  ASN   104     321.266 305.095 319.487  1.00  0.00           C  
ATOM   1652  HA  ASN   104     321.918 305.955 319.660  1.00  0.00           H  
ATOM   1653  CB  ASN   104     321.682 303.941 320.433  1.00  0.00           C  
ATOM   1654  HB2 ASN   104     320.907 303.174 320.429  1.00  0.00           H  
ATOM   1655  HB3 ASN   104     322.579 303.474 320.026  1.00  0.00           H  
ATOM   1656  CG  ASN   104     322.037 304.305 321.866  1.00  0.00           C  
ATOM   1657  OD1 ASN   104     323.004 304.996 322.149  1.00  0.00           O  
ATOM   1658  ND2 ASN   104     321.321 303.774 322.829  1.00  0.00           N  
ATOM   1659 HD21 ASN   104     321.728 303.794 323.757  1.00  0.00           H  
ATOM   1660 HD22 ASN   104     320.555 303.159 322.616  1.00  0.00           H  
ATOM   1661  C   ASN   104     321.450 304.616 318.029  1.00  0.00           C  
ATOM   1662  O   ASN   104     321.035 303.503 317.695  1.00  0.00           O  
ATOM   1663  N   ASP   105     322.069 305.410 317.152  1.00  0.00           N  
ATOM   1664  H   ASP   105     322.327 306.343 317.448  1.00  0.00           H  
ATOM   1665  CA  ASP   105     322.184 305.094 315.715  1.00  0.00           C  
ATOM   1666  HA  ASP   105     321.463 304.312 315.471  1.00  0.00           H  
ATOM   1667  CB  ASP   105     321.770 306.292 314.840  1.00  0.00           C  
ATOM   1668  HB2 ASP   105     322.552 307.049 314.858  1.00  0.00           H  
ATOM   1669  HB3 ASP   105     321.676 305.940 313.814  1.00  0.00           H  
ATOM   1670  CG  ASP   105     320.448 306.942 315.281  1.00  0.00           C  
ATOM   1671  OD1 ASP   105     320.444 307.693 316.274  1.00  0.00           O  
ATOM   1672  OD2 ASP   105     319.406 306.703 314.608  1.00  0.00           O  
ATOM   1673  C   ASP   105     323.570 304.519 315.344  1.00  0.00           C  
ATOM   1674  O   ASP   105     324.322 305.097 314.559  1.00  0.00           O  
ATOM   1675  N   GLY   106     323.918 303.362 315.927  1.00  0.00           N  
ATOM   1676  H   GLY   106     323.252 302.933 316.556  1.00  0.00           H  
ATOM   1677  CA  GLY   106     325.177 302.642 315.663  1.00  0.00           C  
ATOM   1678  HA2 GLY   106     324.920 301.602 315.465  1.00  0.00           H  
ATOM   1679  HA3 GLY   106     325.614 303.021 314.739  1.00  0.00           H  
ATOM   1680  C   GLY   106     326.322 302.629 316.710  1.00  0.00           C  
ATOM   1681  O   GLY   106     327.241 301.833 316.488  1.00  0.00           O  
ATOM   1682  N   PRO   107     326.369 303.419 317.814  1.00  0.00           N  
ATOM   1683  CD  PRO   107     325.459 304.476 318.228  1.00  0.00           C  
ATOM   1684  HD2 PRO   107     324.736 304.094 318.950  1.00  0.00           H  
ATOM   1685  HD3 PRO   107     324.961 304.964 317.399  1.00  0.00           H  
ATOM   1686  CG  PRO   107     326.347 305.517 318.870  1.00  0.00           C  
ATOM   1687  HG2 PRO   107     325.804 306.116 319.591  1.00  0.00           H  
ATOM   1688  HG3 PRO   107     326.758 306.127 318.075  1.00  0.00           H  
ATOM   1689  CB  PRO   107     327.467 304.734 319.527  1.00  0.00           C  
ATOM   1690  HB2 PRO   107     327.186 304.510 320.558  1.00  0.00           H  
ATOM   1691  HB3 PRO   107     328.401 305.298 319.511  1.00  0.00           H  
ATOM   1692  CA  PRO   107     327.564 303.456 318.681  1.00  0.00           C  
ATOM   1693  HA  PRO   107     328.457 303.526 318.058  1.00  0.00           H  
ATOM   1694  C   PRO   107     327.701 302.248 319.617  1.00  0.00           C  
ATOM   1695  O   PRO   107     328.799 301.721 319.814  1.00  0.00           O  
ATOM   1696  N   GLY   108     326.583 301.845 320.228  1.00  0.00           N  
ATOM   1697  H   GLY   108     325.728 302.333 319.999  1.00  0.00           H  
ATOM   1698  CA  GLY   108     326.512 300.881 321.329  1.00  0.00           C  
ATOM   1699  HA2 GLY   108     326.270 299.893 320.936  1.00  0.00           H  
ATOM   1700  HA3 GLY   108     327.478 300.836 321.832  1.00  0.00           H  
ATOM   1701  C   GLY   108     325.433 301.283 322.348  1.00  0.00           C  
ATOM   1702  O   GLY   108     324.445 301.916 321.958  1.00  0.00           O  
ATOM   1703  N   PRO   109     325.595 300.944 323.644  1.00  0.00           N  
ATOM   1704  CD  PRO   109     326.601 300.031 324.172  1.00  0.00           C  
ATOM   1705  HD2 PRO   109     327.496 300.593 324.443  1.00  0.00           H  
ATOM   1706  HD3 PRO   109     326.849 299.243 323.460  1.00  0.00           H  
ATOM   1707  CG  PRO   109     325.974 299.416 325.422  1.00  0.00           C  
ATOM   1708  HG2 PRO   109     326.727 299.094 326.140  1.00  0.00           H  
ATOM   1709  HG3 PRO   109     325.327 298.584 325.138  1.00  0.00           H  
ATOM   1710  CB  PRO   109     325.125 300.566 325.959  1.00  0.00           C  
ATOM   1711  HB2 PRO   109     325.762 301.267 326.502  1.00  0.00           H  
ATOM   1712  HB3 PRO   109     324.316 300.208 326.598  1.00  0.00           H  
ATOM   1713  CA  PRO   109     324.591 301.207 324.675  1.00  0.00           C  
ATOM   1714  HA  PRO   109     323.681 300.675 324.390  1.00  0.00           H  
ATOM   1715  C   PRO   109     324.223 302.681 324.879  1.00  0.00           C  
ATOM   1716  O   PRO   109     323.039 302.965 325.020  1.00  0.00           O  
ATOM   1717  N   ASN   110     325.173 303.629 324.882  1.00  0.00           N  
ATOM   1718  H   ASN   110     326.139 303.354 324.767  1.00  0.00           H  
ATOM   1719  CA  ASN   110     324.863 305.049 325.123  1.00  0.00           C  
ATOM   1720  HA  ASN   110     323.855 305.242 324.749  1.00  0.00           H  
ATOM   1721  CB  ASN   110     324.828 305.321 326.644  1.00  0.00           C  
ATOM   1722  HB2 ASN   110     324.164 304.608 327.132  1.00  0.00           H  
ATOM   1723  HB3 ASN   110     325.828 305.186 327.057  1.00  0.00           H  
ATOM   1724  CG  ASN   110     324.339 306.724 326.979  1.00  0.00           C  
ATOM   1725  OD1 ASN   110     323.667 307.386 326.205  1.00  0.00           O  
ATOM   1726  ND2 ASN   110     324.642 307.231 328.151  1.00  0.00           N  
ATOM   1727 HD21 ASN   110     324.401 308.195 328.315  1.00  0.00           H  
ATOM   1728 HD22 ASN   110     325.203 306.705 328.806  1.00  0.00           H  
ATOM   1729  C   ASN   110     325.780 306.037 324.369  1.00  0.00           C  
ATOM   1730  O   ASN   110     326.834 306.449 324.860  1.00  0.00           O  
ATOM   1731  N   GLY   111     325.338 306.416 323.169  1.00  0.00           N  
ATOM   1732  H   GLY   111     324.493 305.963 322.830  1.00  0.00           H  
ATOM   1733  CA  GLY   111     325.835 307.524 322.350  1.00  0.00           C  
ATOM   1734  HA2 GLY   111     326.310 308.284 322.971  1.00  0.00           H  
ATOM   1735  HA3 GLY   111     326.551 307.160 321.613  1.00  0.00           H  
ATOM   1736  C   GLY   111     324.608 308.107 321.642  1.00  0.00           C  
ATOM   1737  O   GLY   111     324.121 307.504 320.686  1.00  0.00           O  
ATOM   1738  N   LEU   112     324.084 309.247 322.102  1.00  0.00           N  
ATOM   1739  H   LEU   112     324.549 309.714 322.880  1.00  0.00           H  
ATOM   1740  CA  LEU   112     322.736 309.697 321.715  1.00  0.00           C  
ATOM   1741  HA  LEU   112     322.315 308.957 321.037  1.00  0.00           H  
ATOM   1742  CB  LEU   112     321.854 309.726 322.973  1.00  0.00           C  
ATOM   1743  HB2 LEU   112     322.316 310.384 323.702  1.00  0.00           H  
ATOM   1744  HB3 LEU   112     320.885 310.156 322.719  1.00  0.00           H  
ATOM   1745  CG  LEU   112     321.630 308.341 323.605  1.00  0.00           C  
ATOM   1746  HG  LEU   112     322.580 307.877 323.864  1.00  0.00           H  
ATOM   1747  CD1 LEU   112     320.781 308.478 324.869  1.00  0.00           C  
ATOM   1748 HD11 LEU   112     319.885 309.066 324.674  1.00  0.00           H  
ATOM   1749 HD12 LEU   112     320.501 307.491 325.229  1.00  0.00           H  
ATOM   1750 HD13 LEU   112     321.358 308.961 325.651  1.00  0.00           H  
ATOM   1751  CD2 LEU   112     320.898 307.433 322.623  1.00  0.00           C  
ATOM   1752 HD21 LEU   112     321.568 307.150 321.815  1.00  0.00           H  
ATOM   1753 HD22 LEU   112     320.571 306.520 323.118  1.00  0.00           H  
ATOM   1754 HD23 LEU   112     320.049 307.963 322.201  1.00  0.00           H  
ATOM   1755  C   LEU   112     322.606 311.013 320.943  1.00  0.00           C  
ATOM   1756  O   LEU   112     323.419 311.926 321.061  1.00  0.00           O  
ATOM   1757  N   ARG   113     321.517 311.051 320.159  1.00  0.00           N  
ATOM   1758  H   ARG   113     320.993 310.188 320.127  1.00  0.00           H  
ATOM   1759  CA  ARG   113     321.013 312.146 319.309  1.00  0.00           C  
ATOM   1760  HA  ARG   113     321.884 312.557 318.791  1.00  0.00           H  
ATOM   1761  CB  ARG   113     320.051 311.510 318.263  1.00  0.00           C  
ATOM   1762  HB2 ARG   113     319.777 310.497 318.562  1.00  0.00           H  
ATOM   1763  HB3 ARG   113     319.136 312.089 318.182  1.00  0.00           H  
ATOM   1764  CG  ARG   113     320.678 311.391 316.881  1.00  0.00           C  
ATOM   1765  HG2 ARG   113     321.119 312.340 316.613  1.00  0.00           H  
ATOM   1766  HG3 ARG   113     321.466 310.650 316.963  1.00  0.00           H  
ATOM   1767  CD  ARG   113     319.754 310.963 315.737  1.00  0.00           C  
ATOM   1768  HD2 ARG   113     320.259 311.214 314.806  1.00  0.00           H  
ATOM   1769  HD3 ARG   113     319.626 309.885 315.779  1.00  0.00           H  
ATOM   1770  NE  ARG   113     318.415 311.592 315.737  1.00  0.00           N  
ATOM   1771  HE  ARG   113     318.141 312.141 316.535  1.00  0.00           H  
ATOM   1772  CZ  ARG   113     317.496 311.405 314.804  1.00  0.00           C  
ATOM   1773  NH1 ARG   113     316.277 311.827 314.979  1.00  0.00           N  
ATOM   1774 HH11 ARG   113     316.005 312.287 315.832  1.00  0.00           H  
ATOM   1775 HH12 ARG   113     315.585 311.667 314.265  1.00  0.00           H  
ATOM   1776  NH2 ARG   113     317.765 310.785 313.692  1.00  0.00           N  
ATOM   1777 HH21 ARG   113     318.701 310.457 313.527  1.00  0.00           H  
ATOM   1778 HH22 ARG   113     317.059 310.654 312.988  1.00  0.00           H  
ATOM   1779  C   ARG   113     320.420 313.355 320.082  1.00  0.00           C  
ATOM   1780  O   ARG   113     320.513 313.446 321.301  1.00  0.00           O  
ATOM   1781  N   TYR   114     319.685 314.216 319.363  1.00  0.00           N  
ATOM   1782  H   TYR   114     319.547 313.978 318.393  1.00  0.00           H  
ATOM   1783  CA  TYR   114     319.281 315.587 319.718  1.00  0.00           C  
ATOM   1784  HA  TYR   114     319.672 315.827 320.706  1.00  0.00           H  
ATOM   1785  CB  TYR   114     320.012 316.479 318.685  1.00  0.00           C  
ATOM   1786  HB2 TYR   114     319.808 317.528 318.905  1.00  0.00           H  
ATOM   1787  HB3 TYR   114     321.075 316.330 318.834  1.00  0.00           H  
ATOM   1788  CG  TYR   114     319.775 316.204 317.195  1.00  0.00           C  
ATOM   1789  CD1 TYR   114     320.274 315.034 316.587  1.00  0.00           C  
ATOM   1790  HD1 TYR   114     320.867 314.346 317.162  1.00  0.00           H  
ATOM   1791  CE1 TYR   114     320.095 314.788 315.214  1.00  0.00           C  
ATOM   1792  HE1 TYR   114     320.448 313.871 314.768  1.00  0.00           H  
ATOM   1793  CZ  TYR   114     319.513 315.776 314.399  1.00  0.00           C  
ATOM   1794  OH  TYR   114     319.365 315.573 313.062  1.00  0.00           O  
ATOM   1795  HH  TYR   114     319.548 314.656 312.799  1.00  0.00           H  
ATOM   1796  CE2 TYR   114     319.138 317.005 314.970  1.00  0.00           C  
ATOM   1797  HE2 TYR   114     318.784 317.786 314.316  1.00  0.00           H  
ATOM   1798  CD2 TYR   114     319.255 317.208 316.361  1.00  0.00           C  
ATOM   1799  HD2 TYR   114     319.024 318.171 316.783  1.00  0.00           H  
ATOM   1800  C   TYR   114     317.768 315.919 319.769  1.00  0.00           C  
ATOM   1801  O   TYR   114     317.401 317.088 319.693  1.00  0.00           O  
ATOM   1802  N   CYS   115     316.878 314.927 319.898  1.00  0.00           N  
ATOM   1803  H   CYS   115     317.237 313.991 320.006  1.00  0.00           H  
ATOM   1804  CA  CYS   115     315.410 315.113 319.857  1.00  0.00           C  
ATOM   1805  HA  CYS   115     315.139 315.382 318.833  1.00  0.00           H  
ATOM   1806  CB  CYS   115     314.761 313.759 320.184  1.00  0.00           C  
ATOM   1807  HB2 CYS   115     315.016 313.024 319.415  1.00  0.00           H  
ATOM   1808  HB3 CYS   115     315.117 313.414 321.155  1.00  0.00           H  
ATOM   1809  SG  CYS   115     312.957 313.912 320.282  1.00  0.00           S  
ATOM   1810  HG  CYS   115     312.706 312.589 320.213  1.00  0.00           H  
ATOM   1811  C   CYS   115     314.833 316.204 320.801  1.00  0.00           C  
ATOM   1812  O   CYS   115     315.250 316.317 321.954  1.00  0.00           O  
ATOM   1813  N   ILE   116     313.789 316.911 320.322  1.00  0.00           N  
ATOM   1814  H   ILE   116     313.505 316.709 319.373  1.00  0.00           H  
ATOM   1815  CA  ILE   116     312.919 317.827 321.094  1.00  0.00           C  
ATOM   1816  HA  ILE   116     313.098 317.658 322.157  1.00  0.00           H  
ATOM   1817  CB  ILE   116     313.246 319.317 320.805  1.00  0.00           C  
ATOM   1818  HB  ILE   116     313.123 319.495 319.736  1.00  0.00           H  
ATOM   1819  CG2 ILE   116     312.283 320.272 321.532  1.00  0.00           C  
ATOM   1820 HG21 ILE   116     312.236 320.033 322.596  1.00  0.00           H  
ATOM   1821 HG22 ILE   116     312.628 321.303 321.426  1.00  0.00           H  
ATOM   1822 HG23 ILE   116     311.286 320.205 321.100  1.00  0.00           H  
ATOM   1823  CG1 ILE   116     314.706 319.689 321.157  1.00  0.00           C  
ATOM   1824 HG12 ILE   116     315.392 319.025 320.637  1.00  0.00           H  
ATOM   1825 HG13 ILE   116     314.910 320.698 320.797  1.00  0.00           H  
ATOM   1826  CD1 ILE   116     315.073 319.631 322.640  1.00  0.00           C  
ATOM   1827 HD11 ILE   116     314.781 318.683 323.085  1.00  0.00           H  
ATOM   1828 HD12 ILE   116     316.155 319.719 322.709  1.00  0.00           H  
ATOM   1829 HD13 ILE   116     314.603 320.451 323.183  1.00  0.00           H  
ATOM   1830  C   ILE   116     311.445 317.431 320.866  1.00  0.00           C  
ATOM   1831  O   ILE   116     310.865 316.777 321.730  1.00  0.00           O  
ATOM   1832  N   ASN   117     310.848 317.728 319.695  1.00  0.00           N  
ATOM   1833  H   ASN   117     311.342 318.304 319.024  1.00  0.00           H  
ATOM   1834  CA  ASN   117     309.520 317.202 319.302  1.00  0.00           C  
ATOM   1835  HA  ASN   117     309.012 316.861 320.205  1.00  0.00           H  
ATOM   1836  CB  ASN   117     308.655 318.311 318.659  1.00  0.00           C  
ATOM   1837  HB2 ASN   117     309.063 319.262 318.959  1.00  0.00           H  
ATOM   1838  HB3 ASN   117     308.722 318.299 317.572  1.00  0.00           H  
ATOM   1839  CG  ASN   117     307.181 318.247 319.065  1.00  0.00           C  
ATOM   1840  OD1 ASN   117     306.790 317.659 320.061  1.00  0.00           O  
ATOM   1841  ND2 ASN   117     306.298 318.869 318.320  1.00  0.00           N  
ATOM   1842 HD21 ASN   117     305.329 318.810 318.593  1.00  0.00           H  
ATOM   1843 HD22 ASN   117     306.560 319.271 317.434  1.00  0.00           H  
ATOM   1844  C   ASN   117     309.666 315.976 318.392  1.00  0.00           C  
ATOM   1845  O   ASN   117     309.556 316.091 317.174  1.00  0.00           O  
ATOM   1846  N   SER   118     310.029 314.842 318.997  1.00  0.00           N  
ATOM   1847  H   SER   118     310.140 314.897 320.003  1.00  0.00           H  
ATOM   1848  CA  SER   118     310.229 313.498 318.409  1.00  0.00           C  
ATOM   1849  HA  SER   118     310.540 312.867 319.243  1.00  0.00           H  
ATOM   1850  CB  SER   118     308.903 312.873 317.947  1.00  0.00           C  
ATOM   1851  HB2 SER   118     309.045 311.797 317.830  1.00  0.00           H  
ATOM   1852  HB3 SER   118     308.157 313.029 318.730  1.00  0.00           H  
ATOM   1853  OG  SER   118     308.425 313.410 316.725  1.00  0.00           O  
ATOM   1854  HG  SER   118     307.500 313.113 316.597  1.00  0.00           H  
ATOM   1855  C   SER   118     311.376 313.374 317.376  1.00  0.00           C  
ATOM   1856  O   SER   118     312.096 312.375 317.408  1.00  0.00           O  
ATOM   1857  N   ALA   119     311.623 314.403 316.546  1.00  0.00           N  
ATOM   1858  H   ALA   119     310.889 315.099 316.508  1.00  0.00           H  
ATOM   1859  CA  ALA   119     312.753 314.544 315.604  1.00  0.00           C  
ATOM   1860  HA  ALA   119     313.679 314.358 316.152  1.00  0.00           H  
ATOM   1861  CB  ALA   119     312.608 313.456 314.520  1.00  0.00           C  
ATOM   1862  HB1 ALA   119     311.675 313.601 313.974  1.00  0.00           H  
ATOM   1863  HB2 ALA   119     313.442 313.508 313.820  1.00  0.00           H  
ATOM   1864  HB3 ALA   119     312.607 312.460 314.960  1.00  0.00           H  
ATOM   1865  C   ALA   119     312.896 315.946 314.929  1.00  0.00           C  
ATOM   1866  O   ALA   119     313.683 316.098 313.993  1.00  0.00           O  
ATOM   1867  N   ALA   120     312.197 316.994 315.392  1.00  0.00           N  
ATOM   1868  H   ALA   120     311.579 316.848 316.177  1.00  0.00           H  
ATOM   1869  CA  ALA   120     312.066 318.278 314.670  1.00  0.00           C  
ATOM   1870  HA  ALA   120     312.080 318.075 313.597  1.00  0.00           H  
ATOM   1871  CB  ALA   120     310.672 318.829 314.997  1.00  0.00           C  
ATOM   1872  HB1 ALA   120     310.612 319.075 316.059  1.00  0.00           H  
ATOM   1873  HB2 ALA   120     310.488 319.728 314.408  1.00  0.00           H  
ATOM   1874  HB3 ALA   120     309.908 318.088 314.755  1.00  0.00           H  
ATOM   1875  C   ALA   120     313.186 319.321 314.936  1.00  0.00           C  
ATOM   1876  O   ALA   120     312.955 320.359 315.560  1.00  0.00           O  
ATOM   1877  N   LEU   121     314.405 319.052 314.451  1.00  0.00           N  
ATOM   1878  H   LEU   121     314.509 318.192 313.924  1.00  0.00           H  
ATOM   1879  CA  LEU   121     315.636 319.829 314.711  1.00  0.00           C  
ATOM   1880  HA  LEU   121     315.392 320.749 315.245  1.00  0.00           H  
ATOM   1881  CB  LEU   121     316.579 318.969 315.571  1.00  0.00           C  
ATOM   1882  HB2 LEU   121     316.539 317.947 315.191  1.00  0.00           H  
ATOM   1883  HB3 LEU   121     317.593 319.335 315.408  1.00  0.00           H  
ATOM   1884  CG  LEU   121     316.379 318.906 317.092  1.00  0.00           C  
ATOM   1885  HG  LEU   121     316.895 318.018 317.435  1.00  0.00           H  
ATOM   1886  CD1 LEU   121     317.032 320.105 317.775  1.00  0.00           C  
ATOM   1887 HD11 LEU   121     316.824 321.025 317.237  1.00  0.00           H  
ATOM   1888 HD12 LEU   121     316.696 320.187 318.811  1.00  0.00           H  
ATOM   1889 HD13 LEU   121     318.112 319.963 317.784  1.00  0.00           H  
ATOM   1890  CD2 LEU   121     314.945 318.759 317.566  1.00  0.00           C  
ATOM   1891 HD21 LEU   121     314.451 317.966 317.006  1.00  0.00           H  
ATOM   1892 HD22 LEU   121     314.977 318.467 318.606  1.00  0.00           H  
ATOM   1893 HD23 LEU   121     314.408 319.701 317.475  1.00  0.00           H  
ATOM   1894  C   LEU   121     316.374 320.224 313.410  1.00  0.00           C  
ATOM   1895  O   LEU   121     316.245 319.563 312.379  1.00  0.00           O  
ATOM   1896  N   ARG   122     317.144 321.327 313.464  1.00  0.00           N  
ATOM   1897  H   ARG   122     317.247 321.780 314.366  1.00  0.00           H  
ATOM   1898  CA  ARG   122     317.873 321.929 312.321  1.00  0.00           C  
ATOM   1899  HA  ARG   122     317.319 321.667 311.417  1.00  0.00           H  
ATOM   1900  CB  ARG   122     317.863 323.450 312.505  1.00  0.00           C  
ATOM   1901  HB2 ARG   122     316.974 323.741 313.025  1.00  0.00           H  
ATOM   1902  HB3 ARG   122     318.679 323.703 313.166  1.00  0.00           H  
ATOM   1903  CG  ARG   122     317.957 324.292 311.230  1.00  0.00           C  
ATOM   1904  HG2 ARG   122     318.146 325.326 311.523  1.00  0.00           H  
ATOM   1905  HG3 ARG   122     318.800 323.934 310.646  1.00  0.00           H  
ATOM   1906  CD  ARG   122     316.690 324.273 310.362  1.00  0.00           C  
ATOM   1907  HD2 ARG   122     316.306 323.256 310.289  1.00  0.00           H  
ATOM   1908  HD3 ARG   122     315.918 324.876 310.841  1.00  0.00           H  
ATOM   1909  NE  ARG   122     316.965 324.828 309.018  1.00  0.00           N  
ATOM   1910  HE  ARG   122     317.104 325.829 308.958  1.00  0.00           H  
ATOM   1911  CZ  ARG   122     316.993 324.175 307.866  1.00  0.00           C  
ATOM   1912  NH1 ARG   122     317.322 324.768 306.762  1.00  0.00           N  
ATOM   1913 HH11 ARG   122     317.663 325.732 306.740  1.00  0.00           H  
ATOM   1914 HH12 ARG   122     317.335 324.262 305.895  1.00  0.00           H  
ATOM   1915  NH2 ARG   122     316.713 322.907 307.773  1.00  0.00           N  
ATOM   1916 HH21 ARG   122     316.358 322.413 308.572  1.00  0.00           H  
ATOM   1917 HH22 ARG   122     316.737 322.449 306.876  1.00  0.00           H  
ATOM   1918  C   ARG   122     319.319 321.445 312.138  1.00  0.00           C  
ATOM   1919  O   ARG   122     320.061 321.347 313.114  1.00  0.00           O  
ATOM   1920  N   PHE   123     319.745 321.304 310.880  1.00  0.00           N  
ATOM   1921  H   PHE   123     319.048 321.357 310.150  1.00  0.00           H  
ATOM   1922  CA  PHE   123     321.097 320.869 310.476  1.00  0.00           C  
ATOM   1923  HA  PHE   123     321.559 320.312 311.295  1.00  0.00           H  
ATOM   1924  CB  PHE   123     320.964 319.925 309.263  1.00  0.00           C  
ATOM   1925  HB2 PHE   123     320.941 320.533 308.356  1.00  0.00           H  
ATOM   1926  HB3 PHE   123     321.861 319.306 309.200  1.00  0.00           H  
ATOM   1927  CG  PHE   123     319.746 319.024 309.237  1.00  0.00           C  
ATOM   1928  CD1 PHE   123     319.676 317.900 310.078  1.00  0.00           C  
ATOM   1929  HD1 PHE   123     320.495 317.668 310.746  1.00  0.00           H  
ATOM   1930  CE1 PHE   123     318.536 317.077 310.051  1.00  0.00           C  
ATOM   1931  HE1 PHE   123     318.482 316.209 310.692  1.00  0.00           H  
ATOM   1932  CZ  PHE   123     317.465 317.378 309.192  1.00  0.00           C  
ATOM   1933  HZ  PHE   123     316.589 316.743 309.176  1.00  0.00           H  
ATOM   1934  CE2 PHE   123     317.533 318.503 308.351  1.00  0.00           C  
ATOM   1935  HE2 PHE   123     316.711 318.733 307.686  1.00  0.00           H  
ATOM   1936  CD2 PHE   123     318.674 319.323 308.371  1.00  0.00           C  
ATOM   1937  HD2 PHE   123     318.726 320.182 307.714  1.00  0.00           H  
ATOM   1938  C   PHE   123     322.073 321.984 310.037  1.00  0.00           C  
ATOM   1939  O   PHE   123     323.255 321.687 309.861  1.00  0.00           O  
ATOM   1940  N   VAL   124     321.584 323.219 309.803  1.00  0.00           N  
ATOM   1941  H   VAL   124     320.605 323.355 309.999  1.00  0.00           H  
ATOM   1942  CA  VAL   124     322.292 324.328 309.100  1.00  0.00           C  
ATOM   1943  HA  VAL   124     322.077 324.198 308.044  1.00  0.00           H  
ATOM   1944  CB  VAL   124     321.717 325.719 309.435  1.00  0.00           C  
ATOM   1945  HB  VAL   124     321.871 325.892 310.491  1.00  0.00           H  
ATOM   1946  CG1 VAL   124     322.399 326.839 308.635  1.00  0.00           C  
ATOM   1947 HG11 VAL   124     322.161 326.740 307.576  1.00  0.00           H  
ATOM   1948 HG12 VAL   124     322.041 327.801 308.994  1.00  0.00           H  
ATOM   1949 HG13 VAL   124     323.479 326.821 308.737  1.00  0.00           H  
ATOM   1950  CG2 VAL   124     320.211 325.853 309.177  1.00  0.00           C  
ATOM   1951 HG21 VAL   124     319.805 324.954 308.715  1.00  0.00           H  
ATOM   1952 HG22 VAL   124     319.719 326.063 310.124  1.00  0.00           H  
ATOM   1953 HG23 VAL   124     319.991 326.691 308.516  1.00  0.00           H  
ATOM   1954  C   VAL   124     323.823 324.350 309.321  1.00  0.00           C  
ATOM   1955  O   VAL   124     324.267 324.469 310.466  1.00  0.00           O  
ATOM   1956  N   PRO   125     324.639 324.288 308.248  1.00  0.00           N  
ATOM   1957  CD  PRO   125     324.232 323.930 306.890  1.00  0.00           C  
ATOM   1958  HD2 PRO   125     323.994 324.835 306.329  1.00  0.00           H  
ATOM   1959  HD3 PRO   125     323.390 323.238 306.877  1.00  0.00           H  
ATOM   1960  CG  PRO   125     325.426 323.222 306.265  1.00  0.00           C  
ATOM   1961  HG2 PRO   125     325.437 323.325 305.180  1.00  0.00           H  
ATOM   1962  HG3 PRO   125     325.428 322.171 306.559  1.00  0.00           H  
ATOM   1963  CB  PRO   125     326.590 323.948 306.921  1.00  0.00           C  
ATOM   1964  HB2 PRO   125     326.752 324.895 306.403  1.00  0.00           H  
ATOM   1965  HB3 PRO   125     327.496 323.345 306.893  1.00  0.00           H  
ATOM   1966  CA  PRO   125     326.096 324.196 308.355  1.00  0.00           C  
ATOM   1967  HA  PRO   125     326.315 323.308 308.949  1.00  0.00           H  
ATOM   1968  C   PRO   125     326.840 325.402 308.963  1.00  0.00           C  
ATOM   1969  O   PRO   125     326.555 326.554 308.655  1.00  0.00           O  
ATOM   1970  N   LYS   126     327.839 325.074 309.791  1.00  0.00           N  
ATOM   1971  H   LYS   126     327.816 324.110 310.088  1.00  0.00           H  
ATOM   1972  CA  LYS   126     328.978 325.856 310.337  1.00  0.00           C  
ATOM   1973  HA  LYS   126     328.940 325.708 311.414  1.00  0.00           H  
ATOM   1974  CB  LYS   126     330.291 325.185 309.855  1.00  0.00           C  
ATOM   1975  HB2 LYS   126     330.433 325.362 308.788  1.00  0.00           H  
ATOM   1976  HB3 LYS   126     331.130 325.645 310.375  1.00  0.00           H  
ATOM   1977  CG  LYS   126     330.335 323.666 310.141  1.00  0.00           C  
ATOM   1978  HG2 LYS   126     331.347 323.396 310.448  1.00  0.00           H  
ATOM   1979  HG3 LYS   126     329.679 323.440 310.981  1.00  0.00           H  
ATOM   1980  CD  LYS   126     329.962 322.813 308.908  1.00  0.00           C  
ATOM   1981  HD2 LYS   126     329.358 323.398 308.215  1.00  0.00           H  
ATOM   1982  HD3 LYS   126     330.889 322.554 308.392  1.00  0.00           H  
ATOM   1983  CE  LYS   126     329.198 321.525 309.268  1.00  0.00           C  
ATOM   1984  HE2 LYS   126     329.727 321.021 310.079  1.00  0.00           H  
ATOM   1985  HE3 LYS   126     328.201 321.779 309.644  1.00  0.00           H  
ATOM   1986  NZ  LYS   126     329.089 320.596 308.104  1.00  0.00           N  
ATOM   1987  HZ1 LYS   126     330.007 320.306 307.781  1.00  0.00           H  
ATOM   1988  HZ2 LYS   126     328.584 319.751 308.351  1.00  0.00           H  
ATOM   1989  HZ3 LYS   126     328.610 321.017 307.316  1.00  0.00           H  
ATOM   1990  C   LYS   126     328.948 327.397 310.199  1.00  0.00           C  
ATOM   1991  O   LYS   126     328.022 328.044 310.669  1.00  0.00           O  
ATOM   1992  N   HIS   127     329.967 328.030 309.605  1.00  0.00           N  
ATOM   1993  H   HIS   127     330.748 327.474 309.284  1.00  0.00           H  
ATOM   1994  CA  HIS   127     330.039 329.503 309.434  1.00  0.00           C  
ATOM   1995  HA  HIS   127     329.910 329.968 310.414  1.00  0.00           H  
ATOM   1996  CB  HIS   127     331.430 329.900 308.901  1.00  0.00           C  
ATOM   1997  HB2 HIS   127     332.029 329.010 308.701  1.00  0.00           H  
ATOM   1998  HB3 HIS   127     331.324 330.430 307.953  1.00  0.00           H  
ATOM   1999  CG  HIS   127     332.195 330.787 309.855  1.00  0.00           C  
ATOM   2000  ND1 HIS   127     331.965 332.152 310.057  1.00  0.00           N  
ATOM   2001  CE1 HIS   127     332.847 332.539 310.996  1.00  0.00           C  
ATOM   2002  HE1 HIS   127     332.943 333.550 311.379  1.00  0.00           H  
ATOM   2003  NE2 HIS   127     333.598 331.497 311.391  1.00  0.00           N  
ATOM   2004  HE2 HIS   127     334.335 331.540 312.088  1.00  0.00           H  
ATOM   2005  CD2 HIS   127     333.201 330.382 310.684  1.00  0.00           C  
ATOM   2006  HD2 HIS   127     333.605 329.380 310.764  1.00  0.00           H  
ATOM   2007  C   HIS   127     328.905 330.063 308.549  1.00  0.00           C  
ATOM   2008  O   HIS   127     328.481 331.209 308.703  1.00  0.00           O  
ATOM   2009  N   LYS   128     328.362 329.205 307.676  1.00  0.00           N  
ATOM   2010  H   LYS   128     328.813 328.301 307.615  1.00  0.00           H  
ATOM   2011  CA  LYS   128     327.173 329.397 306.825  1.00  0.00           C  
ATOM   2012  HA  LYS   128     327.339 330.266 306.185  1.00  0.00           H  
ATOM   2013  CB  LYS   128     327.122 328.144 305.914  1.00  0.00           C  
ATOM   2014  HB2 LYS   128     327.967 328.196 305.224  1.00  0.00           H  
ATOM   2015  HB3 LYS   128     327.301 327.256 306.512  1.00  0.00           H  
ATOM   2016  CG  LYS   128     325.858 327.865 305.092  1.00  0.00           C  
ATOM   2017  HG2 LYS   128     325.952 326.862 304.670  1.00  0.00           H  
ATOM   2018  HG3 LYS   128     324.979 327.874 305.735  1.00  0.00           H  
ATOM   2019  CD  LYS   128     325.694 328.857 303.938  1.00  0.00           C  
ATOM   2020  HD2 LYS   128     325.546 329.862 304.338  1.00  0.00           H  
ATOM   2021  HD3 LYS   128     326.596 328.844 303.323  1.00  0.00           H  
ATOM   2022  CE  LYS   128     324.489 328.454 303.083  1.00  0.00           C  
ATOM   2023  HE2 LYS   128     324.622 327.422 302.740  1.00  0.00           H  
ATOM   2024  HE3 LYS   128     323.590 328.488 303.706  1.00  0.00           H  
ATOM   2025  NZ  LYS   128     324.338 329.360 301.916  1.00  0.00           N  
ATOM   2026  HZ1 LYS   128     325.122 329.283 301.282  1.00  0.00           H  
ATOM   2027  HZ2 LYS   128     323.495 329.158 301.395  1.00  0.00           H  
ATOM   2028  HZ3 LYS   128     324.293 330.336 302.220  1.00  0.00           H  
ATOM   2029  C   LYS   128     325.878 329.707 307.623  1.00  0.00           C  
ATOM   2030  O   LYS   128     324.937 330.264 307.059  1.00  0.00           O  
ATOM   2031  N   LEU   129     325.834 329.438 308.935  1.00  0.00           N  
ATOM   2032  H   LEU   129     326.615 328.915 309.317  1.00  0.00           H  
ATOM   2033  CA  LEU   129     324.691 329.698 309.832  1.00  0.00           C  
ATOM   2034  HA  LEU   129     323.840 329.133 309.453  1.00  0.00           H  
ATOM   2035  CB  LEU   129     325.032 329.175 311.243  1.00  0.00           C  
ATOM   2036  HB2 LEU   129     326.094 329.317 311.433  1.00  0.00           H  
ATOM   2037  HB3 LEU   129     324.507 329.771 311.992  1.00  0.00           H  
ATOM   2038  CG  LEU   129     324.647 327.694 311.414  1.00  0.00           C  
ATOM   2039  HG  LEU   129     324.685 327.174 310.466  1.00  0.00           H  
ATOM   2040  CD1 LEU   129     325.501 326.936 312.406  1.00  0.00           C  
ATOM   2041 HD11 LEU   129     325.609 327.539 313.299  1.00  0.00           H  
ATOM   2042 HD12 LEU   129     325.057 325.972 312.659  1.00  0.00           H  
ATOM   2043 HD13 LEU   129     326.456 326.725 311.936  1.00  0.00           H  
ATOM   2044  CD2 LEU   129     323.258 327.620 312.012  1.00  0.00           C  
ATOM   2045 HD21 LEU   129     322.548 328.108 311.349  1.00  0.00           H  
ATOM   2046 HD22 LEU   129     322.987 326.573 312.141  1.00  0.00           H  
ATOM   2047 HD23 LEU   129     323.255 328.103 312.991  1.00  0.00           H  
ATOM   2048  C   LEU   129     324.195 331.155 309.917  1.00  0.00           C  
ATOM   2049  O   LEU   129     322.980 331.355 309.996  1.00  0.00           O  
ATOM   2050  N   LYS   130     325.076 332.169 309.910  1.00  0.00           N  
ATOM   2051  H   LYS   130     326.064 331.955 309.835  1.00  0.00           H  
ATOM   2052  CA  LYS   130     324.646 333.579 310.085  1.00  0.00           C  
ATOM   2053  HA  LYS   130     324.008 333.625 310.973  1.00  0.00           H  
ATOM   2054  CB  LYS   130     325.830 334.538 310.313  1.00  0.00           C  
ATOM   2055  HB2 LYS   130     326.538 334.469 309.485  1.00  0.00           H  
ATOM   2056  HB3 LYS   130     325.442 335.557 310.351  1.00  0.00           H  
ATOM   2057  CG  LYS   130     326.545 334.239 311.634  1.00  0.00           C  
ATOM   2058  HG2 LYS   130     325.785 334.051 312.392  1.00  0.00           H  
ATOM   2059  HG3 LYS   130     327.144 333.337 311.503  1.00  0.00           H  
ATOM   2060  CD  LYS   130     327.462 335.367 312.136  1.00  0.00           C  
ATOM   2061  HD2 LYS   130     328.172 334.936 312.846  1.00  0.00           H  
ATOM   2062  HD3 LYS   130     328.028 335.782 311.300  1.00  0.00           H  
ATOM   2063  CE  LYS   130     326.657 336.473 312.842  1.00  0.00           C  
ATOM   2064  HE2 LYS   130     326.007 336.964 312.111  1.00  0.00           H  
ATOM   2065  HE3 LYS   130     326.009 336.014 313.597  1.00  0.00           H  
ATOM   2066  NZ  LYS   130     327.546 337.477 313.493  1.00  0.00           N  
ATOM   2067  HZ1 LYS   130     328.139 337.942 312.817  1.00  0.00           H  
ATOM   2068  HZ2 LYS   130     327.006 338.195 313.961  1.00  0.00           H  
ATOM   2069  HZ3 LYS   130     328.147 337.054 314.190  1.00  0.00           H  
ATOM   2070  C   LYS   130     323.774 334.086 308.935  1.00  0.00           C  
ATOM   2071  O   LYS   130     322.821 334.828 309.170  1.00  0.00           O  
ATOM   2072  N   GLU   131     324.067 333.653 307.708  1.00  0.00           N  
ATOM   2073  H   GLU   131     324.873 333.054 307.602  1.00  0.00           H  
ATOM   2074  CA  GLU   131     323.233 333.923 306.529  1.00  0.00           C  
ATOM   2075  HA  GLU   131     323.147 335.004 306.404  1.00  0.00           H  
ATOM   2076  CB  GLU   131     323.911 333.353 305.271  1.00  0.00           C  
ATOM   2077  HB2 GLU   131     324.897 333.807 305.169  1.00  0.00           H  
ATOM   2078  HB3 GLU   131     324.033 332.276 305.389  1.00  0.00           H  
ATOM   2079  CG  GLU   131     323.098 333.635 303.997  1.00  0.00           C  
ATOM   2080  HG2 GLU   131     322.136 333.123 304.062  1.00  0.00           H  
ATOM   2081  HG3 GLU   131     322.905 334.710 303.942  1.00  0.00           H  
ATOM   2082  CD  GLU   131     323.813 333.165 302.716  1.00  0.00           C  
ATOM   2083  OE1 GLU   131     323.823 333.919 301.711  1.00  0.00           O  
ATOM   2084  OE2 GLU   131     324.333 332.023 302.678  1.00  0.00           O  
ATOM   2085  C   GLU   131     321.809 333.365 306.693  1.00  0.00           C  
ATOM   2086  O   GLU   131     320.828 334.051 306.394  1.00  0.00           O  
ATOM   2087  N   GLU   132     321.688 332.127 307.185  1.00  0.00           N  
ATOM   2088  H   GLU   132     322.528 331.615 307.421  1.00  0.00           H  
ATOM   2089  CA  GLU   132     320.394 331.448 307.334  1.00  0.00           C  
ATOM   2090  HA  GLU   132     319.795 331.737 306.469  1.00  0.00           H  
ATOM   2091  CB  GLU   132     320.592 329.926 307.249  1.00  0.00           C  
ATOM   2092  HB2 GLU   132     321.408 329.732 306.553  1.00  0.00           H  
ATOM   2093  HB3 GLU   132     320.868 329.535 308.228  1.00  0.00           H  
ATOM   2094  CG  GLU   132     319.314 329.233 306.743  1.00  0.00           C  
ATOM   2095  HG2 GLU   132     318.637 329.102 307.587  1.00  0.00           H  
ATOM   2096  HG3 GLU   132     318.813 329.885 306.025  1.00  0.00           H  
ATOM   2097  CD  GLU   132     319.534 327.878 306.040  1.00  0.00           C  
ATOM   2098  OE1 GLU   132     318.574 327.071 306.048  1.00  0.00           O  
ATOM   2099  OE2 GLU   132     320.608 327.614 305.447  1.00  0.00           O  
ATOM   2100  C   GLU   132     319.583 331.908 308.569  1.00  0.00           C  
ATOM   2101  O   GLU   132     318.379 331.656 308.650  1.00  0.00           O  
ATOM   2102  N   GLY   133     320.220 332.644 309.492  1.00  0.00           N  
ATOM   2103  H   GLY   133     321.214 332.781 309.367  1.00  0.00           H  
ATOM   2104  CA  GLY   133     319.555 333.371 310.582  1.00  0.00           C  
ATOM   2105  HA2 GLY   133     320.014 334.357 310.658  1.00  0.00           H  
ATOM   2106  HA3 GLY   133     318.506 333.527 310.330  1.00  0.00           H  
ATOM   2107  C   GLY   133     319.614 332.739 311.977  1.00  0.00           C  
ATOM   2108  O   GLY   133     318.702 332.973 312.774  1.00  0.00           O  
ATOM   2109  N   TYR   134     320.665 331.971 312.288  1.00  0.00           N  
ATOM   2110  H   TYR   134     321.387 331.837 311.591  1.00  0.00           H  
ATOM   2111  CA  TYR   134     320.848 331.319 313.596  1.00  0.00           C  
ATOM   2112  HA  TYR   134     320.102 331.700 314.294  1.00  0.00           H  
ATOM   2113  CB  TYR   134     320.617 329.809 313.450  1.00  0.00           C  
ATOM   2114  HB2 TYR   134     321.472 329.397 312.927  1.00  0.00           H  
ATOM   2115  HB3 TYR   134     320.575 329.350 314.439  1.00  0.00           H  
ATOM   2116  CG  TYR   134     319.359 329.444 312.681  1.00  0.00           C  
ATOM   2117  CD1 TYR   134     318.094 329.728 313.228  1.00  0.00           C  
ATOM   2118  HD1 TYR   134     318.014 330.157 314.219  1.00  0.00           H  
ATOM   2119  CE1 TYR   134     316.931 329.512 312.463  1.00  0.00           C  
ATOM   2120  HE1 TYR   134     315.965 329.779 312.862  1.00  0.00           H  
ATOM   2121  CZ  TYR   134     317.027 328.969 311.165  1.00  0.00           C  
ATOM   2122  OH  TYR   134     315.912 328.770 310.410  1.00  0.00           O  
ATOM   2123  HH  TYR   134     315.147 329.276 310.734  1.00  0.00           H  
ATOM   2124  CE2 TYR   134     318.291 328.642 310.638  1.00  0.00           C  
ATOM   2125  HE2 TYR   134     318.356 328.238 309.641  1.00  0.00           H  
ATOM   2126  CD2 TYR   134     319.455 328.896 311.385  1.00  0.00           C  
ATOM   2127  HD2 TYR   134     320.421 328.699 310.946  1.00  0.00           H  
ATOM   2128  C   TYR   134     322.226 331.632 314.202  1.00  0.00           C  
ATOM   2129  O   TYR   134     323.166 331.977 313.486  1.00  0.00           O  
ATOM   2130  N   GLU   135     322.356 331.496 315.528  1.00  0.00           N  
ATOM   2131  H   GLU   135     321.538 331.214 316.051  1.00  0.00           H  
ATOM   2132  CA  GLU   135     323.516 331.974 316.310  1.00  0.00           C  
ATOM   2133  HA  GLU   135     324.149 332.577 315.668  1.00  0.00           H  
ATOM   2134  CB  GLU   135     322.989 332.866 317.455  1.00  0.00           C  
ATOM   2135  HB2 GLU   135     322.016 332.507 317.788  1.00  0.00           H  
ATOM   2136  HB3 GLU   135     323.651 332.803 318.318  1.00  0.00           H  
ATOM   2137  CG  GLU   135     322.890 334.345 317.072  1.00  0.00           C  
ATOM   2138  HG2 GLU   135     322.577 334.904 317.957  1.00  0.00           H  
ATOM   2139  HG3 GLU   135     323.890 334.695 316.804  1.00  0.00           H  
ATOM   2140  CD  GLU   135     321.898 334.618 315.923  1.00  0.00           C  
ATOM   2141  OE1 GLU   135     322.290 335.284 314.935  1.00  0.00           O  
ATOM   2142  OE2 GLU   135     320.715 334.209 316.018  1.00  0.00           O  
ATOM   2143  C   GLU   135     324.398 330.857 316.904  1.00  0.00           C  
ATOM   2144  O   GLU   135     325.368 331.116 317.616  1.00  0.00           O  
ATOM   2145  N   SER   136     324.110 329.608 316.554  1.00  0.00           N  
ATOM   2146  H   SER   136     323.267 329.468 316.011  1.00  0.00           H  
ATOM   2147  CA  SER   136     324.596 328.441 317.287  1.00  0.00           C  
ATOM   2148  HA  SER   136     324.587 328.718 318.343  1.00  0.00           H  
ATOM   2149  CB  SER   136     323.530 327.367 317.159  1.00  0.00           C  
ATOM   2150  HB2 SER   136     323.558 326.928 316.166  1.00  0.00           H  
ATOM   2151  HB3 SER   136     323.707 326.610 317.902  1.00  0.00           H  
ATOM   2152  OG  SER   136     322.270 327.969 317.407  1.00  0.00           O  
ATOM   2153  HG  SER   136     321.582 327.288 317.526  1.00  0.00           H  
ATOM   2154  C   SER   136     326.020 327.925 317.025  1.00  0.00           C  
ATOM   2155  O   SER   136     326.725 327.701 318.000  1.00  0.00           O  
ATOM   2156  N   TYR   137     326.467 327.678 315.779  1.00  0.00           N  
ATOM   2157  H   TYR   137     325.853 327.863 314.999  1.00  0.00           H  
ATOM   2158  CA  TYR   137     327.871 327.250 315.527  1.00  0.00           C  
ATOM   2159  HA  TYR   137     328.125 326.430 316.200  1.00  0.00           H  
ATOM   2160  CB  TYR   137     328.152 326.778 314.090  1.00  0.00           C  
ATOM   2161  HB2 TYR   137     327.558 325.887 313.890  1.00  0.00           H  
ATOM   2162  HB3 TYR   137     327.833 327.566 313.414  1.00  0.00           H  
ATOM   2163  CG  TYR   137     329.606 326.492 313.721  1.00  0.00           C  
ATOM   2164  CD1 TYR   137     330.109 325.177 313.779  1.00  0.00           C  
ATOM   2165  HD1 TYR   137     329.505 324.374 314.176  1.00  0.00           H  
ATOM   2166  CE1 TYR   137     331.399 324.887 313.293  1.00  0.00           C  
ATOM   2167  HE1 TYR   137     331.770 323.874 313.321  1.00  0.00           H  
ATOM   2168  CZ  TYR   137     332.218 325.911 312.777  1.00  0.00           C  
ATOM   2169  OH  TYR   137     333.446 325.625 312.259  1.00  0.00           O  
ATOM   2170  HH  TYR   137     333.714 324.705 312.418  1.00  0.00           H  
ATOM   2171  CE2 TYR   137     331.720 327.229 312.722  1.00  0.00           C  
ATOM   2172  HE2 TYR   137     332.341 328.010 312.311  1.00  0.00           H  
ATOM   2173  CD2 TYR   137     330.418 327.513 313.177  1.00  0.00           C  
ATOM   2174  HD2 TYR   137     330.045 328.520 313.073  1.00  0.00           H  
ATOM   2175  C   TYR   137     328.797 328.399 315.854  1.00  0.00           C  
ATOM   2176  O   TYR   137     329.546 328.315 316.804  1.00  0.00           O  
ATOM   2177  N   LEU   138     328.687 329.484 315.088  1.00  0.00           N  
ATOM   2178  H   LEU   138     328.049 329.422 314.310  1.00  0.00           H  
ATOM   2179  CA  LEU   138     329.472 330.712 315.196  1.00  0.00           C  
ATOM   2180  HA  LEU   138     330.415 330.558 314.666  1.00  0.00           H  
ATOM   2181  CB  LEU   138     328.711 331.839 314.469  1.00  0.00           C  
ATOM   2182  HB2 LEU   138     329.238 332.777 314.650  1.00  0.00           H  
ATOM   2183  HB3 LEU   138     328.753 331.662 313.392  1.00  0.00           H  
ATOM   2184  CG  LEU   138     327.238 331.938 314.923  1.00  0.00           C  
ATOM   2185  HG  LEU   138     327.106 331.347 315.818  1.00  0.00           H  
ATOM   2186  CD1 LEU   138     326.872 333.367 315.309  1.00  0.00           C  
ATOM   2187 HD11 LEU   138     326.665 333.964 314.431  1.00  0.00           H  
ATOM   2188 HD12 LEU   138     326.003 333.369 315.957  1.00  0.00           H  
ATOM   2189 HD13 LEU   138     327.684 333.824 315.877  1.00  0.00           H  
ATOM   2190  CD2 LEU   138     326.298 331.313 313.889  1.00  0.00           C  
ATOM   2191 HD21 LEU   138     326.712 330.388 313.493  1.00  0.00           H  
ATOM   2192 HD22 LEU   138     325.347 331.074 314.353  1.00  0.00           H  
ATOM   2193 HD23 LEU   138     326.120 331.985 313.058  1.00  0.00           H  
ATOM   2194  C   LEU   138     329.850 331.069 316.646  1.00  0.00           C  
ATOM   2195  O   LEU   138     331.026 330.986 316.960  1.00  0.00           O  
ATOM   2196  N   HIS   139     328.905 331.365 317.552  1.00  0.00           N  
ATOM   2197  H   HIS   139     327.935 331.353 317.269  1.00  0.00           H  
ATOM   2198  CA  HIS   139     329.200 331.731 318.947  1.00  0.00           C  
ATOM   2199  HA  HIS   139     330.000 332.469 318.939  1.00  0.00           H  
ATOM   2200  CB  HIS   139     327.997 332.420 319.597  1.00  0.00           C  
ATOM   2201  HB2 HIS   139     327.108 331.807 319.454  1.00  0.00           H  
ATOM   2202  HB3 HIS   139     328.174 332.511 320.669  1.00  0.00           H  
ATOM   2203  CG  HIS   139     327.755 333.810 319.062  1.00  0.00           C  
ATOM   2204  ND1 HIS   139     328.704 334.837 319.035  1.00  0.00           N  
ATOM   2205  CE1 HIS   139     328.059 335.921 318.568  1.00  0.00           C  
ATOM   2206  HE1 HIS   139     328.506 336.900 318.439  1.00  0.00           H  
ATOM   2207  NE2 HIS   139     326.773 335.625 318.307  1.00  0.00           N  
ATOM   2208  HE2 HIS   139     326.079 336.286 317.974  1.00  0.00           H  
ATOM   2209  CD2 HIS   139     326.562 334.300 318.623  1.00  0.00           C  
ATOM   2210  HD2 HIS   139     325.633 333.752 318.567  1.00  0.00           H  
ATOM   2211  C   HIS   139     329.713 330.581 319.823  1.00  0.00           C  
ATOM   2212  O   HIS   139     330.414 330.841 320.799  1.00  0.00           O  
ATOM   2213  N   LEU   140     329.376 329.328 319.507  1.00  0.00           N  
ATOM   2214  H   LEU   140     328.813 329.175 318.680  1.00  0.00           H  
ATOM   2215  CA  LEU   140     329.981 328.149 320.127  1.00  0.00           C  
ATOM   2216  HA  LEU   140     329.985 328.291 321.208  1.00  0.00           H  
ATOM   2217  CB  LEU   140     329.099 326.931 319.827  1.00  0.00           C  
ATOM   2218  HB2 LEU   140     328.124 327.104 320.286  1.00  0.00           H  
ATOM   2219  HB3 LEU   140     328.951 326.831 318.755  1.00  0.00           H  
ATOM   2220  CG  LEU   140     329.705 325.629 320.359  1.00  0.00           C  
ATOM   2221  HG  LEU   140     330.473 325.859 321.096  1.00  0.00           H  
ATOM   2222  CD1 LEU   140     328.630 324.786 321.036  1.00  0.00           C  
ATOM   2223 HD11 LEU   140     327.847 324.527 320.324  1.00  0.00           H  
ATOM   2224 HD12 LEU   140     329.087 323.878 321.423  1.00  0.00           H  
ATOM   2225 HD13 LEU   140     328.193 325.341 321.867  1.00  0.00           H  
ATOM   2226  CD2 LEU   140     330.299 324.782 319.235  1.00  0.00           C  
ATOM   2227 HD21 LEU   140     331.059 325.335 318.695  1.00  0.00           H  
ATOM   2228 HD22 LEU   140     330.787 323.913 319.660  1.00  0.00           H  
ATOM   2229 HD23 LEU   140     329.525 324.473 318.536  1.00  0.00           H  
ATOM   2230  C   LEU   140     331.452 327.972 319.686  1.00  0.00           C  
ATOM   2231  O   LEU   140     332.358 328.050 320.513  1.00  0.00           O  
ATOM   2232  N   PHE   141     331.676 327.790 318.383  1.00  0.00           N  
ATOM   2233  H   PHE   141     330.858 327.775 317.793  1.00  0.00           H  
ATOM   2234  CA  PHE   141     332.959 327.654 317.692  1.00  0.00           C  
ATOM   2235  HA  PHE   141     333.416 326.700 317.960  1.00  0.00           H  
ATOM   2236  CB  PHE   141     332.693 327.670 316.177  1.00  0.00           C  
ATOM   2237  HB2 PHE   141     332.146 326.769 315.897  1.00  0.00           H  
ATOM   2238  HB3 PHE   141     332.052 328.520 315.940  1.00  0.00           H  
ATOM   2239  CG  PHE   141     333.944 327.778 315.328  1.00  0.00           C  
ATOM   2240  CD1 PHE   141     334.779 326.660 315.154  1.00  0.00           C  
ATOM   2241  HD1 PHE   141     334.515 325.714 315.606  1.00  0.00           H  
ATOM   2242  CE1 PHE   141     335.954 326.766 314.388  1.00  0.00           C  
ATOM   2243  HE1 PHE   141     336.589 325.900 314.252  1.00  0.00           H  
ATOM   2244  CZ  PHE   141     336.298 327.994 313.797  1.00  0.00           C  
ATOM   2245  HZ  PHE   141     337.202 328.076 313.209  1.00  0.00           H  
ATOM   2246  CE2 PHE   141     335.468 329.116 313.973  1.00  0.00           C  
ATOM   2247  HE2 PHE   141     335.739 330.062 313.525  1.00  0.00           H  
ATOM   2248  CD2 PHE   141     334.291 329.009 314.736  1.00  0.00           C  
ATOM   2249  HD2 PHE   141     333.658 329.876 314.873  1.00  0.00           H  
ATOM   2250  C   PHE   141     333.934 328.777 318.066  1.00  0.00           C  
ATOM   2251  O   PHE   141     335.118 328.538 318.320  1.00  0.00           O  
ATOM   2252  N   ASN   142     333.414 330.005 318.125  1.00  0.00           N  
ATOM   2253  H   ASN   142     332.448 330.115 317.841  1.00  0.00           H  
ATOM   2254  CA  ASN   142     334.073 331.178 318.670  1.00  0.00           C  
ATOM   2255  HA  ASN   142     334.968 331.411 318.090  1.00  0.00           H  
ATOM   2256  CB  ASN   142     333.077 332.351 318.598  1.00  0.00           C  
ATOM   2257  HB2 ASN   142     332.093 331.994 318.876  1.00  0.00           H  
ATOM   2258  HB3 ASN   142     333.313 333.066 319.365  1.00  0.00           H  
ATOM   2259  CG  ASN   142     333.006 333.092 317.269  1.00  0.00           C  
ATOM   2260  OD1 ASN   142     333.784 332.883 316.348  1.00  0.00           O  
ATOM   2261  ND2 ASN   142     332.080 334.020 317.144  1.00  0.00           N  
ATOM   2262 HD21 ASN   142     332.029 334.530 316.276  1.00  0.00           H  
ATOM   2263 HD22 ASN   142     331.439 334.218 317.897  1.00  0.00           H  
ATOM   2264  C   ASN   142     334.472 330.931 320.136  1.00  0.00           C  
ATOM   2265  O   ASN   142     333.643 331.019 321.041  1.00  0.00           O  
ATOM   2266  N   LYS   143     335.769 330.720 320.388  1.00  0.00           N  
ATOM   2267  H   LYS   143     336.394 330.581 319.604  1.00  0.00           H  
ATOM   2268  CA  LYS   143     336.309 330.605 321.752  1.00  0.00           C  
ATOM   2269  HA  LYS   143     335.754 329.824 322.277  1.00  0.00           H  
ATOM   2270  CB  LYS   143     337.779 330.168 321.656  1.00  0.00           C  
ATOM   2271  HB2 LYS   143     337.837 329.283 321.019  1.00  0.00           H  
ATOM   2272  HB3 LYS   143     338.362 330.965 321.190  1.00  0.00           H  
ATOM   2273  CG  LYS   143     338.395 329.820 323.019  1.00  0.00           C  
ATOM   2274  HG2 LYS   143     338.404 330.705 323.655  1.00  0.00           H  
ATOM   2275  HG3 LYS   143     337.798 329.041 323.497  1.00  0.00           H  
ATOM   2276  CD  LYS   143     339.833 329.319 322.837  1.00  0.00           C  
ATOM   2277  HD2 LYS   143     339.826 328.421 322.215  1.00  0.00           H  
ATOM   2278  HD3 LYS   143     340.421 330.092 322.337  1.00  0.00           H  
ATOM   2279  CE  LYS   143     340.465 328.996 324.196  1.00  0.00           C  
ATOM   2280  HE2 LYS   143     340.437 329.896 324.818  1.00  0.00           H  
ATOM   2281  HE3 LYS   143     339.861 328.230 324.692  1.00  0.00           H  
ATOM   2282  NZ  LYS   143     341.868 328.523 324.045  1.00  0.00           N  
ATOM   2283  HZ1 LYS   143     342.448 329.220 323.596  1.00  0.00           H  
ATOM   2284  HZ2 LYS   143     342.283 328.317 324.944  1.00  0.00           H  
ATOM   2285  HZ3 LYS   143     341.915 327.678 323.489  1.00  0.00           H  
ATOM   2286  C   LYS   143     336.127 331.901 322.561  1.00  0.00           C  
ATOM   2287  O   LYS   143     335.895 331.847 323.764  1.00  0.00           O  
ATOM   2288  N   LEU   144     336.168 333.058 321.881  1.00  0.00           N  
ATOM   2289  H   LEU   144     336.339 332.979 320.891  1.00  0.00           H  
ATOM   2290  CA  LEU   144     336.250 334.408 322.468  1.00  0.00           C  
ATOM   2291  HA  LEU   144     337.091 334.379 323.163  1.00  0.00           H  
ATOM   2292  CB  LEU   144     336.633 335.433 321.369  1.00  0.00           C  
ATOM   2293  HB2 LEU   144     337.211 336.221 321.853  1.00  0.00           H  
ATOM   2294  HB3 LEU   144     337.301 334.953 320.652  1.00  0.00           H  
ATOM   2295  CG  LEU   144     335.486 336.133 320.607  1.00  0.00           C  
ATOM   2296  HG  LEU   144     334.923 336.771 321.286  1.00  0.00           H  
ATOM   2297  CD1 LEU   144     336.038 336.995 319.472  1.00  0.00           C  
ATOM   2298 HD11 LEU   144     336.572 336.373 318.752  1.00  0.00           H  
ATOM   2299 HD12 LEU   144     335.217 337.503 318.963  1.00  0.00           H  
ATOM   2300 HD13 LEU   144     336.716 337.745 319.877  1.00  0.00           H  
ATOM   2301  CD2 LEU   144     334.527 335.149 319.959  1.00  0.00           C  
ATOM   2302 HD21 LEU   144     334.012 334.585 320.733  1.00  0.00           H  
ATOM   2303 HD22 LEU   144     333.772 335.683 319.379  1.00  0.00           H  
ATOM   2304 HD23 LEU   144     335.080 334.478 319.300  1.00  0.00           H  
ATOM   2305  C   LEU   144     335.043 334.874 323.313  1.00  0.00           C  
ATOM   2306  O   LEU   144     335.111 335.949 323.913  1.00  0.00           O  
ATOM   2307  N   GLU   145     333.943 334.113 323.375  1.00  0.00           N  
ATOM   2308  H   GLU   145     333.941 333.226 322.892  1.00  0.00           H  
ATOM   2309  CA  GLU   145     332.830 334.411 324.291  1.00  0.00           C  
ATOM   2310  HA  GLU   145     332.536 335.449 324.128  1.00  0.00           H  
ATOM   2311  CB  GLU   145     331.585 333.560 323.959  1.00  0.00           C  
ATOM   2312  HB2 GLU   145     330.793 333.818 324.663  1.00  0.00           H  
ATOM   2313  HB3 GLU   145     331.233 333.857 322.970  1.00  0.00           H  
ATOM   2314  CG  GLU   145     331.749 332.031 323.945  1.00  0.00           C  
ATOM   2315  HG2 GLU   145     330.785 331.588 323.683  1.00  0.00           H  
ATOM   2316  HG3 GLU   145     332.450 331.775 323.153  1.00  0.00           H  
ATOM   2317  CD  GLU   145     332.227 331.431 325.284  1.00  0.00           C  
ATOM   2318  OE1 GLU   145     333.186 330.619 325.273  1.00  0.00           O  
ATOM   2319  OE2 GLU   145     331.652 331.787 326.343  1.00  0.00           O  
ATOM   2320  C   GLU   145     333.245 334.322 325.780  1.00  0.00           C  
ATOM   2321  O   GLU   145     332.638 334.992 326.623  1.00  0.00           O  
ATOM   2322  N   HIS   146     334.279 333.532 326.102  1.00  0.00           N  
ATOM   2323  H   HIS   146     334.739 333.026 325.357  1.00  0.00           H  
ATOM   2324  CA  HIS   146     334.746 333.274 327.469  1.00  0.00           C  
ATOM   2325  HA  HIS   146     333.880 332.922 328.031  1.00  0.00           H  
ATOM   2326  CB  HIS   146     335.773 332.128 327.470  1.00  0.00           C  
ATOM   2327  HB2 HIS   146     335.868 331.778 328.499  1.00  0.00           H  
ATOM   2328  HB3 HIS   146     335.381 331.293 326.889  1.00  0.00           H  
ATOM   2329  CG  HIS   146     337.168 332.447 326.964  1.00  0.00           C  
ATOM   2330  ND1 HIS   146     337.506 333.243 325.861  1.00  0.00           N  
ATOM   2331  CE1 HIS   146     338.833 333.124 325.702  1.00  0.00           C  
ATOM   2332  HE1 HIS   146     339.411 333.611 324.923  1.00  0.00           H  
ATOM   2333  NE2 HIS   146     339.343 332.303 326.636  1.00  0.00           N  
ATOM   2334  HE2 HIS   146     340.323 332.052 326.723  1.00  0.00           H  
ATOM   2335  CD2 HIS   146     338.309 331.859 327.432  1.00  0.00           C  
ATOM   2336  HD2 HIS   146     338.371 331.148 328.247  1.00  0.00           H  
ATOM   2337  C   HIS   146     335.267 334.528 328.196  1.00  0.00           C  
ATOM   2338  O   HIS   146     335.838 335.442 327.585  1.00  0.00           O  
ATOM   2339  N   HIS   147     335.060 334.578 329.518  1.00  0.00           N  
ATOM   2340  H   HIS   147     334.596 333.796 329.959  1.00  0.00           H  
ATOM   2341  CA  HIS   147     335.541 335.657 330.398  1.00  0.00           C  
ATOM   2342  HA  HIS   147     335.396 336.603 329.878  1.00  0.00           H  
ATOM   2343  CB  HIS   147     334.692 335.706 331.683  1.00  0.00           C  
ATOM   2344  HB2 HIS   147     334.958 336.613 332.227  1.00  0.00           H  
ATOM   2345  HB3 HIS   147     333.639 335.794 331.410  1.00  0.00           H  
ATOM   2346  CG  HIS   147     334.843 334.530 332.623  1.00  0.00           C  
ATOM   2347  ND1 HIS   147     334.404 333.222 332.386  1.00  0.00           N  
ATOM   2348  CE1 HIS   147     334.678 332.529 333.506  1.00  0.00           C  
ATOM   2349  HE1 HIS   147     334.459 331.477 333.656  1.00  0.00           H  
ATOM   2350  NE2 HIS   147     335.252 333.329 334.423  1.00  0.00           N  
ATOM   2351  HE2 HIS   147     335.537 333.039 335.354  1.00  0.00           H  
ATOM   2352  CD2 HIS   147     335.360 334.594 333.885  1.00  0.00           C  
ATOM   2353  HD2 HIS   147     335.755 335.480 334.368  1.00  0.00           H  
ATOM   2354  C   HIS   147     337.050 335.572 330.693  1.00  0.00           C  
ATOM   2355  O   HIS   147     337.687 336.647 330.784  1.00  0.00           O  
ATOM   2356  OXT HIS   147     337.600 334.453 330.833  1.00  0.00           O  
TER    2357      HIS   147 
ENDMDL
REMARK 2kzn                 ENERGY     6.77516E+02 RMS    6.03   6.23
ATOM      1  N   MET     1     312.364 316.112 299.537  1.00  0.00           N  
ATOM      2  H1  MET     1     312.118 316.689 298.744  1.00  0.00           H  
ATOM      3  H2  MET     1     313.237 315.654 299.318  1.00  0.00           H  
ATOM      4  H3  MET     1     312.524 316.715 300.331  1.00  0.00           H  
ATOM      5  CA  MET     1     311.301 315.101 299.835  1.00  0.00           C  
ATOM      6  HA  MET     1     311.199 314.447 298.965  1.00  0.00           H  
ATOM      7  CB  MET     1     311.722 314.209 301.037  1.00  0.00           C  
ATOM      8  HB2 MET     1     312.751 313.875 300.902  1.00  0.00           H  
ATOM      9  HB3 MET     1     311.696 314.796 301.958  1.00  0.00           H  
ATOM     10  CG  MET     1     310.836 312.965 301.233  1.00  0.00           C  
ATOM     11  HG2 MET     1     311.119 312.489 302.173  1.00  0.00           H  
ATOM     12  HG3 MET     1     309.796 313.273 301.333  1.00  0.00           H  
ATOM     13  SD  MET     1     310.937 311.714 299.918  1.00  0.00           S  
ATOM     14  CE  MET     1     312.608 311.061 300.207  1.00  0.00           C  
ATOM     15  HE1 MET     1     312.688 310.691 301.230  1.00  0.00           H  
ATOM     16  HE2 MET     1     312.805 310.242 299.515  1.00  0.00           H  
ATOM     17  HE3 MET     1     313.352 311.842 300.047  1.00  0.00           H  
ATOM     18  C   MET     1     309.929 315.767 300.053  1.00  0.00           C  
ATOM     19  O   MET     1     309.422 315.798 301.171  1.00  0.00           O  
ATOM     20  N   ALA     2     309.303 316.322 299.007  1.00  0.00           N  
ATOM     21  H   ALA     2     309.706 316.243 298.080  1.00  0.00           H  
ATOM     22  CA  ALA     2     308.080 317.134 299.135  1.00  0.00           C  
ATOM     23  HA  ALA     2     308.307 317.998 299.761  1.00  0.00           H  
ATOM     24  CB  ALA     2     307.689 317.669 297.753  1.00  0.00           C  
ATOM     25  HB1 ALA     2     307.459 316.844 297.076  1.00  0.00           H  
ATOM     26  HB2 ALA     2     306.810 318.310 297.843  1.00  0.00           H  
ATOM     27  HB3 ALA     2     308.507 318.261 297.339  1.00  0.00           H  
ATOM     28  C   ALA     2     306.910 316.388 299.810  1.00  0.00           C  
ATOM     29  O   ALA     2     306.193 316.984 300.612  1.00  0.00           O  
ATOM     30  N   TYR     3     306.751 315.087 299.536  1.00  0.00           N  
ATOM     31  H   TYR     3     307.376 314.673 298.858  1.00  0.00           H  
ATOM     32  CA  TYR     3     305.664 314.252 300.069  1.00  0.00           C  
ATOM     33  HA  TYR     3     304.721 314.666 299.707  1.00  0.00           H  
ATOM     34  CB  TYR     3     305.793 312.829 299.509  1.00  0.00           C  
ATOM     35  HB2 TYR     3     305.963 312.888 298.433  1.00  0.00           H  
ATOM     36  HB3 TYR     3     306.664 312.341 299.948  1.00  0.00           H  
ATOM     37  CG  TYR     3     304.563 311.972 299.746  1.00  0.00           C  
ATOM     38  CD1 TYR     3     303.499 312.019 298.824  1.00  0.00           C  
ATOM     39  HD1 TYR     3     303.567 312.658 297.952  1.00  0.00           H  
ATOM     40  CE1 TYR     3     302.345 311.239 299.033  1.00  0.00           C  
ATOM     41  HE1 TYR     3     301.531 311.277 298.321  1.00  0.00           H  
ATOM     42  CZ  TYR     3     302.250 310.409 300.172  1.00  0.00           C  
ATOM     43  OH  TYR     3     301.139 309.649 300.383  1.00  0.00           O  
ATOM     44  HH  TYR     3     300.482 309.742 299.668  1.00  0.00           H  
ATOM     45  CE2 TYR     3     303.316 310.366 301.098  1.00  0.00           C  
ATOM     46  HE2 TYR     3     303.238 309.733 301.971  1.00  0.00           H  
ATOM     47  CD2 TYR     3     304.471 311.145 300.884  1.00  0.00           C  
ATOM     48  HD2 TYR     3     305.283 311.108 301.598  1.00  0.00           H  
ATOM     49  C   TYR     3     305.593 314.239 301.607  1.00  0.00           C  
ATOM     50  O   TYR     3     304.539 314.518 302.176  1.00  0.00           O  
ATOM     51  N   ASN     4     306.715 313.968 302.291  1.00  0.00           N  
ATOM     52  H   ASN     4     307.553 313.746 301.773  1.00  0.00           H  
ATOM     53  CA  ASN     4     306.779 314.008 303.761  1.00  0.00           C  
ATOM     54  HA  ASN     4     305.775 313.866 304.165  1.00  0.00           H  
ATOM     55  CB  ASN     4     307.637 312.837 304.285  1.00  0.00           C  
ATOM     56  HB2 ASN     4     308.591 312.814 303.758  1.00  0.00           H  
ATOM     57  HB3 ASN     4     307.851 312.989 305.344  1.00  0.00           H  
ATOM     58  CG  ASN     4     306.942 311.484 304.172  1.00  0.00           C  
ATOM     59  OD1 ASN     4     305.734 311.352 304.317  1.00  0.00           O  
ATOM     60  ND2 ASN     4     307.676 310.423 303.925  1.00  0.00           N  
ATOM     61 HD21 ASN     4     307.217 309.525 303.874  1.00  0.00           H  
ATOM     62 HD22 ASN     4     308.678 310.500 303.832  1.00  0.00           H  
ATOM     63  C   ASN     4     307.228 315.369 304.323  1.00  0.00           C  
ATOM     64  O   ASN     4     307.100 315.578 305.526  1.00  0.00           O  
ATOM     65  N   LYS     5     307.665 316.328 303.492  1.00  0.00           N  
ATOM     66  H   LYS     5     307.832 316.083 302.522  1.00  0.00           H  
ATOM     67  CA  LYS     5     307.908 317.720 303.915  1.00  0.00           C  
ATOM     68  HA  LYS     5     308.337 317.697 304.920  1.00  0.00           H  
ATOM     69  CB  LYS     5     308.955 318.376 302.997  1.00  0.00           C  
ATOM     70  HB2 LYS     5     309.802 317.695 302.916  1.00  0.00           H  
ATOM     71  HB3 LYS     5     308.533 318.528 302.004  1.00  0.00           H  
ATOM     72  CG  LYS     5     309.462 319.720 303.550  1.00  0.00           C  
ATOM     73  HG2 LYS     5     308.623 320.413 303.622  1.00  0.00           H  
ATOM     74  HG3 LYS     5     309.866 319.569 304.553  1.00  0.00           H  
ATOM     75  CD  LYS     5     310.543 320.366 302.665  1.00  0.00           C  
ATOM     76  HD2 LYS     5     310.161 320.461 301.647  1.00  0.00           H  
ATOM     77  HD3 LYS     5     310.742 321.368 303.049  1.00  0.00           H  
ATOM     78  CE  LYS     5     311.861 319.571 302.656  1.00  0.00           C  
ATOM     79  HE2 LYS     5     312.225 319.483 303.686  1.00  0.00           H  
ATOM     80  HE3 LYS     5     311.665 318.559 302.290  1.00  0.00           H  
ATOM     81  NZ  LYS     5     312.896 320.231 301.808  1.00  0.00           N  
ATOM     82  HZ1 LYS     5     313.117 321.159 302.149  1.00  0.00           H  
ATOM     83  HZ2 LYS     5     313.762 319.705 301.802  1.00  0.00           H  
ATOM     84  HZ3 LYS     5     312.592 320.329 300.847  1.00  0.00           H  
ATOM     85  C   LYS     5     306.601 318.510 304.034  1.00  0.00           C  
ATOM     86  O   LYS     5     306.263 318.944 305.128  1.00  0.00           O  
ATOM     87  N   GLU     6     305.839 318.642 302.946  1.00  0.00           N  
ATOM     88  H   GLU     6     306.140 318.172 302.100  1.00  0.00           H  
ATOM     89  CA  GLU     6     304.614 319.467 302.860  1.00  0.00           C  
ATOM     90  HA  GLU     6     304.795 320.410 303.380  1.00  0.00           H  
ATOM     91  CB  GLU     6     304.295 319.804 301.392  1.00  0.00           C  
ATOM     92  HB2 GLU     6     304.182 318.880 300.824  1.00  0.00           H  
ATOM     93  HB3 GLU     6     303.347 320.342 301.360  1.00  0.00           H  
ATOM     94  CG  GLU     6     305.355 320.699 300.733  1.00  0.00           C  
ATOM     95  HG2 GLU     6     305.569 321.528 301.413  1.00  0.00           H  
ATOM     96  HG3 GLU     6     306.276 320.129 300.595  1.00  0.00           H  
ATOM     97  CD  GLU     6     304.889 321.270 299.374  1.00  0.00           C  
ATOM     98  OE1 GLU     6     305.330 322.388 299.008  1.00  0.00           O  
ATOM     99  OE2 GLU     6     304.098 320.620 298.646  1.00  0.00           O  
ATOM    100  C   GLU     6     303.369 318.851 303.533  1.00  0.00           C  
ATOM    101  O   GLU     6     302.325 319.507 303.612  1.00  0.00           O  
ATOM    102  N   GLU     7     303.451 317.601 304.005  1.00  0.00           N  
ATOM    103  H   GLU     7     304.289 317.078 303.805  1.00  0.00           H  
ATOM    104  CA  GLU     7     302.425 316.994 304.866  1.00  0.00           C  
ATOM    105  HA  GLU     7     301.502 317.565 304.775  1.00  0.00           H  
ATOM    106  CB  GLU     7     302.101 315.560 304.417  1.00  0.00           C  
ATOM    107  HB2 GLU     7     303.007 314.955 304.462  1.00  0.00           H  
ATOM    108  HB3 GLU     7     301.384 315.128 305.117  1.00  0.00           H  
ATOM    109  CG  GLU     7     301.508 315.481 302.996  1.00  0.00           C  
ATOM    110  HG2 GLU     7     302.261 315.817 302.281  1.00  0.00           H  
ATOM    111  HG3 GLU     7     301.292 314.433 302.773  1.00  0.00           H  
ATOM    112  CD  GLU     7     300.219 316.309 302.796  1.00  0.00           C  
ATOM    113  OE1 GLU     7     300.015 316.856 301.683  1.00  0.00           O  
ATOM    114  OE2 GLU     7     299.372 316.388 303.720  1.00  0.00           O  
ATOM    115  C   GLU     7     302.797 317.070 306.358  1.00  0.00           C  
ATOM    116  O   GLU     7     301.974 317.521 307.155  1.00  0.00           O  
ATOM    117  N   LYS     8     304.026 316.688 306.760  1.00  0.00           N  
ATOM    118  H   LYS     8     304.666 316.325 306.066  1.00  0.00           H  
ATOM    119  CA  LYS     8     304.509 316.806 308.157  1.00  0.00           C  
ATOM    120  HA  LYS     8     303.810 316.280 308.809  1.00  0.00           H  
ATOM    121  CB  LYS     8     305.882 316.126 308.278  1.00  0.00           C  
ATOM    122  HB2 LYS     8     305.808 315.136 307.823  1.00  0.00           H  
ATOM    123  HB3 LYS     8     306.621 316.710 307.728  1.00  0.00           H  
ATOM    124  CG  LYS     8     306.380 315.946 309.719  1.00  0.00           C  
ATOM    125  HG2 LYS     8     306.561 316.922 310.170  1.00  0.00           H  
ATOM    126  HG3 LYS     8     305.627 315.413 310.301  1.00  0.00           H  
ATOM    127  CD  LYS     8     307.684 315.131 309.694  1.00  0.00           C  
ATOM    128  HD2 LYS     8     307.488 314.163 309.227  1.00  0.00           H  
ATOM    129  HD3 LYS     8     308.426 315.662 309.095  1.00  0.00           H  
ATOM    130  CE  LYS     8     308.238 314.899 311.106  1.00  0.00           C  
ATOM    131  HE2 LYS     8     308.430 315.870 311.570  1.00  0.00           H  
ATOM    132  HE3 LYS     8     307.475 314.390 311.705  1.00  0.00           H  
ATOM    133  NZ  LYS     8     309.487 314.082 311.070  1.00  0.00           N  
ATOM    134  HZ1 LYS     8     310.210 314.519 310.508  1.00  0.00           H  
ATOM    135  HZ2 LYS     8     309.863 313.936 312.000  1.00  0.00           H  
ATOM    136  HZ3 LYS     8     309.314 313.164 310.676  1.00  0.00           H  
ATOM    137  C   LYS     8     304.520 318.270 308.602  1.00  0.00           C  
ATOM    138  O   LYS     8     303.861 318.630 309.578  1.00  0.00           O  
ATOM    139  N   ILE     9     305.193 319.139 307.847  1.00  0.00           N  
ATOM    140  H   ILE     9     305.647 318.794 307.007  1.00  0.00           H  
ATOM    141  CA  ILE     9     305.016 320.590 307.984  1.00  0.00           C  
ATOM    142  HA  ILE     9     305.003 320.853 309.042  1.00  0.00           H  
ATOM    143  CB  ILE     9     306.156 321.378 307.293  1.00  0.00           C  
ATOM    144  HB  ILE     9     306.159 321.131 306.234  1.00  0.00           H  
ATOM    145  CG2 ILE     9     305.924 322.895 307.375  1.00  0.00           C  
ATOM    146 HG21 ILE     9     305.849 323.219 308.411  1.00  0.00           H  
ATOM    147 HG22 ILE     9     306.759 323.418 306.904  1.00  0.00           H  
ATOM    148 HG23 ILE     9     305.014 323.170 306.841  1.00  0.00           H  
ATOM    149  CG1 ILE     9     307.552 321.014 307.852  1.00  0.00           C  
ATOM    150 HG12 ILE     9     307.749 319.958 307.664  1.00  0.00           H  
ATOM    151 HG13 ILE     9     308.305 321.579 307.301  1.00  0.00           H  
ATOM    152  CD1 ILE     9     307.757 321.281 309.350  1.00  0.00           C  
ATOM    153 HD11 ILE     9     307.082 320.665 309.944  1.00  0.00           H  
ATOM    154 HD12 ILE     9     308.783 321.023 309.607  1.00  0.00           H  
ATOM    155 HD13 ILE     9     307.600 322.333 309.585  1.00  0.00           H  
ATOM    156  C   ILE     9     303.630 320.862 307.376  1.00  0.00           C  
ATOM    157  O   ILE     9     303.403 320.499 306.227  1.00  0.00           O  
ATOM    158  N   LYS    10     302.722 321.417 308.197  1.00  0.00           N  
ATOM    159  H   LYS    10     303.092 321.666 309.102  1.00  0.00           H  
ATOM    160  CA  LYS    10     301.252 321.618 308.062  1.00  0.00           C  
ATOM    161  HA  LYS    10     301.024 322.615 308.442  1.00  0.00           H  
ATOM    162  CB  LYS    10     300.689 321.551 306.620  1.00  0.00           C  
ATOM    163  HB2 LYS    10     300.866 320.560 306.201  1.00  0.00           H  
ATOM    164  HB3 LYS    10     299.605 321.663 306.686  1.00  0.00           H  
ATOM    165  CG  LYS    10     301.184 322.618 305.621  1.00  0.00           C  
ATOM    166  HG2 LYS    10     302.217 322.428 305.344  1.00  0.00           H  
ATOM    167  HG3 LYS    10     300.585 322.523 304.713  1.00  0.00           H  
ATOM    168  CD  LYS    10     301.087 324.063 306.125  1.00  0.00           C  
ATOM    169  HD2 LYS    10     300.053 324.287 306.396  1.00  0.00           H  
ATOM    170  HD3 LYS    10     301.729 324.189 306.998  1.00  0.00           H  
ATOM    171  CE  LYS    10     301.558 325.014 305.016  1.00  0.00           C  
ATOM    172  HE2 LYS    10     302.573 324.730 304.719  1.00  0.00           H  
ATOM    173  HE3 LYS    10     300.909 324.883 304.144  1.00  0.00           H  
ATOM    174  NZ  LYS    10     301.537 326.434 305.460  1.00  0.00           N  
ATOM    175  HZ1 LYS    10     302.146 326.587 306.254  1.00  0.00           H  
ATOM    176  HZ2 LYS    10     301.849 327.050 304.719  1.00  0.00           H  
ATOM    177  HZ3 LYS    10     300.605 326.727 305.722  1.00  0.00           H  
ATOM    178  C   LYS    10     300.460 320.675 308.986  1.00  0.00           C  
ATOM    179  O   LYS    10     299.499 321.124 309.611  1.00  0.00           O  
ATOM    180  N   SER    11     300.886 319.417 309.154  1.00  0.00           N  
ATOM    181  H   SER    11     301.627 319.074 308.553  1.00  0.00           H  
ATOM    182  CA  SER    11     300.348 318.507 310.185  1.00  0.00           C  
ATOM    183  HA  SER    11     299.261 318.492 310.099  1.00  0.00           H  
ATOM    184  CB  SER    11     300.837 317.066 309.972  1.00  0.00           C  
ATOM    185  HB2 SER    11     300.475 316.706 309.008  1.00  0.00           H  
ATOM    186  HB3 SER    11     301.927 317.046 309.975  1.00  0.00           H  
ATOM    187  OG  SER    11     300.358 316.203 310.994  1.00  0.00           O  
ATOM    188  HG  SER    11     300.646 315.287 310.796  1.00  0.00           H  
ATOM    189  C   SER    11     300.695 318.985 311.603  1.00  0.00           C  
ATOM    190  O   SER    11     299.817 319.037 312.471  1.00  0.00           O  
ATOM    191  N   LEU    12     301.963 319.370 311.832  1.00  0.00           N  
ATOM    192  H   LEU    12     302.627 319.246 311.073  1.00  0.00           H  
ATOM    193  CA  LEU    12     302.492 319.668 313.175  1.00  0.00           C  
ATOM    194  HA  LEU    12     301.650 319.789 313.859  1.00  0.00           H  
ATOM    195  CB  LEU    12     303.275 318.430 313.675  1.00  0.00           C  
ATOM    196  HB2 LEU    12     303.508 318.576 314.726  1.00  0.00           H  
ATOM    197  HB3 LEU    12     302.592 317.581 313.626  1.00  0.00           H  
ATOM    198  CG  LEU    12     304.579 318.030 312.951  1.00  0.00           C  
ATOM    199  HG  LEU    12     304.385 317.903 311.893  1.00  0.00           H  
ATOM    200  CD1 LEU    12     305.731 319.025 313.131  1.00  0.00           C  
ATOM    201 HD11 LEU    12     305.838 319.293 314.183  1.00  0.00           H  
ATOM    202 HD12 LEU    12     306.661 318.582 312.788  1.00  0.00           H  
ATOM    203 HD13 LEU    12     305.557 319.921 312.536  1.00  0.00           H  
ATOM    204  CD2 LEU    12     305.061 316.687 313.498  1.00  0.00           C  
ATOM    205 HD21 LEU    12     304.291 315.931 313.343  1.00  0.00           H  
ATOM    206 HD22 LEU    12     305.962 316.371 312.972  1.00  0.00           H  
ATOM    207 HD23 LEU    12     305.276 316.769 314.565  1.00  0.00           H  
ATOM    208  C   LEU    12     303.275 320.985 313.312  1.00  0.00           C  
ATOM    209  O   LEU    12     303.911 321.199 314.345  1.00  0.00           O  
ATOM    210  N   ASN    13     303.265 321.879 312.312  1.00  0.00           N  
ATOM    211  H   ASN    13     302.635 321.731 311.537  1.00  0.00           H  
ATOM    212  CA  ASN    13     304.033 323.131 312.398  1.00  0.00           C  
ATOM    213  HA  ASN    13     305.062 322.849 312.630  1.00  0.00           H  
ATOM    214  CB  ASN    13     304.068 323.865 311.040  1.00  0.00           C  
ATOM    215  HB2 ASN    13     304.343 323.155 310.262  1.00  0.00           H  
ATOM    216  HB3 ASN    13     303.082 324.273 310.807  1.00  0.00           H  
ATOM    217  CG  ASN    13     305.092 325.000 311.004  1.00  0.00           C  
ATOM    218  OD1 ASN    13     305.751 325.317 311.981  1.00  0.00           O  
ATOM    219  ND2 ASN    13     305.290 325.626 309.867  1.00  0.00           N  
ATOM    220 HD21 ASN    13     305.985 326.359 309.845  1.00  0.00           H  
ATOM    221 HD22 ASN    13     304.756 325.397 309.043  1.00  0.00           H  
ATOM    222  C   ASN    13     303.502 324.000 313.561  1.00  0.00           C  
ATOM    223  O   ASN    13     302.372 324.487 313.503  1.00  0.00           O  
ATOM    224  N   ARG    14     304.355 324.131 314.593  1.00  0.00           N  
ATOM    225  H   ARG    14     305.265 323.733 314.399  1.00  0.00           H  
ATOM    226  CA  ARG    14     304.205 324.681 315.966  1.00  0.00           C  
ATOM    227  HA  ARG    14     304.820 325.581 316.026  1.00  0.00           H  
ATOM    228  CB  ARG    14     302.755 325.048 316.383  1.00  0.00           C  
ATOM    229  HB2 ARG    14     302.049 324.320 315.982  1.00  0.00           H  
ATOM    230  HB3 ARG    14     302.671 324.969 317.470  1.00  0.00           H  
ATOM    231  CG  ARG    14     302.302 326.475 316.023  1.00  0.00           C  
ATOM    232  HG2 ARG    14     302.327 326.624 314.945  1.00  0.00           H  
ATOM    233  HG3 ARG    14     301.270 326.585 316.360  1.00  0.00           H  
ATOM    234  CD  ARG    14     303.161 327.559 316.698  1.00  0.00           C  
ATOM    235  HD2 ARG    14     303.372 327.257 317.726  1.00  0.00           H  
ATOM    236  HD3 ARG    14     304.102 327.649 316.153  1.00  0.00           H  
ATOM    237  NE  ARG    14     302.474 328.866 316.717  1.00  0.00           N  
ATOM    238  HE  ARG    14     301.507 328.879 316.427  1.00  0.00           H  
ATOM    239  CZ  ARG    14     302.975 330.021 317.125  1.00  0.00           C  
ATOM    240  NH1 ARG    14     302.225 331.085 317.165  1.00  0.00           N  
ATOM    241 HH11 ARG    14     301.255 331.032 316.898  1.00  0.00           H  
ATOM    242 HH12 ARG    14     302.602 331.962 317.484  1.00  0.00           H  
ATOM    243  NH2 ARG    14     304.216 330.150 317.503  1.00  0.00           N  
ATOM    244 HH21 ARG    14     304.824 329.351 317.494  1.00  0.00           H  
ATOM    245 HH22 ARG    14     304.566 331.038 317.822  1.00  0.00           H  
ATOM    246  C   ARG    14     304.795 323.756 317.032  1.00  0.00           C  
ATOM    247  O   ARG    14     305.297 324.276 318.014  1.00  0.00           O  
ATOM    248  N   MET    15     304.829 322.430 316.856  1.00  0.00           N  
ATOM    249  H   MET    15     304.402 322.055 316.011  1.00  0.00           H  
ATOM    250  CA  MET    15     305.232 321.478 317.922  1.00  0.00           C  
ATOM    251  HA  MET    15     304.547 321.600 318.761  1.00  0.00           H  
ATOM    252  CB  MET    15     305.111 320.022 317.440  1.00  0.00           C  
ATOM    253  HB2 MET    15     305.627 319.916 316.486  1.00  0.00           H  
ATOM    254  HB3 MET    15     305.606 319.366 318.159  1.00  0.00           H  
ATOM    255  CG  MET    15     303.667 319.526 317.291  1.00  0.00           C  
ATOM    256  HG2 MET    15     303.151 320.117 316.535  1.00  0.00           H  
ATOM    257  HG3 MET    15     303.720 318.498 316.930  1.00  0.00           H  
ATOM    258  SD  MET    15     302.671 319.499 318.810  1.00  0.00           S  
ATOM    259  CE  MET    15     301.664 320.990 318.568  1.00  0.00           C  
ATOM    260  HE1 MET    15     301.077 320.891 317.655  1.00  0.00           H  
ATOM    261  HE2 MET    15     300.987 321.111 319.414  1.00  0.00           H  
ATOM    262  HE3 MET    15     302.303 321.870 318.492  1.00  0.00           H  
ATOM    263  C   MET    15     306.634 321.709 318.514  1.00  0.00           C  
ATOM    264  O   MET    15     306.844 321.441 319.689  1.00  0.00           O  
ATOM    265  N   GLN    16     307.591 322.221 317.731  1.00  0.00           N  
ATOM    266  H   GLN    16     307.352 322.384 316.761  1.00  0.00           H  
ATOM    267  CA  GLN    16     308.927 322.624 318.220  1.00  0.00           C  
ATOM    268  HA  GLN    16     309.367 321.808 318.798  1.00  0.00           H  
ATOM    269  CB  GLN    16     309.826 322.928 317.019  1.00  0.00           C  
ATOM    270  HB2 GLN    16     309.316 323.665 316.404  1.00  0.00           H  
ATOM    271  HB3 GLN    16     310.765 323.369 317.357  1.00  0.00           H  
ATOM    272  CG  GLN    16     310.117 321.689 316.164  1.00  0.00           C  
ATOM    273  HG2 GLN    16     309.192 321.164 315.925  1.00  0.00           H  
ATOM    274  HG3 GLN    16     310.576 322.014 315.234  1.00  0.00           H  
ATOM    275  CD  GLN    16     311.085 320.726 316.820  1.00  0.00           C  
ATOM    276  OE1 GLN    16     311.993 321.094 317.537  1.00  0.00           O  
ATOM    277  NE2 GLN    16     310.982 319.453 316.512  1.00  0.00           N  
ATOM    278 HE21 GLN    16     311.558 318.857 317.087  1.00  0.00           H  
ATOM    279 HE22 GLN    16     310.128 319.090 316.106  1.00  0.00           H  
ATOM    280  C   GLN    16     308.883 323.857 319.132  1.00  0.00           C  
ATOM    281  O   GLN    16     309.473 323.873 320.212  1.00  0.00           O  
ATOM    282  N   TYR    17     308.167 324.900 318.700  1.00  0.00           N  
ATOM    283  H   TYR    17     307.696 324.831 317.807  1.00  0.00           H  
ATOM    284  CA  TYR    17     307.899 326.082 319.522  1.00  0.00           C  
ATOM    285  HA  TYR    17     308.851 326.495 319.861  1.00  0.00           H  
ATOM    286  CB  TYR    17     307.204 327.147 318.666  1.00  0.00           C  
ATOM    287  HB2 TYR    17     307.835 327.376 317.805  1.00  0.00           H  
ATOM    288  HB3 TYR    17     306.260 326.751 318.290  1.00  0.00           H  
ATOM    289  CG  TYR    17     306.935 328.426 319.430  1.00  0.00           C  
ATOM    290  CD1 TYR    17     307.929 329.421 319.506  1.00  0.00           C  
ATOM    291  HD1 TYR    17     308.868 329.294 318.981  1.00  0.00           H  
ATOM    292  CE1 TYR    17     307.711 330.576 320.283  1.00  0.00           C  
ATOM    293  HE1 TYR    17     308.479 331.335 320.351  1.00  0.00           H  
ATOM    294  CZ  TYR    17     306.495 330.735 320.986  1.00  0.00           C  
ATOM    295  OH  TYR    17     306.279 331.837 321.757  1.00  0.00           O  
ATOM    296  HH  TYR    17     307.058 332.420 321.805  1.00  0.00           H  
ATOM    297  CE2 TYR    17     305.497 329.742 320.893  1.00  0.00           C  
ATOM    298  HE2 TYR    17     304.571 329.862 321.437  1.00  0.00           H  
ATOM    299  CD2 TYR    17     305.716 328.590 320.116  1.00  0.00           C  
ATOM    300  HD2 TYR    17     304.956 327.820 320.072  1.00  0.00           H  
ATOM    301  C   TYR    17     307.075 325.704 320.769  1.00  0.00           C  
ATOM    302  O   TYR    17     307.366 326.154 321.873  1.00  0.00           O  
ATOM    303  N   GLU    18     306.132 324.771 320.614  1.00  0.00           N  
ATOM    304  H   GLU    18     305.927 324.479 319.666  1.00  0.00           H  
ATOM    305  CA  GLU    18     305.377 324.111 321.688  1.00  0.00           C  
ATOM    306  HA  GLU    18     305.285 324.807 322.522  1.00  0.00           H  
ATOM    307  CB  GLU    18     303.957 323.774 321.200  1.00  0.00           C  
ATOM    308  HB2 GLU    18     304.023 323.156 320.306  1.00  0.00           H  
ATOM    309  HB3 GLU    18     303.437 323.198 321.964  1.00  0.00           H  
ATOM    310  CG  GLU    18     303.113 325.019 320.884  1.00  0.00           C  
ATOM    311  HG2 GLU    18     303.574 325.555 320.050  1.00  0.00           H  
ATOM    312  HG3 GLU    18     302.129 324.684 320.548  1.00  0.00           H  
ATOM    313  CD  GLU    18     302.934 325.972 322.090  1.00  0.00           C  
ATOM    314  OE1 GLU    18     302.807 327.201 321.874  1.00  0.00           O  
ATOM    315  OE2 GLU    18     302.881 325.509 323.256  1.00  0.00           O  
ATOM    316  C   GLU    18     306.114 322.882 322.264  1.00  0.00           C  
ATOM    317  O   GLU    18     305.512 321.896 322.705  1.00  0.00           O  
ATOM    318  N   VAL    19     307.439 322.999 322.328  1.00  0.00           N  
ATOM    319  H   VAL    19     307.814 323.860 321.955  1.00  0.00           H  
ATOM    320  CA  VAL    19     308.367 322.143 323.072  1.00  0.00           C  
ATOM    321  HA  VAL    19     307.798 321.618 323.829  1.00  0.00           H  
ATOM    322  CB  VAL    19     309.080 321.118 322.168  1.00  0.00           C  
ATOM    323  HB  VAL    19     309.000 321.415 321.125  1.00  0.00           H  
ATOM    324  CG1 VAL    19     310.570 320.913 322.458  1.00  0.00           C  
ATOM    325 HG11 VAL    19     310.729 320.627 323.499  1.00  0.00           H  
ATOM    326 HG12 VAL    19     310.967 320.144 321.804  1.00  0.00           H  
ATOM    327 HG13 VAL    19     311.120 321.821 322.227  1.00  0.00           H  
ATOM    328  CG2 VAL    19     308.380 319.778 322.362  1.00  0.00           C  
ATOM    329 HG21 VAL    19     307.336 319.855 322.060  1.00  0.00           H  
ATOM    330 HG22 VAL    19     308.872 319.038 321.749  1.00  0.00           H  
ATOM    331 HG23 VAL    19     308.448 319.464 323.400  1.00  0.00           H  
ATOM    332  C   VAL    19     309.330 323.042 323.825  1.00  0.00           C  
ATOM    333  O   VAL    19     309.473 322.932 325.042  1.00  0.00           O  
ATOM    334  N   THR    20     309.948 323.957 323.081  1.00  0.00           N  
ATOM    335  H   THR    20     309.773 323.927 322.084  1.00  0.00           H  
ATOM    336  CA  THR    20     310.744 325.072 323.573  1.00  0.00           C  
ATOM    337  HA  THR    20     311.696 324.702 323.954  1.00  0.00           H  
ATOM    338  CB  THR    20     311.030 325.969 322.363  1.00  0.00           C  
ATOM    339  HB  THR    20     310.108 326.177 321.821  1.00  0.00           H  
ATOM    340  CG2 THR    20     311.667 327.285 322.732  1.00  0.00           C  
ATOM    341 HG21 THR    20     312.552 327.111 323.341  1.00  0.00           H  
ATOM    342 HG22 THR    20     311.931 327.803 321.812  1.00  0.00           H  
ATOM    343 HG23 THR    20     310.955 327.902 323.279  1.00  0.00           H  
ATOM    344  OG1 THR    20     311.941 325.307 321.504  1.00  0.00           O  
ATOM    345  HG1 THR    20     311.438 324.771 320.863  1.00  0.00           H  
ATOM    346  C   THR    20     309.995 325.807 324.697  1.00  0.00           C  
ATOM    347  O   THR    20     308.955 326.416 324.461  1.00  0.00           O  
ATOM    348  N   GLN    21     310.507 325.694 325.932  1.00  0.00           N  
ATOM    349  H   GLN    21     311.349 325.141 326.022  1.00  0.00           H  
ATOM    350  CA  GLN    21     309.939 326.210 327.193  1.00  0.00           C  
ATOM    351  HA  GLN    21     310.768 326.213 327.903  1.00  0.00           H  
ATOM    352  CB  GLN    21     309.482 327.684 327.092  1.00  0.00           C  
ATOM    353  HB2 GLN    21     310.277 328.256 326.610  1.00  0.00           H  
ATOM    354  HB3 GLN    21     308.579 327.766 326.489  1.00  0.00           H  
ATOM    355  CG  GLN    21     309.185 328.310 328.466  1.00  0.00           C  
ATOM    356  HG2 GLN    21     308.345 327.788 328.925  1.00  0.00           H  
ATOM    357  HG3 GLN    21     310.055 328.188 329.113  1.00  0.00           H  
ATOM    358  CD  GLN    21     308.845 329.805 328.400  1.00  0.00           C  
ATOM    359  OE1 GLN    21     308.928 330.469 327.373  1.00  0.00           O  
ATOM    360  NE2 GLN    21     308.446 330.401 329.504  1.00  0.00           N  
ATOM    361 HE21 GLN    21     308.222 331.385 329.465  1.00  0.00           H  
ATOM    362 HE22 GLN    21     308.363 329.883 330.367  1.00  0.00           H  
ATOM    363  C   GLN    21     308.892 325.256 327.808  1.00  0.00           C  
ATOM    364  O   GLN    21     309.172 324.622 328.825  1.00  0.00           O  
ATOM    365  N   ASN    22     307.698 325.136 327.212  1.00  0.00           N  
ATOM    366  H   ASN    22     307.564 325.613 326.327  1.00  0.00           H  
ATOM    367  CA  ASN    22     306.536 324.426 327.789  1.00  0.00           C  
ATOM    368  HA  ASN    22     306.306 324.899 328.746  1.00  0.00           H  
ATOM    369  CB  ASN    22     305.299 324.610 326.884  1.00  0.00           C  
ATOM    370  HB2 ASN    22     304.423 324.205 327.393  1.00  0.00           H  
ATOM    371  HB3 ASN    22     305.119 325.671 326.710  1.00  0.00           H  
ATOM    372  CG  ASN    22     305.457 323.927 325.538  1.00  0.00           C  
ATOM    373  OD1 ASN    22     306.391 324.204 324.808  1.00  0.00           O  
ATOM    374  ND2 ASN    22     304.620 322.976 325.193  1.00  0.00           N  
ATOM    375 HD21 ASN    22     304.787 322.504 324.309  1.00  0.00           H  
ATOM    376 HD22 ASN    22     303.827 322.742 325.770  1.00  0.00           H  
ATOM    377  C   ASN    22     306.782 322.928 328.089  1.00  0.00           C  
ATOM    378  O   ASN    22     306.374 322.447 329.146  1.00  0.00           O  
ATOM    379  N   ASN    23     307.480 322.211 327.197  1.00  0.00           N  
ATOM    380  H   ASN    23     307.804 322.690 326.362  1.00  0.00           H  
ATOM    381  CA  ASN    23     307.960 320.833 327.405  1.00  0.00           C  
ATOM    382  HA  ASN    23     307.622 320.474 328.379  1.00  0.00           H  
ATOM    383  CB  ASN    23     307.372 319.874 326.345  1.00  0.00           C  
ATOM    384  HB2 ASN    23     307.602 320.253 325.358  1.00  0.00           H  
ATOM    385  HB3 ASN    23     307.846 318.896 326.439  1.00  0.00           H  
ATOM    386  CG  ASN    23     305.870 319.637 326.449  1.00  0.00           C  
ATOM    387  OD1 ASN    23     305.229 319.862 327.465  1.00  0.00           O  
ATOM    388  ND2 ASN    23     305.257 319.135 325.399  1.00  0.00           N  
ATOM    389 HD21 ASN    23     304.271 318.934 325.473  1.00  0.00           H  
ATOM    390 HD22 ASN    23     305.763 318.924 324.553  1.00  0.00           H  
ATOM    391  C   ASN    23     309.502 320.798 327.484  1.00  0.00           C  
ATOM    392  O   ASN    23     310.142 319.828 327.074  1.00  0.00           O  
ATOM    393  N   GLY    24     310.108 321.857 328.035  1.00  0.00           N  
ATOM    394  H   GLY    24     309.529 322.623 328.361  1.00  0.00           H  
ATOM    395  CA  GLY    24     311.558 321.996 328.191  1.00  0.00           C  
ATOM    396  HA2 GLY    24     312.063 321.589 327.313  1.00  0.00           H  
ATOM    397  HA3 GLY    24     311.813 323.053 328.270  1.00  0.00           H  
ATOM    398  C   GLY    24     312.075 321.276 329.435  1.00  0.00           C  
ATOM    399  O   GLY    24     312.725 321.885 330.282  1.00  0.00           O  
ATOM    400  N   THR    25     311.783 319.985 329.547  1.00  0.00           N  
ATOM    401  H   THR    25     311.239 319.579 328.793  1.00  0.00           H  
ATOM    402  CA  THR    25     312.287 319.037 330.560  1.00  0.00           C  
ATOM    403  HA  THR    25     313.062 319.512 331.156  1.00  0.00           H  
ATOM    404  CB  THR    25     311.161 318.575 331.509  1.00  0.00           C  
ATOM    405  HB  THR    25     311.596 317.912 332.259  1.00  0.00           H  
ATOM    406  CG2 THR    25     310.474 319.725 332.248  1.00  0.00           C  
ATOM    407 HG21 THR    25     309.961 320.382 331.545  1.00  0.00           H  
ATOM    408 HG22 THR    25     309.749 319.323 332.957  1.00  0.00           H  
ATOM    409 HG23 THR    25     311.213 320.294 332.805  1.00  0.00           H  
ATOM    410  OG1 THR    25     310.167 317.869 330.795  1.00  0.00           O  
ATOM    411  HG1 THR    25     309.555 317.466 331.440  1.00  0.00           H  
ATOM    412  C   THR    25     312.934 317.849 329.827  1.00  0.00           C  
ATOM    413  O   THR    25     313.270 317.981 328.645  1.00  0.00           O  
ATOM    414  N   GLU    26     313.157 316.697 330.473  1.00  0.00           N  
ATOM    415  H   GLU    26     312.917 316.612 331.450  1.00  0.00           H  
ATOM    416  CA  GLU    26     313.710 315.509 329.807  1.00  0.00           C  
ATOM    417  HA  GLU    26     313.155 315.430 328.881  1.00  0.00           H  
ATOM    418  CB  GLU    26     315.197 315.716 329.406  1.00  0.00           C  
ATOM    419  HB2 GLU    26     315.647 314.747 329.200  1.00  0.00           H  
ATOM    420  HB3 GLU    26     315.209 316.269 328.469  1.00  0.00           H  
ATOM    421  CG  GLU    26     316.133 316.486 330.347  1.00  0.00           C  
ATOM    422  HG2 GLU    26     317.023 316.780 329.789  1.00  0.00           H  
ATOM    423  HG3 GLU    26     315.669 317.422 330.655  1.00  0.00           H  
ATOM    424  CD  GLU    26     316.542 315.639 331.566  1.00  0.00           C  
ATOM    425  OE1 GLU    26     317.691 315.141 331.619  1.00  0.00           O  
ATOM    426  OE2 GLU    26     315.722 315.500 332.497  1.00  0.00           O  
ATOM    427  C   GLU    26     313.463 314.146 330.513  1.00  0.00           C  
ATOM    428  O   GLU    26     313.201 314.094 331.720  1.00  0.00           O  
ATOM    429  N   PRO    27     313.467 313.032 329.745  1.00  0.00           N  
ATOM    430  CD  PRO    27     313.365 313.007 328.294  1.00  0.00           C  
ATOM    431  HD2 PRO    27     314.234 313.482 327.847  1.00  0.00           H  
ATOM    432  HD3 PRO    27     312.442 313.508 327.997  1.00  0.00           H  
ATOM    433  CG  PRO    27     313.299 311.545 327.863  1.00  0.00           C  
ATOM    434  HG2 PRO    27     314.294 311.180 327.610  1.00  0.00           H  
ATOM    435  HG3 PRO    27     312.609 311.396 327.032  1.00  0.00           H  
ATOM    436  CB  PRO    27     312.817 310.859 329.132  1.00  0.00           C  
ATOM    437  HB2 PRO    27     313.050 309.801 329.110  1.00  0.00           H  
ATOM    438  HB3 PRO    27     311.738 310.996 329.231  1.00  0.00           H  
ATOM    439  CA  PRO    27     313.532 311.652 330.235  1.00  0.00           C  
ATOM    440  HA  PRO    27     312.998 311.543 331.180  1.00  0.00           H  
ATOM    441  C   PRO    27     315.032 311.289 330.445  1.00  0.00           C  
ATOM    442  O   PRO    27     315.898 312.127 330.166  1.00  0.00           O  
ATOM    443  N   PRO    28     315.409 310.087 330.933  1.00  0.00           N  
ATOM    444  CD  PRO    28     314.598 308.911 331.223  1.00  0.00           C  
ATOM    445  HD2 PRO    28     314.036 308.574 330.356  1.00  0.00           H  
ATOM    446  HD3 PRO    28     313.927 309.120 332.056  1.00  0.00           H  
ATOM    447  CG  PRO    28     315.584 307.805 331.599  1.00  0.00           C  
ATOM    448  HG2 PRO    28     315.914 307.283 330.699  1.00  0.00           H  
ATOM    449  HG3 PRO    28     315.153 307.101 332.310  1.00  0.00           H  
ATOM    450  CB  PRO    28     316.757 308.574 332.199  1.00  0.00           C  
ATOM    451  HB2 PRO    28     317.690 308.015 332.123  1.00  0.00           H  
ATOM    452  HB3 PRO    28     316.540 308.807 333.243  1.00  0.00           H  
ATOM    453  CA  PRO    28     316.783 309.870 331.385  1.00  0.00           C  
ATOM    454  HA  PRO    28     317.049 310.678 332.068  1.00  0.00           H  
ATOM    455  C   PRO    28     317.858 309.843 330.288  1.00  0.00           C  
ATOM    456  O   PRO    28     318.942 310.357 330.531  1.00  0.00           O  
ATOM    457  N   PHE    29     317.658 309.157 329.152  1.00  0.00           N  
ATOM    458  H   PHE    29     316.743 308.756 328.997  1.00  0.00           H  
ATOM    459  CA  PHE    29     318.699 308.889 328.126  1.00  0.00           C  
ATOM    460  HA  PHE    29     318.231 308.257 327.370  1.00  0.00           H  
ATOM    461  CB  PHE    29     319.118 310.174 327.384  1.00  0.00           C  
ATOM    462  HB2 PHE    29     319.368 310.963 328.092  1.00  0.00           H  
ATOM    463  HB3 PHE    29     320.024 309.971 326.818  1.00  0.00           H  
ATOM    464  CG  PHE    29     318.074 310.688 326.406  1.00  0.00           C  
ATOM    465  CD1 PHE    29     318.011 310.163 325.100  1.00  0.00           C  
ATOM    466  HD1 PHE    29     318.696 309.393 324.789  1.00  0.00           H  
ATOM    467  CE1 PHE    29     317.054 310.632 324.186  1.00  0.00           C  
ATOM    468  HE1 PHE    29     317.018 310.221 323.186  1.00  0.00           H  
ATOM    469  CZ  PHE    29     316.159 311.644 324.564  1.00  0.00           C  
ATOM    470  HZ  PHE    29     315.432 312.020 323.856  1.00  0.00           H  
ATOM    471  CE2 PHE    29     316.214 312.170 325.865  1.00  0.00           C  
ATOM    472  HE2 PHE    29     315.526 312.949 326.148  1.00  0.00           H  
ATOM    473  CD2 PHE    29     317.163 311.688 326.789  1.00  0.00           C  
ATOM    474  HD2 PHE    29     317.201 312.093 327.790  1.00  0.00           H  
ATOM    475  C   PHE    29     319.906 308.044 328.621  1.00  0.00           C  
ATOM    476  O   PHE    29     320.586 307.424 327.805  1.00  0.00           O  
ATOM    477  N   GLN    30     320.106 307.915 329.942  1.00  0.00           N  
ATOM    478  H   GLN    30     319.606 308.586 330.508  1.00  0.00           H  
ATOM    479  CA  GLN    30     321.075 307.060 330.656  1.00  0.00           C  
ATOM    480  HA  GLN    30     322.081 307.396 330.426  1.00  0.00           H  
ATOM    481  CB  GLN    30     320.868 307.200 332.176  1.00  0.00           C  
ATOM    482  HB2 GLN    30     319.844 306.906 332.416  1.00  0.00           H  
ATOM    483  HB3 GLN    30     321.541 306.510 332.687  1.00  0.00           H  
ATOM    484  CG  GLN    30     321.127 308.611 332.731  1.00  0.00           C  
ATOM    485  HG2 GLN    30     322.187 308.850 332.643  1.00  0.00           H  
ATOM    486  HG3 GLN    30     320.575 309.347 332.154  1.00  0.00           H  
ATOM    487  CD  GLN    30     320.713 308.727 334.199  1.00  0.00           C  
ATOM    488  OE1 GLN    30     321.163 307.987 335.066  1.00  0.00           O  
ATOM    489  NE2 GLN    30     319.838 309.651 334.544  1.00  0.00           N  
ATOM    490 HE21 GLN    30     319.559 309.705 335.513  1.00  0.00           H  
ATOM    491 HE22 GLN    30     319.442 310.265 333.850  1.00  0.00           H  
ATOM    492  C   GLN    30     321.000 305.570 330.263  1.00  0.00           C  
ATOM    493  O   GLN    30     321.914 304.795 330.549  1.00  0.00           O  
ATOM    494  N   ASN    31     319.896 305.172 329.631  1.00  0.00           N  
ATOM    495  H   ASN    31     319.206 305.883 329.430  1.00  0.00           H  
ATOM    496  CA  ASN    31     319.698 303.890 328.968  1.00  0.00           C  
ATOM    497  HA  ASN    31     320.202 303.113 329.547  1.00  0.00           H  
ATOM    498  CB  ASN    31     318.183 303.551 328.960  1.00  0.00           C  
ATOM    499  HB2 ASN    31     318.026 302.652 328.362  1.00  0.00           H  
ATOM    500  HB3 ASN    31     317.889 303.313 329.982  1.00  0.00           H  
ATOM    501  CG  ASN    31     317.229 304.639 328.463  1.00  0.00           C  
ATOM    502  OD1 ASN    31     317.613 305.735 328.083  1.00  0.00           O  
ATOM    503  ND2 ASN    31     315.947 304.369 328.430  1.00  0.00           N  
ATOM    504 HD21 ASN    31     315.319 305.081 328.088  1.00  0.00           H  
ATOM    505 HD22 ASN    31     315.601 303.469 328.731  1.00  0.00           H  
ATOM    506  C   ASN    31     320.379 303.902 327.576  1.00  0.00           C  
ATOM    507  O   ASN    31     321.561 303.578 327.453  1.00  0.00           O  
ATOM    508  N   GLU    32     319.651 304.266 326.517  1.00  0.00           N  
ATOM    509  H   GLU    32     318.724 304.634 326.686  1.00  0.00           H  
ATOM    510  CA  GLU    32     320.080 304.128 325.118  1.00  0.00           C  
ATOM    511  HA  GLU    32     320.390 303.093 324.959  1.00  0.00           H  
ATOM    512  CB  GLU    32     318.856 304.384 324.220  1.00  0.00           C  
ATOM    513  HB2 GLU    32     318.090 303.661 324.507  1.00  0.00           H  
ATOM    514  HB3 GLU    32     318.456 305.374 324.433  1.00  0.00           H  
ATOM    515  CG  GLU    32     319.101 304.213 322.709  1.00  0.00           C  
ATOM    516  HG2 GLU    32     319.920 303.507 322.552  1.00  0.00           H  
ATOM    517  HG3 GLU    32     318.207 303.755 322.279  1.00  0.00           H  
ATOM    518  CD  GLU    32     319.358 305.537 321.952  1.00  0.00           C  
ATOM    519  OE1 GLU    32     320.252 305.566 321.071  1.00  0.00           O  
ATOM    520  OE2 GLU    32     318.624 306.531 322.172  1.00  0.00           O  
ATOM    521  C   GLU    32     321.285 305.011 324.740  1.00  0.00           C  
ATOM    522  O   GLU    32     322.126 304.584 323.950  1.00  0.00           O  
ATOM    523  N   TYR    33     321.412 306.206 325.327  1.00  0.00           N  
ATOM    524  H   TYR    33     320.746 306.461 326.048  1.00  0.00           H  
ATOM    525  CA  TYR    33     322.372 307.241 324.908  1.00  0.00           C  
ATOM    526  HA  TYR    33     322.673 307.026 323.884  1.00  0.00           H  
ATOM    527  CB  TYR    33     321.652 308.595 324.886  1.00  0.00           C  
ATOM    528  HB2 TYR    33     320.579 308.425 324.903  1.00  0.00           H  
ATOM    529  HB3 TYR    33     321.906 309.156 325.786  1.00  0.00           H  
ATOM    530  CG  TYR    33     321.961 309.424 323.656  1.00  0.00           C  
ATOM    531  CD1 TYR    33     321.370 309.092 322.421  1.00  0.00           C  
ATOM    532  HD1 TYR    33     320.692 308.252 322.357  1.00  0.00           H  
ATOM    533  CE1 TYR    33     321.674 309.838 321.267  1.00  0.00           C  
ATOM    534  HE1 TYR    33     321.225 309.575 320.321  1.00  0.00           H  
ATOM    535  CZ  TYR    33     322.568 310.929 321.351  1.00  0.00           C  
ATOM    536  OH  TYR    33     322.886 311.651 320.241  1.00  0.00           O  
ATOM    537  HH  TYR    33     322.544 311.253 319.425  1.00  0.00           H  
ATOM    538  CE2 TYR    33     323.149 311.264 322.592  1.00  0.00           C  
ATOM    539  HE2 TYR    33     323.838 312.088 322.652  1.00  0.00           H  
ATOM    540  CD2 TYR    33     322.851 310.508 323.739  1.00  0.00           C  
ATOM    541  HD2 TYR    33     323.323 310.741 324.680  1.00  0.00           H  
ATOM    542  C   TYR    33     323.674 307.293 325.738  1.00  0.00           C  
ATOM    543  O   TYR    33     324.523 308.162 325.532  1.00  0.00           O  
ATOM    544  N   TRP    34     323.838 306.361 326.684  1.00  0.00           N  
ATOM    545  H   TRP    34     323.052 305.758 326.878  1.00  0.00           H  
ATOM    546  CA  TRP    34     325.106 306.085 327.383  1.00  0.00           C  
ATOM    547  HA  TRP    34     325.823 306.887 327.205  1.00  0.00           H  
ATOM    548  CB  TRP    34     324.865 305.996 328.899  1.00  0.00           C  
ATOM    549  HB2 TRP    34     323.876 305.577 329.075  1.00  0.00           H  
ATOM    550  HB3 TRP    34     325.576 305.280 329.313  1.00  0.00           H  
ATOM    551  CG  TRP    34     325.000 307.260 329.706  1.00  0.00           C  
ATOM    552  CD1 TRP    34     325.837 307.400 330.761  1.00  0.00           C  
ATOM    553  HD1 TRP    34     326.527 306.637 331.110  1.00  0.00           H  
ATOM    554  NE1 TRP    34     325.637 308.623 331.367  1.00  0.00           N  
ATOM    555  HE1 TRP    34     326.143 308.925 332.193  1.00  0.00           H  
ATOM    556  CE2 TRP    34     324.635 309.334 330.746  1.00  0.00           C  
ATOM    557  CZ2 TRP    34     324.030 310.567 331.026  1.00  0.00           C  
ATOM    558  HZ2 TRP    34     324.340 311.144 331.883  1.00  0.00           H  
ATOM    559  CH2 TRP    34     323.000 311.027 330.194  1.00  0.00           C  
ATOM    560  HH2 TRP    34     322.493 311.951 330.421  1.00  0.00           H  
ATOM    561  CZ3 TRP    34     322.622 310.274 329.072  1.00  0.00           C  
ATOM    562  HZ3 TRP    34     321.832 310.630 328.429  1.00  0.00           H  
ATOM    563  CE3 TRP    34     323.241 309.042 328.799  1.00  0.00           C  
ATOM    564  HE3 TRP    34     322.906 308.466 327.957  1.00  0.00           H  
ATOM    565  CD2 TRP    34     324.248 308.518 329.639  1.00  0.00           C  
ATOM    566  C   TRP    34     325.752 304.785 326.850  1.00  0.00           C  
ATOM    567  O   TRP    34     326.952 304.567 327.036  1.00  0.00           O  
ATOM    568  N   ASP    35     324.979 303.959 326.132  1.00  0.00           N  
ATOM    569  H   ASP    35     324.006 304.207 326.036  1.00  0.00           H  
ATOM    570  CA  ASP    35     325.392 302.690 325.513  1.00  0.00           C  
ATOM    571  HA  ASP    35     326.393 302.418 325.849  1.00  0.00           H  
ATOM    572  CB  ASP    35     324.419 301.577 325.966  1.00  0.00           C  
ATOM    573  HB2 ASP    35     323.414 301.844 325.630  1.00  0.00           H  
ATOM    574  HB3 ASP    35     324.692 300.648 325.464  1.00  0.00           H  
ATOM    575  CG  ASP    35     324.379 301.284 327.482  1.00  0.00           C  
ATOM    576  OD1 ASP    35     323.440 300.574 327.920  1.00  0.00           O  
ATOM    577  OD2 ASP    35     325.301 301.677 328.238  1.00  0.00           O  
ATOM    578  C   ASP    35     325.430 302.760 323.963  1.00  0.00           C  
ATOM    579  O   ASP    35     325.639 301.741 323.295  1.00  0.00           O  
ATOM    580  N   HIS    36     325.214 303.944 323.370  1.00  0.00           N  
ATOM    581  H   HIS    36     325.089 304.751 323.963  1.00  0.00           H  
ATOM    582  CA  HIS    36     324.991 304.118 321.927  1.00  0.00           C  
ATOM    583  HA  HIS    36     324.192 303.425 321.657  1.00  0.00           H  
ATOM    584  CB  HIS    36     324.478 305.537 321.609  1.00  0.00           C  
ATOM    585  HB2 HIS    36     324.067 305.537 320.599  1.00  0.00           H  
ATOM    586  HB3 HIS    36     323.655 305.783 322.276  1.00  0.00           H  
ATOM    587  CG  HIS    36     325.508 306.646 321.687  1.00  0.00           C  
ATOM    588  ND1 HIS    36     325.792 307.416 322.816  1.00  0.00           N  
ATOM    589  CE1 HIS    36     326.719 308.312 322.433  1.00  0.00           C  
ATOM    590  HE1 HIS    36     327.139 309.082 323.072  1.00  0.00           H  
ATOM    591  NE2 HIS    36     327.048 308.124 321.143  1.00  0.00           N  
ATOM    592  HE2 HIS    36     327.730 308.668 320.625  1.00  0.00           H  
ATOM    593  CD2 HIS    36     326.294 307.079 320.656  1.00  0.00           C  
ATOM    594  HD2 HIS    36     326.309 306.683 319.651  1.00  0.00           H  
ATOM    595  C   HIS    36     326.193 303.811 321.018  1.00  0.00           C  
ATOM    596  O   HIS    36     327.349 304.101 321.343  1.00  0.00           O  
ATOM    597  N   LYS    37     325.881 303.272 319.830  1.00  0.00           N  
ATOM    598  H   LYS    37     324.935 302.930 319.711  1.00  0.00           H  
ATOM    599  CA  LYS    37     326.788 303.183 318.666  1.00  0.00           C  
ATOM    600  HA  LYS    37     327.814 303.387 318.979  1.00  0.00           H  
ATOM    601  CB  LYS    37     326.745 301.766 318.067  1.00  0.00           C  
ATOM    602  HB2 LYS    37     325.713 301.497 317.835  1.00  0.00           H  
ATOM    603  HB3 LYS    37     327.316 301.763 317.137  1.00  0.00           H  
ATOM    604  CG  LYS    37     327.356 300.715 319.007  1.00  0.00           C  
ATOM    605  HG2 LYS    37     328.378 301.007 319.254  1.00  0.00           H  
ATOM    606  HG3 LYS    37     326.772 300.659 319.928  1.00  0.00           H  
ATOM    607  CD  LYS    37     327.372 299.337 318.333  1.00  0.00           C  
ATOM    608  HD2 LYS    37     326.347 299.034 318.110  1.00  0.00           H  
ATOM    609  HD3 LYS    37     327.934 299.401 317.399  1.00  0.00           H  
ATOM    610  CE  LYS    37     328.028 298.296 319.249  1.00  0.00           C  
ATOM    611  HE2 LYS    37     329.046 298.625 319.482  1.00  0.00           H  
ATOM    612  HE3 LYS    37     327.469 298.250 320.188  1.00  0.00           H  
ATOM    613  NZ  LYS    37     328.064 296.952 318.610  1.00  0.00           N  
ATOM    614  HZ1 LYS    37     328.589 296.967 317.745  1.00  0.00           H  
ATOM    615  HZ2 LYS    37     328.502 296.271 319.217  1.00  0.00           H  
ATOM    616  HZ3 LYS    37     327.133 296.617 318.401  1.00  0.00           H  
ATOM    617  C   LYS    37     326.451 304.241 317.594  1.00  0.00           C  
ATOM    618  O   LYS    37     327.249 304.490 316.691  1.00  0.00           O  
ATOM    619  N   GLU    38     325.273 304.867 317.693  1.00  0.00           N  
ATOM    620  H   GLU    38     324.689 304.632 318.477  1.00  0.00           H  
ATOM    621  CA  GLU    38     324.725 305.831 316.727  1.00  0.00           C  
ATOM    622  HA  GLU    38     325.099 305.600 315.729  1.00  0.00           H  
ATOM    623  CB  GLU    38     323.188 305.715 316.702  1.00  0.00           C  
ATOM    624  HB2 GLU    38     322.806 305.852 317.716  1.00  0.00           H  
ATOM    625  HB3 GLU    38     322.779 306.519 316.089  1.00  0.00           H  
ATOM    626  CG  GLU    38     322.658 304.371 316.175  1.00  0.00           C  
ATOM    627  HG2 GLU    38     323.021 303.572 316.826  1.00  0.00           H  
ATOM    628  HG3 GLU    38     321.569 304.384 316.257  1.00  0.00           H  
ATOM    629  CD  GLU    38     323.044 304.070 314.710  1.00  0.00           C  
ATOM    630  OE1 GLU    38     323.099 302.872 314.337  1.00  0.00           O  
ATOM    631  OE2 GLU    38     323.270 305.009 313.907  1.00  0.00           O  
ATOM    632  C   GLU    38     325.133 307.278 317.054  1.00  0.00           C  
ATOM    633  O   GLU    38     324.577 307.907 317.957  1.00  0.00           O  
ATOM    634  N   GLU    39     326.094 307.822 316.304  1.00  0.00           N  
ATOM    635  H   GLU    39     326.519 307.259 315.582  1.00  0.00           H  
ATOM    636  CA  GLU    39     326.440 309.250 316.345  1.00  0.00           C  
ATOM    637  HA  GLU    39     326.318 309.597 317.365  1.00  0.00           H  
ATOM    638  CB  GLU    39     327.906 309.475 315.953  1.00  0.00           C  
ATOM    639  HB2 GLU    39     328.097 308.952 315.016  1.00  0.00           H  
ATOM    640  HB3 GLU    39     328.074 310.543 315.802  1.00  0.00           H  
ATOM    641  CG  GLU    39     328.865 308.981 317.048  1.00  0.00           C  
ATOM    642  HG2 GLU    39     328.843 309.698 317.871  1.00  0.00           H  
ATOM    643  HG3 GLU    39     328.502 308.027 317.438  1.00  0.00           H  
ATOM    644  CD  GLU    39     330.318 308.787 316.561  1.00  0.00           C  
ATOM    645  OE1 GLU    39     331.107 308.132 317.287  1.00  0.00           O  
ATOM    646  OE2 GLU    39     330.698 309.267 315.465  1.00  0.00           O  
ATOM    647  C   GLU    39     325.508 310.087 315.454  1.00  0.00           C  
ATOM    648  O   GLU    39     325.169 309.672 314.340  1.00  0.00           O  
ATOM    649  N   GLY    40     325.104 311.273 315.921  1.00  0.00           N  
ATOM    650  H   GLY    40     325.380 311.557 316.855  1.00  0.00           H  
ATOM    651  CA  GLY    40     324.204 312.147 315.162  1.00  0.00           C  
ATOM    652  HA2 GLY    40     324.542 312.201 314.126  1.00  0.00           H  
ATOM    653  HA3 GLY    40     323.208 311.705 315.170  1.00  0.00           H  
ATOM    654  C   GLY    40     324.072 313.567 315.711  1.00  0.00           C  
ATOM    655  O   GLY    40     324.129 313.784 316.922  1.00  0.00           O  
ATOM    656  N   LEU    41     323.900 314.531 314.800  1.00  0.00           N  
ATOM    657  H   LEU    41     323.875 314.254 313.830  1.00  0.00           H  
ATOM    658  CA  LEU    41     323.487 315.905 315.115  1.00  0.00           C  
ATOM    659  HA  LEU    41     324.064 316.219 315.975  1.00  0.00           H  
ATOM    660  CB  LEU    41     323.880 316.806 313.916  1.00  0.00           C  
ATOM    661  HB2 LEU    41     324.807 316.398 313.517  1.00  0.00           H  
ATOM    662  HB3 LEU    41     323.149 316.710 313.127  1.00  0.00           H  
ATOM    663  CG  LEU    41     324.149 318.309 314.116  1.00  0.00           C  
ATOM    664  HG  LEU    41     324.604 318.681 313.214  1.00  0.00           H  
ATOM    665  CD1 LEU    41     322.917 319.177 314.337  1.00  0.00           C  
ATOM    666 HD11 LEU    41     322.504 319.022 315.328  1.00  0.00           H  
ATOM    667 HD12 LEU    41     323.198 320.228 314.243  1.00  0.00           H  
ATOM    668 HD13 LEU    41     322.165 318.943 313.582  1.00  0.00           H  
ATOM    669  CD2 LEU    41     325.209 318.549 315.159  1.00  0.00           C  
ATOM    670 HD21 LEU    41     326.082 317.954 314.908  1.00  0.00           H  
ATOM    671 HD22 LEU    41     325.481 319.604 315.176  1.00  0.00           H  
ATOM    672 HD23 LEU    41     324.816 318.276 316.123  1.00  0.00           H  
ATOM    673  C   LEU    41     321.983 315.894 315.503  1.00  0.00           C  
ATOM    674  O   LEU    41     321.257 314.968 315.143  1.00  0.00           O  
ATOM    675  N   TYR    42     321.499 316.861 316.279  1.00  0.00           N  
ATOM    676  H   TYR    42     322.168 317.495 316.690  1.00  0.00           H  
ATOM    677  CA  TYR    42     320.077 317.015 316.636  1.00  0.00           C  
ATOM    678  HA  TYR    42     319.585 316.050 316.541  1.00  0.00           H  
ATOM    679  CB  TYR    42     320.006 317.426 318.119  1.00  0.00           C  
ATOM    680  HB2 TYR    42     321.011 317.445 318.541  1.00  0.00           H  
ATOM    681  HB3 TYR    42     319.643 318.445 318.228  1.00  0.00           H  
ATOM    682  CG  TYR    42     319.154 316.536 319.001  1.00  0.00           C  
ATOM    683  CD1 TYR    42     317.770 316.409 318.785  1.00  0.00           C  
ATOM    684  HD1 TYR    42     317.318 316.820 317.897  1.00  0.00           H  
ATOM    685  CE1 TYR    42     316.961 315.821 319.778  1.00  0.00           C  
ATOM    686  HE1 TYR    42     315.892 315.782 319.676  1.00  0.00           H  
ATOM    687  CZ  TYR    42     317.532 315.365 320.983  1.00  0.00           C  
ATOM    688  OH  TYR    42     316.736 314.993 322.020  1.00  0.00           O  
ATOM    689  HH  TYR    42     316.091 315.697 322.209  1.00  0.00           H  
ATOM    690  CE2 TYR    42     318.932 315.351 321.119  1.00  0.00           C  
ATOM    691  HE2 TYR    42     319.367 314.931 322.011  1.00  0.00           H  
ATOM    692  CD2 TYR    42     319.741 315.925 320.122  1.00  0.00           C  
ATOM    693  HD2 TYR    42     320.814 315.944 320.240  1.00  0.00           H  
ATOM    694  C   TYR    42     319.365 317.963 315.641  1.00  0.00           C  
ATOM    695  O   TYR    42     319.759 317.968 314.480  1.00  0.00           O  
ATOM    696  N   VAL    43     318.369 318.754 316.097  1.00  0.00           N  
ATOM    697  H   VAL    43     318.094 318.577 317.050  1.00  0.00           H  
ATOM    698  CA  VAL    43     317.656 319.905 315.472  1.00  0.00           C  
ATOM    699  HA  VAL    43     317.850 320.757 316.117  1.00  0.00           H  
ATOM    700  CB  VAL    43     318.126 320.325 314.058  1.00  0.00           C  
ATOM    701  HB  VAL    43     317.605 321.256 313.830  1.00  0.00           H  
ATOM    702  CG1 VAL    43     319.595 320.765 313.951  1.00  0.00           C  
ATOM    703 HG11 VAL    43     320.141 320.157 313.234  1.00  0.00           H  
ATOM    704 HG12 VAL    43     319.629 321.801 313.628  1.00  0.00           H  
ATOM    705 HG13 VAL    43     320.093 320.710 314.907  1.00  0.00           H  
ATOM    706  CG2 VAL    43     317.643 319.319 312.995  1.00  0.00           C  
ATOM    707 HG21 VAL    43     317.320 318.387 313.458  1.00  0.00           H  
ATOM    708 HG22 VAL    43     316.797 319.746 312.455  1.00  0.00           H  
ATOM    709 HG23 VAL    43     318.437 319.081 312.292  1.00  0.00           H  
ATOM    710  C   VAL    43     316.123 319.787 315.457  1.00  0.00           C  
ATOM    711  O   VAL    43     315.528 318.790 315.862  1.00  0.00           O  
ATOM    712  N   ASP    44     315.494 320.857 314.988  1.00  0.00           N  
ATOM    713  H   ASP    44     316.082 321.637 314.728  1.00  0.00           H  
ATOM    714  CA  ASP    44     314.074 321.169 314.991  1.00  0.00           C  
ATOM    715  HA  ASP    44     313.608 320.585 315.779  1.00  0.00           H  
ATOM    716  CB  ASP    44     313.917 322.669 315.318  1.00  0.00           C  
ATOM    717  HB2 ASP    44     313.940 323.237 314.391  1.00  0.00           H  
ATOM    718  HB3 ASP    44     312.948 322.855 315.782  1.00  0.00           H  
ATOM    719  CG  ASP    44     315.053 323.193 316.213  1.00  0.00           C  
ATOM    720  OD1 ASP    44     316.068 323.678 315.655  1.00  0.00           O  
ATOM    721  OD2 ASP    44     314.962 323.023 317.445  1.00  0.00           O  
ATOM    722  C   ASP    44     313.412 320.825 313.643  1.00  0.00           C  
ATOM    723  O   ASP    44     313.970 321.120 312.585  1.00  0.00           O  
ATOM    724  N   ILE    45     312.230 320.188 313.672  1.00  0.00           N  
ATOM    725  H   ILE    45     311.885 319.873 314.568  1.00  0.00           H  
ATOM    726  CA  ILE    45     311.433 319.905 312.459  1.00  0.00           C  
ATOM    727  HA  ILE    45     312.100 319.429 311.738  1.00  0.00           H  
ATOM    728  CB  ILE    45     310.296 318.892 312.749  1.00  0.00           C  
ATOM    729  HB  ILE    45     309.767 319.179 313.659  1.00  0.00           H  
ATOM    730  CG2 ILE    45     309.266 318.880 311.607  1.00  0.00           C  
ATOM    731 HG21 ILE    45     309.765 318.749 310.643  1.00  0.00           H  
ATOM    732 HG22 ILE    45     308.551 318.069 311.738  1.00  0.00           H  
ATOM    733 HG23 ILE    45     308.698 319.810 311.610  1.00  0.00           H  
ATOM    734  CG1 ILE    45     310.832 317.446 312.903  1.00  0.00           C  
ATOM    735 HG12 ILE    45     310.018 316.746 312.722  1.00  0.00           H  
ATOM    736 HG13 ILE    45     311.598 317.253 312.151  1.00  0.00           H  
ATOM    737  CD1 ILE    45     311.379 317.072 314.283  1.00  0.00           C  
ATOM    738 HD11 ILE    45     310.618 317.235 315.045  1.00  0.00           H  
ATOM    739 HD12 ILE    45     311.611 316.010 314.271  1.00  0.00           H  
ATOM    740 HD13 ILE    45     312.285 317.631 314.516  1.00  0.00           H  
ATOM    741  C   ILE    45     310.970 321.216 311.778  1.00  0.00           C  
ATOM    742  O   ILE    45     311.261 321.427 310.600  1.00  0.00           O  
ATOM    743  N   VAL    46     310.248 322.097 312.497  1.00  0.00           N  
ATOM    744  H   VAL    46     310.025 321.857 313.448  1.00  0.00           H  
ATOM    745  CA  VAL    46     309.996 323.494 312.045  1.00  0.00           C  
ATOM    746  HA  VAL    46     309.506 323.441 311.071  1.00  0.00           H  
ATOM    747  CB  VAL    46     309.065 324.307 312.980  1.00  0.00           C  
ATOM    748  HB  VAL    46     308.592 325.074 312.369  1.00  0.00           H  
ATOM    749  CG1 VAL    46     307.937 323.453 313.577  1.00  0.00           C  
ATOM    750 HG11 VAL    46     308.319 322.721 314.284  1.00  0.00           H  
ATOM    751 HG12 VAL    46     307.235 324.108 314.097  1.00  0.00           H  
ATOM    752 HG13 VAL    46     307.413 322.932 312.773  1.00  0.00           H  
ATOM    753  CG2 VAL    46     309.788 325.047 314.116  1.00  0.00           C  
ATOM    754 HG21 VAL    46     310.345 325.893 313.710  1.00  0.00           H  
ATOM    755 HG22 VAL    46     309.065 325.448 314.829  1.00  0.00           H  
ATOM    756 HG23 VAL    46     310.490 324.387 314.624  1.00  0.00           H  
ATOM    757  C   VAL    46     311.346 324.208 311.855  1.00  0.00           C  
ATOM    758  O   VAL    46     312.309 323.808 312.507  1.00  0.00           O  
ATOM    759  N   SER    47     311.435 325.237 310.998  1.00  0.00           N  
ATOM    760  H   SER    47     310.596 325.555 310.534  1.00  0.00           H  
ATOM    761  CA  SER    47     312.693 325.961 310.695  1.00  0.00           C  
ATOM    762  HA  SER    47     313.258 325.339 310.000  1.00  0.00           H  
ATOM    763  CB  SER    47     312.406 327.279 309.960  1.00  0.00           C  
ATOM    764  HB2 SER    47     313.350 327.808 309.812  1.00  0.00           H  
ATOM    765  HB3 SER    47     311.986 327.047 308.980  1.00  0.00           H  
ATOM    766  OG  SER    47     311.495 328.111 310.668  1.00  0.00           O  
ATOM    767  HG  SER    47     311.432 328.971 310.204  1.00  0.00           H  
ATOM    768  C   SER    47     313.576 326.176 311.944  1.00  0.00           C  
ATOM    769  O   SER    47     313.236 326.922 312.870  1.00  0.00           O  
ATOM    770  N   GLY    48     314.704 325.458 311.973  1.00  0.00           N  
ATOM    771  H   GLY    48     314.922 324.873 311.181  1.00  0.00           H  
ATOM    772  CA  GLY    48     315.528 325.280 313.165  1.00  0.00           C  
ATOM    773  HA2 GLY    48     314.912 325.424 314.053  1.00  0.00           H  
ATOM    774  HA3 GLY    48     315.867 324.244 313.171  1.00  0.00           H  
ATOM    775  C   GLY    48     316.760 326.171 313.311  1.00  0.00           C  
ATOM    776  O   GLY    48     316.877 327.243 312.703  1.00  0.00           O  
ATOM    777  N   LYS    49     317.654 325.701 314.187  1.00  0.00           N  
ATOM    778  H   LYS    49     317.395 324.829 314.645  1.00  0.00           H  
ATOM    779  CA  LYS    49     318.884 326.354 314.660  1.00  0.00           C  
ATOM    780  HA  LYS    49     319.187 327.101 313.929  1.00  0.00           H  
ATOM    781  CB  LYS    49     318.530 327.025 316.012  1.00  0.00           C  
ATOM    782  HB2 LYS    49     317.923 326.333 316.601  1.00  0.00           H  
ATOM    783  HB3 LYS    49     319.428 327.220 316.593  1.00  0.00           H  
ATOM    784  CG  LYS    49     317.753 328.351 315.868  1.00  0.00           C  
ATOM    785  HG2 LYS    49     316.889 328.209 315.221  1.00  0.00           H  
ATOM    786  HG3 LYS    49     317.369 328.645 316.844  1.00  0.00           H  
ATOM    787  CD  LYS    49     318.634 329.487 315.318  1.00  0.00           C  
ATOM    788  HD2 LYS    49     319.494 329.630 315.977  1.00  0.00           H  
ATOM    789  HD3 LYS    49     318.991 329.221 314.323  1.00  0.00           H  
ATOM    790  CE  LYS    49     317.846 330.800 315.224  1.00  0.00           C  
ATOM    791  HE2 LYS    49     316.916 330.614 314.675  1.00  0.00           H  
ATOM    792  HE3 LYS    49     317.578 331.127 316.235  1.00  0.00           H  
ATOM    793  NZ  LYS    49     318.637 331.859 314.536  1.00  0.00           N  
ATOM    794  HZ1 LYS    49     318.872 331.592 313.587  1.00  0.00           H  
ATOM    795  HZ2 LYS    49     318.116 332.726 314.482  1.00  0.00           H  
ATOM    796  HZ3 LYS    49     319.500 332.059 315.027  1.00  0.00           H  
ATOM    797  C   LYS    49     320.057 325.339 314.745  1.00  0.00           C  
ATOM    798  O   LYS    49     319.865 324.166 314.416  1.00  0.00           O  
ATOM    799  N   PRO    50     321.273 325.726 315.190  1.00  0.00           N  
ATOM    800  CD  PRO    50     321.744 327.091 315.361  1.00  0.00           C  
ATOM    801  HD2 PRO    50     321.718 327.356 316.420  1.00  0.00           H  
ATOM    802  HD3 PRO    50     321.167 327.808 314.777  1.00  0.00           H  
ATOM    803  CG  PRO    50     323.187 327.067 314.876  1.00  0.00           C  
ATOM    804  HG2 PRO    50     323.776 327.860 315.339  1.00  0.00           H  
ATOM    805  HG3 PRO    50     323.208 327.155 313.789  1.00  0.00           H  
ATOM    806  CB  PRO    50     323.670 325.677 315.295  1.00  0.00           C  
ATOM    807  HB2 PRO    50     324.130 325.746 316.281  1.00  0.00           H  
ATOM    808  HB3 PRO    50     324.396 325.289 314.580  1.00  0.00           H  
ATOM    809  CA  PRO    50     322.404 324.798 315.341  1.00  0.00           C  
ATOM    810  HA  PRO    50     322.420 324.101 314.509  1.00  0.00           H  
ATOM    811  C   PRO    50     322.311 323.998 316.652  1.00  0.00           C  
ATOM    812  O   PRO    50     322.300 324.624 317.706  1.00  0.00           O  
ATOM    813  N   LEU    51     322.243 322.651 316.599  1.00  0.00           N  
ATOM    814  H   LEU    51     322.295 322.210 315.694  1.00  0.00           H  
ATOM    815  CA  LEU    51     322.076 321.765 317.778  1.00  0.00           C  
ATOM    816  HA  LEU    51     322.248 322.362 318.673  1.00  0.00           H  
ATOM    817  CB  LEU    51     320.639 321.204 317.850  1.00  0.00           C  
ATOM    818  HB2 LEU    51     320.413 320.655 316.946  1.00  0.00           H  
ATOM    819  HB3 LEU    51     320.624 320.467 318.646  1.00  0.00           H  
ATOM    820  CG  LEU    51     319.487 322.175 318.174  1.00  0.00           C  
ATOM    821  HG  LEU    51     318.621 321.566 318.435  1.00  0.00           H  
ATOM    822  CD1 LEU    51     319.834 323.064 319.350  1.00  0.00           C  
ATOM    823 HD11 LEU    51     320.600 323.774 319.083  1.00  0.00           H  
ATOM    824 HD12 LEU    51     318.953 323.631 319.614  1.00  0.00           H  
ATOM    825 HD13 LEU    51     320.212 322.490 320.185  1.00  0.00           H  
ATOM    826  CD2 LEU    51     319.013 323.118 317.085  1.00  0.00           C  
ATOM    827 HD21 LEU    51     318.910 322.595 316.142  1.00  0.00           H  
ATOM    828 HD22 LEU    51     318.044 323.526 317.371  1.00  0.00           H  
ATOM    829 HD23 LEU    51     319.704 323.944 316.980  1.00  0.00           H  
ATOM    830  C   LEU    51     323.127 320.632 317.880  1.00  0.00           C  
ATOM    831  O   LEU    51     323.962 320.475 317.002  1.00  0.00           O  
ATOM    832  N   PHE    52     323.104 319.840 318.960  1.00  0.00           N  
ATOM    833  H   PHE    52     322.376 320.006 319.636  1.00  0.00           H  
ATOM    834  CA  PHE    52     324.183 318.922 319.373  1.00  0.00           C  
ATOM    835  HA  PHE    52     325.080 319.538 319.306  1.00  0.00           H  
ATOM    836  CB  PHE    52     324.015 318.607 320.869  1.00  0.00           C  
ATOM    837  HB2 PHE    52     325.004 318.625 321.315  1.00  0.00           H  
ATOM    838  HB3 PHE    52     323.466 319.433 321.311  1.00  0.00           H  
ATOM    839  CG  PHE    52     323.366 317.310 321.328  1.00  0.00           C  
ATOM    840  CD1 PHE    52     322.181 317.349 322.086  1.00  0.00           C  
ATOM    841  HD1 PHE    52     321.658 318.279 322.214  1.00  0.00           H  
ATOM    842  CE1 PHE    52     321.679 316.182 322.689  1.00  0.00           C  
ATOM    843  HE1 PHE    52     320.783 316.222 323.292  1.00  0.00           H  
ATOM    844  CZ  PHE    52     322.301 314.946 322.449  1.00  0.00           C  
ATOM    845  HZ  PHE    52     321.886 314.037 322.864  1.00  0.00           H  
ATOM    846  CE2 PHE    52     323.453 314.893 321.648  1.00  0.00           C  
ATOM    847  HE2 PHE    52     323.932 313.948 321.441  1.00  0.00           H  
ATOM    848  CD2 PHE    52     324.010 316.074 321.138  1.00  0.00           C  
ATOM    849  HD2 PHE    52     324.938 316.016 320.596  1.00  0.00           H  
ATOM    850  C   PHE    52     324.482 317.657 318.540  1.00  0.00           C  
ATOM    851  O   PHE    52     323.577 316.946 318.130  1.00  0.00           O  
ATOM    852  N   THR    53     325.781 317.373 318.359  1.00  0.00           N  
ATOM    853  H   THR    53     326.402 318.054 318.760  1.00  0.00           H  
ATOM    854  CA  THR    53     326.463 316.174 317.822  1.00  0.00           C  
ATOM    855  HA  THR    53     325.765 315.603 317.218  1.00  0.00           H  
ATOM    856  CB  THR    53     327.670 316.549 316.925  1.00  0.00           C  
ATOM    857  HB  THR    53     327.429 317.432 316.346  1.00  0.00           H  
ATOM    858  CG2 THR    53     329.047 316.775 317.572  1.00  0.00           C  
ATOM    859 HG21 THR    53     329.499 315.832 317.871  1.00  0.00           H  
ATOM    860 HG22 THR    53     329.706 317.273 316.858  1.00  0.00           H  
ATOM    861 HG23 THR    53     328.979 317.393 318.460  1.00  0.00           H  
ATOM    862  OG1 THR    53     327.894 315.458 316.066  1.00  0.00           O  
ATOM    863  HG1 THR    53     328.423 315.767 315.306  1.00  0.00           H  
ATOM    864  C   THR    53     327.020 315.275 318.928  1.00  0.00           C  
ATOM    865  O   THR    53     327.424 315.761 319.980  1.00  0.00           O  
ATOM    866  N   SER    54     327.150 313.979 318.673  1.00  0.00           N  
ATOM    867  H   SER    54     326.702 313.597 317.852  1.00  0.00           H  
ATOM    868  CA  SER    54     327.919 313.060 319.530  1.00  0.00           C  
ATOM    869  HA  SER    54     328.273 313.587 320.411  1.00  0.00           H  
ATOM    870  CB  SER    54     326.992 311.954 320.031  1.00  0.00           C  
ATOM    871  HB2 SER    54     327.564 311.215 320.594  1.00  0.00           H  
ATOM    872  HB3 SER    54     326.251 312.401 320.696  1.00  0.00           H  
ATOM    873  OG  SER    54     326.329 311.341 318.939  1.00  0.00           O  
ATOM    874  HG  SER    54     325.580 310.828 319.299  1.00  0.00           H  
ATOM    875  C   SER    54     329.191 312.533 318.833  1.00  0.00           C  
ATOM    876  O   SER    54     329.919 311.713 319.396  1.00  0.00           O  
ATOM    877  N   LYS    55     329.506 313.070 317.640  1.00  0.00           N  
ATOM    878  H   LYS    55     328.853 313.746 317.263  1.00  0.00           H  
ATOM    879  CA  LYS    55     330.669 312.733 316.800  1.00  0.00           C  
ATOM    880  HA  LYS    55     330.830 311.655 316.843  1.00  0.00           H  
ATOM    881  CB  LYS    55     330.308 313.096 315.349  1.00  0.00           C  
ATOM    882  HB2 LYS    55     329.410 312.537 315.079  1.00  0.00           H  
ATOM    883  HB3 LYS    55     330.066 314.157 315.302  1.00  0.00           H  
ATOM    884  CG  LYS    55     331.392 312.812 314.295  1.00  0.00           C  
ATOM    885  HG2 LYS    55     332.267 313.435 314.482  1.00  0.00           H  
ATOM    886  HG3 LYS    55     331.683 311.762 314.330  1.00  0.00           H  
ATOM    887  CD  LYS    55     330.805 313.145 312.915  1.00  0.00           C  
ATOM    888  HD2 LYS    55     329.968 312.470 312.730  1.00  0.00           H  
ATOM    889  HD3 LYS    55     330.441 314.175 312.928  1.00  0.00           H  
ATOM    890  CE  LYS    55     331.809 312.998 311.768  1.00  0.00           C  
ATOM    891  HE2 LYS    55     332.664 313.655 311.959  1.00  0.00           H  
ATOM    892  HE3 LYS    55     332.174 311.966 311.747  1.00  0.00           H  
ATOM    893  NZ  LYS    55     331.170 313.346 310.466  1.00  0.00           N  
ATOM    894  HZ1 LYS    55     330.861 314.310 310.454  1.00  0.00           H  
ATOM    895  HZ2 LYS    55     331.817 313.222 309.696  1.00  0.00           H  
ATOM    896  HZ3 LYS    55     330.359 312.765 310.281  1.00  0.00           H  
ATOM    897  C   LYS    55     331.982 313.382 317.264  1.00  0.00           C  
ATOM    898  O   LYS    55     332.903 312.674 317.669  1.00  0.00           O  
ATOM    899  N   ASP    56     332.076 314.714 317.180  1.00  0.00           N  
ATOM    900  H   ASP    56     331.292 315.200 316.774  1.00  0.00           H  
ATOM    901  CA  ASP    56     333.325 315.480 317.358  1.00  0.00           C  
ATOM    902  HA  ASP    56     334.027 315.141 316.593  1.00  0.00           H  
ATOM    903  CB  ASP    56     333.087 316.983 317.107  1.00  0.00           C  
ATOM    904  HB2 ASP    56     332.394 317.357 317.865  1.00  0.00           H  
ATOM    905  HB3 ASP    56     334.036 317.505 317.244  1.00  0.00           H  
ATOM    906  CG  ASP    56     332.534 317.340 315.709  1.00  0.00           C  
ATOM    907  OD1 ASP    56     332.157 318.519 315.514  1.00  0.00           O  
ATOM    908  OD2 ASP    56     332.472 316.469 314.809  1.00  0.00           O  
ATOM    909  C   ASP    56     334.016 315.240 318.716  1.00  0.00           C  
ATOM    910  O   ASP    56     335.159 314.779 318.744  1.00  0.00           O  
ATOM    911  N   LYS    57     333.300 315.492 319.824  1.00  0.00           N  
ATOM    912  H   LYS    57     332.375 315.881 319.683  1.00  0.00           H  
ATOM    913  CA  LYS    57     333.670 315.166 321.219  1.00  0.00           C  
ATOM    914  HA  LYS    57     334.016 314.134 321.237  1.00  0.00           H  
ATOM    915  CB  LYS    57     334.763 316.113 321.781  1.00  0.00           C  
ATOM    916  HB2 LYS    57     334.614 317.114 321.372  1.00  0.00           H  
ATOM    917  HB3 LYS    57     334.627 316.185 322.861  1.00  0.00           H  
ATOM    918  CG  LYS    57     336.236 315.717 321.568  1.00  0.00           C  
ATOM    919  HG2 LYS    57     336.519 315.889 320.532  1.00  0.00           H  
ATOM    920  HG3 LYS    57     336.847 316.380 322.182  1.00  0.00           H  
ATOM    921  CD  LYS    57     336.552 314.262 321.956  1.00  0.00           C  
ATOM    922  HD2 LYS    57     336.208 314.075 322.976  1.00  0.00           H  
ATOM    923  HD3 LYS    57     336.042 313.583 321.272  1.00  0.00           H  
ATOM    924  CE  LYS    57     338.057 313.987 321.865  1.00  0.00           C  
ATOM    925  HE2 LYS    57     338.401 314.260 320.862  1.00  0.00           H  
ATOM    926  HE3 LYS    57     338.578 314.627 322.584  1.00  0.00           H  
ATOM    927  NZ  LYS    57     338.363 312.555 322.133  1.00  0.00           N  
ATOM    928  HZ1 LYS    57     337.904 311.946 321.467  1.00  0.00           H  
ATOM    929  HZ2 LYS    57     339.357 312.375 322.066  1.00  0.00           H  
ATOM    930  HZ3 LYS    57     338.067 312.278 323.060  1.00  0.00           H  
ATOM    931  C   LYS    57     332.437 315.210 322.128  1.00  0.00           C  
ATOM    932  O   LYS    57     331.547 316.040 321.926  1.00  0.00           O  
ATOM    933  N   PHE    58     332.393 314.310 323.113  1.00  0.00           N  
ATOM    934  H   PHE    58     333.179 313.689 323.239  1.00  0.00           H  
ATOM    935  CA  PHE    58     331.207 314.066 323.937  1.00  0.00           C  
ATOM    936  HA  PHE    58     330.689 315.015 324.046  1.00  0.00           H  
ATOM    937  CB  PHE    58     330.293 313.085 323.173  1.00  0.00           C  
ATOM    938  HB2 PHE    58     330.486 313.167 322.102  1.00  0.00           H  
ATOM    939  HB3 PHE    58     330.543 312.062 323.457  1.00  0.00           H  
ATOM    940  CG  PHE    58     328.809 313.320 323.349  1.00  0.00           C  
ATOM    941  CD1 PHE    58     328.232 314.484 322.810  1.00  0.00           C  
ATOM    942  HD1 PHE    58     328.851 315.207 322.299  1.00  0.00           H  
ATOM    943  CE1 PHE    58     326.852 314.708 322.923  1.00  0.00           C  
ATOM    944  HE1 PHE    58     326.415 315.608 322.517  1.00  0.00           H  
ATOM    945  CZ  PHE    58     326.041 313.751 323.544  1.00  0.00           C  
ATOM    946  HZ  PHE    58     324.979 313.928 323.607  1.00  0.00           H  
ATOM    947  CE2 PHE    58     326.606 312.574 324.068  1.00  0.00           C  
ATOM    948  HE2 PHE    58     325.979 311.826 324.534  1.00  0.00           H  
ATOM    949  CD2 PHE    58     327.993 312.363 323.980  1.00  0.00           C  
ATOM    950  HD2 PHE    58     328.427 311.460 324.387  1.00  0.00           H  
ATOM    951  C   PHE    58     331.560 313.537 325.347  1.00  0.00           C  
ATOM    952  O   PHE    58     332.417 312.660 325.488  1.00  0.00           O  
ATOM    953  N   ASP    59     330.891 314.056 326.382  1.00  0.00           N  
ATOM    954  H   ASP    59     330.167 314.724 326.146  1.00  0.00           H  
ATOM    955  CA  ASP    59     330.939 313.602 327.787  1.00  0.00           C  
ATOM    956  HA  ASP    59     331.636 312.767 327.867  1.00  0.00           H  
ATOM    957  CB  ASP    59     331.456 314.731 328.711  1.00  0.00           C  
ATOM    958  HB2 ASP    59     330.628 315.393 328.963  1.00  0.00           H  
ATOM    959  HB3 ASP    59     331.789 314.283 329.650  1.00  0.00           H  
ATOM    960  CG  ASP    59     332.604 315.583 328.141  1.00  0.00           C  
ATOM    961  OD1 ASP    59     332.430 316.824 328.053  1.00  0.00           O  
ATOM    962  OD2 ASP    59     333.689 315.030 327.838  1.00  0.00           O  
ATOM    963  C   ASP    59     329.548 313.088 328.255  1.00  0.00           C  
ATOM    964  O   ASP    59     328.664 312.847 327.428  1.00  0.00           O  
ATOM    965  N   SER    60     329.324 312.973 329.575  1.00  0.00           N  
ATOM    966  H   SER    60     330.095 313.157 330.201  1.00  0.00           H  
ATOM    967  CA  SER    60     328.035 312.612 330.209  1.00  0.00           C  
ATOM    968  HA  SER    60     327.276 313.318 329.874  1.00  0.00           H  
ATOM    969  CB  SER    60     327.568 311.211 329.771  1.00  0.00           C  
ATOM    970  HB2 SER    60     326.671 310.962 330.334  1.00  0.00           H  
ATOM    971  HB3 SER    60     327.297 311.227 328.715  1.00  0.00           H  
ATOM    972  OG  SER    60     328.555 310.208 329.988  1.00  0.00           O  
ATOM    973  HG  SER    60     328.233 309.363 329.616  1.00  0.00           H  
ATOM    974  C   SER    60     328.100 312.694 331.749  1.00  0.00           C  
ATOM    975  O   SER    60     328.992 312.113 332.374  1.00  0.00           O  
ATOM    976  N   GLN    61     327.155 313.419 332.372  1.00  0.00           N  
ATOM    977  H   GLN    61     326.456 313.875 331.800  1.00  0.00           H  
ATOM    978  CA  GLN    61     327.012 313.556 333.838  1.00  0.00           C  
ATOM    979  HA  GLN    61     327.451 312.674 334.302  1.00  0.00           H  
ATOM    980  CB  GLN    61     327.795 314.796 334.345  1.00  0.00           C  
ATOM    981  HB2 GLN    61     327.573 315.647 333.701  1.00  0.00           H  
ATOM    982  HB3 GLN    61     327.481 315.058 335.355  1.00  0.00           H  
ATOM    983  CG  GLN    61     329.319 314.602 334.414  1.00  0.00           C  
ATOM    984  HG2 GLN    61     329.706 314.377 333.422  1.00  0.00           H  
ATOM    985  HG3 GLN    61     329.771 315.542 334.729  1.00  0.00           H  
ATOM    986  CD  GLN    61     329.762 313.516 335.404  1.00  0.00           C  
ATOM    987  OE1 GLN    61     329.035 313.085 336.293  1.00  0.00           O  
ATOM    988  NE2 GLN    61     330.986 313.040 335.314  1.00  0.00           N  
ATOM    989 HE21 GLN    61     331.273 312.325 335.968  1.00  0.00           H  
ATOM    990 HE22 GLN    61     331.610 313.368 334.591  1.00  0.00           H  
ATOM    991  C   GLN    61     325.528 313.510 334.281  1.00  0.00           C  
ATOM    992  O   GLN    61     324.794 312.625 333.839  1.00  0.00           O  
ATOM    993  N   CYS    62     325.072 314.391 335.186  1.00  0.00           N  
ATOM    994  H   CYS    62     325.701 315.103 335.525  1.00  0.00           H  
ATOM    995  CA  CYS    62     323.729 314.335 335.773  1.00  0.00           C  
ATOM    996  HA  CYS    62     323.600 313.376 336.279  1.00  0.00           H  
ATOM    997  CB  CYS    62     323.605 315.455 336.821  1.00  0.00           C  
ATOM    998  HB2 CYS    62     324.355 315.327 337.604  1.00  0.00           H  
ATOM    999  HB3 CYS    62     323.764 316.419 336.331  1.00  0.00           H  
ATOM   1000  SG  CYS    62     321.942 315.442 337.561  1.00  0.00           S  
ATOM   1001  HG  CYS    62     321.904 316.743 337.906  1.00  0.00           H  
ATOM   1002  C   CYS    62     322.630 314.483 334.707  1.00  0.00           C  
ATOM   1003  O   CYS    62     322.560 315.512 334.033  1.00  0.00           O  
ATOM   1004  N   GLY    63     321.752 313.479 334.594  1.00  0.00           N  
ATOM   1005  H   GLY    63     321.911 312.656 335.157  1.00  0.00           H  
ATOM   1006  CA  GLY    63     320.504 313.519 333.824  1.00  0.00           C  
ATOM   1007  HA2 GLY    63     319.904 312.652 334.099  1.00  0.00           H  
ATOM   1008  HA3 GLY    63     319.939 314.404 334.118  1.00  0.00           H  
ATOM   1009  C   GLY    63     320.628 313.538 332.291  1.00  0.00           C  
ATOM   1010  O   GLY    63     319.929 312.785 331.622  1.00  0.00           O  
ATOM   1011  N   TRP    64     321.527 314.352 331.732  1.00  0.00           N  
ATOM   1012  H   TRP    64     322.091 314.911 332.360  1.00  0.00           H  
ATOM   1013  CA  TRP    64     321.556 314.713 330.313  1.00  0.00           C  
ATOM   1014  HA  TRP    64     320.775 314.155 329.801  1.00  0.00           H  
ATOM   1015  CB  TRP    64     321.157 316.194 330.267  1.00  0.00           C  
ATOM   1016  HB2 TRP    64     320.306 316.352 330.929  1.00  0.00           H  
ATOM   1017  HB3 TRP    64     321.982 316.797 330.649  1.00  0.00           H  
ATOM   1018  CG  TRP    64     320.748 316.704 328.933  1.00  0.00           C  
ATOM   1019  CD1 TRP    64     321.371 317.676 328.237  1.00  0.00           C  
ATOM   1020  HD1 TRP    64     322.239 318.228 328.574  1.00  0.00           H  
ATOM   1021  NE1 TRP    64     320.716 317.862 327.041  1.00  0.00           N  
ATOM   1022  HE1 TRP    64     320.878 318.655 326.438  1.00  0.00           H  
ATOM   1023  CE2 TRP    64     319.720 316.940 326.859  1.00  0.00           C  
ATOM   1024  CZ2 TRP    64     318.897 316.639 325.777  1.00  0.00           C  
ATOM   1025  HZ2 TRP    64     319.078 317.113 324.838  1.00  0.00           H  
ATOM   1026  CH2 TRP    64     317.866 315.703 325.929  1.00  0.00           C  
ATOM   1027  HH2 TRP    64     317.210 315.474 325.098  1.00  0.00           H  
ATOM   1028  CZ3 TRP    64     317.705 315.062 327.168  1.00  0.00           C  
ATOM   1029  HZ3 TRP    64     316.910 314.351 327.300  1.00  0.00           H  
ATOM   1030  CE3 TRP    64     318.592 315.315 328.232  1.00  0.00           C  
ATOM   1031  HE3 TRP    64     318.489 314.769 329.157  1.00  0.00           H  
ATOM   1032  CD2 TRP    64     319.622 316.272 328.108  1.00  0.00           C  
ATOM   1033  C   TRP    64     322.907 314.431 329.601  1.00  0.00           C  
ATOM   1034  O   TRP    64     323.963 314.578 330.228  1.00  0.00           O  
ATOM   1035  N   PRO    65     322.910 313.975 328.324  1.00  0.00           N  
ATOM   1036  CD  PRO    65     321.740 313.620 327.529  1.00  0.00           C  
ATOM   1037  HD2 PRO    65     320.992 314.394 327.551  1.00  0.00           H  
ATOM   1038  HD3 PRO    65     321.312 312.689 327.896  1.00  0.00           H  
ATOM   1039  CG  PRO    65     322.220 313.450 326.094  1.00  0.00           C  
ATOM   1040  HG2 PRO    65     322.222 314.416 325.586  1.00  0.00           H  
ATOM   1041  HG3 PRO    65     321.617 312.724 325.548  1.00  0.00           H  
ATOM   1042  CB  PRO    65     323.648 312.970 326.305  1.00  0.00           C  
ATOM   1043  HB2 PRO    65     324.261 313.145 325.434  1.00  0.00           H  
ATOM   1044  HB3 PRO    65     323.640 311.909 326.558  1.00  0.00           H  
ATOM   1045  CA  PRO    65     324.124 313.757 327.521  1.00  0.00           C  
ATOM   1046  HA  PRO    65     324.808 313.124 328.088  1.00  0.00           H  
ATOM   1047  C   PRO    65     324.872 315.076 327.210  1.00  0.00           C  
ATOM   1048  O   PRO    65     324.322 316.157 327.429  1.00  0.00           O  
ATOM   1049  N   SER    66     326.114 315.018 326.685  1.00  0.00           N  
ATOM   1050  H   SER    66     326.509 314.116 326.449  1.00  0.00           H  
ATOM   1051  CA  SER    66     327.036 316.174 326.775  1.00  0.00           C  
ATOM   1052  HA  SER    66     326.438 317.052 326.958  1.00  0.00           H  
ATOM   1053  CB  SER    66     327.842 315.868 328.056  1.00  0.00           C  
ATOM   1054  HB2 SER    66     327.587 314.879 328.426  1.00  0.00           H  
ATOM   1055  HB3 SER    66     328.904 315.868 327.837  1.00  0.00           H  
ATOM   1056  OG  SER    66     327.559 316.762 329.109  1.00  0.00           O  
ATOM   1057  HG  SER    66     327.959 316.451 329.953  1.00  0.00           H  
ATOM   1058  C   SER    66     327.996 316.530 325.591  1.00  0.00           C  
ATOM   1059  O   SER    66     328.971 315.827 325.374  1.00  0.00           O  
ATOM   1060  N   PHE    67     327.820 317.673 324.889  1.00  0.00           N  
ATOM   1061  H   PHE    67     326.997 318.208 325.127  1.00  0.00           H  
ATOM   1062  CA  PHE    67     328.557 318.140 323.666  1.00  0.00           C  
ATOM   1063  HA  PHE    67     328.986 317.278 323.156  1.00  0.00           H  
ATOM   1064  CB  PHE    67     327.522 318.793 322.742  1.00  0.00           C  
ATOM   1065  HB2 PHE    67     326.792 318.021 322.500  1.00  0.00           H  
ATOM   1066  HB3 PHE    67     326.985 319.540 323.322  1.00  0.00           H  
ATOM   1067  CG  PHE    67     327.984 319.469 321.442  1.00  0.00           C  
ATOM   1068  CD1 PHE    67     327.564 318.915 320.235  1.00  0.00           C  
ATOM   1069  HD1 PHE    67     327.038 317.990 320.306  1.00  0.00           H  
ATOM   1070  CE1 PHE    67     327.787 319.560 318.999  1.00  0.00           C  
ATOM   1071  HE1 PHE    67     327.479 319.152 318.051  1.00  0.00           H  
ATOM   1072  CZ  PHE    67     328.407 320.799 318.973  1.00  0.00           C  
ATOM   1073  HZ  PHE    67     328.565 321.297 318.033  1.00  0.00           H  
ATOM   1074  CE2 PHE    67     328.801 321.388 320.170  1.00  0.00           C  
ATOM   1075  HE2 PHE    67     329.178 322.391 320.146  1.00  0.00           H  
ATOM   1076  CD2 PHE    67     328.667 320.701 321.385  1.00  0.00           C  
ATOM   1077  HD2 PHE    67     329.060 321.171 322.267  1.00  0.00           H  
ATOM   1078  C   PHE    67     329.680 319.181 323.864  1.00  0.00           C  
ATOM   1079  O   PHE    67     329.506 320.122 324.643  1.00  0.00           O  
ATOM   1080  N   THR    68     330.766 319.123 323.070  1.00  0.00           N  
ATOM   1081  H   THR    68     330.826 318.332 322.438  1.00  0.00           H  
ATOM   1082  CA  THR    68     332.015 319.905 323.301  1.00  0.00           C  
ATOM   1083  HA  THR    68     331.912 320.466 324.228  1.00  0.00           H  
ATOM   1084  CB  THR    68     333.129 318.868 323.546  1.00  0.00           C  
ATOM   1085  HB  THR    68     333.098 318.145 322.733  1.00  0.00           H  
ATOM   1086  CG2 THR    68     334.563 319.379 323.668  1.00  0.00           C  
ATOM   1087 HG21 THR    68     334.614 320.150 324.432  1.00  0.00           H  
ATOM   1088 HG22 THR    68     335.229 318.559 323.936  1.00  0.00           H  
ATOM   1089 HG23 THR    68     334.900 319.786 322.714  1.00  0.00           H  
ATOM   1090  OG1 THR    68     332.831 318.209 324.761  1.00  0.00           O  
ATOM   1091  HG1 THR    68     333.467 317.481 324.888  1.00  0.00           H  
ATOM   1092  C   THR    68     332.464 320.960 322.247  1.00  0.00           C  
ATOM   1093  O   THR    68     333.222 321.861 322.616  1.00  0.00           O  
ATOM   1094  N   LYS    69     332.030 320.919 320.971  1.00  0.00           N  
ATOM   1095  H   LYS    69     331.350 320.209 320.735  1.00  0.00           H  
ATOM   1096  CA  LYS    69     332.406 321.910 319.904  1.00  0.00           C  
ATOM   1097  HA  LYS    69     333.480 322.080 319.982  1.00  0.00           H  
ATOM   1098  CB  LYS    69     332.087 321.215 318.550  1.00  0.00           C  
ATOM   1099  HB2 LYS    69     332.420 320.177 318.615  1.00  0.00           H  
ATOM   1100  HB3 LYS    69     331.007 321.190 318.421  1.00  0.00           H  
ATOM   1101  CG  LYS    69     332.692 321.782 317.254  1.00  0.00           C  
ATOM   1102  HG2 LYS    69     332.332 321.184 316.417  1.00  0.00           H  
ATOM   1103  HG3 LYS    69     332.310 322.787 317.094  1.00  0.00           H  
ATOM   1104  CD  LYS    69     334.235 321.762 317.231  1.00  0.00           C  
ATOM   1105  HD2 LYS    69     334.625 322.130 318.180  1.00  0.00           H  
ATOM   1106  HD3 LYS    69     334.584 320.735 317.106  1.00  0.00           H  
ATOM   1107  CE  LYS    69     334.779 322.639 316.089  1.00  0.00           C  
ATOM   1108  HE2 LYS    69     334.727 322.072 315.153  1.00  0.00           H  
ATOM   1109  HE3 LYS    69     334.134 323.516 315.972  1.00  0.00           H  
ATOM   1110  NZ  LYS    69     336.179 323.087 316.351  1.00  0.00           N  
ATOM   1111  HZ1 LYS    69     336.811 322.302 316.453  1.00  0.00           H  
ATOM   1112  HZ2 LYS    69     336.530 323.659 315.592  1.00  0.00           H  
ATOM   1113  HZ3 LYS    69     336.249 323.646 317.194  1.00  0.00           H  
ATOM   1114  C   LYS    69     331.720 323.298 320.131  1.00  0.00           C  
ATOM   1115  O   LYS    69     330.989 323.392 321.102  1.00  0.00           O  
ATOM   1116  N   PRO    70     331.879 324.374 319.314  1.00  0.00           N  
ATOM   1117  CD  PRO    70     333.175 324.792 318.792  1.00  0.00           C  
ATOM   1118  HD2 PRO    70     333.614 324.084 318.109  1.00  0.00           H  
ATOM   1119  HD3 PRO    70     333.857 324.957 319.627  1.00  0.00           H  
ATOM   1120  CG  PRO    70     332.939 326.115 318.070  1.00  0.00           C  
ATOM   1121  HG2 PRO    70     332.515 325.928 317.082  1.00  0.00           H  
ATOM   1122  HG3 PRO    70     333.852 326.706 317.994  1.00  0.00           H  
ATOM   1123  CB  PRO    70     331.907 326.777 318.974  1.00  0.00           C  
ATOM   1124  HB2 PRO    70     331.342 327.553 318.455  1.00  0.00           H  
ATOM   1125  HB3 PRO    70     332.414 327.213 319.836  1.00  0.00           H  
ATOM   1126  CA  PRO    70     331.044 325.594 319.442  1.00  0.00           C  
ATOM   1127  HA  PRO    70     330.842 325.762 320.491  1.00  0.00           H  
ATOM   1128  C   PRO    70     329.660 325.504 318.762  1.00  0.00           C  
ATOM   1129  O   PRO    70     328.703 325.088 319.404  1.00  0.00           O  
ATOM   1130  N   ILE    71     329.513 325.926 317.497  1.00  0.00           N  
ATOM   1131  H   ILE    71     330.332 326.321 317.055  1.00  0.00           H  
ATOM   1132  CA  ILE    71     328.341 325.730 316.606  1.00  0.00           C  
ATOM   1133  HA  ILE    71     328.706 325.993 315.612  1.00  0.00           H  
ATOM   1134  CB  ILE    71     327.880 324.260 316.472  1.00  0.00           C  
ATOM   1135  HB  ILE    71     327.345 324.250 315.528  1.00  0.00           H  
ATOM   1136  CG2 ILE    71     329.107 323.340 316.322  1.00  0.00           C  
ATOM   1137 HG21 ILE    71     329.679 323.295 317.248  1.00  0.00           H  
ATOM   1138 HG22 ILE    71     328.794 322.330 316.088  1.00  0.00           H  
ATOM   1139 HG23 ILE    71     329.753 323.704 315.521  1.00  0.00           H  
ATOM   1140  CG1 ILE    71     326.875 323.712 317.517  1.00  0.00           C  
ATOM   1141 HG12 ILE    71     327.383 323.103 318.255  1.00  0.00           H  
ATOM   1142 HG13 ILE    71     326.396 324.502 318.073  1.00  0.00           H  
ATOM   1143  CD1 ILE    71     325.732 322.915 316.898  1.00  0.00           C  
ATOM   1144 HD11 ILE    71     326.096 321.968 316.512  1.00  0.00           H  
ATOM   1145 HD12 ILE    71     324.993 322.728 317.675  1.00  0.00           H  
ATOM   1146 HD13 ILE    71     325.259 323.484 316.099  1.00  0.00           H  
ATOM   1147  C   ILE    71     327.158 326.683 316.835  1.00  0.00           C  
ATOM   1148  O   ILE    71     326.592 327.209 315.880  1.00  0.00           O  
ATOM   1149  N   GLU    72     326.767 326.872 318.091  1.00  0.00           N  
ATOM   1150  H   GLU    72     327.262 326.336 318.797  1.00  0.00           H  
ATOM   1151  CA  GLU    72     325.664 327.712 318.555  1.00  0.00           C  
ATOM   1152  HA  GLU    72     325.134 328.133 317.699  1.00  0.00           H  
ATOM   1153  CB  GLU    72     324.631 326.855 319.341  1.00  0.00           C  
ATOM   1154  HB2 GLU    72     323.815 327.490 319.682  1.00  0.00           H  
ATOM   1155  HB3 GLU    72     324.207 326.142 318.638  1.00  0.00           H  
ATOM   1156  CG  GLU    72     325.175 326.056 320.535  1.00  0.00           C  
ATOM   1157  HG2 GLU    72     326.111 325.579 320.245  1.00  0.00           H  
ATOM   1158  HG3 GLU    72     325.405 326.753 321.338  1.00  0.00           H  
ATOM   1159  CD  GLU    72     324.226 324.948 321.066  1.00  0.00           C  
ATOM   1160  OE1 GLU    72     323.756 325.065 322.228  1.00  0.00           O  
ATOM   1161  OE2 GLU    72     324.046 323.905 320.389  1.00  0.00           O  
ATOM   1162  C   GLU    72     326.327 328.884 319.299  1.00  0.00           C  
ATOM   1163  O   GLU    72     326.597 328.834 320.496  1.00  0.00           O  
ATOM   1164  N   GLU    73     326.709 329.920 318.548  1.00  0.00           N  
ATOM   1165  H   GLU    73     326.516 329.896 317.547  1.00  0.00           H  
ATOM   1166  CA  GLU    73     327.591 331.000 319.024  1.00  0.00           C  
ATOM   1167  HA  GLU    73     328.232 330.596 319.809  1.00  0.00           H  
ATOM   1168  CB  GLU    73     328.519 331.482 317.891  1.00  0.00           C  
ATOM   1169  HB2 GLU    73     328.024 332.260 317.309  1.00  0.00           H  
ATOM   1170  HB3 GLU    73     329.387 331.944 318.364  1.00  0.00           H  
ATOM   1171  CG  GLU    73     329.027 330.386 316.932  1.00  0.00           C  
ATOM   1172  HG2 GLU    73     330.021 330.684 316.591  1.00  0.00           H  
ATOM   1173  HG3 GLU    73     329.145 329.442 317.471  1.00  0.00           H  
ATOM   1174  CD  GLU    73     328.121 330.185 315.691  1.00  0.00           C  
ATOM   1175  OE1 GLU    73     328.650 329.769 314.631  1.00  0.00           O  
ATOM   1176  OE2 GLU    73     326.893 330.446 315.757  1.00  0.00           O  
ATOM   1177  C   GLU    73     326.829 332.190 319.630  1.00  0.00           C  
ATOM   1178  O   GLU    73     327.240 332.756 320.644  1.00  0.00           O  
ATOM   1179  N   GLU    74     325.682 332.540 319.039  1.00  0.00           N  
ATOM   1180  H   GLU    74     325.436 332.061 318.181  1.00  0.00           H  
ATOM   1181  CA  GLU    74     324.741 333.557 319.544  1.00  0.00           C  
ATOM   1182  HA  GLU    74     325.313 334.412 319.909  1.00  0.00           H  
ATOM   1183  CB  GLU    74     323.885 334.034 318.352  1.00  0.00           C  
ATOM   1184  HB2 GLU    74     324.570 334.298 317.544  1.00  0.00           H  
ATOM   1185  HB3 GLU    74     323.255 333.211 318.011  1.00  0.00           H  
ATOM   1186  CG  GLU    74     323.006 335.262 318.634  1.00  0.00           C  
ATOM   1187  HG2 GLU    74     322.151 334.967 319.245  1.00  0.00           H  
ATOM   1188  HG3 GLU    74     323.603 335.979 319.200  1.00  0.00           H  
ATOM   1189  CD  GLU    74     322.491 335.946 317.347  1.00  0.00           C  
ATOM   1190  OE1 GLU    74     322.300 337.188 317.360  1.00  0.00           O  
ATOM   1191  OE2 GLU    74     322.268 335.267 316.313  1.00  0.00           O  
ATOM   1192  C   GLU    74     323.892 333.033 320.731  1.00  0.00           C  
ATOM   1193  O   GLU    74     323.112 333.769 321.335  1.00  0.00           O  
ATOM   1194  N   VAL    75     324.040 331.743 321.060  1.00  0.00           N  
ATOM   1195  H   VAL    75     324.750 331.231 320.556  1.00  0.00           H  
ATOM   1196  CA  VAL    75     323.268 331.001 322.066  1.00  0.00           C  
ATOM   1197  HA  VAL    75     322.243 330.984 321.715  1.00  0.00           H  
ATOM   1198  CB  VAL    75     323.780 329.541 322.128  1.00  0.00           C  
ATOM   1199  HB  VAL    75     324.082 329.256 321.121  1.00  0.00           H  
ATOM   1200  CG1 VAL    75     324.986 329.326 323.054  1.00  0.00           C  
ATOM   1201 HG11 VAL    75     324.700 329.446 324.097  1.00  0.00           H  
ATOM   1202 HG12 VAL    75     325.380 328.321 322.923  1.00  0.00           H  
ATOM   1203 HG13 VAL    75     325.773 330.037 322.804  1.00  0.00           H  
ATOM   1204  CG2 VAL    75     322.676 328.563 322.530  1.00  0.00           C  
ATOM   1205 HG21 VAL    75     322.058 328.354 321.662  1.00  0.00           H  
ATOM   1206 HG22 VAL    75     323.111 327.620 322.858  1.00  0.00           H  
ATOM   1207 HG23 VAL    75     322.072 328.971 323.335  1.00  0.00           H  
ATOM   1208  C   VAL    75     323.266 331.633 323.467  1.00  0.00           C  
ATOM   1209  O   VAL    75     324.300 332.103 323.955  1.00  0.00           O  
ATOM   1210  N   GLU    76     322.104 331.637 324.132  1.00  0.00           N  
ATOM   1211  H   GLU    76     321.258 331.357 323.656  1.00  0.00           H  
ATOM   1212  CA  GLU    76     322.047 331.899 325.577  1.00  0.00           C  
ATOM   1213  HA  GLU    76     322.829 332.613 325.828  1.00  0.00           H  
ATOM   1214  CB  GLU    76     320.707 332.529 325.991  1.00  0.00           C  
ATOM   1215  HB2 GLU    76     319.894 331.892 325.652  1.00  0.00           H  
ATOM   1216  HB3 GLU    76     320.661 332.551 327.079  1.00  0.00           H  
ATOM   1217  CG  GLU    76     320.470 333.970 325.491  1.00  0.00           C  
ATOM   1218  HG2 GLU    76     320.016 333.930 324.502  1.00  0.00           H  
ATOM   1219  HG3 GLU    76     319.732 334.434 326.150  1.00  0.00           H  
ATOM   1220  CD  GLU    76     321.738 334.856 325.430  1.00  0.00           C  
ATOM   1221  OE1 GLU    76     322.077 335.385 324.342  1.00  0.00           O  
ATOM   1222  OE2 GLU    76     322.392 335.053 326.482  1.00  0.00           O  
ATOM   1223  C   GLU    76     322.434 330.638 326.384  1.00  0.00           C  
ATOM   1224  O   GLU    76     322.606 329.545 325.845  1.00  0.00           O  
ATOM   1225  N   GLU    77     322.556 330.780 327.702  1.00  0.00           N  
ATOM   1226  H   GLU    77     322.389 331.705 328.101  1.00  0.00           H  
ATOM   1227  CA  GLU    77     323.222 329.831 328.603  1.00  0.00           C  
ATOM   1228  HA  GLU    77     323.659 329.046 327.993  1.00  0.00           H  
ATOM   1229  CB  GLU    77     324.396 330.626 329.218  1.00  0.00           C  
ATOM   1230  HB2 GLU    77     325.202 329.928 329.381  1.00  0.00           H  
ATOM   1231  HB3 GLU    77     324.786 331.330 328.479  1.00  0.00           H  
ATOM   1232  CG  GLU    77     324.179 331.381 330.547  1.00  0.00           C  
ATOM   1233  HG2 GLU    77     323.887 330.674 331.323  1.00  0.00           H  
ATOM   1234  HG3 GLU    77     325.154 331.766 330.849  1.00  0.00           H  
ATOM   1235  CD  GLU    77     323.181 332.563 330.538  1.00  0.00           C  
ATOM   1236  OE1 GLU    77     323.123 333.284 331.565  1.00  0.00           O  
ATOM   1237  OE2 GLU    77     322.455 332.795 329.544  1.00  0.00           O  
ATOM   1238  C   GLU    77     322.331 329.143 329.670  1.00  0.00           C  
ATOM   1239  O   GLU    77     322.814 328.515 330.612  1.00  0.00           O  
ATOM   1240  N   LYS    78     321.011 329.267 329.529  1.00  0.00           N  
ATOM   1241  H   LYS    78     320.702 329.740 328.692  1.00  0.00           H  
ATOM   1242  CA  LYS    78     319.999 328.963 330.562  1.00  0.00           C  
ATOM   1243  HA  LYS    78     320.407 329.350 331.499  1.00  0.00           H  
ATOM   1244  CB  LYS    78     318.736 329.794 330.261  1.00  0.00           C  
ATOM   1245  HB2 LYS    78     318.301 329.475 329.315  1.00  0.00           H  
ATOM   1246  HB3 LYS    78     318.004 329.643 331.054  1.00  0.00           H  
ATOM   1247  CG  LYS    78     319.112 331.289 330.201  1.00  0.00           C  
ATOM   1248  HG2 LYS    78     319.520 331.579 331.171  1.00  0.00           H  
ATOM   1249  HG3 LYS    78     319.885 331.444 329.449  1.00  0.00           H  
ATOM   1250  CD  LYS    78     317.974 332.241 329.837  1.00  0.00           C  
ATOM   1251  HD2 LYS    78     317.565 331.971 328.861  1.00  0.00           H  
ATOM   1252  HD3 LYS    78     317.191 332.191 330.595  1.00  0.00           H  
ATOM   1253  CE  LYS    78     318.596 333.648 329.793  1.00  0.00           C  
ATOM   1254  HE2 LYS    78     318.991 333.881 330.788  1.00  0.00           H  
ATOM   1255  HE3 LYS    78     319.448 333.639 329.104  1.00  0.00           H  
ATOM   1256  NZ  LYS    78     317.619 334.691 329.380  1.00  0.00           N  
ATOM   1257  HZ1 LYS    78     316.817 334.709 329.999  1.00  0.00           H  
ATOM   1258  HZ2 LYS    78     318.044 335.612 329.413  1.00  0.00           H  
ATOM   1259  HZ3 LYS    78     317.294 334.543 328.435  1.00  0.00           H  
ATOM   1260  C   LYS    78     319.715 327.474 330.847  1.00  0.00           C  
ATOM   1261  O   LYS    78     319.708 326.636 329.943  1.00  0.00           O  
ATOM   1262  N   LEU    79     319.453 327.169 332.125  1.00  0.00           N  
ATOM   1263  H   LEU    79     319.462 327.931 332.788  1.00  0.00           H  
ATOM   1264  CA  LEU    79     319.225 325.825 332.686  1.00  0.00           C  
ATOM   1265  HA  LEU    79     318.607 325.263 331.984  1.00  0.00           H  
ATOM   1266  CB  LEU    79     320.599 325.132 332.857  1.00  0.00           C  
ATOM   1267  HB2 LEU    79     321.288 325.509 332.099  1.00  0.00           H  
ATOM   1268  HB3 LEU    79     321.022 325.423 333.820  1.00  0.00           H  
ATOM   1269  CG  LEU    79     320.646 323.599 332.759  1.00  0.00           C  
ATOM   1270  HG  LEU    79     321.650 323.302 333.035  1.00  0.00           H  
ATOM   1271  CD1 LEU    79     319.708 322.837 333.686  1.00  0.00           C  
ATOM   1272 HD11 LEU    79     318.696 322.828 333.284  1.00  0.00           H  
ATOM   1273 HD12 LEU    79     320.054 321.811 333.775  1.00  0.00           H  
ATOM   1274 HD13 LEU    79     319.728 323.277 334.683  1.00  0.00           H  
ATOM   1275  CD2 LEU    79     320.395 323.136 331.328  1.00  0.00           C  
ATOM   1276 HD21 LEU    79     321.162 323.542 330.678  1.00  0.00           H  
ATOM   1277 HD22 LEU    79     320.416 322.047 331.277  1.00  0.00           H  
ATOM   1278 HD23 LEU    79     319.429 323.490 330.974  1.00  0.00           H  
ATOM   1279  C   LEU    79     318.491 325.907 334.048  1.00  0.00           C  
ATOM   1280  O   LEU    79     318.791 326.778 334.866  1.00  0.00           O  
ATOM   1281  N   ASP    80     317.566 324.976 334.307  1.00  0.00           N  
ATOM   1282  H   ASP    80     317.374 324.294 333.590  1.00  0.00           H  
ATOM   1283  CA  ASP    80     316.901 324.750 335.604  1.00  0.00           C  
ATOM   1284  HA  ASP    80     317.382 325.354 336.376  1.00  0.00           H  
ATOM   1285  CB  ASP    80     315.439 325.210 335.473  1.00  0.00           C  
ATOM   1286  HB2 ASP    80     315.436 326.272 335.221  1.00  0.00           H  
ATOM   1287  HB3 ASP    80     314.982 324.676 334.639  1.00  0.00           H  
ATOM   1288  CG  ASP    80     314.582 325.009 336.739  1.00  0.00           C  
ATOM   1289  OD1 ASP    80     313.334 325.027 336.619  1.00  0.00           O  
ATOM   1290  OD2 ASP    80     315.135 324.850 337.853  1.00  0.00           O  
ATOM   1291  C   ASP    80     317.009 323.262 336.024  1.00  0.00           C  
ATOM   1292  O   ASP    80     316.766 322.364 335.220  1.00  0.00           O  
ATOM   1293  N   THR    81     317.413 322.966 337.261  1.00  0.00           N  
ATOM   1294  H   THR    81     317.615 323.722 337.900  1.00  0.00           H  
ATOM   1295  CA  THR    81     317.706 321.584 337.700  1.00  0.00           C  
ATOM   1296  HA  THR    81     318.210 321.071 336.881  1.00  0.00           H  
ATOM   1297  CB  THR    81     318.700 321.606 338.878  1.00  0.00           C  
ATOM   1298  HB  THR    81     318.233 322.106 339.728  1.00  0.00           H  
ATOM   1299  CG2 THR    81     319.189 320.225 339.323  1.00  0.00           C  
ATOM   1300 HG21 THR    81     319.516 319.647 338.458  1.00  0.00           H  
ATOM   1301 HG22 THR    81     320.020 320.328 340.022  1.00  0.00           H  
ATOM   1302 HG23 THR    81     318.386 319.692 339.831  1.00  0.00           H  
ATOM   1303  OG1 THR    81     319.853 322.336 338.493  1.00  0.00           O  
ATOM   1304  HG1 THR    81     320.416 322.458 339.281  1.00  0.00           H  
ATOM   1305  C   THR    81     316.453 320.744 338.019  1.00  0.00           C  
ATOM   1306  O   THR    81     316.517 319.515 337.996  1.00  0.00           O  
ATOM   1307  N   SER    82     315.288 321.363 338.268  1.00  0.00           N  
ATOM   1308  H   SER    82     315.276 322.375 338.250  1.00  0.00           H  
ATOM   1309  CA  SER    82     314.055 320.662 338.689  1.00  0.00           C  
ATOM   1310  HA  SER    82     313.351 321.416 339.043  1.00  0.00           H  
ATOM   1311  CB  SER    82     313.403 319.987 337.466  1.00  0.00           C  
ATOM   1312  HB2 SER    82     313.279 320.733 336.680  1.00  0.00           H  
ATOM   1313  HB3 SER    82     314.052 319.194 337.090  1.00  0.00           H  
ATOM   1314  OG  SER    82     312.131 319.444 337.791  1.00  0.00           O  
ATOM   1315  HG  SER    82     311.679 319.168 336.966  1.00  0.00           H  
ATOM   1316  C   SER    82     314.325 319.721 339.892  1.00  0.00           C  
ATOM   1317  O   SER    82     314.986 320.143 340.848  1.00  0.00           O  
ATOM   1318  N   HIS    83     313.848 318.467 339.874  1.00  0.00           N  
ATOM   1319  H   HIS    83     313.255 318.218 339.091  1.00  0.00           H  
ATOM   1320  CA  HIS    83     314.060 317.457 340.926  1.00  0.00           C  
ATOM   1321  HA  HIS    83     314.783 317.831 341.653  1.00  0.00           H  
ATOM   1322  CB  HIS    83     312.745 317.214 341.690  1.00  0.00           C  
ATOM   1323  HB2 HIS    83     312.004 316.784 341.014  1.00  0.00           H  
ATOM   1324  HB3 HIS    83     312.929 316.492 342.487  1.00  0.00           H  
ATOM   1325  CG  HIS    83     312.165 318.466 342.307  1.00  0.00           C  
ATOM   1326  ND1 HIS    83     312.658 319.122 343.442  1.00  0.00           N  
ATOM   1327  CE1 HIS    83     311.879 320.206 343.608  1.00  0.00           C  
ATOM   1328  HE1 HIS    83     311.994 320.940 344.398  1.00  0.00           H  
ATOM   1329  NE2 HIS    83     310.934 320.255 342.651  1.00  0.00           N  
ATOM   1330  HE2 HIS    83     310.229 320.981 342.563  1.00  0.00           H  
ATOM   1331  CD2 HIS    83     311.100 319.167 341.821  1.00  0.00           C  
ATOM   1332  HD2 HIS    83     310.518 318.919 340.941  1.00  0.00           H  
ATOM   1333  C   HIS    83     314.624 316.148 340.348  1.00  0.00           C  
ATOM   1334  O   HIS    83     313.912 315.381 339.695  1.00  0.00           O  
ATOM   1335  N   GLY    84     315.918 315.896 340.578  1.00  0.00           N  
ATOM   1336  H   GLY    84     316.447 316.580 341.102  1.00  0.00           H  
ATOM   1337  CA  GLY    84     316.608 314.640 340.230  1.00  0.00           C  
ATOM   1338  HA2 GLY    84     317.527 314.571 340.812  1.00  0.00           H  
ATOM   1339  HA3 GLY    84     315.977 313.798 340.515  1.00  0.00           H  
ATOM   1340  C   GLY    84     316.981 314.466 338.747  1.00  0.00           C  
ATOM   1341  O   GLY    84     317.489 313.407 338.372  1.00  0.00           O  
ATOM   1342  N   MET    85     316.731 315.481 337.912  1.00  0.00           N  
ATOM   1343  H   MET    85     316.377 316.333 338.321  1.00  0.00           H  
ATOM   1344  CA  MET    85     316.856 315.459 336.444  1.00  0.00           C  
ATOM   1345  HA  MET    85     317.583 314.700 336.153  1.00  0.00           H  
ATOM   1346  CB  MET    85     315.483 315.059 335.863  1.00  0.00           C  
ATOM   1347  HB2 MET    85     314.708 315.694 336.294  1.00  0.00           H  
ATOM   1348  HB3 MET    85     315.479 315.225 334.802  1.00  0.00           H  
ATOM   1349  CG  MET    85     315.101 313.584 336.073  1.00  0.00           C  
ATOM   1350  HG2 MET    85     315.056 313.373 337.141  1.00  0.00           H  
ATOM   1351  HG3 MET    85     314.098 313.437 335.671  1.00  0.00           H  
ATOM   1352  SD  MET    85     316.199 312.371 335.273  1.00  0.00           S  
ATOM   1353  CE  MET    85     315.476 310.830 335.903  1.00  0.00           C  
ATOM   1354  HE1 MET    85     314.444 310.738 335.564  1.00  0.00           H  
ATOM   1355  HE2 MET    85     316.050 309.978 335.537  1.00  0.00           H  
ATOM   1356  HE3 MET    85     315.499 310.831 336.994  1.00  0.00           H  
ATOM   1357  C   MET    85     317.416 316.813 335.917  1.00  0.00           C  
ATOM   1358  O   MET    85     318.175 317.459 336.641  1.00  0.00           O  
ATOM   1359  N   ILE    86     317.104 317.243 334.682  1.00  0.00           N  
ATOM   1360  H   ILE    86     316.505 316.651 334.111  1.00  0.00           H  
ATOM   1361  CA  ILE    86     317.623 318.466 334.011  1.00  0.00           C  
ATOM   1362  HA  ILE    86     317.870 319.205 334.771  1.00  0.00           H  
ATOM   1363  CB  ILE    86     318.929 318.092 333.236  1.00  0.00           C  
ATOM   1364  HB  ILE    86     318.734 317.153 332.726  1.00  0.00           H  
ATOM   1365  CG2 ILE    86     319.365 319.062 332.125  1.00  0.00           C  
ATOM   1366 HG21 ILE    86     319.466 320.073 332.510  1.00  0.00           H  
ATOM   1367 HG22 ILE    86     320.328 318.750 331.716  1.00  0.00           H  
ATOM   1368 HG23 ILE    86     318.633 319.040 331.317  1.00  0.00           H  
ATOM   1369  CG1 ILE    86     320.153 317.824 334.148  1.00  0.00           C  
ATOM   1370 HG12 ILE    86     319.938 316.986 334.808  1.00  0.00           H  
ATOM   1371 HG13 ILE    86     320.982 317.504 333.517  1.00  0.00           H  
ATOM   1372  CD1 ILE    86     320.654 319.004 334.995  1.00  0.00           C  
ATOM   1373 HD11 ILE    86     319.863 319.390 335.636  1.00  0.00           H  
ATOM   1374 HD12 ILE    86     321.475 318.665 335.628  1.00  0.00           H  
ATOM   1375 HD13 ILE    86     321.025 319.799 334.351  1.00  0.00           H  
ATOM   1376  C   ILE    86     316.509 319.122 333.139  1.00  0.00           C  
ATOM   1377  O   ILE    86     315.433 318.545 332.967  1.00  0.00           O  
ATOM   1378  N   ARG    87     316.709 320.352 332.624  1.00  0.00           N  
ATOM   1379  H   ARG    87     317.594 320.799 332.822  1.00  0.00           H  
ATOM   1380  CA  ARG    87     315.746 321.102 331.772  1.00  0.00           C  
ATOM   1381  HA  ARG    87     315.053 320.390 331.322  1.00  0.00           H  
ATOM   1382  CB  ARG    87     314.952 322.109 332.628  1.00  0.00           C  
ATOM   1383  HB2 ARG    87     315.636 322.761 333.162  1.00  0.00           H  
ATOM   1384  HB3 ARG    87     314.398 322.771 331.970  1.00  0.00           H  
ATOM   1385  CG  ARG    87     313.965 321.441 333.601  1.00  0.00           C  
ATOM   1386  HG2 ARG    87     313.510 320.579 333.119  1.00  0.00           H  
ATOM   1387  HG3 ARG    87     314.504 321.089 334.480  1.00  0.00           H  
ATOM   1388  CD  ARG    87     312.845 322.399 334.034  1.00  0.00           C  
ATOM   1389  HD2 ARG    87     312.176 321.866 334.712  1.00  0.00           H  
ATOM   1390  HD3 ARG    87     313.288 323.238 334.569  1.00  0.00           H  
ATOM   1391  NE  ARG    87     312.077 322.899 332.870  1.00  0.00           N  
ATOM   1392  HE  ARG    87     312.373 322.578 331.954  1.00  0.00           H  
ATOM   1393  CZ  ARG    87     311.063 323.744 332.874  1.00  0.00           C  
ATOM   1394  NH1 ARG    87     310.553 324.153 331.747  1.00  0.00           N  
ATOM   1395 HH11 ARG    87     310.961 323.879 330.869  1.00  0.00           H  
ATOM   1396 HH12 ARG    87     309.768 324.785 331.739  1.00  0.00           H  
ATOM   1397  NH2 ARG    87     310.547 324.193 333.979  1.00  0.00           N  
ATOM   1398 HH21 ARG    87     310.955 323.914 334.856  1.00  0.00           H  
ATOM   1399 HH22 ARG    87     309.768 324.829 333.965  1.00  0.00           H  
ATOM   1400  C   ARG    87     316.375 321.844 330.584  1.00  0.00           C  
ATOM   1401  O   ARG    87     317.589 321.911 330.463  1.00  0.00           O  
ATOM   1402  N   THR    88     315.520 322.446 329.752  1.00  0.00           N  
ATOM   1403  H   THR    88     314.536 322.325 329.964  1.00  0.00           H  
ATOM   1404  CA  THR    88     315.824 323.165 328.502  1.00  0.00           C  
ATOM   1405  HA  THR    88     316.901 323.240 328.377  1.00  0.00           H  
ATOM   1406  CB  THR    88     315.216 322.381 327.324  1.00  0.00           C  
ATOM   1407  HB  THR    88     314.135 322.384 327.433  1.00  0.00           H  
ATOM   1408  CG2 THR    88     315.530 322.990 325.965  1.00  0.00           C  
ATOM   1409 HG21 THR    88     316.493 323.489 325.956  1.00  0.00           H  
ATOM   1410 HG22 THR    88     315.533 322.197 325.226  1.00  0.00           H  
ATOM   1411 HG23 THR    88     314.760 323.717 325.703  1.00  0.00           H  
ATOM   1412  OG1 THR    88     315.592 321.023 327.316  1.00  0.00           O  
ATOM   1413  HG1 THR    88     316.566 320.961 327.251  1.00  0.00           H  
ATOM   1414  C   THR    88     315.197 324.572 328.502  1.00  0.00           C  
ATOM   1415  O   THR    88     313.975 324.671 328.598  1.00  0.00           O  
ATOM   1416  N   GLU    89     315.981 325.663 328.406  1.00  0.00           N  
ATOM   1417  H   GLU    89     316.987 325.542 328.415  1.00  0.00           H  
ATOM   1418  CA  GLU    89     315.436 327.031 328.615  1.00  0.00           C  
ATOM   1419  HA  GLU    89     314.379 327.024 328.340  1.00  0.00           H  
ATOM   1420  CB  GLU    89     315.518 327.326 330.131  1.00  0.00           C  
ATOM   1421  HB2 GLU    89     315.387 326.401 330.695  1.00  0.00           H  
ATOM   1422  HB3 GLU    89     316.523 327.690 330.345  1.00  0.00           H  
ATOM   1423  CG  GLU    89     314.466 328.329 330.645  1.00  0.00           C  
ATOM   1424  HG2 GLU    89     313.969 328.819 329.806  1.00  0.00           H  
ATOM   1425  HG3 GLU    89     313.690 327.771 331.173  1.00  0.00           H  
ATOM   1426  CD  GLU    89     315.061 329.391 331.596  1.00  0.00           C  
ATOM   1427  OE1 GLU    89     314.793 330.603 331.404  1.00  0.00           O  
ATOM   1428  OE2 GLU    89     315.760 329.022 332.571  1.00  0.00           O  
ATOM   1429  C   GLU    89     316.061 328.200 327.800  1.00  0.00           C  
ATOM   1430  O   GLU    89     315.661 329.349 327.986  1.00  0.00           O  
ATOM   1431  N   VAL    90     317.058 327.979 326.927  1.00  0.00           N  
ATOM   1432  H   VAL    90     317.301 327.026 326.693  1.00  0.00           H  
ATOM   1433  CA  VAL    90     317.821 329.091 326.288  1.00  0.00           C  
ATOM   1434  HA  VAL    90     318.013 329.810 327.084  1.00  0.00           H  
ATOM   1435  CB  VAL    90     319.225 328.659 325.792  1.00  0.00           C  
ATOM   1436  HB  VAL    90     319.881 329.516 325.919  1.00  0.00           H  
ATOM   1437  CG1 VAL    90     319.824 327.525 326.623  1.00  0.00           C  
ATOM   1438 HG11 VAL    90     319.238 326.624 326.484  1.00  0.00           H  
ATOM   1439 HG12 VAL    90     320.856 327.340 326.320  1.00  0.00           H  
ATOM   1440 HG13 VAL    90     319.808 327.791 327.675  1.00  0.00           H  
ATOM   1441  CG2 VAL    90     319.292 328.278 324.314  1.00  0.00           C  
ATOM   1442 HG21 VAL    90     319.292 329.185 323.715  1.00  0.00           H  
ATOM   1443 HG22 VAL    90     320.219 327.747 324.104  1.00  0.00           H  
ATOM   1444 HG23 VAL    90     318.443 327.650 324.041  1.00  0.00           H  
ATOM   1445  C   VAL    90     317.020 329.874 325.226  1.00  0.00           C  
ATOM   1446  O   VAL    90     316.028 329.382 324.702  1.00  0.00           O  
ATOM   1447  N   ARG    91     317.482 331.083 324.861  1.00  0.00           N  
ATOM   1448  H   ARG    91     318.321 331.414 325.317  1.00  0.00           H  
ATOM   1449  CA  ARG    91     316.875 331.998 323.860  1.00  0.00           C  
ATOM   1450  HA  ARG    91     316.041 331.501 323.366  1.00  0.00           H  
ATOM   1451  CB  ARG    91     316.349 333.267 324.563  1.00  0.00           C  
ATOM   1452  HB2 ARG    91     317.139 333.686 325.190  1.00  0.00           H  
ATOM   1453  HB3 ARG    91     316.095 334.010 323.805  1.00  0.00           H  
ATOM   1454  CG  ARG    91     315.095 333.011 325.418  1.00  0.00           C  
ATOM   1455  HG2 ARG    91     314.284 332.661 324.780  1.00  0.00           H  
ATOM   1456  HG3 ARG    91     315.311 332.238 326.156  1.00  0.00           H  
ATOM   1457  CD  ARG    91     314.635 334.275 326.159  1.00  0.00           C  
ATOM   1458  HD2 ARG    91     313.768 334.022 326.774  1.00  0.00           H  
ATOM   1459  HD3 ARG    91     315.443 334.597 326.817  1.00  0.00           H  
ATOM   1460  NE  ARG    91     314.274 335.374 325.235  1.00  0.00           N  
ATOM   1461  HE  ARG    91     314.080 335.123 324.276  1.00  0.00           H  
ATOM   1462  CZ  ARG    91     314.153 336.657 325.536  1.00  0.00           C  
ATOM   1463  NH1 ARG    91     313.910 337.533 324.604  1.00  0.00           N  
ATOM   1464 HH11 ARG    91     313.842 337.247 323.641  1.00  0.00           H  
ATOM   1465 HH12 ARG    91     313.820 338.508 324.836  1.00  0.00           H  
ATOM   1466  NH2 ARG    91     314.273 337.103 326.755  1.00  0.00           N  
ATOM   1467 HH21 ARG    91     314.400 336.452 327.510  1.00  0.00           H  
ATOM   1468 HH22 ARG    91     314.182 338.086 326.955  1.00  0.00           H  
ATOM   1469  C   ARG    91     317.867 332.377 322.754  1.00  0.00           C  
ATOM   1470  O   ARG    91     319.073 332.273 322.947  1.00  0.00           O  
ATOM   1471  N   SER    92     317.356 332.766 321.582  1.00  0.00           N  
ATOM   1472  H   SER    92     316.343 332.751 321.471  1.00  0.00           H  
ATOM   1473  CA  SER    92     318.152 333.143 320.393  1.00  0.00           C  
ATOM   1474  HA  SER    92     319.107 332.625 320.414  1.00  0.00           H  
ATOM   1475  CB  SER    92     317.389 332.689 319.132  1.00  0.00           C  
ATOM   1476  HB2 SER    92     317.044 331.666 319.271  1.00  0.00           H  
ATOM   1477  HB3 SER    92     316.513 333.325 318.989  1.00  0.00           H  
ATOM   1478  OG  SER    92     318.193 332.717 317.963  1.00  0.00           O  
ATOM   1479  HG  SER    92     318.431 333.646 317.768  1.00  0.00           H  
ATOM   1480  C   SER    92     318.478 334.646 320.320  1.00  0.00           C  
ATOM   1481  O   SER    92     318.995 335.113 319.306  1.00  0.00           O  
ATOM   1482  N   ARG    93     318.102 335.414 321.359  1.00  0.00           N  
ATOM   1483  H   ARG    93     317.686 334.922 322.137  1.00  0.00           H  
ATOM   1484  CA  ARG    93     318.075 336.897 321.449  1.00  0.00           C  
ATOM   1485  HA  ARG    93     317.972 337.155 322.506  1.00  0.00           H  
ATOM   1486  CB  ARG    93     319.375 337.583 320.974  1.00  0.00           C  
ATOM   1487  HB2 ARG    93     319.526 337.446 319.903  1.00  0.00           H  
ATOM   1488  HB3 ARG    93     319.301 338.654 321.166  1.00  0.00           H  
ATOM   1489  CG  ARG    93     320.572 337.017 321.759  1.00  0.00           C  
ATOM   1490  HG2 ARG    93     320.407 337.188 322.824  1.00  0.00           H  
ATOM   1491  HG3 ARG    93     320.645 335.942 321.591  1.00  0.00           H  
ATOM   1492  CD  ARG    93     321.912 337.634 321.366  1.00  0.00           C  
ATOM   1493  HD2 ARG    93     322.047 337.523 320.289  1.00  0.00           H  
ATOM   1494  HD3 ARG    93     321.911 338.696 321.622  1.00  0.00           H  
ATOM   1495  NE  ARG    93     322.998 336.942 322.083  1.00  0.00           N  
ATOM   1496  HE  ARG    93     322.711 336.277 322.802  1.00  0.00           H  
ATOM   1497  CZ  ARG    93     324.295 337.045 321.874  1.00  0.00           C  
ATOM   1498  NH1 ARG    93     325.118 336.294 322.545  1.00  0.00           N  
ATOM   1499 HH11 ARG    93     324.742 335.630 323.205  1.00  0.00           H  
ATOM   1500 HH12 ARG    93     326.113 336.370 322.413  1.00  0.00           H  
ATOM   1501  NH2 ARG    93     324.797 337.882 321.006  1.00  0.00           N  
ATOM   1502 HH21 ARG    93     324.176 338.477 320.484  1.00  0.00           H  
ATOM   1503 HH22 ARG    93     325.792 337.955 320.872  1.00  0.00           H  
ATOM   1504  C   ARG    93     316.773 337.395 320.808  1.00  0.00           C  
ATOM   1505  O   ARG    93     316.066 338.227 321.378  1.00  0.00           O  
ATOM   1506  N   THR    94     316.424 336.796 319.668  1.00  0.00           N  
ATOM   1507  H   THR    94     317.129 336.228 319.216  1.00  0.00           H  
ATOM   1508  CA  THR    94     315.085 336.812 319.049  1.00  0.00           C  
ATOM   1509  HA  THR    94     314.758 337.843 318.912  1.00  0.00           H  
ATOM   1510  CB  THR    94     315.124 336.090 317.678  1.00  0.00           C  
ATOM   1511  HB  THR    94     315.007 335.016 317.837  1.00  0.00           H  
ATOM   1512  CG2 THR    94     314.036 336.573 316.714  1.00  0.00           C  
ATOM   1513 HG21 THR    94     314.154 337.641 316.526  1.00  0.00           H  
ATOM   1514 HG22 THR    94     314.118 336.036 315.767  1.00  0.00           H  
ATOM   1515 HG23 THR    94     313.044 336.385 317.119  1.00  0.00           H  
ATOM   1516  OG1 THR    94     316.358 336.305 317.017  1.00  0.00           O  
ATOM   1517  HG1 THR    94     316.364 335.775 316.197  1.00  0.00           H  
ATOM   1518  C   THR    94     314.103 336.080 319.998  1.00  0.00           C  
ATOM   1519  O   THR    94     314.530 335.406 320.942  1.00  0.00           O  
ATOM   1520  N   ALA    95     312.788 336.155 319.764  1.00  0.00           N  
ATOM   1521  H   ALA    95     312.450 336.759 319.027  1.00  0.00           H  
ATOM   1522  CA  ALA    95     311.793 335.425 320.569  1.00  0.00           C  
ATOM   1523  HA  ALA    95     311.936 335.697 321.617  1.00  0.00           H  
ATOM   1524  CB  ALA    95     310.392 335.886 320.156  1.00  0.00           C  
ATOM   1525  HB1 ALA    95     310.203 335.628 319.113  1.00  0.00           H  
ATOM   1526  HB2 ALA    95     309.648 335.393 320.784  1.00  0.00           H  
ATOM   1527  HB3 ALA    95     310.302 336.965 320.288  1.00  0.00           H  
ATOM   1528  C   ALA    95     311.926 333.885 320.480  1.00  0.00           C  
ATOM   1529  O   ALA    95     311.605 333.183 321.439  1.00  0.00           O  
ATOM   1530  N   ASP    96     312.399 333.365 319.340  1.00  0.00           N  
ATOM   1531  H   ASP    96     312.579 334.004 318.583  1.00  0.00           H  
ATOM   1532  CA  ASP    96     312.728 331.946 319.126  1.00  0.00           C  
ATOM   1533  HA  ASP    96     311.810 331.369 319.251  1.00  0.00           H  
ATOM   1534  CB  ASP    96     313.225 331.728 317.687  1.00  0.00           C  
ATOM   1535  HB2 ASP    96     314.141 332.305 317.544  1.00  0.00           H  
ATOM   1536  HB3 ASP    96     313.482 330.675 317.578  1.00  0.00           H  
ATOM   1537  CG  ASP    96     312.215 332.096 316.578  1.00  0.00           C  
ATOM   1538  OD1 ASP    96     312.649 332.237 315.410  1.00  0.00           O  
ATOM   1539  OD2 ASP    96     310.995 332.224 316.842  1.00  0.00           O  
ATOM   1540  C   ASP    96     313.757 331.401 320.141  1.00  0.00           C  
ATOM   1541  O   ASP    96     314.713 332.085 320.518  1.00  0.00           O  
ATOM   1542  N   SER    97     313.582 330.148 320.573  1.00  0.00           N  
ATOM   1543  H   SER    97     312.735 329.673 320.291  1.00  0.00           H  
ATOM   1544  CA  SER    97     314.331 329.566 321.705  1.00  0.00           C  
ATOM   1545  HA  SER    97     315.301 330.055 321.752  1.00  0.00           H  
ATOM   1546  CB  SER    97     313.617 329.914 323.036  1.00  0.00           C  
ATOM   1547  HB2 SER    97     313.732 329.103 323.756  1.00  0.00           H  
ATOM   1548  HB3 SER    97     314.094 330.797 323.454  1.00  0.00           H  
ATOM   1549  OG  SER    97     312.234 330.215 322.896  1.00  0.00           O  
ATOM   1550  HG  SER    97     311.902 330.603 323.729  1.00  0.00           H  
ATOM   1551  C   SER    97     314.682 328.069 321.553  1.00  0.00           C  
ATOM   1552  O   SER    97     315.071 327.404 322.512  1.00  0.00           O  
ATOM   1553  N   HIS    98     314.636 327.528 320.328  1.00  0.00           N  
ATOM   1554  H   HIS    98     314.338 328.107 319.550  1.00  0.00           H  
ATOM   1555  CA  HIS    98     314.935 326.109 320.044  1.00  0.00           C  
ATOM   1556  HA  HIS    98     314.442 325.500 320.804  1.00  0.00           H  
ATOM   1557  CB  HIS    98     314.364 325.689 318.678  1.00  0.00           C  
ATOM   1558  HB2 HIS    98     315.199 325.401 318.041  1.00  0.00           H  
ATOM   1559  HB3 HIS    98     313.737 324.813 318.838  1.00  0.00           H  
ATOM   1560  CG  HIS    98     313.586 326.682 317.854  1.00  0.00           C  
ATOM   1561  ND1 HIS    98     314.133 327.806 317.229  1.00  0.00           N  
ATOM   1562  CE1 HIS    98     313.179 328.261 316.399  1.00  0.00           C  
ATOM   1563  HE1 HIS    98     313.293 329.104 315.728  1.00  0.00           H  
ATOM   1564  NE2 HIS    98     312.070 327.507 316.497  1.00  0.00           N  
ATOM   1565  HE2 HIS    98     311.234 327.628 315.935  1.00  0.00           H  
ATOM   1566  CD2 HIS    98     312.313 326.497 317.402  1.00  0.00           C  
ATOM   1567  HD2 HIS    98     311.664 325.665 317.643  1.00  0.00           H  
ATOM   1568  C   HIS    98     316.429 325.719 320.083  1.00  0.00           C  
ATOM   1569  O   HIS    98     316.768 324.559 320.277  1.00  0.00           O  
ATOM   1570  N   LEU    99     317.314 326.700 319.910  1.00  0.00           N  
ATOM   1571  H   LEU    99     316.895 327.606 319.767  1.00  0.00           H  
ATOM   1572  CA  LEU    99     318.761 326.629 319.646  1.00  0.00           C  
ATOM   1573  HA  LEU    99     318.891 326.056 318.727  1.00  0.00           H  
ATOM   1574  CB  LEU    99     319.234 328.069 319.373  1.00  0.00           C  
ATOM   1575  HB2 LEU    99     320.217 328.016 318.901  1.00  0.00           H  
ATOM   1576  HB3 LEU    99     318.569 328.564 318.670  1.00  0.00           H  
ATOM   1577  CG  LEU    99     319.350 328.935 320.639  1.00  0.00           C  
ATOM   1578  HG  LEU    99     319.895 328.413 321.418  1.00  0.00           H  
ATOM   1579  CD1 LEU    99     320.132 330.188 320.287  1.00  0.00           C  
ATOM   1580 HD11 LEU    99     319.650 330.712 319.462  1.00  0.00           H  
ATOM   1581 HD12 LEU    99     320.187 330.834 321.160  1.00  0.00           H  
ATOM   1582 HD13 LEU    99     321.144 329.916 319.982  1.00  0.00           H  
ATOM   1583  CD2 LEU    99     317.991 329.327 321.213  1.00  0.00           C  
ATOM   1584 HD21 LEU    99     317.506 328.464 321.666  1.00  0.00           H  
ATOM   1585 HD22 LEU    99     318.140 330.021 322.024  1.00  0.00           H  
ATOM   1586 HD23 LEU    99     317.359 329.778 320.448  1.00  0.00           H  
ATOM   1587  C   LEU    99     319.737 326.000 320.672  1.00  0.00           C  
ATOM   1588  O   LEU    99     320.929 325.969 320.366  1.00  0.00           O  
ATOM   1589  N   GLY   100     319.334 325.598 321.882  1.00  0.00           N  
ATOM   1590  H   GLY   100     318.354 325.620 322.125  1.00  0.00           H  
ATOM   1591  CA  GLY   100     320.304 325.061 322.854  1.00  0.00           C  
ATOM   1592  HA2 GLY   100     320.671 324.100 322.490  1.00  0.00           H  
ATOM   1593  HA3 GLY   100     321.156 325.739 322.904  1.00  0.00           H  
ATOM   1594  C   GLY   100     319.793 324.871 324.281  1.00  0.00           C  
ATOM   1595  O   GLY   100     318.635 325.158 324.583  1.00  0.00           O  
ATOM   1596  N   HIS   101     320.673 324.374 325.158  1.00  0.00           N  
ATOM   1597  H   HIS   101     321.550 324.055 324.761  1.00  0.00           H  
ATOM   1598  CA  HIS   101     320.421 323.946 326.551  1.00  0.00           C  
ATOM   1599  HA  HIS   101     320.114 324.810 327.135  1.00  0.00           H  
ATOM   1600  CB  HIS   101     319.250 322.951 326.568  1.00  0.00           C  
ATOM   1601  HB2 HIS   101     318.393 323.520 326.904  1.00  0.00           H  
ATOM   1602  HB3 HIS   101     319.043 322.663 325.550  1.00  0.00           H  
ATOM   1603  CG  HIS   101     319.256 321.659 327.337  1.00  0.00           C  
ATOM   1604  ND1 HIS   101     318.325 320.657 327.072  1.00  0.00           N  
ATOM   1605  CE1 HIS   101     318.488 319.729 328.023  1.00  0.00           C  
ATOM   1606  HE1 HIS   101     317.913 318.814 328.101  1.00  0.00           H  
ATOM   1607  NE2 HIS   101     319.484 320.087 328.846  1.00  0.00           N  
ATOM   1608  HE2 HIS   101     319.803 319.542 329.635  1.00  0.00           H  
ATOM   1609  CD2 HIS   101     319.978 321.305 328.437  1.00  0.00           C  
ATOM   1610  HD2 HIS   101     320.741 321.881 328.933  1.00  0.00           H  
ATOM   1611  C   HIS   101     321.733 323.460 327.156  1.00  0.00           C  
ATOM   1612  O   HIS   101     322.353 322.510 326.689  1.00  0.00           O  
ATOM   1613  N   VAL   102     322.199 324.136 328.207  1.00  0.00           N  
ATOM   1614  H   VAL   102     321.655 324.896 328.600  1.00  0.00           H  
ATOM   1615  CA  VAL   102     323.599 323.988 328.625  1.00  0.00           C  
ATOM   1616  HA  VAL   102     323.985 323.035 328.262  1.00  0.00           H  
ATOM   1617  CB  VAL   102     324.416 325.083 327.883  1.00  0.00           C  
ATOM   1618  HB  VAL   102     325.467 324.936 328.116  1.00  0.00           H  
ATOM   1619  CG1 VAL   102     324.234 325.018 326.356  1.00  0.00           C  
ATOM   1620 HG11 VAL   102     323.252 325.372 326.044  1.00  0.00           H  
ATOM   1621 HG12 VAL   102     324.969 325.651 325.858  1.00  0.00           H  
ATOM   1622 HG13 VAL   102     324.346 323.994 326.023  1.00  0.00           H  
ATOM   1623  CG2 VAL   102     324.040 326.531 328.180  1.00  0.00           C  
ATOM   1624 HG21 VAL   102     324.077 326.724 329.240  1.00  0.00           H  
ATOM   1625 HG22 VAL   102     324.753 327.188 327.681  1.00  0.00           H  
ATOM   1626 HG23 VAL   102     323.031 326.751 327.827  1.00  0.00           H  
ATOM   1627  C   VAL   102     323.774 323.950 330.156  1.00  0.00           C  
ATOM   1628  O   VAL   102     323.737 324.965 330.841  1.00  0.00           O  
ATOM   1629  N   PHE   103     323.933 322.739 330.709  1.00  0.00           N  
ATOM   1630  H   PHE   103     323.936 321.931 330.105  1.00  0.00           H  
ATOM   1631  CA  PHE   103     324.203 322.507 332.142  1.00  0.00           C  
ATOM   1632  HA  PHE   103     323.740 323.319 332.703  1.00  0.00           H  
ATOM   1633  CB  PHE   103     323.516 321.201 332.598  1.00  0.00           C  
ATOM   1634  HB2 PHE   103     323.490 321.192 333.689  1.00  0.00           H  
ATOM   1635  HB3 PHE   103     322.476 321.217 332.273  1.00  0.00           H  
ATOM   1636  CG  PHE   103     324.125 319.895 332.124  1.00  0.00           C  
ATOM   1637  CD1 PHE   103     323.866 319.411 330.825  1.00  0.00           C  
ATOM   1638  HD1 PHE   103     323.229 319.966 330.151  1.00  0.00           H  
ATOM   1639  CE1 PHE   103     324.430 318.193 330.403  1.00  0.00           C  
ATOM   1640  HE1 PHE   103     324.264 317.822 329.403  1.00  0.00           H  
ATOM   1641  CZ  PHE   103     325.207 317.433 331.291  1.00  0.00           C  
ATOM   1642  HZ  PHE   103     325.627 316.492 330.966  1.00  0.00           H  
ATOM   1643  CE2 PHE   103     325.430 317.891 332.598  1.00  0.00           C  
ATOM   1644  HE2 PHE   103     326.018 317.299 333.282  1.00  0.00           H  
ATOM   1645  CD2 PHE   103     324.904 319.127 333.010  1.00  0.00           C  
ATOM   1646  HD2 PHE   103     325.088 319.474 334.017  1.00  0.00           H  
ATOM   1647  C   PHE   103     325.704 322.596 332.483  1.00  0.00           C  
ATOM   1648  O   PHE   103     326.545 322.625 331.584  1.00  0.00           O  
ATOM   1649  N   ASN   104     326.061 322.675 333.773  1.00  0.00           N  
ATOM   1650  H   ASN   104     325.338 322.624 334.478  1.00  0.00           H  
ATOM   1651  CA  ASN   104     327.441 322.943 334.220  1.00  0.00           C  
ATOM   1652  HA  ASN   104     327.893 323.657 333.532  1.00  0.00           H  
ATOM   1653  CB  ASN   104     327.452 323.591 335.624  1.00  0.00           C  
ATOM   1654  HB2 ASN   104     327.055 322.883 336.351  1.00  0.00           H  
ATOM   1655  HB3 ASN   104     328.489 323.791 335.897  1.00  0.00           H  
ATOM   1656  CG  ASN   104     326.708 324.912 335.747  1.00  0.00           C  
ATOM   1657  OD1 ASN   104     327.113 325.936 335.221  1.00  0.00           O  
ATOM   1658  ND2 ASN   104     325.624 324.954 336.491  1.00  0.00           N  
ATOM   1659 HD21 ASN   104     325.159 325.843 336.605  1.00  0.00           H  
ATOM   1660 HD22 ASN   104     325.323 324.142 337.008  1.00  0.00           H  
ATOM   1661  C   ASN   104     328.330 321.679 334.165  1.00  0.00           C  
ATOM   1662  O   ASN   104     328.719 321.114 335.190  1.00  0.00           O  
ATOM   1663  N   ASP   105     328.672 321.253 332.950  1.00  0.00           N  
ATOM   1664  H   ASP   105     328.250 321.723 332.156  1.00  0.00           H  
ATOM   1665  CA  ASP   105     329.556 320.120 332.661  1.00  0.00           C  
ATOM   1666  HA  ASP   105     330.280 319.993 333.467  1.00  0.00           H  
ATOM   1667  CB  ASP   105     328.706 318.835 332.561  1.00  0.00           C  
ATOM   1668  HB2 ASP   105     328.232 318.649 333.527  1.00  0.00           H  
ATOM   1669  HB3 ASP   105     327.913 318.992 331.827  1.00  0.00           H  
ATOM   1670  CG  ASP   105     329.529 317.592 332.164  1.00  0.00           C  
ATOM   1671  OD1 ASP   105     328.993 316.706 331.454  1.00  0.00           O  
ATOM   1672  OD2 ASP   105     330.710 317.489 332.580  1.00  0.00           O  
ATOM   1673  C   ASP   105     330.323 320.378 331.351  1.00  0.00           C  
ATOM   1674  O   ASP   105     329.756 320.189 330.281  1.00  0.00           O  
ATOM   1675  N   GLY   106     331.590 320.810 331.409  1.00  0.00           N  
ATOM   1676  H   GLY   106     331.975 321.061 332.309  1.00  0.00           H  
ATOM   1677  CA  GLY   106     332.477 320.887 330.232  1.00  0.00           C  
ATOM   1678  HA2 GLY   106     333.299 320.186 330.378  1.00  0.00           H  
ATOM   1679  HA3 GLY   106     331.930 320.564 329.347  1.00  0.00           H  
ATOM   1680  C   GLY   106     333.084 322.271 329.918  1.00  0.00           C  
ATOM   1681  O   GLY   106     333.011 323.186 330.747  1.00  0.00           O  
ATOM   1682  N   PRO   107     333.727 322.421 328.736  1.00  0.00           N  
ATOM   1683  CD  PRO   107     334.004 321.343 327.792  1.00  0.00           C  
ATOM   1684  HD2 PRO   107     333.086 320.856 327.464  1.00  0.00           H  
ATOM   1685  HD3 PRO   107     334.666 320.612 328.259  1.00  0.00           H  
ATOM   1686  CG  PRO   107     334.709 321.977 326.594  1.00  0.00           C  
ATOM   1687  HG2 PRO   107     333.980 322.203 325.814  1.00  0.00           H  
ATOM   1688  HG3 PRO   107     335.491 321.324 326.206  1.00  0.00           H  
ATOM   1689  CB  PRO   107     335.300 323.272 327.148  1.00  0.00           C  
ATOM   1690  HB2 PRO   107     335.375 324.043 326.380  1.00  0.00           H  
ATOM   1691  HB3 PRO   107     336.289 323.060 327.559  1.00  0.00           H  
ATOM   1692  CA  PRO   107     334.356 323.670 328.291  1.00  0.00           C  
ATOM   1693  HA  PRO   107     334.962 324.080 329.101  1.00  0.00           H  
ATOM   1694  C   PRO   107     333.311 324.732 327.897  1.00  0.00           C  
ATOM   1695  O   PRO   107     333.245 325.792 328.517  1.00  0.00           O  
ATOM   1696  N   GLY   108     332.454 324.445 326.909  1.00  0.00           N  
ATOM   1697  H   GLY   108     332.588 323.579 326.406  1.00  0.00           H  
ATOM   1698  CA  GLY   108     331.265 325.248 326.583  1.00  0.00           C  
ATOM   1699  HA2 GLY   108     330.625 324.665 325.928  1.00  0.00           H  
ATOM   1700  HA3 GLY   108     330.712 325.383 327.502  1.00  0.00           H  
ATOM   1701  C   GLY   108     331.471 326.658 325.982  1.00  0.00           C  
ATOM   1702  O   GLY   108     332.605 327.088 325.752  1.00  0.00           O  
ATOM   1703  N   PRO   109     330.358 327.398 325.756  1.00  0.00           N  
ATOM   1704  CD  PRO   109     328.990 326.923 325.932  1.00  0.00           C  
ATOM   1705  HD2 PRO   109     328.798 326.642 326.964  1.00  0.00           H  
ATOM   1706  HD3 PRO   109     328.816 326.062 325.292  1.00  0.00           H  
ATOM   1707  CG  PRO   109     328.055 328.057 325.517  1.00  0.00           C  
ATOM   1708  HG2 PRO   109     327.704 328.586 326.403  1.00  0.00           H  
ATOM   1709  HG3 PRO   109     327.207 327.675 324.946  1.00  0.00           H  
ATOM   1710  CB  PRO   109     328.928 328.983 324.668  1.00  0.00           C  
ATOM   1711  HB2 PRO   109     328.624 330.024 324.783  1.00  0.00           H  
ATOM   1712  HB3 PRO   109     328.843 328.697 323.620  1.00  0.00           H  
ATOM   1713  CA  PRO   109     330.366 328.738 325.150  1.00  0.00           C  
ATOM   1714  HA  PRO   109     331.029 328.747 324.285  1.00  0.00           H  
ATOM   1715  C   PRO   109     330.847 329.840 326.106  1.00  0.00           C  
ATOM   1716  O   PRO   109     331.503 330.793 325.682  1.00  0.00           O  
ATOM   1717  N   ASN   110     330.548 329.689 327.399  1.00  0.00           N  
ATOM   1718  H   ASN   110     329.904 328.946 327.635  1.00  0.00           H  
ATOM   1719  CA  ASN   110     330.893 330.619 328.482  1.00  0.00           C  
ATOM   1720  HA  ASN   110     331.751 331.223 328.177  1.00  0.00           H  
ATOM   1721  CB  ASN   110     329.693 331.569 328.700  1.00  0.00           C  
ATOM   1722  HB2 ASN   110     330.012 332.386 329.348  1.00  0.00           H  
ATOM   1723  HB3 ASN   110     329.386 332.008 327.750  1.00  0.00           H  
ATOM   1724  CG  ASN   110     328.482 330.888 329.323  1.00  0.00           C  
ATOM   1725  OD1 ASN   110     328.145 329.755 329.014  1.00  0.00           O  
ATOM   1726  ND2 ASN   110     327.794 331.543 330.229  1.00  0.00           N  
ATOM   1727 HD21 ASN   110     327.012 331.077 330.657  1.00  0.00           H  
ATOM   1728 HD22 ASN   110     328.061 332.479 330.498  1.00  0.00           H  
ATOM   1729  C   ASN   110     331.307 329.862 329.770  1.00  0.00           C  
ATOM   1730  O   ASN   110     331.048 330.324 330.884  1.00  0.00           O  
ATOM   1731  N   GLY   111     331.927 328.681 329.623  1.00  0.00           N  
ATOM   1732  H   GLY   111     332.221 328.415 328.692  1.00  0.00           H  
ATOM   1733  CA  GLY   111     332.229 327.755 330.732  1.00  0.00           C  
ATOM   1734  HA2 GLY   111     333.175 327.255 330.531  1.00  0.00           H  
ATOM   1735  HA3 GLY   111     332.362 328.320 331.655  1.00  0.00           H  
ATOM   1736  C   GLY   111     331.155 326.678 330.978  1.00  0.00           C  
ATOM   1737  O   GLY   111     330.970 326.252 332.121  1.00  0.00           O  
ATOM   1738  N   LEU   112     330.398 326.294 329.937  1.00  0.00           N  
ATOM   1739  H   LEU   112     330.667 326.653 329.036  1.00  0.00           H  
ATOM   1740  CA  LEU   112     329.198 325.440 330.017  1.00  0.00           C  
ATOM   1741  HA  LEU   112     329.147 325.042 331.029  1.00  0.00           H  
ATOM   1742  CB  LEU   112     327.944 326.328 329.802  1.00  0.00           C  
ATOM   1743  HB2 LEU   112     328.166 327.076 329.040  1.00  0.00           H  
ATOM   1744  HB3 LEU   112     327.100 325.741 329.452  1.00  0.00           H  
ATOM   1745  CG  LEU   112     327.437 327.036 331.065  1.00  0.00           C  
ATOM   1746  HG  LEU   112     328.211 327.686 331.473  1.00  0.00           H  
ATOM   1747  CD1 LEU   112     326.206 327.862 330.718  1.00  0.00           C  
ATOM   1748 HD11 LEU   112     325.296 327.290 330.885  1.00  0.00           H  
ATOM   1749 HD12 LEU   112     326.173 328.750 331.346  1.00  0.00           H  
ATOM   1750 HD13 LEU   112     326.247 328.149 329.671  1.00  0.00           H  
ATOM   1751  CD2 LEU   112     326.985 326.018 332.106  1.00  0.00           C  
ATOM   1752 HD21 LEU   112     327.853 325.615 332.619  1.00  0.00           H  
ATOM   1753 HD22 LEU   112     326.338 326.497 332.838  1.00  0.00           H  
ATOM   1754 HD23 LEU   112     326.426 325.218 331.623  1.00  0.00           H  
ATOM   1755  C   LEU   112     329.228 324.146 329.163  1.00  0.00           C  
ATOM   1756  O   LEU   112     330.077 323.281 329.364  1.00  0.00           O  
ATOM   1757  N   ARG   113     328.277 324.017 328.226  1.00  0.00           N  
ATOM   1758  H   ARG   113     327.721 324.841 328.037  1.00  0.00           H  
ATOM   1759  CA  ARG   113     327.856 322.812 327.488  1.00  0.00           C  
ATOM   1760  HA  ARG   113     328.743 322.260 327.178  1.00  0.00           H  
ATOM   1761  CB  ARG   113     327.029 322.023 328.529  1.00  0.00           C  
ATOM   1762  HB2 ARG   113     327.652 321.870 329.411  1.00  0.00           H  
ATOM   1763  HB3 ARG   113     326.200 322.656 328.842  1.00  0.00           H  
ATOM   1764  CG  ARG   113     326.449 320.653 328.180  1.00  0.00           C  
ATOM   1765  HG2 ARG   113     325.715 320.416 328.950  1.00  0.00           H  
ATOM   1766  HG3 ARG   113     325.898 320.658 327.246  1.00  0.00           H  
ATOM   1767  CD  ARG   113     327.466 319.518 328.194  1.00  0.00           C  
ATOM   1768  HD2 ARG   113     327.753 319.342 329.230  1.00  0.00           H  
ATOM   1769  HD3 ARG   113     326.913 318.657 327.860  1.00  0.00           H  
ATOM   1770  NE  ARG   113     328.674 319.681 327.347  1.00  0.00           N  
ATOM   1771  HE  ARG   113     328.640 320.301 326.553  1.00  0.00           H  
ATOM   1772  CZ  ARG   113     329.832 319.049 327.521  1.00  0.00           C  
ATOM   1773  NH1 ARG   113     330.889 319.344 326.830  1.00  0.00           N  
ATOM   1774 HH11 ARG   113     330.791 319.993 326.065  1.00  0.00           H  
ATOM   1775 HH12 ARG   113     331.692 318.728 326.868  1.00  0.00           H  
ATOM   1776  NH2 ARG   113     329.990 318.068 328.339  1.00  0.00           N  
ATOM   1777 HH21 ARG   113     329.213 317.799 328.922  1.00  0.00           H  
ATOM   1778 HH22 ARG   113     330.895 317.606 328.384  1.00  0.00           H  
ATOM   1779  C   ARG   113     327.064 323.245 326.234  1.00  0.00           C  
ATOM   1780  O   ARG   113     327.075 324.434 325.948  1.00  0.00           O  
ATOM   1781  N   TYR   114     326.389 322.341 325.509  1.00  0.00           N  
ATOM   1782  H   TYR   114     326.420 321.381 325.806  1.00  0.00           H  
ATOM   1783  CA  TYR   114     325.776 322.592 324.185  1.00  0.00           C  
ATOM   1784  HA  TYR   114     325.278 323.560 324.157  1.00  0.00           H  
ATOM   1785  CB  TYR   114     326.929 322.636 323.181  1.00  0.00           C  
ATOM   1786  HB2 TYR   114     327.457 321.711 323.354  1.00  0.00           H  
ATOM   1787  HB3 TYR   114     326.534 322.630 322.164  1.00  0.00           H  
ATOM   1788  CG  TYR   114     327.927 323.774 323.240  1.00  0.00           C  
ATOM   1789  CD1 TYR   114     327.542 325.029 322.752  1.00  0.00           C  
ATOM   1790  HD1 TYR   114     326.513 325.184 322.491  1.00  0.00           H  
ATOM   1791  CE1 TYR   114     328.489 326.048 322.557  1.00  0.00           C  
ATOM   1792  HE1 TYR   114     328.187 326.987 322.117  1.00  0.00           H  
ATOM   1793  CZ  TYR   114     329.837 325.816 322.903  1.00  0.00           C  
ATOM   1794  OH  TYR   114     330.785 326.770 322.688  1.00  0.00           O  
ATOM   1795  HH  TYR   114     330.442 327.543 322.211  1.00  0.00           H  
ATOM   1796  CE2 TYR   114     330.206 324.589 323.494  1.00  0.00           C  
ATOM   1797  HE2 TYR   114     331.245 324.412 323.729  1.00  0.00           H  
ATOM   1798  CD2 TYR   114     329.256 323.562 323.655  1.00  0.00           C  
ATOM   1799  HD2 TYR   114     329.568 322.599 324.030  1.00  0.00           H  
ATOM   1800  C   TYR   114     324.741 321.506 323.752  1.00  0.00           C  
ATOM   1801  O   TYR   114     324.879 320.916 322.684  1.00  0.00           O  
ATOM   1802  N   CYS   115     323.727 321.171 324.566  1.00  0.00           N  
ATOM   1803  H   CYS   115     323.548 321.735 325.389  1.00  0.00           H  
ATOM   1804  CA  CYS   115     322.779 320.050 324.323  1.00  0.00           C  
ATOM   1805  HA  CYS   115     323.006 319.607 323.361  1.00  0.00           H  
ATOM   1806  CB  CYS   115     323.042 318.969 325.375  1.00  0.00           C  
ATOM   1807  HB2 CYS   115     322.808 319.357 326.368  1.00  0.00           H  
ATOM   1808  HB3 CYS   115     322.447 318.080 325.154  1.00  0.00           H  
ATOM   1809  SG  CYS   115     324.782 318.480 325.340  1.00  0.00           S  
ATOM   1810  HG  CYS   115     324.633 317.460 326.207  1.00  0.00           H  
ATOM   1811  C   CYS   115     321.305 320.540 324.246  1.00  0.00           C  
ATOM   1812  O   CYS   115     321.118 321.740 324.371  1.00  0.00           O  
ATOM   1813  N   ILE   116     320.249 319.724 323.978  1.00  0.00           N  
ATOM   1814  H   ILE   116     320.386 318.730 323.857  1.00  0.00           H  
ATOM   1815  CA  ILE   116     318.892 320.291 323.666  1.00  0.00           C  
ATOM   1816  HA  ILE   116     318.661 320.972 324.473  1.00  0.00           H  
ATOM   1817  CB  ILE   116     319.034 321.107 322.351  1.00  0.00           C  
ATOM   1818  HB  ILE   116     319.878 321.780 322.449  1.00  0.00           H  
ATOM   1819  CG2 ILE   116     319.449 320.158 321.206  1.00  0.00           C  
ATOM   1820 HG21 ILE   116     319.107 319.136 321.362  1.00  0.00           H  
ATOM   1821 HG22 ILE   116     319.034 320.505 320.272  1.00  0.00           H  
ATOM   1822 HG23 ILE   116     320.536 320.140 321.127  1.00  0.00           H  
ATOM   1823  CG1 ILE   116     317.917 322.098 321.954  1.00  0.00           C  
ATOM   1824 HG12 ILE   116     318.427 322.906 321.459  1.00  0.00           H  
ATOM   1825 HG13 ILE   116     317.229 321.674 321.232  1.00  0.00           H  
ATOM   1826  CD1 ILE   116     317.139 322.829 323.041  1.00  0.00           C  
ATOM   1827 HD11 ILE   116     317.671 322.811 323.979  1.00  0.00           H  
ATOM   1828 HD12 ILE   116     316.976 323.867 322.757  1.00  0.00           H  
ATOM   1829 HD13 ILE   116     316.170 322.372 323.152  1.00  0.00           H  
ATOM   1830  C   ILE   116     317.660 319.339 323.575  1.00  0.00           C  
ATOM   1831  O   ILE   116     317.805 318.161 323.283  1.00  0.00           O  
ATOM   1832  N   ASN   117     316.449 319.911 323.738  1.00  0.00           N  
ATOM   1833  H   ASN   117     316.502 320.892 323.957  1.00  0.00           H  
ATOM   1834  CA  ASN   117     315.079 319.348 323.875  1.00  0.00           C  
ATOM   1835  HA  ASN   117     314.742 319.612 324.880  1.00  0.00           H  
ATOM   1836  CB  ASN   117     314.089 320.011 322.882  1.00  0.00           C  
ATOM   1837  HB2 ASN   117     314.462 319.889 321.878  1.00  0.00           H  
ATOM   1838  HB3 ASN   117     313.148 319.463 322.922  1.00  0.00           H  
ATOM   1839  CG  ASN   117     313.722 321.469 323.092  1.00  0.00           C  
ATOM   1840  OD1 ASN   117     313.286 321.873 324.157  1.00  0.00           O  
ATOM   1841  ND2 ASN   117     313.826 322.297 322.071  1.00  0.00           N  
ATOM   1842 HD21 ASN   117     313.524 323.253 322.197  1.00  0.00           H  
ATOM   1843 HD22 ASN   117     314.139 321.981 321.168  1.00  0.00           H  
ATOM   1844  C   ASN   117     314.886 317.816 323.737  1.00  0.00           C  
ATOM   1845  O   ASN   117     315.184 317.198 322.716  1.00  0.00           O  
ATOM   1846  N   SER   118     314.240 317.221 324.742  1.00  0.00           N  
ATOM   1847  H   SER   118     313.990 317.779 325.547  1.00  0.00           H  
ATOM   1848  CA  SER   118     313.767 315.829 324.713  1.00  0.00           C  
ATOM   1849  HA  SER   118     314.583 315.192 324.370  1.00  0.00           H  
ATOM   1850  CB  SER   118     313.418 315.396 326.129  1.00  0.00           C  
ATOM   1851  HB2 SER   118     313.011 314.388 326.073  1.00  0.00           H  
ATOM   1852  HB3 SER   118     314.324 315.387 326.729  1.00  0.00           H  
ATOM   1853  OG  SER   118     312.446 316.247 326.721  1.00  0.00           O  
ATOM   1854  HG  SER   118     312.870 316.933 327.280  1.00  0.00           H  
ATOM   1855  C   SER   118     312.569 315.596 323.770  1.00  0.00           C  
ATOM   1856  O   SER   118     312.720 315.004 322.699  1.00  0.00           O  
ATOM   1857  N   ALA   119     311.368 316.021 324.184  1.00  0.00           N  
ATOM   1858  H   ALA   119     311.335 316.423 325.114  1.00  0.00           H  
ATOM   1859  CA  ALA   119     310.146 316.077 323.383  1.00  0.00           C  
ATOM   1860  HA  ALA   119     309.853 315.059 323.123  1.00  0.00           H  
ATOM   1861  CB  ALA   119     309.045 316.702 324.252  1.00  0.00           C  
ATOM   1862  HB1 ALA   119     309.361 317.686 324.602  1.00  0.00           H  
ATOM   1863  HB2 ALA   119     308.124 316.802 323.676  1.00  0.00           H  
ATOM   1864  HB3 ALA   119     308.850 316.066 325.117  1.00  0.00           H  
ATOM   1865  C   ALA   119     310.368 316.865 322.078  1.00  0.00           C  
ATOM   1866  O   ALA   119     311.273 317.697 322.023  1.00  0.00           O  
ATOM   1867  N   ALA   120     309.538 316.595 321.054  1.00  0.00           N  
ATOM   1868  H   ALA   120     308.810 315.915 321.234  1.00  0.00           H  
ATOM   1869  CA  ALA   120     309.599 317.109 319.672  1.00  0.00           C  
ATOM   1870  HA  ALA   120     309.629 316.225 319.030  1.00  0.00           H  
ATOM   1871  CB  ALA   120     308.295 317.839 319.294  1.00  0.00           C  
ATOM   1872  HB1 ALA   120     308.268 318.846 319.706  1.00  0.00           H  
ATOM   1873  HB2 ALA   120     308.233 317.927 318.208  1.00  0.00           H  
ATOM   1874  HB3 ALA   120     307.429 317.279 319.648  1.00  0.00           H  
ATOM   1875  C   ALA   120     310.865 317.925 319.330  1.00  0.00           C  
ATOM   1876  O   ALA   120     310.879 319.150 319.405  1.00  0.00           O  
ATOM   1877  N   LEU   121     311.904 317.201 318.912  1.00  0.00           N  
ATOM   1878  H   LEU   121     311.783 316.195 318.979  1.00  0.00           H  
ATOM   1879  CA  LEU   121     313.255 317.601 318.485  1.00  0.00           C  
ATOM   1880  HA  LEU   121     313.198 318.309 317.659  1.00  0.00           H  
ATOM   1881  CB  LEU   121     314.039 318.237 319.650  1.00  0.00           C  
ATOM   1882  HB2 LEU   121     313.423 318.990 320.139  1.00  0.00           H  
ATOM   1883  HB3 LEU   121     314.260 317.458 320.376  1.00  0.00           H  
ATOM   1884  CG  LEU   121     315.350 318.886 319.167  1.00  0.00           C  
ATOM   1885  HG  LEU   121     315.753 318.297 318.352  1.00  0.00           H  
ATOM   1886  CD1 LEU   121     315.116 320.297 318.665  1.00  0.00           C  
ATOM   1887 HD11 LEU   121     314.697 320.922 319.450  1.00  0.00           H  
ATOM   1888 HD12 LEU   121     316.052 320.736 318.323  1.00  0.00           H  
ATOM   1889 HD13 LEU   121     314.417 320.280 317.836  1.00  0.00           H  
ATOM   1890  CD2 LEU   121     316.456 319.005 320.202  1.00  0.00           C  
ATOM   1891 HD21 LEU   121     316.525 318.108 320.806  1.00  0.00           H  
ATOM   1892 HD22 LEU   121     317.398 319.142 319.680  1.00  0.00           H  
ATOM   1893 HD23 LEU   121     316.288 319.841 320.863  1.00  0.00           H  
ATOM   1894  C   LEU   121     313.905 316.296 317.996  1.00  0.00           C  
ATOM   1895  O   LEU   121     313.654 315.253 318.607  1.00  0.00           O  
ATOM   1896  N   ARG   122     314.671 316.294 316.894  1.00  0.00           N  
ATOM   1897  H   ARG   122     314.884 317.173 316.423  1.00  0.00           H  
ATOM   1898  CA  ARG   122     315.072 315.028 316.252  1.00  0.00           C  
ATOM   1899  HA  ARG   122     314.939 314.256 317.007  1.00  0.00           H  
ATOM   1900  CB  ARG   122     314.073 314.729 315.116  1.00  0.00           C  
ATOM   1901  HB2 ARG   122     313.079 314.971 315.493  1.00  0.00           H  
ATOM   1902  HB3 ARG   122     314.275 315.383 314.265  1.00  0.00           H  
ATOM   1903  CG  ARG   122     314.001 313.267 314.637  1.00  0.00           C  
ATOM   1904  HG2 ARG   122     313.129 313.174 313.989  1.00  0.00           H  
ATOM   1905  HG3 ARG   122     314.887 313.023 314.052  1.00  0.00           H  
ATOM   1906  CD  ARG   122     313.870 312.286 315.814  1.00  0.00           C  
ATOM   1907  HD2 ARG   122     314.873 312.035 316.165  1.00  0.00           H  
ATOM   1908  HD3 ARG   122     313.316 312.777 316.618  1.00  0.00           H  
ATOM   1909  NE  ARG   122     313.160 311.043 315.466  1.00  0.00           N  
ATOM   1910  HE  ARG   122     312.902 310.907 314.499  1.00  0.00           H  
ATOM   1911  CZ  ARG   122     312.783 310.104 316.320  1.00  0.00           C  
ATOM   1912  NH1 ARG   122     312.067 309.095 315.919  1.00  0.00           N  
ATOM   1913 HH11 ARG   122     311.776 309.030 314.957  1.00  0.00           H  
ATOM   1914 HH12 ARG   122     311.767 308.393 316.575  1.00  0.00           H  
ATOM   1915  NH2 ARG   122     313.095 310.144 317.587  1.00  0.00           N  
ATOM   1916 HH21 ARG   122     313.639 310.907 317.948  1.00  0.00           H  
ATOM   1917 HH22 ARG   122     312.799 309.411 318.212  1.00  0.00           H  
ATOM   1918  C   ARG   122     316.532 314.890 315.820  1.00  0.00           C  
ATOM   1919  O   ARG   122     317.058 315.677 315.043  1.00  0.00           O  
ATOM   1920  N   PHE   123     317.147 313.849 316.379  1.00  0.00           N  
ATOM   1921  H   PHE   123     316.655 313.402 317.132  1.00  0.00           H  
ATOM   1922  CA  PHE   123     318.426 313.234 316.021  1.00  0.00           C  
ATOM   1923  HA  PHE   123     319.247 313.893 316.305  1.00  0.00           H  
ATOM   1924  CB  PHE   123     318.538 311.912 316.810  1.00  0.00           C  
ATOM   1925  HB2 PHE   123     317.829 311.198 316.388  1.00  0.00           H  
ATOM   1926  HB3 PHE   123     319.535 311.500 316.653  1.00  0.00           H  
ATOM   1927  CG  PHE   123     318.266 311.997 318.308  1.00  0.00           C  
ATOM   1928  CD1 PHE   123     316.942 311.995 318.800  1.00  0.00           C  
ATOM   1929  HD1 PHE   123     316.106 311.914 318.123  1.00  0.00           H  
ATOM   1930  CE1 PHE   123     316.693 312.111 320.178  1.00  0.00           C  
ATOM   1931  HE1 PHE   123     315.678 312.164 320.550  1.00  0.00           H  
ATOM   1932  CZ  PHE   123     317.770 312.175 321.075  1.00  0.00           C  
ATOM   1933  HZ  PHE   123     317.585 312.295 322.132  1.00  0.00           H  
ATOM   1934  CE2 PHE   123     319.090 312.135 320.599  1.00  0.00           C  
ATOM   1935  HE2 PHE   123     319.913 312.192 321.296  1.00  0.00           H  
ATOM   1936  CD2 PHE   123     319.338 312.060 319.217  1.00  0.00           C  
ATOM   1937  HD2 PHE   123     320.356 312.052 318.857  1.00  0.00           H  
ATOM   1938  C   PHE   123     318.495 312.925 314.509  1.00  0.00           C  
ATOM   1939  O   PHE   123     317.480 312.571 313.902  1.00  0.00           O  
ATOM   1940  N   VAL   124     319.682 313.017 313.903  1.00  0.00           N  
ATOM   1941  H   VAL   124     320.457 313.371 314.455  1.00  0.00           H  
ATOM   1942  CA  VAL   124     319.884 312.974 312.438  1.00  0.00           C  
ATOM   1943  HA  VAL   124     318.995 312.538 311.985  1.00  0.00           H  
ATOM   1944  CB  VAL   124     320.028 314.412 311.879  1.00  0.00           C  
ATOM   1945  HB  VAL   124     319.800 314.397 310.816  1.00  0.00           H  
ATOM   1946  CG1 VAL   124     319.051 315.418 312.503  1.00  0.00           C  
ATOM   1947 HG11 VAL   124     319.275 315.570 313.556  1.00  0.00           H  
ATOM   1948 HG12 VAL   124     319.139 316.381 312.008  1.00  0.00           H  
ATOM   1949 HG13 VAL   124     318.031 315.054 312.399  1.00  0.00           H  
ATOM   1950  CG2 VAL   124     321.455 314.947 312.015  1.00  0.00           C  
ATOM   1951 HG21 VAL   124     322.009 314.786 311.089  1.00  0.00           H  
ATOM   1952 HG22 VAL   124     321.414 316.007 312.236  1.00  0.00           H  
ATOM   1953 HG23 VAL   124     321.983 314.453 312.825  1.00  0.00           H  
ATOM   1954  C   VAL   124     321.088 312.090 312.036  1.00  0.00           C  
ATOM   1955  O   VAL   124     321.836 311.650 312.917  1.00  0.00           O  
ATOM   1956  N   PRO   125     321.305 311.811 310.732  1.00  0.00           N  
ATOM   1957  CD  PRO   125     320.407 312.108 309.623  1.00  0.00           C  
ATOM   1958  HD2 PRO   125     320.712 313.043 309.151  1.00  0.00           H  
ATOM   1959  HD3 PRO   125     319.363 312.162 309.929  1.00  0.00           H  
ATOM   1960  CG  PRO   125     320.592 310.957 308.643  1.00  0.00           C  
ATOM   1961  HG2 PRO   125     320.309 311.237 307.629  1.00  0.00           H  
ATOM   1962  HG3 PRO   125     320.027 310.088 308.984  1.00  0.00           H  
ATOM   1963  CB  PRO   125     322.088 310.688 308.766  1.00  0.00           C  
ATOM   1964  HB2 PRO   125     322.629 311.405 308.146  1.00  0.00           H  
ATOM   1965  HB3 PRO   125     322.336 309.667 308.474  1.00  0.00           H  
ATOM   1966  CA  PRO   125     322.388 310.943 310.252  1.00  0.00           C  
ATOM   1967  HA  PRO   125     322.311 309.995 310.788  1.00  0.00           H  
ATOM   1968  C   PRO   125     323.817 311.490 310.444  1.00  0.00           C  
ATOM   1969  O   PRO   125     324.029 312.652 310.792  1.00  0.00           O  
ATOM   1970  N   LYS   126     324.803 310.624 310.161  1.00  0.00           N  
ATOM   1971  H   LYS   126     324.504 309.690 309.912  1.00  0.00           H  
ATOM   1972  CA  LYS   126     326.269 310.849 310.238  1.00  0.00           C  
ATOM   1973  HA  LYS   126     326.483 311.435 311.134  1.00  0.00           H  
ATOM   1974  CB  LYS   126     326.963 309.479 310.397  1.00  0.00           C  
ATOM   1975  HB2 LYS   126     328.046 309.615 310.361  1.00  0.00           H  
ATOM   1976  HB3 LYS   126     326.712 309.070 311.377  1.00  0.00           H  
ATOM   1977  CG  LYS   126     326.535 308.470 309.314  1.00  0.00           C  
ATOM   1978  HG2 LYS   126     325.482 308.225 309.452  1.00  0.00           H  
ATOM   1979  HG3 LYS   126     326.658 308.922 308.331  1.00  0.00           H  
ATOM   1980  CD  LYS   126     327.333 307.164 309.358  1.00  0.00           C  
ATOM   1981  HD2 LYS   126     328.369 307.362 309.077  1.00  0.00           H  
ATOM   1982  HD3 LYS   126     327.303 306.750 310.368  1.00  0.00           H  
ATOM   1983  CE  LYS   126     326.696 306.172 308.373  1.00  0.00           C  
ATOM   1984  HE2 LYS   126     325.661 305.990 308.684  1.00  0.00           H  
ATOM   1985  HE3 LYS   126     326.666 306.632 307.380  1.00  0.00           H  
ATOM   1986  NZ  LYS   126     327.440 304.886 308.318  1.00  0.00           N  
ATOM   1987  HZ1 LYS   126     327.483 304.443 309.226  1.00  0.00           H  
ATOM   1988  HZ2 LYS   126     326.991 304.234 307.686  1.00  0.00           H  
ATOM   1989  HZ3 LYS   126     328.388 305.020 307.991  1.00  0.00           H  
ATOM   1990  C   LYS   126     326.888 311.645 309.067  1.00  0.00           C  
ATOM   1991  O   LYS   126     328.054 312.038 309.137  1.00  0.00           O  
ATOM   1992  N   HIS   127     326.088 311.942 308.039  1.00  0.00           N  
ATOM   1993  H   HIS   127     325.172 311.520 308.058  1.00  0.00           H  
ATOM   1994  CA  HIS   127     326.350 312.856 306.911  1.00  0.00           C  
ATOM   1995  HA  HIS   127     326.660 313.817 307.328  1.00  0.00           H  
ATOM   1996  CB  HIS   127     327.490 312.366 305.990  1.00  0.00           C  
ATOM   1997  HB2 HIS   127     327.685 313.144 305.249  1.00  0.00           H  
ATOM   1998  HB3 HIS   127     328.406 312.259 306.570  1.00  0.00           H  
ATOM   1999  CG  HIS   127     327.243 311.069 305.253  1.00  0.00           C  
ATOM   2000  ND1 HIS   127     327.313 309.784 305.803  1.00  0.00           N  
ATOM   2001  CE1 HIS   127     327.075 308.933 304.789  1.00  0.00           C  
ATOM   2002  HE1 HIS   127     327.061 307.852 304.874  1.00  0.00           H  
ATOM   2003  NE2 HIS   127     326.868 309.612 303.647  1.00  0.00           N  
ATOM   2004  HE2 HIS   127     326.680 309.190 302.742  1.00  0.00           H  
ATOM   2005  CD2 HIS   127     326.975 310.959 303.918  1.00  0.00           C  
ATOM   2006  HD2 HIS   127     326.888 311.775 303.211  1.00  0.00           H  
ATOM   2007  C   HIS   127     325.041 313.073 306.126  1.00  0.00           C  
ATOM   2008  O   HIS   127     324.249 312.139 305.990  1.00  0.00           O  
ATOM   2009  N   LYS   128     324.803 314.324 305.690  1.00  0.00           N  
ATOM   2010  H   LYS   128     325.561 314.982 305.827  1.00  0.00           H  
ATOM   2011  CA  LYS   128     323.559 314.876 305.087  1.00  0.00           C  
ATOM   2012  HA  LYS   128     323.826 315.829 304.628  1.00  0.00           H  
ATOM   2013  CB  LYS   128     322.961 313.999 303.959  1.00  0.00           C  
ATOM   2014  HB2 LYS   128     322.612 313.049 304.363  1.00  0.00           H  
ATOM   2015  HB3 LYS   128     322.079 314.505 303.561  1.00  0.00           H  
ATOM   2016  CG  LYS   128     323.912 313.716 302.783  1.00  0.00           C  
ATOM   2017  HG2 LYS   128     324.784 313.169 303.142  1.00  0.00           H  
ATOM   2018  HG3 LYS   128     323.384 313.081 302.069  1.00  0.00           H  
ATOM   2019  CD  LYS   128     324.369 314.996 302.065  1.00  0.00           C  
ATOM   2020  HD2 LYS   128     323.491 315.573 301.768  1.00  0.00           H  
ATOM   2021  HD3 LYS   128     324.982 315.594 302.740  1.00  0.00           H  
ATOM   2022  CE  LYS   128     325.196 314.656 300.819  1.00  0.00           C  
ATOM   2023  HE2 LYS   128     326.042 314.029 301.117  1.00  0.00           H  
ATOM   2024  HE3 LYS   128     324.575 314.074 300.131  1.00  0.00           H  
ATOM   2025  NZ  LYS   128     325.688 315.890 300.145  1.00  0.00           N  
ATOM   2026  HZ1 LYS   128     326.267 316.447 300.761  1.00  0.00           H  
ATOM   2027  HZ2 LYS   128     326.244 315.662 299.329  1.00  0.00           H  
ATOM   2028  HZ3 LYS   128     324.922 316.475 299.835  1.00  0.00           H  
ATOM   2029  C   LYS   128     322.509 315.216 306.158  1.00  0.00           C  
ATOM   2030  O   LYS   128     322.023 314.342 306.873  1.00  0.00           O  
ATOM   2031  N   LEU   129     322.163 316.503 306.263  1.00  0.00           N  
ATOM   2032  H   LEU   129     322.598 317.157 305.625  1.00  0.00           H  
ATOM   2033  CA  LEU   129     321.227 317.055 307.255  1.00  0.00           C  
ATOM   2034  HA  LEU   129     320.963 316.276 307.973  1.00  0.00           H  
ATOM   2035  CB  LEU   129     321.951 318.163 308.016  1.00  0.00           C  
ATOM   2036  HB2 LEU   129     322.897 317.762 308.375  1.00  0.00           H  
ATOM   2037  HB3 LEU   129     322.163 318.951 307.298  1.00  0.00           H  
ATOM   2038  CG  LEU   129     321.166 318.767 309.194  1.00  0.00           C  
ATOM   2039  HG  LEU   129     320.141 318.988 308.916  1.00  0.00           H  
ATOM   2040  CD1 LEU   129     321.142 317.814 310.377  1.00  0.00           C  
ATOM   2041 HD11 LEU   129     322.155 317.519 310.648  1.00  0.00           H  
ATOM   2042 HD12 LEU   129     320.661 318.285 311.238  1.00  0.00           H  
ATOM   2043 HD13 LEU   129     320.570 316.924 310.114  1.00  0.00           H  
ATOM   2044  CD2 LEU   129     321.838 320.069 309.602  1.00  0.00           C  
ATOM   2045 HD21 LEU   129     321.447 320.873 308.976  1.00  0.00           H  
ATOM   2046 HD22 LEU   129     321.657 320.297 310.655  1.00  0.00           H  
ATOM   2047 HD23 LEU   129     322.898 319.981 309.423  1.00  0.00           H  
ATOM   2048  C   LEU   129     319.929 317.558 306.610  1.00  0.00           C  
ATOM   2049  O   LEU   129     319.739 318.754 306.376  1.00  0.00           O  
ATOM   2050  N   LYS   130     319.021 316.624 306.350  1.00  0.00           N  
ATOM   2051  H   LYS   130     319.281 315.659 306.518  1.00  0.00           H  
ATOM   2052  CA  LYS   130     317.671 316.907 305.842  1.00  0.00           C  
ATOM   2053  HA  LYS   130     317.764 317.656 305.051  1.00  0.00           H  
ATOM   2054  CB  LYS   130     317.118 315.634 305.179  1.00  0.00           C  
ATOM   2055  HB2 LYS   130     316.134 315.844 304.756  1.00  0.00           H  
ATOM   2056  HB3 LYS   130     317.786 315.371 304.356  1.00  0.00           H  
ATOM   2057  CG  LYS   130     317.014 314.435 306.135  1.00  0.00           C  
ATOM   2058  HG2 LYS   130     317.942 314.323 306.695  1.00  0.00           H  
ATOM   2059  HG3 LYS   130     316.198 314.616 306.833  1.00  0.00           H  
ATOM   2060  CD  LYS   130     316.760 313.124 305.384  1.00  0.00           C  
ATOM   2061  HD2 LYS   130     315.807 313.187 304.856  1.00  0.00           H  
ATOM   2062  HD3 LYS   130     317.564 312.961 304.662  1.00  0.00           H  
ATOM   2063  CE  LYS   130     316.733 311.964 306.389  1.00  0.00           C  
ATOM   2064  HE2 LYS   130     317.686 311.941 306.927  1.00  0.00           H  
ATOM   2065  HE3 LYS   130     315.945 312.157 307.124  1.00  0.00           H  
ATOM   2066  NZ  LYS   130     316.498 310.658 305.713  1.00  0.00           N  
ATOM   2067  HZ1 LYS   130     317.228 310.448 305.045  1.00  0.00           H  
ATOM   2068  HZ2 LYS   130     316.473 309.900 306.384  1.00  0.00           H  
ATOM   2069  HZ3 LYS   130     315.615 310.652 305.219  1.00  0.00           H  
ATOM   2070  C   LYS   130     316.735 317.541 306.886  1.00  0.00           C  
ATOM   2071  O   LYS   130     315.905 318.373 306.527  1.00  0.00           O  
ATOM   2072  N   GLU   131     316.886 317.206 308.174  1.00  0.00           N  
ATOM   2073  H   GLU   131     317.522 316.448 308.394  1.00  0.00           H  
ATOM   2074  CA  GLU   131     316.072 317.769 309.270  1.00  0.00           C  
ATOM   2075  HA  GLU   131     315.019 317.626 309.019  1.00  0.00           H  
ATOM   2076  CB  GLU   131     316.331 317.014 310.587  1.00  0.00           C  
ATOM   2077  HB2 GLU   131     317.399 316.853 310.706  1.00  0.00           H  
ATOM   2078  HB3 GLU   131     315.998 317.643 311.412  1.00  0.00           H  
ATOM   2079  CG  GLU   131     315.569 315.685 310.724  1.00  0.00           C  
ATOM   2080  HG2 GLU   131     315.695 315.323 311.748  1.00  0.00           H  
ATOM   2081  HG3 GLU   131     314.504 315.888 310.588  1.00  0.00           H  
ATOM   2082  CD  GLU   131     316.024 314.574 309.754  1.00  0.00           C  
ATOM   2083  OE1 GLU   131     315.155 313.788 309.302  1.00  0.00           O  
ATOM   2084  OE2 GLU   131     317.239 314.471 309.458  1.00  0.00           O  
ATOM   2085  C   GLU   131     316.253 319.293 309.465  1.00  0.00           C  
ATOM   2086  O   GLU   131     315.262 320.014 309.553  1.00  0.00           O  
ATOM   2087  N   GLU   132     317.494 319.806 309.494  1.00  0.00           N  
ATOM   2088  H   GLU   132     318.267 319.164 309.394  1.00  0.00           H  
ATOM   2089  CA  GLU   132     317.805 321.252 309.634  1.00  0.00           C  
ATOM   2090  HA  GLU   132     316.914 321.761 310.002  1.00  0.00           H  
ATOM   2091  CB  GLU   132     318.856 321.450 310.750  1.00  0.00           C  
ATOM   2092  HB2 GLU   132     318.282 321.450 311.665  1.00  0.00           H  
ATOM   2093  HB3 GLU   132     319.491 320.571 310.780  1.00  0.00           H  
ATOM   2094  CG  GLU   132     319.770 322.683 310.874  1.00  0.00           C  
ATOM   2095  HG2 GLU   132     320.423 322.511 311.729  1.00  0.00           H  
ATOM   2096  HG3 GLU   132     320.446 322.743 310.025  1.00  0.00           H  
ATOM   2097  CD  GLU   132     319.039 324.027 311.084  1.00  0.00           C  
ATOM   2098  OE1 GLU   132     319.746 325.021 311.385  1.00  0.00           O  
ATOM   2099  OE2 GLU   132     317.791 324.097 310.954  1.00  0.00           O  
ATOM   2100  C   GLU   132     318.079 321.923 308.276  1.00  0.00           C  
ATOM   2101  O   GLU   132     319.046 322.657 308.099  1.00  0.00           O  
ATOM   2102  N   GLY   133     317.225 321.624 307.290  1.00  0.00           N  
ATOM   2103  H   GLY   133     316.489 320.971 307.527  1.00  0.00           H  
ATOM   2104  CA  GLY   133     317.095 322.304 305.988  1.00  0.00           C  
ATOM   2105  HA2 GLY   133     316.596 321.623 305.299  1.00  0.00           H  
ATOM   2106  HA3 GLY   133     316.446 323.170 306.122  1.00  0.00           H  
ATOM   2107  C   GLY   133     318.385 322.780 305.304  1.00  0.00           C  
ATOM   2108  O   GLY   133     318.420 323.879 304.747  1.00  0.00           O  
ATOM   2109  N   TYR   134     319.440 321.964 305.346  1.00  0.00           N  
ATOM   2110  H   TYR   134     319.314 321.068 305.803  1.00  0.00           H  
ATOM   2111  CA  TYR   134     320.792 322.301 304.894  1.00  0.00           C  
ATOM   2112  HA  TYR   134     321.385 321.505 305.317  1.00  0.00           H  
ATOM   2113  CB  TYR   134     320.926 322.133 303.362  1.00  0.00           C  
ATOM   2114  HB2 TYR   134     320.038 321.628 302.980  1.00  0.00           H  
ATOM   2115  HB3 TYR   134     320.953 323.107 302.874  1.00  0.00           H  
ATOM   2116  CG  TYR   134     322.130 321.304 302.928  1.00  0.00           C  
ATOM   2117  CD1 TYR   134     322.063 319.897 302.990  1.00  0.00           C  
ATOM   2118  HD1 TYR   134     321.155 319.415 303.331  1.00  0.00           H  
ATOM   2119  CE1 TYR   134     323.164 319.113 302.590  1.00  0.00           C  
ATOM   2120  HE1 TYR   134     323.105 318.035 302.614  1.00  0.00           H  
ATOM   2121  CZ  TYR   134     324.350 319.730 302.140  1.00  0.00           C  
ATOM   2122  OH  TYR   134     325.407 318.959 301.752  1.00  0.00           O  
ATOM   2123  HH  TYR   134     326.145 319.487 301.396  1.00  0.00           H  
ATOM   2124  CE2 TYR   134     324.423 321.141 302.084  1.00  0.00           C  
ATOM   2125  HE2 TYR   134     325.331 321.621 301.746  1.00  0.00           H  
ATOM   2126  CD2 TYR   134     323.308 321.921 302.459  1.00  0.00           C  
ATOM   2127  HD2 TYR   134     323.367 323.001 302.406  1.00  0.00           H  
ATOM   2128  C   TYR   134     321.374 323.621 305.489  1.00  0.00           C  
ATOM   2129  O   TYR   134     321.900 324.465 304.760  1.00  0.00           O  
ATOM   2130  N   GLU   135     321.314 323.796 306.824  1.00  0.00           N  
ATOM   2131  H   GLU   135     320.696 323.177 307.340  1.00  0.00           H  
ATOM   2132  CA  GLU   135     321.928 324.921 307.567  1.00  0.00           C  
ATOM   2133  HA  GLU   135     322.384 325.598 306.844  1.00  0.00           H  
ATOM   2134  CB  GLU   135     320.839 325.747 308.272  1.00  0.00           C  
ATOM   2135  HB2 GLU   135     320.188 325.082 308.833  1.00  0.00           H  
ATOM   2136  HB3 GLU   135     321.322 326.442 308.960  1.00  0.00           H  
ATOM   2137  CG  GLU   135     319.994 326.544 307.266  1.00  0.00           C  
ATOM   2138  HG2 GLU   135     320.666 327.113 306.619  1.00  0.00           H  
ATOM   2139  HG3 GLU   135     319.442 325.843 306.636  1.00  0.00           H  
ATOM   2140  CD  GLU   135     319.016 327.529 307.941  1.00  0.00           C  
ATOM   2141  OE1 GLU   135     317.818 327.554 307.560  1.00  0.00           O  
ATOM   2142  OE2 GLU   135     319.438 328.340 308.802  1.00  0.00           O  
ATOM   2143  C   GLU   135     323.094 324.579 308.542  1.00  0.00           C  
ATOM   2144  O   GLU   135     324.132 325.228 308.438  1.00  0.00           O  
ATOM   2145  N   SER   136     322.982 323.605 309.472  1.00  0.00           N  
ATOM   2146  H   SER   136     322.100 323.119 309.534  1.00  0.00           H  
ATOM   2147  CA  SER   136     323.979 323.408 310.570  1.00  0.00           C  
ATOM   2148  HA  SER   136     324.610 324.299 310.585  1.00  0.00           H  
ATOM   2149  CB  SER   136     323.331 323.425 311.957  1.00  0.00           C  
ATOM   2150  HB2 SER   136     322.605 322.621 312.064  1.00  0.00           H  
ATOM   2151  HB3 SER   136     324.110 323.297 312.713  1.00  0.00           H  
ATOM   2152  OG  SER   136     322.718 324.683 312.168  1.00  0.00           O  
ATOM   2153  HG  SER   136     321.840 324.717 311.742  1.00  0.00           H  
ATOM   2154  C   SER   136     325.006 322.270 310.391  1.00  0.00           C  
ATOM   2155  O   SER   136     326.123 322.556 310.003  1.00  0.00           O  
ATOM   2156  N   TYR   137     324.722 320.989 310.686  1.00  0.00           N  
ATOM   2157  H   TYR   137     323.821 320.799 311.102  1.00  0.00           H  
ATOM   2158  CA  TYR   137     325.690 319.853 310.606  1.00  0.00           C  
ATOM   2159  HA  TYR   137     326.316 319.898 311.488  1.00  0.00           H  
ATOM   2160  CB  TYR   137     324.946 318.511 310.591  1.00  0.00           C  
ATOM   2161  HB2 TYR   137     324.088 318.543 311.253  1.00  0.00           H  
ATOM   2162  HB3 TYR   137     324.539 318.380 309.594  1.00  0.00           H  
ATOM   2163  CG  TYR   137     325.773 317.274 310.903  1.00  0.00           C  
ATOM   2164  CD1 TYR   137     326.747 317.261 311.928  1.00  0.00           C  
ATOM   2165  HD1 TYR   137     326.960 318.145 312.509  1.00  0.00           H  
ATOM   2166  CE1 TYR   137     327.428 316.069 312.245  1.00  0.00           C  
ATOM   2167  HE1 TYR   137     328.156 316.054 313.043  1.00  0.00           H  
ATOM   2168  CZ  TYR   137     327.152 314.889 311.526  1.00  0.00           C  
ATOM   2169  OH  TYR   137     327.756 313.719 311.863  1.00  0.00           O  
ATOM   2170  HH  TYR   137     328.033 313.704 312.793  1.00  0.00           H  
ATOM   2171  CE2 TYR   137     326.216 314.916 310.476  1.00  0.00           C  
ATOM   2172  HE2 TYR   137     326.006 314.013 309.934  1.00  0.00           H  
ATOM   2173  CD2 TYR   137     325.517 316.096 310.177  1.00  0.00           C  
ATOM   2174  HD2 TYR   137     324.764 316.082 309.400  1.00  0.00           H  
ATOM   2175  C   TYR   137     326.628 319.847 309.387  1.00  0.00           C  
ATOM   2176  O   TYR   137     327.814 319.584 309.510  1.00  0.00           O  
ATOM   2177  N   LEU   138     326.091 320.164 308.215  1.00  0.00           N  
ATOM   2178  H   LEU   138     325.098 320.313 308.209  1.00  0.00           H  
ATOM   2179  CA  LEU   138     326.834 320.445 306.980  1.00  0.00           C  
ATOM   2180  HA  LEU   138     327.315 319.535 306.633  1.00  0.00           H  
ATOM   2181  CB  LEU   138     325.880 320.940 305.884  1.00  0.00           C  
ATOM   2182  HB2 LEU   138     326.474 321.374 305.078  1.00  0.00           H  
ATOM   2183  HB3 LEU   138     325.361 320.082 305.453  1.00  0.00           H  
ATOM   2184  CG  LEU   138     324.872 321.980 306.418  1.00  0.00           C  
ATOM   2185  HG  LEU   138     325.187 322.388 307.373  1.00  0.00           H  
ATOM   2186  CD1 LEU   138     324.711 323.172 305.497  1.00  0.00           C  
ATOM   2187 HD11 LEU   138     324.148 322.889 304.620  1.00  0.00           H  
ATOM   2188 HD12 LEU   138     324.188 323.967 306.021  1.00  0.00           H  
ATOM   2189 HD13 LEU   138     325.685 323.552 305.197  1.00  0.00           H  
ATOM   2190  CD2 LEU   138     323.568 321.237 306.655  1.00  0.00           C  
ATOM   2191 HD21 LEU   138     323.729 320.403 307.324  1.00  0.00           H  
ATOM   2192 HD22 LEU   138     322.840 321.887 307.120  1.00  0.00           H  
ATOM   2193 HD23 LEU   138     323.217 320.828 305.709  1.00  0.00           H  
ATOM   2194  C   LEU   138     327.944 321.471 307.183  1.00  0.00           C  
ATOM   2195  O   LEU   138     329.078 321.185 306.849  1.00  0.00           O  
ATOM   2196  N   HIS   139     327.660 322.642 307.759  1.00  0.00           N  
ATOM   2197  H   HIS   139     326.722 322.781 308.116  1.00  0.00           H  
ATOM   2198  CA  HIS   139     328.672 323.605 308.183  1.00  0.00           C  
ATOM   2199  HA  HIS   139     329.286 323.886 307.326  1.00  0.00           H  
ATOM   2200  CB  HIS   139     328.026 324.880 308.752  1.00  0.00           C  
ATOM   2201  HB2 HIS   139     327.261 324.622 309.480  1.00  0.00           H  
ATOM   2202  HB3 HIS   139     328.789 325.424 309.298  1.00  0.00           H  
ATOM   2203  CG  HIS   139     327.419 325.833 307.748  1.00  0.00           C  
ATOM   2204  ND1 HIS   139     326.913 327.095 308.071  1.00  0.00           N  
ATOM   2205  CE1 HIS   139     326.458 327.618 306.919  1.00  0.00           C  
ATOM   2206  HE1 HIS   139     325.981 328.587 306.822  1.00  0.00           H  
ATOM   2207  NE2 HIS   139     326.682 326.770 305.900  1.00  0.00           N  
ATOM   2208  HE2 HIS   139     326.434 326.946 304.931  1.00  0.00           H  
ATOM   2209  CD2 HIS   139     327.295 325.642 306.400  1.00  0.00           C  
ATOM   2210  HD2 HIS   139     327.611 324.774 305.837  1.00  0.00           H  
ATOM   2211  C   HIS   139     329.627 322.993 309.199  1.00  0.00           C  
ATOM   2212  O   HIS   139     330.810 323.261 309.105  1.00  0.00           O  
ATOM   2213  N   LEU   140     329.182 322.147 310.130  1.00  0.00           N  
ATOM   2214  H   LEU   140     328.191 321.945 310.168  1.00  0.00           H  
ATOM   2215  CA  LEU   140     330.108 321.451 311.036  1.00  0.00           C  
ATOM   2216  HA  LEU   140     330.721 322.204 311.534  1.00  0.00           H  
ATOM   2217  CB  LEU   140     329.364 320.673 312.140  1.00  0.00           C  
ATOM   2218  HB2 LEU   140     328.570 320.082 311.704  1.00  0.00           H  
ATOM   2219  HB3 LEU   140     330.063 319.966 312.591  1.00  0.00           H  
ATOM   2220  CG  LEU   140     328.795 321.529 313.284  1.00  0.00           C  
ATOM   2221  HG  LEU   140     329.605 321.751 313.975  1.00  0.00           H  
ATOM   2222  CD1 LEU   140     328.152 322.848 312.852  1.00  0.00           C  
ATOM   2223 HD11 LEU   140     327.383 322.671 312.108  1.00  0.00           H  
ATOM   2224 HD12 LEU   140     327.685 323.336 313.697  1.00  0.00           H  
ATOM   2225 HD13 LEU   140     328.910 323.524 312.453  1.00  0.00           H  
ATOM   2226  CD2 LEU   140     327.715 320.730 314.013  1.00  0.00           C  
ATOM   2227 HD21 LEU   140     328.108 319.759 314.320  1.00  0.00           H  
ATOM   2228 HD22 LEU   140     327.385 321.265 314.896  1.00  0.00           H  
ATOM   2229 HD23 LEU   140     326.843 320.598 313.378  1.00  0.00           H  
ATOM   2230  C   LEU   140     331.095 320.584 310.241  1.00  0.00           C  
ATOM   2231  O   LEU   140     332.292 320.837 310.321  1.00  0.00           O  
ATOM   2232  N   PHE   141     330.638 319.638 309.412  1.00  0.00           N  
ATOM   2233  H   PHE   141     329.636 319.489 309.341  1.00  0.00           H  
ATOM   2234  CA  PHE   141     331.546 318.801 308.618  1.00  0.00           C  
ATOM   2235  HA  PHE   141     332.334 318.490 309.306  1.00  0.00           H  
ATOM   2236  CB  PHE   141     330.885 317.472 308.192  1.00  0.00           C  
ATOM   2237  HB2 PHE   141     331.646 316.869 307.695  1.00  0.00           H  
ATOM   2238  HB3 PHE   141     330.630 316.936 309.108  1.00  0.00           H  
ATOM   2239  CG  PHE   141     329.648 317.468 307.302  1.00  0.00           C  
ATOM   2240  CD1 PHE   141     328.390 317.110 307.833  1.00  0.00           C  
ATOM   2241  HD1 PHE   141     328.278 316.940 308.896  1.00  0.00           H  
ATOM   2242  CE1 PHE   141     327.271 316.963 306.990  1.00  0.00           C  
ATOM   2243  HE1 PHE   141     326.308 316.711 307.414  1.00  0.00           H  
ATOM   2244  CZ  PHE   141     327.405 317.161 305.604  1.00  0.00           C  
ATOM   2245  HZ  PHE   141     326.549 317.061 304.949  1.00  0.00           H  
ATOM   2246  CE2 PHE   141     328.658 317.508 305.068  1.00  0.00           C  
ATOM   2247  HE2 PHE   141     328.767 317.653 304.002  1.00  0.00           H  
ATOM   2248  CD2 PHE   141     329.774 317.655 305.913  1.00  0.00           C  
ATOM   2249  HD2 PHE   141     330.739 317.889 305.485  1.00  0.00           H  
ATOM   2250  C   PHE   141     332.310 319.570 307.509  1.00  0.00           C  
ATOM   2251  O   PHE   141     333.468 319.250 307.253  1.00  0.00           O  
ATOM   2252  N   ASN   142     331.737 320.628 306.922  1.00  0.00           N  
ATOM   2253  H   ASN   142     330.770 320.815 307.157  1.00  0.00           H  
ATOM   2254  CA  ASN   142     332.361 321.489 305.899  1.00  0.00           C  
ATOM   2255  HA  ASN   142     332.958 320.852 305.244  1.00  0.00           H  
ATOM   2256  CB  ASN   142     331.290 322.177 305.022  1.00  0.00           C  
ATOM   2257  HB2 ASN   142     330.649 322.788 305.655  1.00  0.00           H  
ATOM   2258  HB3 ASN   142     331.786 322.856 304.328  1.00  0.00           H  
ATOM   2259  CG  ASN   142     330.430 321.242 304.178  1.00  0.00           C  
ATOM   2260  OD1 ASN   142     330.782 320.111 303.870  1.00  0.00           O  
ATOM   2261  ND2 ASN   142     329.286 321.711 303.720  1.00  0.00           N  
ATOM   2262 HD21 ASN   142     328.717 321.107 303.148  1.00  0.00           H  
ATOM   2263 HD22 ASN   142     329.004 322.656 303.925  1.00  0.00           H  
ATOM   2264  C   ASN   142     333.328 322.560 306.453  1.00  0.00           C  
ATOM   2265  O   ASN   142     334.209 323.002 305.716  1.00  0.00           O  
ATOM   2266  N   LYS   143     333.164 323.026 307.702  1.00  0.00           N  
ATOM   2267  H   LYS   143     332.343 322.721 308.217  1.00  0.00           H  
ATOM   2268  CA  LYS   143     334.093 323.952 308.389  1.00  0.00           C  
ATOM   2269  HA  LYS   143     334.595 324.569 307.642  1.00  0.00           H  
ATOM   2270  CB  LYS   143     333.342 324.910 309.344  1.00  0.00           C  
ATOM   2271  HB2 LYS   143     332.815 324.322 310.096  1.00  0.00           H  
ATOM   2272  HB3 LYS   143     334.078 325.516 309.875  1.00  0.00           H  
ATOM   2273  CG  LYS   143     332.360 325.876 308.644  1.00  0.00           C  
ATOM   2274  HG2 LYS   143     332.928 326.600 308.058  1.00  0.00           H  
ATOM   2275  HG3 LYS   143     331.715 325.325 307.959  1.00  0.00           H  
ATOM   2276  CD  LYS   143     331.477 326.623 309.663  1.00  0.00           C  
ATOM   2277  HD2 LYS   143     330.929 325.890 310.258  1.00  0.00           H  
ATOM   2278  HD3 LYS   143     332.112 327.206 310.333  1.00  0.00           H  
ATOM   2279  CE  LYS   143     330.481 327.565 308.959  1.00  0.00           C  
ATOM   2280  HE2 LYS   143     331.044 328.346 308.438  1.00  0.00           H  
ATOM   2281  HE3 LYS   143     329.936 326.998 308.197  1.00  0.00           H  
ATOM   2282  NZ  LYS   143     329.514 328.187 309.912  1.00  0.00           N  
ATOM   2283  HZ1 LYS   143     329.981 328.782 310.585  1.00  0.00           H  
ATOM   2284  HZ2 LYS   143     328.839 328.761 309.419  1.00  0.00           H  
ATOM   2285  HZ3 LYS   143     328.982 327.497 310.428  1.00  0.00           H  
ATOM   2286  C   LYS   143     335.201 323.191 309.136  1.00  0.00           C  
ATOM   2287  O   LYS   143     336.343 323.652 309.157  1.00  0.00           O  
ATOM   2288  N   LEU   144     334.884 322.024 309.718  1.00  0.00           N  
ATOM   2289  H   LEU   144     333.909 321.744 309.712  1.00  0.00           H  
ATOM   2290  CA  LEU   144     335.843 321.112 310.366  1.00  0.00           C  
ATOM   2291  HA  LEU   144     336.357 321.667 311.154  1.00  0.00           H  
ATOM   2292  CB  LEU   144     335.059 319.966 311.035  1.00  0.00           C  
ATOM   2293  HB2 LEU   144     334.366 320.440 311.732  1.00  0.00           H  
ATOM   2294  HB3 LEU   144     334.470 319.443 310.281  1.00  0.00           H  
ATOM   2295  CG  LEU   144     335.871 318.926 311.831  1.00  0.00           C  
ATOM   2296  HG  LEU   144     336.682 319.423 312.364  1.00  0.00           H  
ATOM   2297  CD1 LEU   144     334.954 318.261 312.860  1.00  0.00           C  
ATOM   2298 HD11 LEU   144     334.122 317.766 312.357  1.00  0.00           H  
ATOM   2299 HD12 LEU   144     335.510 317.526 313.441  1.00  0.00           H  
ATOM   2300 HD13 LEU   144     334.556 319.010 313.545  1.00  0.00           H  
ATOM   2301  CD2 LEU   144     336.439 317.803 310.957  1.00  0.00           C  
ATOM   2302 HD21 LEU   144     337.209 318.187 310.293  1.00  0.00           H  
ATOM   2303 HD22 LEU   144     336.896 317.040 311.587  1.00  0.00           H  
ATOM   2304 HD23 LEU   144     335.645 317.348 310.364  1.00  0.00           H  
ATOM   2305  C   LEU   144     336.918 320.616 309.383  1.00  0.00           C  
ATOM   2306  O   LEU   144     338.108 320.662 309.699  1.00  0.00           O  
ATOM   2307  N   GLU   145     336.508 320.194 308.182  1.00  0.00           N  
ATOM   2308  H   GLU   145     335.513 320.150 308.001  1.00  0.00           H  
ATOM   2309  CA  GLU   145     337.401 319.904 307.052  1.00  0.00           C  
ATOM   2310  HA  GLU   145     338.386 320.311 307.286  1.00  0.00           H  
ATOM   2311  CB  GLU   145     337.616 318.385 306.869  1.00  0.00           C  
ATOM   2312  HB2 GLU   145     338.482 318.234 306.226  1.00  0.00           H  
ATOM   2313  HB3 GLU   145     337.898 317.985 307.844  1.00  0.00           H  
ATOM   2314  CG  GLU   145     336.445 317.527 306.353  1.00  0.00           C  
ATOM   2315  HG2 GLU   145     336.649 316.494 306.647  1.00  0.00           H  
ATOM   2316  HG3 GLU   145     335.533 317.818 306.871  1.00  0.00           H  
ATOM   2317  CD  GLU   145     336.237 317.536 304.818  1.00  0.00           C  
ATOM   2318  OE1 GLU   145     335.131 317.154 304.357  1.00  0.00           O  
ATOM   2319  OE2 GLU   145     337.186 317.829 304.048  1.00  0.00           O  
ATOM   2320  C   GLU   145     336.902 320.654 305.803  1.00  0.00           C  
ATOM   2321  O   GLU   145     335.784 320.444 305.326  1.00  0.00           O  
ATOM   2322  N   HIS   146     337.724 321.591 305.321  1.00  0.00           N  
ATOM   2323  H   HIS   146     338.620 321.715 305.775  1.00  0.00           H  
ATOM   2324  CA  HIS   146     337.386 322.591 304.293  1.00  0.00           C  
ATOM   2325  HA  HIS   146     336.397 322.377 303.885  1.00  0.00           H  
ATOM   2326  CB  HIS   146     337.317 323.977 304.969  1.00  0.00           C  
ATOM   2327  HB2 HIS   146     337.061 324.729 304.222  1.00  0.00           H  
ATOM   2328  HB3 HIS   146     336.505 323.962 305.692  1.00  0.00           H  
ATOM   2329  CG  HIS   146     338.548 324.440 305.723  1.00  0.00           C  
ATOM   2330  ND1 HIS   146     339.798 323.811 305.770  1.00  0.00           N  
ATOM   2331  CE1 HIS   146     340.561 324.559 306.586  1.00  0.00           C  
ATOM   2332  HE1 HIS   146     341.592 324.341 306.847  1.00  0.00           H  
ATOM   2333  NE2 HIS   146     339.864 325.615 307.040  1.00  0.00           N  
ATOM   2334  HE2 HIS   146     340.222 326.324 307.673  1.00  0.00           H  
ATOM   2335  CD2 HIS   146     338.594 325.556 306.508  1.00  0.00           C  
ATOM   2336  HD2 HIS   146     337.780 326.249 306.683  1.00  0.00           H  
ATOM   2337  C   HIS   146     338.356 322.590 303.092  1.00  0.00           C  
ATOM   2338  O   HIS   146     338.316 323.493 302.249  1.00  0.00           O  
ATOM   2339  N   HIS   147     339.211 321.565 303.000  1.00  0.00           N  
ATOM   2340  H   HIS   147     339.158 320.871 303.731  1.00  0.00           H  
ATOM   2341  CA  HIS   147     340.271 321.387 301.995  1.00  0.00           C  
ATOM   2342  HA  HIS   147     340.768 322.346 301.856  1.00  0.00           H  
ATOM   2343  CB  HIS   147     341.312 320.391 302.544  1.00  0.00           C  
ATOM   2344  HB2 HIS   147     340.869 319.395 302.579  1.00  0.00           H  
ATOM   2345  HB3 HIS   147     342.157 320.353 301.856  1.00  0.00           H  
ATOM   2346  CG  HIS   147     341.825 320.729 303.928  1.00  0.00           C  
ATOM   2347  ND1 HIS   147     341.217 320.366 305.137  1.00  0.00           N  
ATOM   2348  CE1 HIS   147     341.963 320.926 306.106  1.00  0.00           C  
ATOM   2349  HE1 HIS   147     341.764 320.847 307.170  1.00  0.00           H  
ATOM   2350  NE2 HIS   147     342.994 321.607 305.572  1.00  0.00           N  
ATOM   2351  HE2 HIS   147     343.693 322.121 306.101  1.00  0.00           H  
ATOM   2352  CD2 HIS   147     342.919 321.498 304.199  1.00  0.00           C  
ATOM   2353  HD2 HIS   147     343.578 321.950 303.469  1.00  0.00           H  
ATOM   2354  C   HIS   147     339.746 320.971 300.611  1.00  0.00           C  
ATOM   2355  O   HIS   147     340.182 321.581 299.608  1.00  0.00           O  
ATOM   2356  OXT HIS   147     338.918 320.034 300.520  1.00  0.00           O  
TER    2357      HIS   147 
ENDMDL
REMARK 2kzn                 ENERGY     6.77673E+02 RMS   11.45  11.55
ATOM      1  N   MET     1     320.591 334.285 313.432  1.00  0.00           N  
ATOM      2  H1  MET     1     319.963 334.761 314.068  1.00  0.00           H  
ATOM      3  H2  MET     1     321.399 334.880 313.313  1.00  0.00           H  
ATOM      4  H3  MET     1     320.898 333.428 313.874  1.00  0.00           H  
ATOM      5  CA  MET     1     319.922 334.027 312.115  1.00  0.00           C  
ATOM      6  HA  MET     1     319.591 334.994 311.727  1.00  0.00           H  
ATOM      7  CB  MET     1     320.907 333.464 311.059  1.00  0.00           C  
ATOM      8  HB2 MET     1     321.704 334.190 310.893  1.00  0.00           H  
ATOM      9  HB3 MET     1     321.366 332.569 311.464  1.00  0.00           H  
ATOM     10  CG  MET     1     320.290 333.103 309.694  1.00  0.00           C  
ATOM     11  HG2 MET     1     321.050 332.588 309.103  1.00  0.00           H  
ATOM     12  HG3 MET     1     319.475 332.394 309.833  1.00  0.00           H  
ATOM     13  SD  MET     1     319.666 334.498 308.712  1.00  0.00           S  
ATOM     14  CE  MET     1     321.193 335.003 307.870  1.00  0.00           C  
ATOM     15  HE1 MET     1     321.577 334.170 307.279  1.00  0.00           H  
ATOM     16  HE2 MET     1     320.983 335.841 307.205  1.00  0.00           H  
ATOM     17  HE3 MET     1     321.943 335.306 308.602  1.00  0.00           H  
ATOM     18  C   MET     1     318.624 333.219 312.289  1.00  0.00           C  
ATOM     19  O   MET     1     317.589 333.826 312.546  1.00  0.00           O  
ATOM     20  N   ALA     2     318.632 331.873 312.251  1.00  0.00           N  
ATOM     21  H   ALA     2     319.503 331.377 312.096  1.00  0.00           H  
ATOM     22  CA  ALA     2     317.411 331.053 312.398  1.00  0.00           C  
ATOM     23  HA  ALA     2     316.559 331.610 312.001  1.00  0.00           H  
ATOM     24  CB  ALA     2     317.531 329.790 311.533  1.00  0.00           C  
ATOM     25  HB1 ALA     2     318.268 329.109 311.954  1.00  0.00           H  
ATOM     26  HB2 ALA     2     316.569 329.276 311.494  1.00  0.00           H  
ATOM     27  HB3 ALA     2     317.819 330.060 310.515  1.00  0.00           H  
ATOM     28  C   ALA     2     317.114 330.782 313.892  1.00  0.00           C  
ATOM     29  O   ALA     2     317.101 329.651 314.377  1.00  0.00           O  
ATOM     30  N   TYR     3     316.895 331.890 314.607  1.00  0.00           N  
ATOM     31  H   TYR     3     316.963 332.759 314.088  1.00  0.00           H  
ATOM     32  CA  TYR     3     316.787 332.014 316.068  1.00  0.00           C  
ATOM     33  HA  TYR     3     316.392 331.084 316.469  1.00  0.00           H  
ATOM     34  CB  TYR     3     318.222 332.167 316.615  1.00  0.00           C  
ATOM     35  HB2 TYR     3     318.749 331.224 316.454  1.00  0.00           H  
ATOM     36  HB3 TYR     3     318.739 332.919 316.020  1.00  0.00           H  
ATOM     37  CG  TYR     3     318.372 332.551 318.078  1.00  0.00           C  
ATOM     38  CD1 TYR     3     318.452 331.563 319.082  1.00  0.00           C  
ATOM     39  HD1 TYR     3     318.412 330.515 318.815  1.00  0.00           H  
ATOM     40  CE1 TYR     3     318.602 331.943 320.433  1.00  0.00           C  
ATOM     41  HE1 TYR     3     318.692 331.191 321.203  1.00  0.00           H  
ATOM     42  CZ  TYR     3     318.650 333.313 320.782  1.00  0.00           C  
ATOM     43  OH  TYR     3     318.766 333.700 322.083  1.00  0.00           O  
ATOM     44  HH  TYR     3     318.763 332.951 322.704  1.00  0.00           H  
ATOM     45  CE2 TYR     3     318.583 334.296 319.772  1.00  0.00           C  
ATOM     46  HE2 TYR     3     318.627 335.342 320.041  1.00  0.00           H  
ATOM     47  CD2 TYR     3     318.459 333.914 318.425  1.00  0.00           C  
ATOM     48  HD2 TYR     3     318.408 334.673 317.654  1.00  0.00           H  
ATOM     49  C   TYR     3     315.807 333.154 316.477  1.00  0.00           C  
ATOM     50  O   TYR     3     315.554 333.393 317.657  1.00  0.00           O  
ATOM     51  N   ASN     4     315.208 333.849 315.497  1.00  0.00           N  
ATOM     52  H   ASN     4     315.389 333.574 314.545  1.00  0.00           H  
ATOM     53  CA  ASN     4     314.190 334.893 315.710  1.00  0.00           C  
ATOM     54  HA  ASN     4     314.605 335.636 316.394  1.00  0.00           H  
ATOM     55  CB  ASN     4     313.890 335.580 314.361  1.00  0.00           C  
ATOM     56  HB2 ASN     4     313.475 334.840 313.673  1.00  0.00           H  
ATOM     57  HB3 ASN     4     313.135 336.355 314.505  1.00  0.00           H  
ATOM     58  CG  ASN     4     315.104 336.236 313.709  1.00  0.00           C  
ATOM     59  OD1 ASN     4     316.073 336.619 314.351  1.00  0.00           O  
ATOM     60  ND2 ASN     4     315.093 336.382 312.403  1.00  0.00           N  
ATOM     61 HD21 ASN     4     315.898 336.801 311.961  1.00  0.00           H  
ATOM     62 HD22 ASN     4     314.293 336.094 311.859  1.00  0.00           H  
ATOM     63  C   ASN     4     312.906 334.331 316.358  1.00  0.00           C  
ATOM     64  O   ASN     4     312.570 333.172 316.131  1.00  0.00           O  
ATOM     65  N   LYS     5     312.152 335.169 317.092  1.00  0.00           N  
ATOM     66  H   LYS     5     312.487 336.122 317.160  1.00  0.00           H  
ATOM     67  CA  LYS     5     311.014 334.809 317.984  1.00  0.00           C  
ATOM     68  HA  LYS     5     311.399 334.146 318.759  1.00  0.00           H  
ATOM     69  CB  LYS     5     310.518 336.102 318.670  1.00  0.00           C  
ATOM     70  HB2 LYS     5     311.384 336.713 318.933  1.00  0.00           H  
ATOM     71  HB3 LYS     5     309.907 336.670 317.967  1.00  0.00           H  
ATOM     72  CG  LYS     5     309.728 335.850 319.970  1.00  0.00           C  
ATOM     73  HG2 LYS     5     308.865 335.214 319.782  1.00  0.00           H  
ATOM     74  HG3 LYS     5     310.383 335.330 320.671  1.00  0.00           H  
ATOM     75  CD  LYS     5     309.232 337.144 320.634  1.00  0.00           C  
ATOM     76  HD2 LYS     5     309.039 336.932 321.687  1.00  0.00           H  
ATOM     77  HD3 LYS     5     310.008 337.910 320.574  1.00  0.00           H  
ATOM     78  CE  LYS     5     307.932 337.651 319.988  1.00  0.00           C  
ATOM     79  HE2 LYS     5     308.108 337.850 318.927  1.00  0.00           H  
ATOM     80  HE3 LYS     5     307.180 336.858 320.058  1.00  0.00           H  
ATOM     81  NZ  LYS     5     307.429 338.879 320.663  1.00  0.00           N  
ATOM     82  HZ1 LYS     5     308.079 339.648 320.568  1.00  0.00           H  
ATOM     83  HZ2 LYS     5     306.547 339.179 320.267  1.00  0.00           H  
ATOM     84  HZ3 LYS     5     307.277 338.724 321.651  1.00  0.00           H  
ATOM     85  C   LYS     5     309.839 334.053 317.327  1.00  0.00           C  
ATOM     86  O   LYS     5     309.008 333.479 318.026  1.00  0.00           O  
ATOM     87  N   GLU     6     309.764 334.064 315.998  1.00  0.00           N  
ATOM     88  H   GLU     6     310.497 334.568 315.527  1.00  0.00           H  
ATOM     89  CA  GLU     6     308.818 333.311 315.155  1.00  0.00           C  
ATOM     90  HA  GLU     6     307.813 333.698 315.329  1.00  0.00           H  
ATOM     91  CB  GLU     6     309.192 333.573 313.679  1.00  0.00           C  
ATOM     92  HB2 GLU     6     310.248 333.330 313.551  1.00  0.00           H  
ATOM     93  HB3 GLU     6     308.610 332.926 313.023  1.00  0.00           H  
ATOM     94  CG  GLU     6     308.943 335.032 313.249  1.00  0.00           C  
ATOM     95  HG2 GLU     6     307.867 335.177 313.131  1.00  0.00           H  
ATOM     96  HG3 GLU     6     309.277 335.706 314.042  1.00  0.00           H  
ATOM     97  CD  GLU     6     309.665 335.431 311.941  1.00  0.00           C  
ATOM     98  OE1 GLU     6     309.745 336.651 311.655  1.00  0.00           O  
ATOM     99  OE2 GLU     6     310.157 334.555 311.186  1.00  0.00           O  
ATOM    100  C   GLU     6     308.766 331.790 315.455  1.00  0.00           C  
ATOM    101  O   GLU     6     309.516 331.264 316.279  1.00  0.00           O  
ATOM    102  N   GLU     7     307.869 331.066 314.769  1.00  0.00           N  
ATOM    103  H   GLU     7     307.300 331.570 314.098  1.00  0.00           H  
ATOM    104  CA  GLU     7     307.514 329.643 314.974  1.00  0.00           C  
ATOM    105  HA  GLU     7     306.796 329.570 315.792  1.00  0.00           H  
ATOM    106  CB  GLU     7     306.848 329.092 313.700  1.00  0.00           C  
ATOM    107  HB2 GLU     7     307.501 329.310 312.853  1.00  0.00           H  
ATOM    108  HB3 GLU     7     306.745 328.009 313.790  1.00  0.00           H  
ATOM    109  CG  GLU     7     305.457 329.691 313.441  1.00  0.00           C  
ATOM    110  HG2 GLU     7     304.767 329.298 314.192  1.00  0.00           H  
ATOM    111  HG3 GLU     7     305.507 330.774 313.571  1.00  0.00           H  
ATOM    112  CD  GLU     7     304.911 329.386 312.027  1.00  0.00           C  
ATOM    113  OE1 GLU     7     303.933 330.055 311.609  1.00  0.00           O  
ATOM    114  OE2 GLU     7     305.425 328.484 311.320  1.00  0.00           O  
ATOM    115  C   GLU     7     308.696 328.737 315.344  1.00  0.00           C  
ATOM    116  O   GLU     7     308.613 328.006 316.329  1.00  0.00           O  
ATOM    117  N   LYS     8     309.809 328.846 314.604  1.00  0.00           N  
ATOM    118  H   LYS     8     309.761 329.501 313.834  1.00  0.00           H  
ATOM    119  CA  LYS     8     311.088 328.132 314.811  1.00  0.00           C  
ATOM    120  HA  LYS     8     311.005 327.108 314.440  1.00  0.00           H  
ATOM    121  CB  LYS     8     312.186 328.882 314.021  1.00  0.00           C  
ATOM    122  HB2 LYS     8     312.193 329.931 314.327  1.00  0.00           H  
ATOM    123  HB3 LYS     8     313.160 328.454 314.267  1.00  0.00           H  
ATOM    124  CG  LYS     8     311.995 328.794 312.497  1.00  0.00           C  
ATOM    125  HG2 LYS     8     312.205 327.768 312.193  1.00  0.00           H  
ATOM    126  HG3 LYS     8     310.959 329.008 312.232  1.00  0.00           H  
ATOM    127  CD  LYS     8     312.920 329.744 311.709  1.00  0.00           C  
ATOM    128  HD2 LYS     8     313.818 329.968 312.292  1.00  0.00           H  
ATOM    129  HD3 LYS     8     313.228 329.231 310.796  1.00  0.00           H  
ATOM    130  CE  LYS     8     312.197 331.048 311.322  1.00  0.00           C  
ATOM    131  HE2 LYS     8     311.233 330.786 310.873  1.00  0.00           H  
ATOM    132  HE3 LYS     8     311.992 331.633 312.225  1.00  0.00           H  
ATOM    133  NZ  LYS     8     312.981 331.860 310.345  1.00  0.00           N  
ATOM    134  HZ1 LYS     8     313.177 331.336 309.500  1.00  0.00           H  
ATOM    135  HZ2 LYS     8     312.463 332.686 310.065  1.00  0.00           H  
ATOM    136  HZ3 LYS     8     313.864 332.173 310.728  1.00  0.00           H  
ATOM    137  C   LYS     8     311.497 328.050 316.289  1.00  0.00           C  
ATOM    138  O   LYS     8     311.922 327.003 316.773  1.00  0.00           O  
ATOM    139  N   ILE     9     311.360 329.174 316.991  1.00  0.00           N  
ATOM    140  H   ILE     9     310.935 329.953 316.495  1.00  0.00           H  
ATOM    141  CA  ILE     9     311.839 329.436 318.355  1.00  0.00           C  
ATOM    142  HA  ILE     9     312.444 328.598 318.695  1.00  0.00           H  
ATOM    143  CB  ILE     9     312.719 330.705 318.281  1.00  0.00           C  
ATOM    144  HB  ILE     9     312.189 331.344 317.585  1.00  0.00           H  
ATOM    145  CG2 ILE     9     312.850 331.612 319.518  1.00  0.00           C  
ATOM    146 HG21 ILE     9     313.624 331.259 320.187  1.00  0.00           H  
ATOM    147 HG22 ILE     9     313.166 332.604 319.188  1.00  0.00           H  
ATOM    148 HG23 ILE     9     311.904 331.724 320.047  1.00  0.00           H  
ATOM    149  CG1 ILE     9     314.124 330.443 317.669  1.00  0.00           C  
ATOM    150 HG12 ILE     9     314.113 330.834 316.652  1.00  0.00           H  
ATOM    151 HG13 ILE     9     314.859 331.016 318.234  1.00  0.00           H  
ATOM    152  CD1 ILE     9     314.687 329.013 317.589  1.00  0.00           C  
ATOM    153 HD11 ILE     9     314.153 328.433 316.840  1.00  0.00           H  
ATOM    154 HD12 ILE     9     315.736 329.049 317.294  1.00  0.00           H  
ATOM    155 HD13 ILE     9     314.624 328.518 318.553  1.00  0.00           H  
ATOM    156  C   ILE     9     310.681 329.507 319.352  1.00  0.00           C  
ATOM    157  O   ILE     9     310.810 328.937 320.431  1.00  0.00           O  
ATOM    158  N   LYS    10     309.516 330.066 319.007  1.00  0.00           N  
ATOM    159  H   LYS    10     309.455 330.558 318.117  1.00  0.00           H  
ATOM    160  CA  LYS    10     308.307 329.955 319.853  1.00  0.00           C  
ATOM    161  HA  LYS    10     308.498 330.456 320.807  1.00  0.00           H  
ATOM    162  CB  LYS    10     307.138 330.667 319.155  1.00  0.00           C  
ATOM    163  HB2 LYS    10     307.368 331.730 319.091  1.00  0.00           H  
ATOM    164  HB3 LYS    10     307.045 330.269 318.145  1.00  0.00           H  
ATOM    165  CG  LYS    10     305.803 330.497 319.904  1.00  0.00           C  
ATOM    166  HG2 LYS    10     305.525 329.443 319.928  1.00  0.00           H  
ATOM    167  HG3 LYS    10     305.926 330.842 320.931  1.00  0.00           H  
ATOM    168  CD  LYS    10     304.647 331.275 319.260  1.00  0.00           C  
ATOM    169  HD2 LYS    10     303.749 331.096 319.854  1.00  0.00           H  
ATOM    170  HD3 LYS    10     304.874 332.342 319.288  1.00  0.00           H  
ATOM    171  CE  LYS    10     304.395 330.832 317.809  1.00  0.00           C  
ATOM    172  HE2 LYS    10     305.268 331.095 317.203  1.00  0.00           H  
ATOM    173  HE3 LYS    10     304.285 329.742 317.788  1.00  0.00           H  
ATOM    174  NZ  LYS    10     303.178 331.475 317.243  1.00  0.00           N  
ATOM    175  HZ1 LYS    10     303.248 332.485 317.260  1.00  0.00           H  
ATOM    176  HZ2 LYS    10     303.028 331.198 316.280  1.00  0.00           H  
ATOM    177  HZ3 LYS    10     302.348 331.216 317.762  1.00  0.00           H  
ATOM    178  C   LYS    10     307.966 328.493 320.181  1.00  0.00           C  
ATOM    179  O   LYS    10     307.634 328.175 321.322  1.00  0.00           O  
ATOM    180  N   SER    11     308.091 327.612 319.183  1.00  0.00           N  
ATOM    181  H   SER    11     308.339 327.980 318.269  1.00  0.00           H  
ATOM    182  CA  SER    11     307.896 326.160 319.291  1.00  0.00           C  
ATOM    183  HA  SER    11     306.839 325.958 319.463  1.00  0.00           H  
ATOM    184  CB  SER    11     308.287 325.509 317.954  1.00  0.00           C  
ATOM    185  HB2 SER    11     307.591 325.842 317.183  1.00  0.00           H  
ATOM    186  HB3 SER    11     309.295 325.826 317.679  1.00  0.00           H  
ATOM    187  OG  SER    11     308.261 324.096 318.017  1.00  0.00           O  
ATOM    188  HG  SER    11     308.449 323.736 317.127  1.00  0.00           H  
ATOM    189  C   SER    11     308.683 325.534 320.449  1.00  0.00           C  
ATOM    190  O   SER    11     308.099 324.857 321.297  1.00  0.00           O  
ATOM    191  N   LEU    12     309.999 325.792 320.517  1.00  0.00           N  
ATOM    192  H   LEU    12     310.402 326.372 319.795  1.00  0.00           H  
ATOM    193  CA  LEU    12     310.891 325.038 321.407  1.00  0.00           C  
ATOM    194  HA  LEU    12     310.311 324.736 322.281  1.00  0.00           H  
ATOM    195  CB  LEU    12     311.261 323.723 320.686  1.00  0.00           C  
ATOM    196  HB2 LEU    12     311.937 323.161 321.322  1.00  0.00           H  
ATOM    197  HB3 LEU    12     310.353 323.123 320.609  1.00  0.00           H  
ATOM    198  CG  LEU    12     311.855 323.830 319.264  1.00  0.00           C  
ATOM    199  HG  LEU    12     311.112 324.247 318.587  1.00  0.00           H  
ATOM    200  CD1 LEU    12     313.101 324.708 319.198  1.00  0.00           C  
ATOM    201 HD11 LEU    12     313.789 324.427 319.994  1.00  0.00           H  
ATOM    202 HD12 LEU    12     313.596 324.584 318.235  1.00  0.00           H  
ATOM    203 HD13 LEU    12     312.832 325.757 319.298  1.00  0.00           H  
ATOM    204  CD2 LEU    12     312.193 322.422 318.775  1.00  0.00           C  
ATOM    205 HD21 LEU    12     311.279 321.835 318.699  1.00  0.00           H  
ATOM    206 HD22 LEU    12     312.662 322.473 317.791  1.00  0.00           H  
ATOM    207 HD23 LEU    12     312.871 321.944 319.482  1.00  0.00           H  
ATOM    208  C   LEU    12     312.092 325.780 322.032  1.00  0.00           C  
ATOM    209  O   LEU    12     312.751 325.206 322.883  1.00  0.00           O  
ATOM    210  N   ASN    13     312.347 327.060 321.748  1.00  0.00           N  
ATOM    211  H   ASN    13     311.743 327.532 321.084  1.00  0.00           H  
ATOM    212  CA  ASN    13     313.329 327.886 322.485  1.00  0.00           C  
ATOM    213  HA  ASN    13     314.241 327.304 322.641  1.00  0.00           H  
ATOM    214  CB  ASN    13     313.662 329.110 321.631  1.00  0.00           C  
ATOM    215  HB2 ASN    13     313.840 328.791 320.609  1.00  0.00           H  
ATOM    216  HB3 ASN    13     312.802 329.778 321.641  1.00  0.00           H  
ATOM    217  CG  ASN    13     314.855 329.918 322.114  1.00  0.00           C  
ATOM    218  OD1 ASN    13     314.754 330.726 323.021  1.00  0.00           O  
ATOM    219  ND2 ASN    13     315.997 329.780 321.479  1.00  0.00           N  
ATOM    220 HD21 ASN    13     316.759 330.372 321.769  1.00  0.00           H  
ATOM    221 HD22 ASN    13     316.082 329.184 320.674  1.00  0.00           H  
ATOM    222  C   ASN    13     312.789 328.292 323.869  1.00  0.00           C
[truncated: 3,418,887 more chars]
