# Supplementary material for: Implementation of Replica-Averaged Restraints from Nuclear Magnetic Resonance Measurement with UNRES Coarse Grained Model of Polypeptide Chains
Source: Molecules. 2025 Nov 10;30(22):4354. doi: 10.3390/molecules30224354 (PMC12654794; doi:10.3390/molecules30224354)
Supplement: Supplementary file 1 [file molecules-30-04354-s001.zip › PDB/2LWA_20_12x4.pdb]

REMARK 2LWA                ENERGY     8.44954E+01 RMS    2.47   3.93   6.18
ATOM      1  N   GLY     1      50.941  46.448  61.038  1.00  0.00           N  
ATOM      2  H1  GLY     1      51.362  45.806  60.385  1.00  0.00           H  
ATOM      3  H2  GLY     1      50.909  46.010  61.945  1.00  0.00           H  
ATOM      4  H3  GLY     1      51.524  47.269  61.100  1.00  0.00           H  
ATOM      5  CA  GLY     1      49.573  46.816  60.596  1.00  0.00           C  
ATOM      6  HA2 GLY     1      48.969  45.912  60.501  1.00  0.00           H  
ATOM      7  HA3 GLY     1      49.111  47.465  61.341  1.00  0.00           H  
ATOM      8  C   GLY     1      49.567  47.546  59.257  1.00  0.00           C  
ATOM      9  O   GLY     1      50.616  47.918  58.731  1.00  0.00           O  
ATOM     10  N   LEU     2      48.378  47.781  58.695  1.00  0.00           N  
ATOM     11  H   LEU     2      47.551  47.467  59.189  1.00  0.00           H  
ATOM     12  CA  LEU     2      48.171  48.420  57.385  1.00  0.00           C  
ATOM     13  HA  LEU     2      48.986  48.120  56.722  1.00  0.00           H  
ATOM     14  CB  LEU     2      46.854  47.854  56.794  1.00  0.00           C  
ATOM     15  HB2 LEU     2      46.835  46.770  56.920  1.00  0.00           H  
ATOM     16  HB3 LEU     2      46.019  48.256  57.370  1.00  0.00           H  
ATOM     17  CG  LEU     2      46.636  48.172  55.300  1.00  0.00           C  
ATOM     18  HG  LEU     2      47.004  49.172  55.075  1.00  0.00           H  
ATOM     19  CD1 LEU     2      47.370  47.163  54.418  1.00  0.00           C  
ATOM     20 HD11 LEU     2      46.959  46.163  54.559  1.00  0.00           H  
ATOM     21 HD12 LEU     2      47.253  47.445  53.372  1.00  0.00           H  
ATOM     22 HD13 LEU     2      48.431  47.140  54.662  1.00  0.00           H  
ATOM     23  CD2 LEU     2      45.156  48.116  54.922  1.00  0.00           C  
ATOM     24 HD21 LEU     2      44.597  48.840  55.514  1.00  0.00           H  
ATOM     25 HD22 LEU     2      45.037  48.363  53.867  1.00  0.00           H  
ATOM     26 HD23 LEU     2      44.759  47.117  55.105  1.00  0.00           H  
ATOM     27  C   LEU     2      48.202  49.968  57.485  1.00  0.00           C  
ATOM     28  O   LEU     2      47.161  50.616  57.380  1.00  0.00           O  
ATOM     29  N   PHE     3      49.387  50.569  57.694  1.00  0.00           N  
ATOM     30  H   PHE     3      50.197  49.973  57.822  1.00  0.00           H  
ATOM     31  CA  PHE     3      49.564  52.037  57.811  1.00  0.00           C  
ATOM     32  HA  PHE     3      48.577  52.497  57.850  1.00  0.00           H  
ATOM     33  CB  PHE     3      50.224  52.417  59.151  1.00  0.00           C  
ATOM     34  HB2 PHE     3      50.177  53.503  59.248  1.00  0.00           H  
ATOM     35  HB3 PHE     3      49.612  52.009  59.957  1.00  0.00           H  
ATOM     36  CG  PHE     3      51.664  51.985  59.376  1.00  0.00           C  
ATOM     37  CD1 PHE     3      51.943  50.739  59.969  1.00  0.00           C  
ATOM     38  HD1 PHE     3      51.131  50.084  60.251  1.00  0.00           H  
ATOM     39  CE1 PHE     3      53.273  50.352  60.215  1.00  0.00           C  
ATOM     40  HE1 PHE     3      53.484  49.395  60.674  1.00  0.00           H  
ATOM     41  CZ  PHE     3      54.331  51.212  59.875  1.00  0.00           C  
ATOM     42  HZ  PHE     3      55.354  50.917  60.071  1.00  0.00           H  
ATOM     43  CE2 PHE     3      54.058  52.462  59.292  1.00  0.00           C  
ATOM     44  HE2 PHE     3      54.872  53.129  59.039  1.00  0.00           H  
ATOM     45  CD2 PHE     3      52.728  52.850  59.048  1.00  0.00           C  
ATOM     46  HD2 PHE     3      52.526  53.819  58.610  1.00  0.00           H  
ATOM     47  C   PHE     3      50.252  52.669  56.586  1.00  0.00           C  
ATOM     48  O   PHE     3      49.647  53.486  55.893  1.00  0.00           O  
ATOM     49  N   GLY     4      51.466  52.234  56.225  1.00  0.00           N  
ATOM     50  H   GLY     4      51.946  51.582  56.833  1.00  0.00           H  
ATOM     51  CA  GLY     4      52.186  52.720  55.030  1.00  0.00           C  
ATOM     52  HA2 GLY     4      52.183  53.811  55.031  1.00  0.00           H  
ATOM     53  HA3 GLY     4      53.224  52.390  55.073  1.00  0.00           H  
ATOM     54  C   GLY     4      51.578  52.248  53.697  1.00  0.00           C  
ATOM     55  O   GLY     4      52.022  52.657  52.625  1.00  0.00           O  
ATOM     56  N   ALA     5      50.561  51.383  53.773  1.00  0.00           N  
ATOM     57  H   ALA     5      50.321  51.059  54.696  1.00  0.00           H  
ATOM     58  CA  ALA     5      49.778  50.856  52.658  1.00  0.00           C  
ATOM     59  HA  ALA     5      50.359  50.926  51.736  1.00  0.00           H  
ATOM     60  CB  ALA     5      49.560  49.378  52.969  1.00  0.00           C  
ATOM     61  HB1 ALA     5      49.133  49.270  53.964  1.00  0.00           H  
ATOM     62  HB2 ALA     5      48.879  48.942  52.245  1.00  0.00           H  
ATOM     63  HB3 ALA     5      50.519  48.858  52.937  1.00  0.00           H  
ATOM     64  C   ALA     5      48.453  51.613  52.414  1.00  0.00           C  
ATOM     65  O   ALA     5      48.072  51.801  51.257  1.00  0.00           O  
ATOM     66  N   ILE     6      47.771  52.119  53.458  1.00  0.00           N  
ATOM     67  H   ILE     6      48.094  51.946  54.399  1.00  0.00           H  
ATOM     68  CA  ILE     6      46.644  53.054  53.246  1.00  0.00           C  
ATOM     69  HA  ILE     6      45.983  52.612  52.499  1.00  0.00           H  
ATOM     70  CB  ILE     6      45.773  53.305  54.502  1.00  0.00           C  
ATOM     71  HB  ILE     6      45.037  54.062  54.224  1.00  0.00           H  
ATOM     72  CG2 ILE     6      44.989  52.031  54.861  1.00  0.00           C  
ATOM     73 HG21 ILE     6      45.673  51.234  55.151  1.00  0.00           H  
ATOM     74 HG22 ILE     6      44.306  52.226  55.687  1.00  0.00           H  
ATOM     75 HG23 ILE     6      44.400  51.701  54.004  1.00  0.00           H  
ATOM     76  CG1 ILE     6      46.552  53.845  55.720  1.00  0.00           C  
ATOM     77 HG12 ILE     6      47.075  53.021  56.199  1.00  0.00           H  
ATOM     78 HG13 ILE     6      47.287  54.575  55.392  1.00  0.00           H  
ATOM     79  CD1 ILE     6      45.681  54.548  56.767  1.00  0.00           C  
ATOM     80 HD11 ILE     6      44.930  53.868  57.166  1.00  0.00           H  
ATOM     81 HD12 ILE     6      46.315  54.888  57.587  1.00  0.00           H  
ATOM     82 HD13 ILE     6      45.192  55.414  56.320  1.00  0.00           H  
ATOM     83  C   ILE     6      47.165  54.355  52.623  1.00  0.00           C  
ATOM     84  O   ILE     6      46.558  54.861  51.682  1.00  0.00           O  
ATOM     85  N   ALA     7      48.364  54.811  53.004  1.00  0.00           N  
ATOM     86  H   ALA     7      48.825  54.348  53.778  1.00  0.00           H  
ATOM     87  CA  ALA     7      49.072  55.921  52.360  1.00  0.00           C  
ATOM     88  HA  ALA     7      48.342  56.669  52.042  1.00  0.00           H  
ATOM     89  CB  ALA     7      49.975  56.589  53.403  1.00  0.00           C  
ATOM     90  HB1 ALA     7      50.703  55.874  53.788  1.00  0.00           H  
ATOM     91  HB2 ALA     7      50.500  57.430  52.947  1.00  0.00           H  
ATOM     92  HB3 ALA     7      49.365  56.963  54.227  1.00  0.00           H  
ATOM     93  C   ALA     7      49.811  55.434  51.088  1.00  0.00           C  
ATOM     94  O   ALA     7      51.038  55.465  50.969  1.00  0.00           O  
ATOM     95  N   ALA     8      48.983  55.010  50.131  1.00  0.00           N  
ATOM     96  H   ALA     8      48.006  55.049  50.395  1.00  0.00           H  
ATOM     97  CA  ALA     8      49.253  54.474  48.793  1.00  0.00           C  
ATOM     98  HA  ALA     8      49.767  55.231  48.198  1.00  0.00           H  
ATOM     99  CB  ALA     8      50.134  53.213  48.845  1.00  0.00           C  
ATOM    100  HB1 ALA     8      49.699  52.461  49.499  1.00  0.00           H  
ATOM    101  HB2 ALA     8      50.229  52.790  47.843  1.00  0.00           H  
ATOM    102  HB3 ALA     8      51.130  53.463  49.209  1.00  0.00           H  
ATOM    103  C   ALA     8      47.887  54.204  48.140  1.00  0.00           C  
ATOM    104  O   ALA     8      47.580  54.784  47.103  1.00  0.00           O  
ATOM    105  N   PHE     9      47.009  53.453  48.818  1.00  0.00           N  
ATOM    106  H   PHE     9      47.341  52.963  49.645  1.00  0.00           H  
ATOM    107  CA  PHE     9      45.588  53.291  48.462  1.00  0.00           C  
ATOM    108  HA  PHE     9      45.534  52.787  47.496  1.00  0.00           H  
ATOM    109  CB  PHE     9      44.947  52.387  49.537  1.00  0.00           C  
ATOM    110  HB2 PHE     9      45.687  51.638  49.822  1.00  0.00           H  
ATOM    111  HB3 PHE     9      44.750  52.986  50.428  1.00  0.00           H  
ATOM    112  CG  PHE     9      43.679  51.608  49.209  1.00  0.00           C  
ATOM    113  CD1 PHE     9      42.928  51.811  48.031  1.00  0.00           C  
ATOM    114  HD1 PHE     9      43.209  52.565  47.312  1.00  0.00           H  
ATOM    115  CE1 PHE     9      41.794  51.018  47.769  1.00  0.00           C  
ATOM    116  HE1 PHE     9      41.223  51.173  46.863  1.00  0.00           H  
ATOM    117  CZ  PHE     9      41.407  50.014  48.674  1.00  0.00           C  
ATOM    118  HZ  PHE     9      40.544  49.395  48.463  1.00  0.00           H  
ATOM    119  CE2 PHE     9      42.145  49.812  49.852  1.00  0.00           C  
ATOM    120  HE2 PHE     9      41.854  49.036  50.548  1.00  0.00           H  
ATOM    121  CD2 PHE     9      43.270  50.612  50.119  1.00  0.00           C  
ATOM    122  HD2 PHE     9      43.842  50.441  51.021  1.00  0.00           H  
ATOM    123  C   PHE     9      44.874  54.663  48.341  1.00  0.00           C  
ATOM    124  O   PHE     9      44.233  54.953  47.330  1.00  0.00           O  
ATOM    125  N   ILE    10      45.073  55.545  49.333  1.00  0.00           N  
ATOM    126  H   ILE    10      45.569  55.203  50.151  1.00  0.00           H  
ATOM    127  CA  ILE    10      44.619  56.953  49.377  1.00  0.00           C  
ATOM    128  HA  ILE    10      43.529  56.968  49.324  1.00  0.00           H  
ATOM    129  CB  ILE    10      45.041  57.579  50.736  1.00  0.00           C  
ATOM    130  HB  ILE    10      46.089  57.329  50.907  1.00  0.00           H  
ATOM    131  CG2 ILE    10      44.940  59.116  50.769  1.00  0.00           C  
ATOM    132 HG21 ILE    10      43.918  59.434  50.561  1.00  0.00           H  
ATOM    133 HG22 ILE    10      45.242  59.497  51.744  1.00  0.00           H  
ATOM    134 HG23 ILE    10      45.614  59.559  50.036  1.00  0.00           H  
ATOM    135  CG1 ILE    10      44.193  56.976  51.885  1.00  0.00           C  
ATOM    136 HG12 ILE    10      43.181  57.381  51.841  1.00  0.00           H  
ATOM    137 HG13 ILE    10      44.115  55.896  51.755  1.00  0.00           H  
ATOM    138  CD1 ILE    10      44.769  57.219  53.289  1.00  0.00           C  
ATOM    139 HD11 ILE    10      44.710  58.274  53.551  1.00  0.00           H  
ATOM    140 HD12 ILE    10      44.191  56.649  54.017  1.00  0.00           H  
ATOM    141 HD13 ILE    10      45.808  56.894  53.332  1.00  0.00           H  
ATOM    142  C   ILE    10      45.131  57.781  48.180  1.00  0.00           C  
ATOM    143  O   ILE    10      44.407  58.623  47.646  1.00  0.00           O  
ATOM    144  N   GLU    11      46.368  57.534  47.736  1.00  0.00           N  
ATOM    145  H   GLU    11      46.887  56.792  48.179  1.00  0.00           H  
ATOM    146  CA  GLU    11      47.029  58.255  46.633  1.00  0.00           C  
ATOM    147  HA  GLU    11      46.690  59.292  46.634  1.00  0.00           H  
ATOM    148  CB  GLU    11      48.556  58.258  46.861  1.00  0.00           C  
ATOM    149  HB2 GLU    11      48.923  57.233  46.796  1.00  0.00           H  
ATOM    150  HB3 GLU    11      49.035  58.824  46.061  1.00  0.00           H  
ATOM    151  CG  GLU    11      49.016  58.848  48.207  1.00  0.00           C  
ATOM    152  HG2 GLU    11      48.664  58.200  49.014  1.00  0.00           H  
ATOM    153  HG3 GLU    11      50.108  58.821  48.232  1.00  0.00           H  
ATOM    154  CD  GLU    11      48.550  60.300  48.459  1.00  0.00           C  
ATOM    155  OE1 GLU    11      48.356  60.674  49.642  1.00  0.00           O  
ATOM    156  OE2 GLU    11      48.410  61.096  47.498  1.00  0.00           O  
ATOM    157  C   GLU    11      46.688  57.693  45.232  1.00  0.00           C  
ATOM    158  O   GLU    11      47.193  58.190  44.222  1.00  0.00           O  
ATOM    159  N   GLY    12      45.841  56.657  45.151  1.00  0.00           N  
ATOM    160  H   GLY    12      45.439  56.308  46.013  1.00  0.00           H  
ATOM    161  CA  GLY    12      45.492  55.954  43.906  1.00  0.00           C  
ATOM    162  HA2 GLY    12      44.536  55.450  44.046  1.00  0.00           H  
ATOM    163  HA3 GLY    12      45.370  56.678  43.100  1.00  0.00           H  
ATOM    164  C   GLY    12      46.518  54.901  43.455  1.00  0.00           C  
ATOM    165  O   GLY    12      46.399  54.348  42.359  1.00  0.00           O  
ATOM    166  N   GLY    13      47.512  54.597  44.296  1.00  0.00           N  
ATOM    167  H   GLY    13      47.503  55.052  45.203  1.00  0.00           H  
ATOM    168  CA  GLY    13      48.574  53.610  44.074  1.00  0.00           C  
ATOM    169  HA2 GLY    13      48.761  53.489  43.006  1.00  0.00           H  
ATOM    170  HA3 GLY    13      49.494  53.976  44.533  1.00  0.00           H  
ATOM    171  C   GLY    13      48.254  52.239  44.674  1.00  0.00           C  
ATOM    172  O   GLY    13      49.046  51.701  45.448  1.00  0.00           O  
ATOM    173  N   TRP    14      47.111  51.649  44.304  1.00  0.00           N  
ATOM    174  H   TRP    14      46.506  52.160  43.674  1.00  0.00           H  
ATOM    175  CA  TRP    14      46.706  50.289  44.704  1.00  0.00           C  
ATOM    176  HA  TRP    14      46.557  50.268  45.785  1.00  0.00           H  
ATOM    177  CB  TRP    14      45.365  49.943  44.032  1.00  0.00           C  
ATOM    178  HB2 TRP    14      44.574  50.514  44.520  1.00  0.00           H  
ATOM    179  HB3 TRP    14      45.400  50.257  42.988  1.00  0.00           H  
ATOM    180  CG  TRP    14      44.999  48.487  44.062  1.00  0.00           C  
ATOM    181  CD1 TRP    14      45.317  47.594  43.096  1.00  0.00           C  
ATOM    182  HD1 TRP    14      45.839  47.835  42.174  1.00  0.00           H  
ATOM    183  NE1 TRP    14      44.938  46.326  43.488  1.00  0.00           N  
ATOM    184  HE1 TRP    14      45.097  45.498  42.923  1.00  0.00           H  
ATOM    185  CE2 TRP    14      44.356  46.335  44.737  1.00  0.00           C  
ATOM    186  CZ2 TRP    14      43.847  45.319  45.560  1.00  0.00           C  
ATOM    187  HZ2 TRP    14      43.892  44.286  45.242  1.00  0.00           H  
ATOM    188  CH2 TRP    14      43.279  45.662  46.798  1.00  0.00           C  
ATOM    189  HH2 TRP    14      42.884  44.891  47.449  1.00  0.00           H  
ATOM    190  CZ3 TRP    14      43.214  47.013  47.186  1.00  0.00           C  
ATOM    191  HZ3 TRP    14      42.765  47.274  48.136  1.00  0.00           H  
ATOM    192  CE3 TRP    14      43.740  48.025  46.357  1.00  0.00           C  
ATOM    193  HE3 TRP    14      43.691  49.057  46.674  1.00  0.00           H  
ATOM    194  CD2 TRP    14      44.343  47.712  45.117  1.00  0.00           C  
ATOM    195  C   TRP    14      47.780  49.232  44.380  1.00  0.00           C  
ATOM    196  O   TRP    14      48.128  48.414  45.231  1.00  0.00           O  
ATOM    197  N   THR    15      48.362  49.273  43.177  1.00  0.00           N  
ATOM    198  H   THR    15      48.006  49.922  42.487  1.00  0.00           H  
ATOM    199  CA  THR    15      49.451  48.356  42.781  1.00  0.00           C  
ATOM    200  HA  THR    15      49.127  47.335  42.987  1.00  0.00           H  
ATOM    201  CB  THR    15      49.731  48.454  41.271  1.00  0.00           C  
ATOM    202  HB  THR    15      50.118  49.448  41.043  1.00  0.00           H  
ATOM    203  CG2 THR    15      50.729  47.403  40.782  1.00  0.00           C  
ATOM    204 HG21 THR    15      50.384  46.404  41.054  1.00  0.00           H  
ATOM    205 HG22 THR    15      50.833  47.465  39.699  1.00  0.00           H  
ATOM    206 HG23 THR    15      51.708  47.578  41.228  1.00  0.00           H  
ATOM    207  OG1 THR    15      48.524  48.255  40.556  1.00  0.00           O  
ATOM    208  HG1 THR    15      48.697  48.441  39.613  1.00  0.00           H  
ATOM    209  C   THR    15      50.729  48.602  43.600  1.00  0.00           C  
ATOM    210  O   THR    15      51.406  47.653  43.997  1.00  0.00           O  
ATOM    211  N   GLY    16      51.021  49.865  43.935  1.00  0.00           N  
ATOM    212  H   GLY    16      50.421  50.601  43.588  1.00  0.00           H  
ATOM    213  CA  GLY    16      52.098  50.249  44.858  1.00  0.00           C  
ATOM    214  HA2 GLY    16      53.051  49.913  44.450  1.00  0.00           H  
ATOM    215  HA3 GLY    16      52.131  51.335  44.947  1.00  0.00           H  
ATOM    216  C   GLY    16      51.931  49.660  46.265  1.00  0.00           C  
ATOM    217  O   GLY    16      52.898  49.195  46.868  1.00  0.00           O  
ATOM    218  N   MET    17      50.696  49.606  46.778  1.00  0.00           N  
ATOM    219  H   MET    17      49.947  50.054  46.260  1.00  0.00           H  
ATOM    220  CA  MET    17      50.376  48.930  48.042  1.00  0.00           C  
ATOM    221  HA  MET    17      50.998  49.371  48.823  1.00  0.00           H  
ATOM    222  CB  MET    17      48.910  49.214  48.428  1.00  0.00           C  
ATOM    223  HB2 MET    17      48.843  50.228  48.823  1.00  0.00           H  
ATOM    224  HB3 MET    17      48.267  49.151  47.557  1.00  0.00           H  
ATOM    225  CG  MET    17      48.387  48.233  49.477  1.00  0.00           C  
ATOM    226  HG2 MET    17      48.288  47.249  49.016  1.00  0.00           H  
ATOM    227  HG3 MET    17      49.139  48.165  50.258  1.00  0.00           H  
ATOM    228  SD  MET    17      46.809  48.645  50.263  1.00  0.00           S  
ATOM    229  CE  MET    17      45.728  48.551  48.818  1.00  0.00           C  
ATOM    230  HE1 MET    17      45.921  47.629  48.268  1.00  0.00           H  
ATOM    231  HE2 MET    17      44.690  48.558  49.144  1.00  0.00           H  
ATOM    232  HE3 MET    17      45.905  49.408  48.167  1.00  0.00           H  
ATOM    233  C   MET    17      50.731  47.426  48.020  1.00  0.00           C  
ATOM    234  O   MET    17      51.189  46.905  49.039  1.00  0.00           O  
ATOM    235  N   ILE    18      50.583  46.730  46.885  1.00  0.00           N  
ATOM    236  H   ILE    18      50.199  47.202  46.076  1.00  0.00           H  
ATOM    237  CA  ILE    18      50.969  45.311  46.757  1.00  0.00           C  
ATOM    238  HA  ILE    18      50.539  44.784  47.605  1.00  0.00           H  
ATOM    239  CB  ILE    18      50.375  44.667  45.479  1.00  0.00           C  
ATOM    240  HB  ILE    18      50.752  45.219  44.618  1.00  0.00           H  
ATOM    241  CG2 ILE    18      50.829  43.206  45.296  1.00  0.00           C  
ATOM    242 HG21 ILE    18      50.579  42.613  46.176  1.00  0.00           H  
ATOM    243 HG22 ILE    18      50.338  42.769  44.426  1.00  0.00           H  
ATOM    244 HG23 ILE    18      51.905  43.157  45.132  1.00  0.00           H  
ATOM    245  CG1 ILE    18      48.829  44.740  45.431  1.00  0.00           C  
ATOM    246 HG12 ILE    18      48.520  45.784  45.442  1.00  0.00           H  
ATOM    247 HG13 ILE    18      48.494  44.324  44.480  1.00  0.00           H  
ATOM    248  CD1 ILE    18      48.082  44.009  46.558  1.00  0.00           C  
ATOM    249 HD11 ILE    18      48.346  44.428  47.529  1.00  0.00           H  
ATOM    250 HD12 ILE    18      47.008  44.129  46.411  1.00  0.00           H  
ATOM    251 HD13 ILE    18      48.314  42.944  46.543  1.00  0.00           H  
ATOM    252  C   ILE    18      52.494  45.105  46.870  1.00  0.00           C  
ATOM    253  O   ILE    18      52.929  44.144  47.504  1.00  0.00           O  
ATOM    254  N   ASP    19      53.327  46.024  46.359  1.00  0.00           N  
ATOM    255  H   ASP    19      52.942  46.802  45.840  1.00  0.00           H  
ATOM    256  CA  ASP    19      54.786  45.966  46.594  1.00  0.00           C  
ATOM    257  HA  ASP    19      55.074  44.916  46.514  1.00  0.00           H  
ATOM    258  CB  ASP    19      55.577  46.672  45.476  1.00  0.00           C  
ATOM    259  HB2 ASP    19      56.597  46.284  45.503  1.00  0.00           H  
ATOM    260  HB3 ASP    19      55.157  46.366  44.515  1.00  0.00           H  
ATOM    261  CG  ASP    19      55.667  48.211  45.537  1.00  0.00           C  
ATOM    262  OD1 ASP    19      55.460  48.857  44.481  1.00  0.00           O  
ATOM    263  OD2 ASP    19      56.057  48.780  46.585  1.00  0.00           O  
ATOM    264  C   ASP    19      55.186  46.383  48.032  1.00  0.00           C  
ATOM    265  O   ASP    19      56.328  46.167  48.452  1.00  0.00           O  
ATOM    266  N   GLY    20      54.223  46.912  48.801  1.00  0.00           N  
ATOM    267  H   GLY    20      53.324  47.050  48.361  1.00  0.00           H  
ATOM    268  CA  GLY    20      54.288  47.155  50.242  1.00  0.00           C  
ATOM    269  HA2 GLY    20      55.289  47.489  50.519  1.00  0.00           H  
ATOM    270  HA3 GLY    20      53.579  47.940  50.504  1.00  0.00           H  
ATOM    271  C   GLY    20      53.960  45.878  51.031  1.00  0.00           C  
ATOM    272  O   GLY    20      54.601  44.848  50.833  1.00  0.00           O  
ATOM    273  N   TRP    21      52.976  45.931  51.939  1.00  0.00           N  
ATOM    274  H   TRP    21      52.495  46.812  52.045  1.00  0.00           H  
ATOM    275  CA  TRP    21      52.661  44.868  52.918  1.00  0.00           C  
ATOM    276  HA  TRP    21      53.470  44.841  53.650  1.00  0.00           H  
ATOM    277  CB  TRP    21      51.372  45.233  53.672  1.00  0.00           C  
ATOM    278  HB2 TRP    21      51.288  44.566  54.530  1.00  0.00           H  
ATOM    279  HB3 TRP    21      51.468  46.244  54.071  1.00  0.00           H  
ATOM    280  CG  TRP    21      50.085  45.141  52.899  1.00  0.00           C  
ATOM    281  CD1 TRP    21      49.662  46.037  51.982  1.00  0.00           C  
ATOM    282  HD1 TRP    21      50.210  46.922  51.689  1.00  0.00           H  
ATOM    283  NE1 TRP    21      48.419  45.672  51.504  1.00  0.00           N  
ATOM    284  HE1 TRP    21      47.877  46.236  50.860  1.00  0.00           H  
ATOM    285  CE2 TRP    21      47.987  44.495  52.067  1.00  0.00           C  
ATOM    286  CZ2 TRP    21      46.814  43.743  51.911  1.00  0.00           C  
ATOM    287  HZ2 TRP    21      46.027  44.088  51.255  1.00  0.00           H  
ATOM    288  CH2 TRP    21      46.693  42.524  52.598  1.00  0.00           C  
ATOM    289  HH2 TRP    21      45.802  41.919  52.478  1.00  0.00           H  
ATOM    290  CZ3 TRP    21      47.739  42.084  53.431  1.00  0.00           C  
ATOM    291  HZ3 TRP    21      47.645  41.138  53.949  1.00  0.00           H  
ATOM    292  CE3 TRP    21      48.901  42.865  53.601  1.00  0.00           C  
ATOM    293  HE3 TRP    21      49.691  42.518  54.252  1.00  0.00           H  
ATOM    294  CD2 TRP    21      49.055  44.099  52.929  1.00  0.00           C  
ATOM    295  C   TRP    21      52.539  43.447  52.332  1.00  0.00           C  
ATOM    296  O   TRP    21      53.004  42.487  52.951  1.00  0.00           O  
ATOM    297  N   TYR    22      51.952  43.308  51.139  1.00  0.00           N  
ATOM    298  H   TYR    22      51.587  44.143  50.703  1.00  0.00           H  
ATOM    299  CA  TYR    22      51.772  42.026  50.438  1.00  0.00           C  
ATOM    300  HA  TYR    22      51.219  41.355  51.097  1.00  0.00           H  
ATOM    301  CB  TYR    22      50.932  42.261  49.170  1.00  0.00           C  
ATOM    302  HB2 TYR    22      50.574  43.290  49.162  1.00  0.00           H  
ATOM    303  HB3 TYR    22      51.568  42.141  48.295  1.00  0.00           H  
ATOM    304  CG  TYR    22      49.723  41.363  48.992  1.00  0.00           C  
ATOM    305  CD1 TYR    22      49.836  40.136  48.310  1.00  0.00           C  
ATOM    306  HD1 TYR    22      50.802  39.802  47.951  1.00  0.00           H  
ATOM    307  CE1 TYR    22      48.688  39.351  48.075  1.00  0.00           C  
ATOM    308  HE1 TYR    22      48.773  38.414  47.542  1.00  0.00           H  
ATOM    309  CZ  TYR    22      47.423  39.794  48.524  1.00  0.00           C  
ATOM    310  OH  TYR    22      46.302  39.054  48.289  1.00  0.00           O  
ATOM    311  HH  TYR    22      46.486  38.250  47.770  1.00  0.00           H  
ATOM    312  CE2 TYR    22      47.316  41.021  49.215  1.00  0.00           C  
ATOM    313  HE2 TYR    22      46.348  41.361  49.554  1.00  0.00           H  
ATOM    314  CD2 TYR    22      48.465  41.800  49.444  1.00  0.00           C  
ATOM    315  HD2 TYR    22      48.379  42.749  49.954  1.00  0.00           H  
ATOM    316  C   TYR    22      53.109  41.336  50.079  1.00  0.00           C  
ATOM    317  O   TYR    22      53.169  40.105  50.012  1.00  0.00           O  
ATOM    318  N   GLY    23      54.173  42.118  49.845  1.00  0.00           N  
ATOM    319  H   GLY    23      54.040  43.119  49.935  1.00  0.00           H  
ATOM    320  CA  GLY    23      55.517  41.668  49.449  1.00  0.00           C  
ATOM    321  HA2 GLY    23      55.554  40.579  49.418  1.00  0.00           H  
ATOM    322  HA3 GLY    23      55.716  42.032  48.441  1.00  0.00           H  
ATOM    323  C   GLY    23      56.665  42.141  50.361  1.00  0.00           C  
ATOM    324  O   GLY    23      57.823  42.137  49.927  1.00  0.00           O  
ATOM    325  N   SER    24      56.364  42.563  51.598  1.00  0.00           N  
ATOM    326  H   SER    24      55.391  42.529  51.864  1.00  0.00           H  
ATOM    327  CA  SER    24      57.326  43.092  52.589  1.00  0.00           C  
ATOM    328  HA  SER    24      58.042  43.724  52.067  1.00  0.00           H  
ATOM    329  CB  SER    24      56.586  43.979  53.595  1.00  0.00           C  
ATOM    330  HB2 SER    24      56.044  44.759  53.054  1.00  0.00           H  
ATOM    331  HB3 SER    24      55.867  43.377  54.156  1.00  0.00           H  
ATOM    332  OG  SER    24      57.518  44.582  54.481  1.00  0.00           O  
ATOM    333  HG  SER    24      57.042  45.171  55.108  1.00  0.00           H  
ATOM    334  C   SER    24      58.128  41.983  53.285  1.00  0.00           C  
ATOM    335  O   SER    24      59.383  41.992  53.180  1.00  0.00           O  
ATOM    336  OXT SER    24      57.519  41.085  53.907  1.00  0.00           O  
TER     337      SER    24 
ENDMDL
REMARK 2LWA                ENERGY     8.45830E+01 RMS    2.62   3.66   5.96
ATOM      1  N   GLY     1      54.515  58.863  49.966  1.00  0.00           N  
ATOM      2  H1  GLY     1      53.808  58.393  50.512  1.00  0.00           H  
ATOM      3  H2  GLY     1      54.383  59.858  50.056  1.00  0.00           H  
ATOM      4  H3  GLY     1      55.420  58.624  50.341  1.00  0.00           H  
ATOM      5  CA  GLY     1      54.418  58.459  48.541  1.00  0.00           C  
ATOM      6  HA2 GLY     1      53.474  58.815  48.126  1.00  0.00           H  
ATOM      7  HA3 GLY     1      55.237  58.908  47.977  1.00  0.00           H  
ATOM      8  C   GLY     1      54.467  56.947  48.361  1.00  0.00           C  
ATOM      9  O   GLY     1      54.259  56.193  49.313  1.00  0.00           O  
ATOM     10  N   LEU     2      54.757  56.483  47.138  1.00  0.00           N  
ATOM     11  H   LEU     2      54.939  57.159  46.406  1.00  0.00           H  
ATOM     12  CA  LEU     2      54.675  55.064  46.738  1.00  0.00           C  
ATOM     13  HA  LEU     2      53.660  54.728  46.948  1.00  0.00           H  
ATOM     14  CB  LEU     2      54.938  54.949  45.213  1.00  0.00           C  
ATOM     15  HB2 LEU     2      54.962  55.950  44.779  1.00  0.00           H  
ATOM     16  HB3 LEU     2      55.930  54.524  45.049  1.00  0.00           H  
ATOM     17  CG  LEU     2      53.916  54.142  44.381  1.00  0.00           C  
ATOM     18  HG  LEU     2      54.198  54.249  43.334  1.00  0.00           H  
ATOM     19  CD1 LEU     2      53.933  52.649  44.697  1.00  0.00           C  
ATOM     20 HD11 LEU     2      53.691  52.473  45.743  1.00  0.00           H  
ATOM     21 HD12 LEU     2      53.207  52.130  44.070  1.00  0.00           H  
ATOM     22 HD13 LEU     2      54.922  52.252  44.475  1.00  0.00           H  
ATOM     23  CD2 LEU     2      52.482  54.660  44.517  1.00  0.00           C  
ATOM     24 HD21 LEU     2      52.459  55.733  44.327  1.00  0.00           H  
ATOM     25 HD22 LEU     2      51.846  54.162  43.784  1.00  0.00           H  
ATOM     26 HD23 LEU     2      52.085  54.457  45.510  1.00  0.00           H  
ATOM     27  C   LEU     2      55.598  54.148  47.564  1.00  0.00           C  
ATOM     28  O   LEU     2      55.236  53.007  47.829  1.00  0.00           O  
ATOM     29  N   PHE     3      56.736  54.647  48.055  1.00  0.00           N  
ATOM     30  H   PHE     3      56.998  55.583  47.778  1.00  0.00           H  
ATOM     31  CA  PHE     3      57.666  53.889  48.911  1.00  0.00           C  
ATOM     32  HA  PHE     3      58.001  53.022  48.345  1.00  0.00           H  
ATOM     33  CB  PHE     3      58.908  54.741  49.208  1.00  0.00           C  
ATOM     34  HB2 PHE     3      58.630  55.535  49.904  1.00  0.00           H  
ATOM     35  HB3 PHE     3      59.651  54.115  49.705  1.00  0.00           H  
ATOM     36  CG  PHE     3      59.544  55.357  47.974  1.00  0.00           C  
ATOM     37  CD1 PHE     3      60.081  54.530  46.968  1.00  0.00           C  
ATOM     38  HD1 PHE     3      60.069  53.455  47.084  1.00  0.00           H  
ATOM     39  CE1 PHE     3      60.624  55.098  45.801  1.00  0.00           C  
ATOM     40  HE1 PHE     3      61.029  54.460  45.026  1.00  0.00           H  
ATOM     41  CZ  PHE     3      60.637  56.495  45.639  1.00  0.00           C  
ATOM     42  HZ  PHE     3      61.053  56.933  44.740  1.00  0.00           H  
ATOM     43  CE2 PHE     3      60.109  57.324  46.645  1.00  0.00           C  
ATOM     44  HE2 PHE     3      60.121  58.399  46.522  1.00  0.00           H  
ATOM     45  CD2 PHE     3      59.563  56.756  47.811  1.00  0.00           C  
ATOM     46  HD2 PHE     3      59.155  57.400  48.579  1.00  0.00           H  
ATOM     47  C   PHE     3      57.025  53.368  50.216  1.00  0.00           C  
ATOM     48  O   PHE     3      57.359  52.277  50.682  1.00  0.00           O  
ATOM     49  N   GLY     4      56.075  54.117  50.791  1.00  0.00           N  
ATOM     50  H   GLY     4      55.844  55.005  50.361  1.00  0.00           H  
ATOM     51  CA  GLY     4      55.235  53.662  51.909  1.00  0.00           C  
ATOM     52  HA2 GLY     4      55.874  53.314  52.722  1.00  0.00           H  
ATOM     53  HA3 GLY     4      54.645  54.499  52.281  1.00  0.00           H  
ATOM     54  C   GLY     4      54.271  52.529  51.527  1.00  0.00           C  
ATOM     55  O   GLY     4      54.038  51.614  52.316  1.00  0.00           O  
ATOM     56  N   ALA     5      53.707  52.583  50.317  1.00  0.00           N  
ATOM     57  H   ALA     5      53.955  53.354  49.712  1.00  0.00           H  
ATOM     58  CA  ALA     5      52.759  51.593  49.801  1.00  0.00           C  
ATOM     59  HA  ALA     5      52.086  51.310  50.613  1.00  0.00           H  
ATOM     60  CB  ALA     5      51.905  52.266  48.725  1.00  0.00           C  
ATOM     61  HB1 ALA     5      52.520  52.538  47.867  1.00  0.00           H  
ATOM     62  HB2 ALA     5      51.122  51.580  48.407  1.00  0.00           H  
ATOM     63  HB3 ALA     5      51.436  53.163  49.132  1.00  0.00           H  
ATOM     64  C   ALA     5      53.424  50.291  49.305  1.00  0.00           C  
ATOM     65  O   ALA     5      52.900  49.206  49.567  1.00  0.00           O  
ATOM     66  N   ILE     6      54.607  50.347  48.670  1.00  0.00           N  
ATOM     67  H   ILE     6      54.983  51.260  48.426  1.00  0.00           H  
ATOM     68  CA  ILE     6      55.328  49.129  48.238  1.00  0.00           C  
ATOM     69  HA  ILE     6      54.611  48.541  47.669  1.00  0.00           H  
ATOM     70  CB  ILE     6      56.521  49.385  47.288  1.00  0.00           C  
ATOM     71  HB  ILE     6      56.867  48.406  46.950  1.00  0.00           H  
ATOM     72  CG2 ILE     6      56.070  50.142  46.033  1.00  0.00           C  
ATOM     73 HG21 ILE     6      55.918  51.192  46.268  1.00  0.00           H  
ATOM     74 HG22 ILE     6      56.831  50.062  45.256  1.00  0.00           H  
ATOM     75 HG23 ILE     6      55.143  49.717  45.647  1.00  0.00           H  
ATOM     76  CG1 ILE     6      57.709  50.058  48.006  1.00  0.00           C  
ATOM     77 HG12 ILE     6      57.358  50.981  48.455  1.00  0.00           H  
ATOM     78 HG13 ILE     6      58.063  49.406  48.805  1.00  0.00           H  
ATOM     79  CD1 ILE     6      58.912  50.373  47.111  1.00  0.00           C  
ATOM     80 HD11 ILE     6      58.653  51.140  46.380  1.00  0.00           H  
ATOM     81 HD12 ILE     6      59.731  50.745  47.729  1.00  0.00           H  
ATOM     82 HD13 ILE     6      59.239  49.469  46.596  1.00  0.00           H  
ATOM     83  C   ILE     6      55.762  48.258  49.423  1.00  0.00           C  
ATOM     84  O   ILE     6      55.872  47.044  49.272  1.00  0.00           O  
ATOM     85  N   ALA     7      55.948  48.845  50.611  1.00  0.00           N  
ATOM     86  H   ALA     7      55.882  49.851  50.670  1.00  0.00           H  
ATOM     87  CA  ALA     7      56.162  48.092  51.845  1.00  0.00           C  
ATOM     88  HA  ALA     7      57.098  47.540  51.747  1.00  0.00           H  
ATOM     89  CB  ALA     7      56.310  49.070  53.016  1.00  0.00           C  
ATOM     90  HB1 ALA     7      55.365  49.576  53.208  1.00  0.00           H  
ATOM     91  HB2 ALA     7      56.600  48.521  53.913  1.00  0.00           H  
ATOM     92  HB3 ALA     7      57.081  49.809  52.792  1.00  0.00           H  
ATOM     93  C   ALA     7      55.037  47.064  52.086  1.00  0.00           C  
ATOM     94  O   ALA     7      55.323  45.917  52.417  1.00  0.00           O  
ATOM     95  N   ALA     8      53.769  47.444  51.868  1.00  0.00           N  
ATOM     96  H   ALA     8      53.598  48.397  51.575  1.00  0.00           H  
ATOM     97  CA  ALA     8      52.621  46.534  51.926  1.00  0.00           C  
ATOM     98  HA  ALA     8      52.772  45.851  52.762  1.00  0.00           H  
ATOM     99  CB  ALA     8      51.367  47.350  52.259  1.00  0.00           C  
ATOM    100  HB1 ALA     8      51.264  48.191  51.576  1.00  0.00           H  
ATOM    101  HB2 ALA     8      50.483  46.714  52.199  1.00  0.00           H  
ATOM    102  HB3 ALA     8      51.448  47.741  53.274  1.00  0.00           H  
ATOM    103  C   ALA     8      52.459  45.642  50.670  1.00  0.00           C  
ATOM    104  O   ALA     8      52.018  44.499  50.802  1.00  0.00           O  
ATOM    105  N   PHE     9      52.877  46.093  49.475  1.00  0.00           N  
ATOM    106  H   PHE     9      53.173  47.060  49.410  1.00  0.00           H  
ATOM    107  CA  PHE     9      52.949  45.250  48.262  1.00  0.00           C  
ATOM    108  HA  PHE     9      51.938  44.935  47.998  1.00  0.00           H  
ATOM    109  CB  PHE     9      53.524  46.057  47.082  1.00  0.00           C  
ATOM    110  HB2 PHE     9      52.916  46.945  46.919  1.00  0.00           H  
ATOM    111  HB3 PHE     9      54.515  46.402  47.354  1.00  0.00           H  
ATOM    112  CG  PHE     9      53.665  45.315  45.762  1.00  0.00           C  
ATOM    113  CD1 PHE     9      52.524  44.915  45.042  1.00  0.00           C  
ATOM    114  HD1 PHE     9      51.542  45.100  45.445  1.00  0.00           H  
ATOM    115  CE1 PHE     9      52.656  44.285  43.791  1.00  0.00           C  
ATOM    116  HE1 PHE     9      51.774  43.993  43.236  1.00  0.00           H  
ATOM    117  CZ  PHE     9      53.933  44.040  43.258  1.00  0.00           C  
ATOM    118  HZ  PHE     9      54.036  43.559  42.293  1.00  0.00           H  
ATOM    119  CE2 PHE     9      55.078  44.425  43.978  1.00  0.00           C  
ATOM    120  HE2 PHE     9      56.062  44.238  43.568  1.00  0.00           H  
ATOM    121  CD2 PHE     9      54.944  45.063  45.225  1.00  0.00           C  
ATOM    122  HD2 PHE     9      55.831  45.371  45.761  1.00  0.00           H  
ATOM    123  C   PHE     9      53.791  43.981  48.492  1.00  0.00           C  
ATOM    124  O   PHE     9      53.317  42.864  48.273  1.00  0.00           O  
ATOM    125  N   ILE    10      55.026  44.153  48.980  1.00  0.00           N  
ATOM    126  H   ILE    10      55.351  45.105  49.122  1.00  0.00           H  
ATOM    127  CA  ILE    10      55.968  43.054  49.272  1.00  0.00           C  
ATOM    128  HA  ILE    10      55.882  42.339  48.452  1.00  0.00           H  
ATOM    129  CB  ILE    10      57.434  43.548  49.255  1.00  0.00           C  
ATOM    130  HB  ILE    10      58.072  42.665  49.319  1.00  0.00           H  
ATOM    131  CG2 ILE    10      57.740  44.222  47.902  1.00  0.00           C  
ATOM    132 HG21 ILE    10      57.263  45.200  47.843  1.00  0.00           H  
ATOM    133 HG22 ILE    10      58.816  44.346  47.781  1.00  0.00           H  
ATOM    134 HG23 ILE    10      57.380  43.596  47.084  1.00  0.00           H  
ATOM    135  CG1 ILE    10      57.767  44.441  50.471  1.00  0.00           C  
ATOM    136 HG12 ILE    10      57.020  45.223  50.559  1.00  0.00           H  
ATOM    137 HG13 ILE    10      57.720  43.834  51.376  1.00  0.00           H  
ATOM    138  CD1 ILE    10      59.144  45.112  50.420  1.00  0.00           C  
ATOM    139 HD11 ILE    10      59.175  45.849  49.617  1.00  0.00           H  
ATOM    140 HD12 ILE    10      59.330  45.626  51.364  1.00  0.00           H  
ATOM    141 HD13 ILE    10      59.920  44.363  50.261  1.00  0.00           H  
ATOM    142  C   ILE    10      55.616  42.256  50.545  1.00  0.00           C  
ATOM    143  O   ILE    10      56.047  41.111  50.692  1.00  0.00           O  
ATOM    144  N   GLU    11      54.798  42.816  51.445  1.00  0.00           N  
ATOM    145  H   GLU    11      54.527  43.778  51.297  1.00  0.00           H  
ATOM    146  CA  GLU    11      54.258  42.134  52.638  1.00  0.00           C  
ATOM    147  HA  GLU    11      55.085  41.657  53.165  1.00  0.00           H  
ATOM    148  CB  GLU    11      53.618  43.186  53.571  1.00  0.00           C  
ATOM    149  HB2 GLU    11      54.227  44.083  53.575  1.00  0.00           H  
ATOM    150  HB3 GLU    11      52.644  43.459  53.164  1.00  0.00           H  
ATOM    151  CG  GLU    11      53.416  42.781  55.040  1.00  0.00           C  
ATOM    152  HG2 GLU    11      52.867  43.590  55.529  1.00  0.00           H  
ATOM    153  HG3 GLU    11      52.781  41.895  55.088  1.00  0.00           H  
ATOM    154  CD  GLU    11      54.724  42.536  55.828  1.00  0.00           C  
ATOM    155  OE1 GLU    11      54.653  41.933  56.929  1.00  0.00           O  
ATOM    156  OE2 GLU    11      55.826  42.953  55.396  1.00  0.00           O  
ATOM    157  C   GLU    11      53.223  41.039  52.295  1.00  0.00           C  
ATOM    158  O   GLU    11      52.910  40.187  53.131  1.00  0.00           O  
ATOM    159  N   GLY    12      52.672  41.061  51.073  1.00  0.00           N  
ATOM    160  H   GLY    12      53.019  41.749  50.415  1.00  0.00           H  
ATOM    161  CA  GLY    12      51.516  40.254  50.657  1.00  0.00           C  
ATOM    162  HA2 GLY    12      51.570  40.081  49.583  1.00  0.00           H  
ATOM    163  HA3 GLY    12      51.544  39.283  51.153  1.00  0.00           H  
ATOM    164  C   GLY    12      50.163  40.920  50.969  1.00  0.00           C  
ATOM    165  O   GLY    12      49.114  40.286  50.833  1.00  0.00           O  
ATOM    166  N   GLY    13      50.176  42.195  51.379  1.00  0.00           N  
ATOM    167  H   GLY    13      51.072  42.669  51.398  1.00  0.00           H  
ATOM    168  CA  GLY    13      49.006  43.002  51.739  1.00  0.00           C  
ATOM    169  HA2 GLY    13      48.199  42.359  52.093  1.00  0.00           H  
ATOM    170  HA3 GLY    13      49.277  43.674  52.553  1.00  0.00           H  
ATOM    171  C   GLY    13      48.486  43.842  50.572  1.00  0.00           C  
ATOM    172  O   GLY    13      48.521  45.074  50.628  1.00  0.00           O  
ATOM    173  N   TRP    14      47.991  43.185  49.516  1.00  0.00           N  
ATOM    174  H   TRP    14      48.029  42.173  49.535  1.00  0.00           H  
ATOM    175  CA  TRP    14      47.328  43.833  48.371  1.00  0.00           C  
ATOM    176  HA  TRP    14      48.051  44.486  47.880  1.00  0.00           H  
ATOM    177  CB  TRP    14      46.907  42.750  47.360  1.00  0.00           C  
ATOM    178  HB2 TRP    14      47.801  42.202  47.058  1.00  0.00           H  
ATOM    179  HB3 TRP    14      46.252  42.039  47.865  1.00  0.00           H  
ATOM    180  CG  TRP    14      46.213  43.211  46.110  1.00  0.00           C  
ATOM    181  CD1 TRP    14      46.798  43.874  45.086  1.00  0.00           C  
ATOM    182  HD1 TRP    14      47.846  44.131  45.035  1.00  0.00           H  
ATOM    183  NE1 TRP    14      45.865  44.162  44.110  1.00  0.00           N  
ATOM    184  HE1 TRP    14      46.085  44.667  43.257  1.00  0.00           H  
ATOM    185  CE2 TRP    14      44.635  43.626  44.418  1.00  0.00           C  
ATOM    186  CZ2 TRP    14      43.411  43.592  43.734  1.00  0.00           C  
ATOM    187  HZ2 TRP    14      43.308  44.083  42.776  1.00  0.00           H  
ATOM    188  CH2 TRP    14      42.332  42.892  44.299  1.00  0.00           C  
ATOM    189  HH2 TRP    14      41.383  42.842  43.778  1.00  0.00           H  
ATOM    190  CZ3 TRP    14      42.494  42.236  45.533  1.00  0.00           C  
ATOM    191  HZ3 TRP    14      41.667  41.678  45.956  1.00  0.00           H  
ATOM    192  CE3 TRP    14      43.726  42.287  46.216  1.00  0.00           C  
ATOM    193  HE3 TRP    14      43.844  41.756  47.151  1.00  0.00           H  
ATOM    194  CD2 TRP    14      44.827  42.997  45.687  1.00  0.00           C  
ATOM    195  C   TRP    14      46.166  44.728  48.839  1.00  0.00           C  
ATOM    196  O   TRP    14      46.161  45.933  48.581  1.00  0.00           O  
ATOM    197  N   THR    15      45.283  44.195  49.692  1.00  0.00           N  
ATOM    198  H   THR    15      45.364  43.209  49.905  1.00  0.00           H  
ATOM    199  CA  THR    15      44.233  44.942  50.420  1.00  0.00           C  
ATOM    200  HA  THR    15      43.882  45.765  49.796  1.00  0.00           H  
ATOM    201  CB  THR    15      43.016  44.039  50.705  1.00  0.00           C  
ATOM    202  HB  THR    15      42.327  44.568  51.366  1.00  0.00           H  
ATOM    203  CG2 THR    15      42.265  43.700  49.417  1.00  0.00           C  
ATOM    204 HG21 THR    15      42.902  43.114  48.758  1.00  0.00           H  
ATOM    205 HG22 THR    15      41.367  43.129  49.652  1.00  0.00           H  
ATOM    206 HG23 THR    15      41.973  44.619  48.907  1.00  0.00           H  
ATOM    207  OG1 THR    15      43.415  42.820  51.312  1.00  0.00           O  
ATOM    208  HG1 THR    15      42.609  42.360  51.618  1.00  0.00           H  
ATOM    209  C   THR    15      44.800  45.577  51.703  1.00  0.00           C  
ATOM    210  O   THR    15      44.307  45.397  52.820  1.00  0.00           O  
ATOM    211  N   GLY    16      45.869  46.354  51.513  1.00  0.00           N  
ATOM    212  H   GLY    16      46.210  46.404  50.561  1.00  0.00           H  
ATOM    213  CA  GLY    16      46.617  47.087  52.541  1.00  0.00           C  
ATOM    214  HA2 GLY    16      45.931  47.472  53.296  1.00  0.00           H  
ATOM    215  HA3 GLY    16      47.330  46.419  53.024  1.00  0.00           H  
ATOM    216  C   GLY    16      47.379  48.263  51.927  1.00  0.00           C  
ATOM    217  O   GLY    16      47.185  49.407  52.340  1.00  0.00           O  
ATOM    218  N   MET    17      48.178  48.008  50.879  1.00  0.00           N  
ATOM    219  H   MET    17      48.362  47.039  50.632  1.00  0.00           H  
ATOM    220  CA  MET    17      48.779  49.083  50.069  1.00  0.00           C  
ATOM    221  HA  MET    17      49.350  49.727  50.740  1.00  0.00           H  
ATOM    222  CB  MET    17      49.765  48.532  49.026  1.00  0.00           C  
ATOM    223  HB2 MET    17      50.256  49.385  48.558  1.00  0.00           H  
ATOM    224  HB3 MET    17      50.530  47.936  49.517  1.00  0.00           H  
ATOM    225  CG  MET    17      49.146  47.681  47.917  1.00  0.00           C  
ATOM    226  HG2 MET    17      48.889  46.701  48.319  1.00  0.00           H  
ATOM    227  HG3 MET    17      48.243  48.153  47.541  1.00  0.00           H  
ATOM    228  SD  MET    17      50.241  47.484  46.498  1.00  0.00           S  
ATOM    229  CE  MET    17      49.163  46.452  45.489  1.00  0.00           C  
ATOM    230  HE1 MET    17      48.189  46.927  45.373  1.00  0.00           H  
ATOM    231  HE2 MET    17      49.612  46.295  44.508  1.00  0.00           H  
ATOM    232  HE3 MET    17      49.048  45.496  45.995  1.00  0.00           H  
ATOM    233  C   MET    17      47.711  49.967  49.401  1.00  0.00           C  
ATOM    234  O   MET    17      47.887  51.185  49.336  1.00  0.00           O  
ATOM    235  N   ILE    18      46.593  49.362  48.960  1.00  0.00           N  
ATOM    236  H   ILE    18      46.546  48.354  49.011  1.00  0.00           H  
ATOM    237  CA  ILE    18      45.432  50.076  48.412  1.00  0.00           C  
ATOM    238  HA  ILE    18      45.769  50.636  47.544  1.00  0.00           H  
ATOM    239  CB  ILE    18      44.323  49.105  47.939  1.00  0.00           C  
ATOM    240  HB  ILE    18      44.099  48.414  48.753  1.00  0.00           H  
ATOM    241  CG2 ILE    18      43.028  49.866  47.583  1.00  0.00           C  
ATOM    242 HG21 ILE    18      43.227  50.607  46.808  1.00  0.00           H  
ATOM    243 HG22 ILE    18      42.263  49.177  47.228  1.00  0.00           H  
ATOM    244 HG23 ILE    18      42.621  50.369  48.460  1.00  0.00           H  
ATOM    245  CG1 ILE    18      44.807  48.294  46.712  1.00  0.00           C  
ATOM    246 HG12 ILE    18      44.860  48.947  45.840  1.00  0.00           H  
ATOM    247 HG13 ILE    18      45.811  47.917  46.896  1.00  0.00           H  
ATOM    248  CD1 ILE    18      43.921  47.084  46.380  1.00  0.00           C  
ATOM    249 HD11 ILE    18      42.945  47.408  46.021  1.00  0.00           H  
ATOM    250 HD12 ILE    18      44.398  46.494  45.598  1.00  0.00           H  
ATOM    251 HD13 ILE    18      43.792  46.458  47.263  1.00  0.00           H  
ATOM    252  C   ILE    18      44.930  51.108  49.423  1.00  0.00           C  
ATOM    253  O   ILE    18      44.904  52.294  49.113  1.00  0.00           O  
ATOM    254  N   ASP    19      44.598  50.677  50.646  1.00  0.00           N  
ATOM    255  H   ASP    19      44.643  49.686  50.822  1.00  0.00           H  
ATOM    256  CA  ASP    19      44.031  51.527  51.706  1.00  0.00           C  
ATOM    257  HA  ASP    19      43.042  51.854  51.382  1.00  0.00           H  
ATOM    258  CB  ASP    19      43.851  50.735  53.016  1.00  0.00           C  
ATOM    259  HB2 ASP    19      44.836  50.437  53.377  1.00  0.00           H  
ATOM    260  HB3 ASP    19      43.424  51.410  53.760  1.00  0.00           H  
ATOM    261  CG  ASP    19      42.954  49.480  52.939  1.00  0.00           C  
ATOM    262  OD1 ASP    19      42.852  48.772  53.970  1.00  0.00           O  
ATOM    263  OD2 ASP    19      42.331  49.193  51.888  1.00  0.00           O  
ATOM    264  C   ASP    19      44.866  52.797  51.971  1.00  0.00           C  
ATOM    265  O   ASP    19      44.304  53.870  52.206  1.00  0.00           O  
ATOM    266  N   GLY    20      46.200  52.689  51.899  1.00  0.00           N  
ATOM    267  H   GLY    20      46.583  51.771  51.714  1.00  0.00           H  
ATOM    268  CA  GLY    20      47.134  53.815  52.002  1.00  0.00           C  
ATOM    269  HA2 GLY    20      47.047  54.254  52.997  1.00  0.00           H  
ATOM    270  HA3 GLY    20      48.152  53.440  51.892  1.00  0.00           H  
ATOM    271  C   GLY    20      46.926  54.927  50.959  1.00  0.00           C  
ATOM    272  O   GLY    20      46.954  56.107  51.319  1.00  0.00           O  
ATOM    273  N   TRP    21      46.699  54.579  49.683  1.00  0.00           N  
ATOM    274  H   TRP    21      46.662  53.592  49.453  1.00  0.00           H  
ATOM    275  CA  TRP    21      46.457  55.546  48.593  1.00  0.00           C  
ATOM    276  HA  TRP    21      46.830  56.521  48.912  1.00  0.00           H  
ATOM    277  CB  TRP    21      47.297  55.173  47.354  1.00  0.00           C  
ATOM    278  HB2 TRP    21      47.168  55.962  46.612  1.00  0.00           H  
ATOM    279  HB3 TRP    21      48.345  55.205  47.653  1.00  0.00           H  
ATOM    280  CG  TRP    21      47.064  53.860  46.656  1.00  0.00           C  
ATOM    281  CD1 TRP    21      45.880  53.385  46.202  1.00  0.00           C  
ATOM    282  HD1 TRP    21      44.923  53.881  46.312  1.00  0.00           H  
ATOM    283  NE1 TRP    21      46.074  52.184  45.544  1.00  0.00           N  
ATOM    284  HE1 TRP    21      45.325  51.667  45.098  1.00  0.00           H  
ATOM    285  CE2 TRP    21      47.401  51.815  45.542  1.00  0.00           C  
ATOM    286  CZ2 TRP    21      48.087  50.711  45.013  1.00  0.00           C  
ATOM    287  HZ2 TRP    21      47.548  49.919  44.514  1.00  0.00           H  
ATOM    288  CH2 TRP    21      49.487  50.660  45.124  1.00  0.00           C  
ATOM    289  HH2 TRP    21      50.037  49.822  44.713  1.00  0.00           H  
ATOM    290  CZ3 TRP    21      50.177  51.707  45.760  1.00  0.00           C  
ATOM    291  HZ3 TRP    21      51.255  51.666  45.832  1.00  0.00           H  
ATOM    292  CE3 TRP    21      49.475  52.801  46.305  1.00  0.00           C  
ATOM    293  HE3 TRP    21      50.018  53.597  46.794  1.00  0.00           H  
ATOM    294  CD2 TRP    21      48.066  52.883  46.220  1.00  0.00           C  
ATOM    295  C   TRP    21      44.966  55.780  48.266  1.00  0.00           C  
ATOM    296  O   TRP    21      44.633  56.708  47.527  1.00  0.00           O  
ATOM    297  N   TYR    22      44.055  54.988  48.844  1.00  0.00           N  
ATOM    298  H   TYR    22      44.404  54.186  49.357  1.00  0.00           H  
ATOM    299  CA  TYR    22      42.599  55.084  48.648  1.00  0.00           C  
ATOM    300  HA  TYR    22      42.411  55.092  47.574  1.00  0.00           H  
ATOM    301  CB  TYR    22      41.931  53.833  49.255  1.00  0.00           C  
ATOM    302  HB2 TYR    22      42.621  52.998  49.215  1.00  0.00           H  
ATOM    303  HB3 TYR    22      41.726  54.015  50.311  1.00  0.00           H  
ATOM    304  CG  TYR    22      40.678  53.336  48.559  1.00  0.00           C  
ATOM    305  CD1 TYR    22      40.738  52.969  47.198  1.00  0.00           C  
ATOM    306  HD1 TYR    22      41.661  53.087  46.645  1.00  0.00           H  
ATOM    307  CE1 TYR    22      39.607  52.425  46.559  1.00  0.00           C  
ATOM    308  HE1 TYR    22      39.658  52.144  45.516  1.00  0.00           H  
ATOM    309  CZ  TYR    22      38.412  52.229  47.286  1.00  0.00           C  
ATOM    310  OH  TYR    22      37.315  51.692  46.683  1.00  0.00           O  
ATOM    311  HH  TYR    22      37.463  51.508  45.736  1.00  0.00           H  
ATOM    312  CE2 TYR    22      38.358  52.582  48.653  1.00  0.00           C  
ATOM    313  HE2 TYR    22      37.447  52.415  49.210  1.00  0.00           H  
ATOM    314  CD2 TYR    22      39.489  53.134  49.287  1.00  0.00           C  
ATOM    315  HD2 TYR    22      39.447  53.383  50.341  1.00  0.00           H  
ATOM    316  C   TYR    22      41.975  56.369  49.236  1.00  0.00           C  
ATOM    317  O   TYR    22      40.904  56.799  48.801  1.00  0.00           O  
ATOM    318  N   GLY    23      42.633  56.977  50.232  1.00  0.00           N  
ATOM    319  H   GLY    23      43.502  56.557  50.533  1.00  0.00           H  
ATOM    320  CA  GLY    23      42.119  58.100  51.031  1.00  0.00           C  
ATOM    321  HA2 GLY    23      41.071  57.912  51.266  1.00  0.00           H  
ATOM    322  HA3 GLY    23      42.661  58.127  51.976  1.00  0.00           H  
ATOM    323  C   GLY    23      42.212  59.504  50.403  1.00  0.00           C  
ATOM    324  O   GLY    23      41.726  60.460  51.017  1.00  0.00           O  
ATOM    325  N   SER    24      42.837  59.656  49.225  1.00  0.00           N  
ATOM    326  H   SER    24      43.228  58.831  48.794  1.00  0.00           H  
ATOM    327  CA  SER    24      43.015  60.946  48.516  1.00  0.00           C  
ATOM    328  HA  SER    24      43.588  61.615  49.156  1.00  0.00           H  
ATOM    329  CB  SER    24      43.806  60.751  47.220  1.00  0.00           C  
ATOM    330  HB2 SER    24      43.274  60.056  46.565  1.00  0.00           H  
ATOM    331  HB3 SER    24      43.888  61.714  46.707  1.00  0.00           H  
ATOM    332  OG  SER    24      45.104  60.255  47.523  1.00  0.00           O  
ATOM    333  HG  SER    24      45.623  60.182  46.692  1.00  0.00           H  
ATOM    334  C   SER    24      41.695  61.662  48.193  1.00  0.00           C  
ATOM    335  O   SER    24      40.767  61.024  47.645  1.00  0.00           O  
ATOM    336  OXT SER    24      41.604  62.884  48.463  1.00  0.00           O  
TER     337      SER    24 
ENDMDL
REMARK 2LWA                ENERGY     8.45988E+01 RMS    3.79   3.56   5.53
ATOM      1  N   GLY     1      50.770  40.277  45.817  1.00  0.00           N  
ATOM      2  H1  GLY     1      50.610  41.080  45.227  1.00  0.00           H  
ATOM      3  H2  GLY     1      50.053  40.251  46.526  1.00  0.00           H  
ATOM      4  H3  GLY     1      50.694  39.445  45.253  1.00  0.00           H  
ATOM      5  CA  GLY     1      52.116  40.353  46.439  1.00  0.00           C  
ATOM      6  HA2 GLY     1      52.265  39.488  47.088  1.00  0.00           H  
ATOM      7  HA3 GLY     1      52.878  40.339  45.659  1.00  0.00           H  
ATOM      8  C   GLY     1      52.305  41.621  47.262  1.00  0.00           C  
ATOM      9  O   GLY     1      51.624  42.622  47.039  1.00  0.00           O  
ATOM     10  N   LEU     2      53.252  41.599  48.209  1.00  0.00           N  
ATOM     11  H   LEU     2      53.773  40.740  48.345  1.00  0.00           H  
ATOM     12  CA  LEU     2      53.578  42.736  49.092  1.00  0.00           C  
ATOM     13  HA  LEU     2      52.708  43.386  49.153  1.00  0.00           H  
ATOM     14  CB  LEU     2      53.876  42.207  50.520  1.00  0.00           C  
ATOM     15  HB2 LEU     2      54.058  41.132  50.480  1.00  0.00           H  
ATOM     16  HB3 LEU     2      54.800  42.653  50.885  1.00  0.00           H  
ATOM     17  CG  LEU     2      52.789  42.461  51.588  1.00  0.00           C  
ATOM     18  HG  LEU     2      53.072  41.909  52.484  1.00  0.00           H  
ATOM     19  CD1 LEU     2      52.677  43.935  51.982  1.00  0.00           C  
ATOM     20 HD11 LEU     2      52.444  44.549  51.116  1.00  0.00           H  
ATOM     21 HD12 LEU     2      51.891  44.063  52.727  1.00  0.00           H  
ATOM     22 HD13 LEU     2      53.617  44.269  52.416  1.00  0.00           H  
ATOM     23  CD2 LEU     2      51.411  41.963  51.156  1.00  0.00           C  
ATOM     24 HD21 LEU     2      51.473  40.917  50.859  1.00  0.00           H  
ATOM     25 HD22 LEU     2      50.716  42.051  51.991  1.00  0.00           H  
ATOM     26 HD23 LEU     2      51.039  42.558  50.324  1.00  0.00           H  
ATOM     27  C   LEU     2      54.716  43.631  48.559  1.00  0.00           C  
ATOM     28  O   LEU     2      54.957  44.683  49.138  1.00  0.00           O  
ATOM     29  N   PHE     3      55.403  43.273  47.467  1.00  0.00           N  
ATOM     30  H   PHE     3      55.158  42.399  47.025  1.00  0.00           H  
ATOM     31  CA  PHE     3      56.619  43.964  46.990  1.00  0.00           C  
ATOM     32  HA  PHE     3      57.372  43.878  47.774  1.00  0.00           H  
ATOM     33  CB  PHE     3      57.166  43.245  45.744  1.00  0.00           C  
ATOM     34  HB2 PHE     3      56.512  43.460  44.898  1.00  0.00           H  
ATOM     35  HB3 PHE     3      58.148  43.656  45.508  1.00  0.00           H  
ATOM     36  CG  PHE     3      57.300  41.737  45.884  1.00  0.00           C  
ATOM     37  CD1 PHE     3      58.128  41.187  46.882  1.00  0.00           C  
ATOM     38  HD1 PHE     3      58.684  41.837  47.545  1.00  0.00           H  
ATOM     39  CE1 PHE     3      58.233  39.792  47.025  1.00  0.00           C  
ATOM     40  HE1 PHE     3      58.868  39.373  47.795  1.00  0.00           H  
ATOM     41  CZ  PHE     3      57.514  38.940  46.167  1.00  0.00           C  
ATOM     42  HZ  PHE     3      57.597  37.866  46.275  1.00  0.00           H  
ATOM     43  CE2 PHE     3      56.690  39.485  45.166  1.00  0.00           C  
ATOM     44  HE2 PHE     3      56.141  38.829  44.502  1.00  0.00           H  
ATOM     45  CD2 PHE     3      56.582  40.880  45.026  1.00  0.00           C  
ATOM     46  HD2 PHE     3      55.947  41.291  44.251  1.00  0.00           H  
ATOM     47  C   PHE     3      56.435  45.473  46.725  1.00  0.00           C  
ATOM     48  O   PHE     3      57.123  46.300  47.329  1.00  0.00           O  
ATOM     49  N   GLY     4      55.466  45.853  45.879  1.00  0.00           N  
ATOM     50  H   GLY     4      54.945  45.135  45.391  1.00  0.00           H  
ATOM     51  CA  GLY     4      55.115  47.264  45.625  1.00  0.00           C  
ATOM     52  HA2 GLY     4      56.024  47.840  45.440  1.00  0.00           H  
ATOM     53  HA3 GLY     4      54.495  47.324  44.730  1.00  0.00           H  
ATOM     54  C   GLY     4      54.347  47.925  46.780  1.00  0.00           C  
ATOM     55  O   GLY     4      54.328  49.148  46.909  1.00  0.00           O  
ATOM     56  N   ALA     5      53.787  47.103  47.671  1.00  0.00           N  
ATOM     57  H   ALA     5      53.859  46.112  47.491  1.00  0.00           H  
ATOM     58  CA  ALA     5      53.098  47.492  48.899  1.00  0.00           C  
ATOM     59  HA  ALA     5      52.677  48.490  48.773  1.00  0.00           H  
ATOM     60  CB  ALA     5      51.924  46.517  49.070  1.00  0.00           C  
ATOM     61  HB1 ALA     5      52.273  45.491  49.013  1.00  0.00           H  
ATOM     62  HB2 ALA     5      51.438  46.665  50.032  1.00  0.00           H  
ATOM     63  HB3 ALA     5      51.192  46.681  48.277  1.00  0.00           H  
ATOM     64  C   ALA     5      54.038  47.567  50.131  1.00  0.00           C  
ATOM     65  O   ALA     5      53.572  47.784  51.242  1.00  0.00           O  
ATOM     66  N   ILE     6      55.365  47.453  49.931  1.00  0.00           N  
ATOM     67  H   ILE     6      55.652  47.111  49.025  1.00  0.00           H  
ATOM     68  CA  ILE     6      56.432  47.680  50.930  1.00  0.00           C  
ATOM     69  HA  ILE     6      55.980  47.880  51.902  1.00  0.00           H  
ATOM     70  CB  ILE     6      57.278  46.377  51.072  1.00  0.00           C  
ATOM     71  HB  ILE     6      57.373  45.924  50.084  1.00  0.00           H  
ATOM     72  CG2 ILE     6      58.709  46.571  51.612  1.00  0.00           C  
ATOM     73 HG21 ILE     6      58.680  47.022  52.605  1.00  0.00           H  
ATOM     74 HG22 ILE     6      59.234  45.619  51.668  1.00  0.00           H  
ATOM     75 HG23 ILE     6      59.285  47.205  50.939  1.00  0.00           H  
ATOM     76  CG1 ILE     6      56.513  45.391  51.988  1.00  0.00           C  
ATOM     77 HG12 ILE     6      56.501  45.778  53.008  1.00  0.00           H  
ATOM     78 HG13 ILE     6      55.481  45.329  51.650  1.00  0.00           H  
ATOM     79  CD1 ILE     6      57.076  43.963  52.010  1.00  0.00           C  
ATOM     80 HD11 ILE     6      58.053  43.939  52.493  1.00  0.00           H  
ATOM     81 HD12 ILE     6      56.404  43.321  52.578  1.00  0.00           H  
ATOM     82 HD13 ILE     6      57.162  43.580  50.992  1.00  0.00           H  
ATOM     83  C   ILE     6      57.268  48.941  50.604  1.00  0.00           C  
ATOM     84  O   ILE     6      58.017  49.422  51.451  1.00  0.00           O  
ATOM     85  N   ALA     7      57.094  49.549  49.419  1.00  0.00           N  
ATOM     86  H   ALA     7      56.415  49.152  48.789  1.00  0.00           H  
ATOM     87  CA  ALA     7      57.947  50.624  48.884  1.00  0.00           C  
ATOM     88  HA  ALA     7      58.987  50.419  49.145  1.00  0.00           H  
ATOM     89  CB  ALA     7      57.827  50.559  47.351  1.00  0.00           C  
ATOM     90  HB1 ALA     7      56.799  50.759  47.044  1.00  0.00           H  
ATOM     91  HB2 ALA     7      58.483  51.302  46.895  1.00  0.00           H  
ATOM     92  HB3 ALA     7      58.118  49.569  46.996  1.00  0.00           H  
ATOM     93  C   ALA     7      57.585  52.017  49.465  1.00  0.00           C  
ATOM     94  O   ALA     7      57.139  52.916  48.751  1.00  0.00           O  
ATOM     95  N   ALA     8      57.685  52.138  50.798  1.00  0.00           N  
ATOM     96  H   ALA     8      58.061  51.324  51.277  1.00  0.00           H  
ATOM     97  CA  ALA     8      57.224  53.238  51.670  1.00  0.00           C  
ATOM     98  HA  ALA     8      57.614  53.014  52.662  1.00  0.00           H  
ATOM     99  CB  ALA     8      57.843  54.584  51.264  1.00  0.00           C  
ATOM    100  HB1 ALA     8      57.432  54.931  50.316  1.00  0.00           H  
ATOM    101  HB2 ALA     8      57.624  55.328  52.031  1.00  0.00           H  
ATOM    102  HB3 ALA     8      58.925  54.479  51.177  1.00  0.00           H  
ATOM    103  C   ALA     8      55.684  53.284  51.829  1.00  0.00           C  
ATOM    104  O   ALA     8      55.139  53.941  52.720  1.00  0.00           O  
ATOM    105  N   PHE     9      54.981  52.473  51.034  1.00  0.00           N  
ATOM    106  H   PHE     9      55.517  51.948  50.362  1.00  0.00           H  
ATOM    107  CA  PHE     9      53.530  52.399  50.873  1.00  0.00           C  
ATOM    108  HA  PHE     9      53.093  53.378  51.072  1.00  0.00           H  
ATOM    109  CB  PHE     9      53.298  52.053  49.382  1.00  0.00           C  
ATOM    110  HB2 PHE     9      54.099  51.401  49.029  1.00  0.00           H  
ATOM    111  HB3 PHE     9      52.402  51.469  49.267  1.00  0.00           H  
ATOM    112  CG  PHE     9      53.163  53.244  48.442  1.00  0.00           C  
ATOM    113  CD1 PHE     9      52.163  54.216  48.664  1.00  0.00           C  
ATOM    114  HD1 PHE     9      51.519  54.152  49.529  1.00  0.00           H  
ATOM    115  CE1 PHE     9      51.980  55.272  47.753  1.00  0.00           C  
ATOM    116  HE1 PHE     9      51.203  56.006  47.925  1.00  0.00           H  
ATOM    117  CZ  PHE     9      52.796  55.366  46.613  1.00  0.00           C  
ATOM    118  HZ  PHE     9      52.650  56.175  45.909  1.00  0.00           H  
ATOM    119  CE2 PHE     9      53.796  54.404  46.387  1.00  0.00           C  
ATOM    120  HE2 PHE     9      54.420  54.474  45.505  1.00  0.00           H  
ATOM    121  CD2 PHE     9      53.977  53.344  47.296  1.00  0.00           C  
ATOM    122  HD2 PHE     9      54.736  52.599  47.101  1.00  0.00           H  
ATOM    123  C   PHE     9      52.897  51.422  51.900  1.00  0.00           C  
ATOM    124  O   PHE     9      52.056  50.594  51.584  1.00  0.00           O  
ATOM    125  N   ILE    10      53.306  51.608  53.160  1.00  0.00           N  
ATOM    126  H   ILE    10      53.955  52.379  53.250  1.00  0.00           H  
ATOM    127  CA  ILE    10      52.826  51.051  54.449  1.00  0.00           C  
ATOM    128  HA  ILE    10      51.758  51.259  54.541  1.00  0.00           H  
ATOM    129  CB  ILE    10      53.054  49.527  54.692  1.00  0.00           C  
ATOM    130  HB  ILE    10      53.038  49.386  55.775  1.00  0.00           H  
ATOM    131  CG2 ILE    10      51.864  48.692  54.202  1.00  0.00           C  
ATOM    132 HG21 ILE    10      51.863  48.648  53.119  1.00  0.00           H  
ATOM    133 HG22 ILE    10      51.949  47.674  54.585  1.00  0.00           H  
ATOM    134 HG23 ILE    10      50.924  49.117  54.555  1.00  0.00           H  
ATOM    135  CG1 ILE    10      54.386  48.925  54.171  1.00  0.00           C  
ATOM    136 HG12 ILE    10      54.182  47.982  53.666  1.00  0.00           H  
ATOM    137 HG13 ILE    10      54.861  49.585  53.446  1.00  0.00           H  
ATOM    138  CD1 ILE    10      55.390  48.590  55.282  1.00  0.00           C  
ATOM    139 HD11 ILE    10      54.969  47.827  55.937  1.00  0.00           H  
ATOM    140 HD12 ILE    10      56.305  48.203  54.834  1.00  0.00           H  
ATOM    141 HD13 ILE    10      55.630  49.472  55.871  1.00  0.00           H  
ATOM    142  C   ILE    10      53.532  51.832  55.565  1.00  0.00           C  
ATOM    143  O   ILE    10      52.896  52.325  56.492  1.00  0.00           O  
ATOM    144  N   GLU    11      54.859  51.953  55.435  1.00  0.00           N  
ATOM    145  H   GLU    11      55.284  51.456  54.665  1.00  0.00           H  
ATOM    146  CA  GLU    11      55.782  52.631  56.354  1.00  0.00           C  
ATOM    147  HA  GLU    11      55.865  52.032  57.262  1.00  0.00           H  
ATOM    148  CB  GLU    11      57.158  52.680  55.665  1.00  0.00           C  
ATOM    149  HB2 GLU    11      57.454  51.668  55.384  1.00  0.00           H  
ATOM    150  HB3 GLU    11      57.053  53.253  54.745  1.00  0.00           H  
ATOM    151  CG  GLU    11      58.289  53.322  56.477  1.00  0.00           C  
ATOM    152  HG2 GLU    11      59.190  53.313  55.859  1.00  0.00           H  
ATOM    153  HG3 GLU    11      58.034  54.369  56.660  1.00  0.00           H  
ATOM    154  CD  GLU    11      58.590  52.608  57.813  1.00  0.00           C  
ATOM    155  OE1 GLU    11      59.047  53.285  58.767  1.00  0.00           O  
ATOM    156  OE2 GLU    11      58.407  51.371  57.923  1.00  0.00           O  
ATOM    157  C   GLU    11      55.300  54.036  56.760  1.00  0.00           C  
ATOM    158  O   GLU    11      55.186  54.331  57.953  1.00  0.00           O  
ATOM    159  N   GLY    12      54.986  54.881  55.768  1.00  0.00           N  
ATOM    160  H   GLY    12      55.180  54.584  54.819  1.00  0.00           H  
ATOM    161  CA  GLY    12      54.309  56.173  55.960  1.00  0.00           C  
ATOM    162  HA2 GLY    12      54.288  56.439  57.017  1.00  0.00           H  
ATOM    163  HA3 GLY    12      54.871  56.947  55.438  1.00  0.00           H  
ATOM    164  C   GLY    12      52.868  56.195  55.431  1.00  0.00           C  
ATOM    165  O   GLY    12      51.999  56.840  56.020  1.00  0.00           O  
ATOM    166  N   GLY    13      52.596  55.476  54.333  1.00  0.00           N  
ATOM    167  H   GLY    13      53.368  54.998  53.887  1.00  0.00           H  
ATOM    168  CA  GLY    13      51.324  55.525  53.597  1.00  0.00           C  
ATOM    169  HA2 GLY    13      50.870  56.511  53.713  1.00  0.00           H  
ATOM    170  HA3 GLY    13      51.528  55.389  52.534  1.00  0.00           H  
ATOM    171  C   GLY    13      50.286  54.481  54.012  1.00  0.00           C  
ATOM    172  O   GLY    13      49.677  53.854  53.139  1.00  0.00           O  
ATOM    173  N   TRP    14      50.008  54.323  55.312  1.00  0.00           N  
ATOM    174  H   TRP    14      50.516  54.896  55.975  1.00  0.00           H  
ATOM    175  CA  TRP    14      48.985  53.397  55.843  1.00  0.00           C  
ATOM    176  HA  TRP    14      48.999  52.498  55.222  1.00  0.00           H  
ATOM    177  CB  TRP    14      49.361  52.927  57.265  1.00  0.00           C  
ATOM    178  HB2 TRP    14      50.420  53.132  57.427  1.00  0.00           H  
ATOM    179  HB3 TRP    14      48.827  53.505  58.019  1.00  0.00           H  
ATOM    180  CG  TRP    14      49.153  51.460  57.532  1.00  0.00           C  
ATOM    181  CD1 TRP    14      50.147  50.583  57.806  1.00  0.00           C  
ATOM    182  HD1 TRP    14      51.199  50.841  57.872  1.00  0.00           H  
ATOM    183  NE1 TRP    14      49.626  49.318  57.990  1.00  0.00           N  
ATOM    184  HE1 TRP    14      50.195  48.507  58.215  1.00  0.00           H  
ATOM    185  CE2 TRP    14      48.257  49.308  57.841  1.00  0.00           C  
ATOM    186  CZ2 TRP    14      47.299  48.285  57.921  1.00  0.00           C  
ATOM    187  HZ2 TRP    14      47.603  47.269  58.133  1.00  0.00           H  
ATOM    188  CH2 TRP    14      45.945  48.599  57.721  1.00  0.00           C  
ATOM    189  HH2 TRP    14      45.192  47.822  57.774  1.00  0.00           H  
ATOM    190  CZ3 TRP    14      45.570  49.928  57.454  1.00  0.00           C  
ATOM    191  HZ3 TRP    14      44.525  50.168  57.301  1.00  0.00           H  
ATOM    192  CE3 TRP    14      46.541  50.948  57.379  1.00  0.00           C  
ATOM    193  HE3 TRP    14      46.226  51.960  57.173  1.00  0.00           H  
ATOM    194  CD2 TRP    14      47.915  50.669  57.562  1.00  0.00           C  
ATOM    195  C   TRP    14      47.568  54.013  55.706  1.00  0.00           C  
ATOM    196  O   TRP    14      46.931  54.421  56.679  1.00  0.00           O  
ATOM    197  N   THR    15      47.184  54.158  54.430  1.00  0.00           N  
ATOM    198  H   THR    15      47.905  53.829  53.803  1.00  0.00           H  
ATOM    199  CA  THR    15      45.903  54.498  53.747  1.00  0.00           C  
ATOM    200  HA  THR    15      45.577  53.564  53.299  1.00  0.00           H  
ATOM    201  CB  THR    15      44.700  54.858  54.662  1.00  0.00           C  
ATOM    202  HB  THR    15      44.931  55.738  55.265  1.00  0.00           H  
ATOM    203  CG2 THR    15      43.361  55.061  53.938  1.00  0.00           C  
ATOM    204 HG21 THR    15      43.225  54.286  53.181  1.00  0.00           H  
ATOM    205 HG22 THR    15      42.531  55.014  54.644  1.00  0.00           H  
ATOM    206 HG23 THR    15      43.324  56.041  53.467  1.00  0.00           H  
ATOM    207  OG1 THR    15      44.427  53.744  55.497  1.00  0.00           O  
ATOM    208  HG1 THR    15      43.827  54.041  56.206  1.00  0.00           H  
ATOM    209  C   THR    15      46.150  55.367  52.484  1.00  0.00           C  
ATOM    210  O   THR    15      45.287  56.097  52.001  1.00  0.00           O  
ATOM    211  N   GLY    16      47.364  55.267  51.915  1.00  0.00           N  
ATOM    212  H   GLY    16      48.087  54.781  52.426  1.00  0.00           H  
ATOM    213  CA  GLY    16      47.741  55.773  50.582  1.00  0.00           C  
ATOM    214  HA2 GLY    16      46.941  56.383  50.162  1.00  0.00           H  
ATOM    215  HA3 GLY    16      48.629  56.398  50.671  1.00  0.00           H  
ATOM    216  C   GLY    16      48.050  54.634  49.587  1.00  0.00           C  
ATOM    217  O   GLY    16      48.090  54.858  48.376  1.00  0.00           O  
ATOM    218  N   MET    17      48.255  53.412  50.107  1.00  0.00           N  
ATOM    219  H   MET    17      48.371  53.362  51.106  1.00  0.00           H  
ATOM    220  CA  MET    17      48.357  52.149  49.358  1.00  0.00           C  
ATOM    221  HA  MET    17      48.433  52.356  48.289  1.00  0.00           H  
ATOM    222  CB  MET    17      49.647  51.458  49.804  1.00  0.00           C  
ATOM    223  HB2 MET    17      50.447  52.169  49.637  1.00  0.00           H  
ATOM    224  HB3 MET    17      49.604  51.263  50.875  1.00  0.00           H  
ATOM    225  CG  MET    17      49.992  50.161  49.057  1.00  0.00           C  
ATOM    226  HG2 MET    17      49.827  50.314  47.990  1.00  0.00           H  
ATOM    227  HG3 MET    17      51.047  49.947  49.195  1.00  0.00           H  
ATOM    228  SD  MET    17      49.128  48.664  49.571  1.00  0.00           S  
ATOM    229  CE  MET    17      49.683  48.444  51.281  1.00  0.00           C  
ATOM    230  HE1 MET    17      49.377  49.288  51.897  1.00  0.00           H  
ATOM    231  HE2 MET    17      49.253  47.529  51.689  1.00  0.00           H  
ATOM    232  HE3 MET    17      50.767  48.362  51.293  1.00  0.00           H  
ATOM    233  C   MET    17      47.147  51.227  49.567  1.00  0.00           C  
ATOM    234  O   MET    17      46.681  50.596  48.615  1.00  0.00           O  
ATOM    235  N   ILE    18      46.611  51.151  50.796  1.00  0.00           N  
ATOM    236  H   ILE    18      47.029  51.699  51.529  1.00  0.00           H  
ATOM    237  CA  ILE    18      45.477  50.284  51.159  1.00  0.00           C  
ATOM    238  HA  ILE    18      45.560  49.391  50.547  1.00  0.00           H  
ATOM    239  CB  ILE    18      45.602  49.757  52.610  1.00  0.00           C  
ATOM    240  HB  ILE    18      46.524  49.171  52.635  1.00  0.00           H  
ATOM    241  CG2 ILE    18      45.764  50.854  53.673  1.00  0.00           C  
ATOM    242 HG21 ILE    18      44.885  51.497  53.691  1.00  0.00           H  
ATOM    243 HG22 ILE    18      45.870  50.391  54.654  1.00  0.00           H  
ATOM    244 HG23 ILE    18      46.660  51.443  53.487  1.00  0.00           H  
ATOM    245  CG1 ILE    18      44.431  48.820  52.992  1.00  0.00           C  
ATOM    246 HG12 ILE    18      43.742  49.338  53.661  1.00  0.00           H  
ATOM    247 HG13 ILE    18      43.872  48.531  52.102  1.00  0.00           H  
ATOM    248  CD1 ILE    18      44.910  47.533  53.674  1.00  0.00           C  
ATOM    249 HD11 ILE    18      45.529  47.770  54.540  1.00  0.00           H  
ATOM    250 HD12 ILE    18      44.046  46.952  53.999  1.00  0.00           H  
ATOM    251 HD13 ILE    18      45.487  46.933  52.971  1.00  0.00           H  
ATOM    252  C   ILE    18      44.136  50.921  50.738  1.00  0.00           C  
ATOM    253  O   ILE    18      43.323  51.388  51.535  1.00  0.00           O  
ATOM    254  N   ASP    19      43.964  50.891  49.416  1.00  0.00           N  
ATOM    255  H   ASP    19      44.783  50.562  48.924  1.00  0.00           H  
ATOM    256  CA  ASP    19      42.923  51.471  48.551  1.00  0.00           C  
ATOM    257  HA  ASP    19      41.995  50.924  48.718  1.00  0.00           H  
ATOM    258  CB  ASP    19      42.641  52.963  48.835  1.00  0.00           C  
ATOM    259  HB2 ASP    19      41.829  53.270  48.174  1.00  0.00           H  
ATOM    260  HB3 ASP    19      42.266  53.068  49.853  1.00  0.00           H  
ATOM    261  CG  ASP    19      43.824  53.939  48.645  1.00  0.00           C  
ATOM    262  OD1 ASP    19      43.556  55.128  48.342  1.00  0.00           O  
ATOM    263  OD2 ASP    19      45.007  53.552  48.794  1.00  0.00           O  
ATOM    264  C   ASP    19      43.312  51.291  47.060  1.00  0.00           C  
ATOM    265  O   ASP    19      42.446  51.121  46.200  1.00  0.00           O  
ATOM    266  N   GLY    20      44.618  51.268  46.756  1.00  0.00           N  
ATOM    267  H   GLY    20      45.272  51.508  47.494  1.00  0.00           H  
ATOM    268  CA  GLY    20      45.201  50.886  45.465  1.00  0.00           C  
ATOM    269  HA2 GLY    20      44.683  51.409  44.660  1.00  0.00           H  
ATOM    270  HA3 GLY    20      46.251  51.180  45.440  1.00  0.00           H  
ATOM    271  C   GLY    20      45.105  49.374  45.223  1.00  0.00           C  
ATOM    272  O   GLY    20      44.327  48.925  44.378  1.00  0.00           O  
ATOM    273  N   TRP    21      45.870  48.575  45.985  1.00  0.00           N  
ATOM    274  H   TRP    21      46.537  49.008  46.613  1.00  0.00           H  
ATOM    275  CA  TRP    21      45.800  47.096  45.941  1.00  0.00           C  
ATOM    276  HA  TRP    21      45.890  46.796  44.895  1.00  0.00           H  
ATOM    277  CB  TRP    21      46.985  46.462  46.694  1.00  0.00           C  
ATOM    278  HB2 TRP    21      47.109  45.450  46.308  1.00  0.00           H  
ATOM    279  HB3 TRP    21      47.896  47.006  46.441  1.00  0.00           H  
ATOM    280  CG  TRP    21      46.896  46.355  48.194  1.00  0.00           C  
ATOM    281  CD1 TRP    21      46.392  47.287  49.032  1.00  0.00           C  
ATOM    282  HD1 TRP    21      45.997  48.241  48.720  1.00  0.00           H  
ATOM    283  NE1 TRP    21      46.535  46.877  50.343  1.00  0.00           N  
ATOM    284  HE1 TRP    21      46.262  47.431  51.141  1.00  0.00           H  
ATOM    285  CE2 TRP    21      47.150  45.652  50.423  1.00  0.00           C  
ATOM    286  CZ2 TRP    21      47.510  44.842  51.508  1.00  0.00           C  
ATOM    287  HZ2 TRP    21      47.322  45.169  52.521  1.00  0.00           H  
ATOM    288  CH2 TRP    21      48.099  43.593  51.256  1.00  0.00           C  
ATOM    289  HH2 TRP    21      48.372  42.947  52.080  1.00  0.00           H  
ATOM    290  CZ3 TRP    21      48.326  43.184  49.928  1.00  0.00           C  
ATOM    291  HZ3 TRP    21      48.770  42.216  49.738  1.00  0.00           H  
ATOM    292  CE3 TRP    21      47.986  44.022  48.847  1.00  0.00           C  
ATOM    293  HE3 TRP    21      48.178  43.698  47.834  1.00  0.00           H  
ATOM    294  CD2 TRP    21      47.381  45.280  49.063  1.00  0.00           C  
ATOM    295  C   TRP    21      44.460  46.524  46.454  1.00  0.00           C  
ATOM    296  O   TRP    21      44.043  45.435  46.051  1.00  0.00           O  
ATOM    297  N   TYR    22      43.776  47.277  47.322  1.00  0.00           N  
ATOM    298  H   TYR    22      44.174  48.176  47.539  1.00  0.00           H  
ATOM    299  CA  TYR    22      42.475  46.976  47.931  1.00  0.00           C  
ATOM    300  HA  TYR    22      42.236  45.919  47.801  1.00  0.00           H  
ATOM    301  CB  TYR    22      42.553  47.273  49.451  1.00  0.00           C  
ATOM    302  HB2 TYR    22      43.471  47.818  49.674  1.00  0.00           H  
ATOM    303  HB3 TYR    22      41.746  47.934  49.761  1.00  0.00           H  
ATOM    304  CG  TYR    22      42.501  46.058  50.358  1.00  0.00           C  
ATOM    305  CD1 TYR    22      41.354  45.810  51.138  1.00  0.00           C  
ATOM    306  HD1 TYR    22      40.487  46.454  51.049  1.00  0.00           H  
ATOM    307  CE1 TYR    22      41.334  44.737  52.049  1.00  0.00           C  
ATOM    308  HE1 TYR    22      40.454  44.552  52.650  1.00  0.00           H  
ATOM    309  CZ  TYR    22      42.472  43.909  52.191  1.00  0.00           C  
ATOM    310  OH  TYR    22      42.475  42.884  53.088  1.00  0.00           O  
ATOM    311  HH  TYR    22      41.640  42.824  53.589  1.00  0.00           H  
ATOM    312  CE2 TYR    22      43.612  44.146  51.392  1.00  0.00           C  
ATOM    313  HE2 TYR    22      44.481  43.511  51.499  1.00  0.00           H  
ATOM    314  CD2 TYR    22      43.616  45.207  50.468  1.00  0.00           C  
ATOM    315  HD2 TYR    22      44.481  45.375  49.845  1.00  0.00           H  
ATOM    316  C   TYR    22      41.404  47.796  47.185  1.00  0.00           C  
ATOM    317  O   TYR    22      40.845  48.755  47.721  1.00  0.00           O  
ATOM    318  N   GLY    23      41.177  47.461  45.906  1.00  0.00           N  
ATOM    319  H   GLY    23      41.680  46.669  45.529  1.00  0.00           H  
ATOM    320  CA  GLY    23      40.360  48.259  44.980  1.00  0.00           C  
ATOM    321  HA2 GLY    23      40.911  49.159  44.706  1.00  0.00           H  
ATOM    322  HA3 GLY    23      40.190  47.681  44.071  1.00  0.00           H  
ATOM    323  C   GLY    23      38.989  48.652  45.554  1.00  0.00           C  
ATOM    324  O   GLY    23      38.209  47.785  45.968  1.00  0.00           O  
ATOM    325  N   SER    24      38.692  49.958  45.547  1.00  0.00           N  
ATOM    326  H   SER    24      39.393  50.591  45.190  1.00  0.00           H  
ATOM    327  CA  SER    24      37.505  50.581  46.168  1.00  0.00           C  
ATOM    328  HA  SER    24      36.652  49.919  46.027  1.00  0.00           H  
ATOM    329  CB  SER    24      37.726  50.736  47.681  1.00  0.00           C  
ATOM    330  HB2 SER    24      36.791  51.063  48.144  1.00  0.00           H  
ATOM    331  HB3 SER    24      37.990  49.764  48.109  1.00  0.00           H  
ATOM    332  OG  SER    24      38.753  51.681  47.963  1.00  0.00           O  
ATOM    333  HG  SER    24      38.850  51.772  48.935  1.00  0.00           H  
ATOM    334  C   SER    24      37.116  51.926  45.532  1.00  0.00           C  
ATOM    335  O   SER    24      37.912  52.505  44.753  1.00  0.00           O  
ATOM    336  OXT SER    24      35.974  52.384  45.777  1.00  0.00           O  
TER     337      SER    24 
ENDMDL
REMARK 2LWA                ENERGY     8.46370E+01 RMS    2.82   4.94   7.09
ATOM      1  N   GLY     1      44.793  51.611  44.171  1.00  0.00           N  
ATOM      2  H1  GLY     1      45.695  51.548  43.724  1.00  0.00           H  
ATOM      3  H2  GLY     1      44.917  52.021  45.085  1.00  0.00           H  
ATOM      4  H3  GLY     1      44.207  52.222  43.622  1.00  0.00           H  
ATOM      5  CA  GLY     1      44.170  50.267  44.285  1.00  0.00           C  
ATOM      6  HA2 GLY     1      43.228  50.345  44.829  1.00  0.00           H  
ATOM      7  HA3 GLY     1      43.964  49.878  43.287  1.00  0.00           H  
ATOM      8  C   GLY     1      45.063  49.265  45.008  1.00  0.00           C  
ATOM      9  O   GLY     1      46.148  49.612  45.473  1.00  0.00           O  
ATOM     10  N   LEU     2      44.627  48.000  45.078  1.00  0.00           N  
ATOM     11  H   LEU     2      43.724  47.789  44.670  1.00  0.00           H  
ATOM     12  CA  LEU     2      45.316  46.905  45.788  1.00  0.00           C  
ATOM     13  HA  LEU     2      45.385  47.189  46.838  1.00  0.00           H  
ATOM     14  CB  LEU     2      44.445  45.627  45.675  1.00  0.00           C  
ATOM     15  HB2 LEU     2      43.398  45.927  45.613  1.00  0.00           H  
ATOM     16  HB3 LEU     2      44.677  45.122  44.736  1.00  0.00           H  
ATOM     17  CG  LEU     2      44.524  44.591  46.817  1.00  0.00           C  
ATOM     18  HG  LEU     2      43.899  43.746  46.526  1.00  0.00           H  
ATOM     19  CD1 LEU     2      45.927  44.045  47.077  1.00  0.00           C  
ATOM     20 HD11 LEU     2      46.563  44.813  47.514  1.00  0.00           H  
ATOM     21 HD12 LEU     2      45.868  43.207  47.772  1.00  0.00           H  
ATOM     22 HD13 LEU     2      46.361  43.691  46.142  1.00  0.00           H  
ATOM     23  CD2 LEU     2      43.959  45.141  48.126  1.00  0.00           C  
ATOM     24 HD21 LEU     2      42.938  45.488  47.972  1.00  0.00           H  
ATOM     25 HD22 LEU     2      43.947  44.352  48.879  1.00  0.00           H  
ATOM     26 HD23 LEU     2      44.567  45.968  48.488  1.00  0.00           H  
ATOM     27  C   LEU     2      46.758  46.697  45.283  1.00  0.00           C  
ATOM     28  O   LEU     2      47.684  46.625  46.084  1.00  0.00           O  
ATOM     29  N   PHE     3      46.987  46.700  43.966  1.00  0.00           N  
ATOM     30  H   PHE     3      46.188  46.750  43.347  1.00  0.00           H  
ATOM     31  CA  PHE     3      48.335  46.628  43.369  1.00  0.00           C  
ATOM     32  HA  PHE     3      48.790  45.685  43.675  1.00  0.00           H  
ATOM     33  CB  PHE     3      48.212  46.604  41.836  1.00  0.00           C  
ATOM     34  HB2 PHE     3      47.915  45.602  41.523  1.00  0.00           H  
ATOM     35  HB3 PHE     3      47.416  47.288  41.537  1.00  0.00           H  
ATOM     36  CG  PHE     3      49.482  46.997  41.097  1.00  0.00           C  
ATOM     37  CD1 PHE     3      50.651  46.220  41.225  1.00  0.00           C  
ATOM     38  HD1 PHE     3      50.640  45.315  41.817  1.00  0.00           H  
ATOM     39  CE1 PHE     3      51.845  46.637  40.609  1.00  0.00           C  
ATOM     40  HE1 PHE     3      52.747  46.049  40.724  1.00  0.00           H  
ATOM     41  CZ  PHE     3      51.873  47.823  39.855  1.00  0.00           C  
ATOM     42  HZ  PHE     3      52.793  48.146  39.385  1.00  0.00           H  
ATOM     43  CE2 PHE     3      50.705  48.592  39.713  1.00  0.00           C  
ATOM     44  HE2 PHE     3      50.724  49.506  39.133  1.00  0.00           H  
ATOM     45  CD2 PHE     3      49.513  48.182  40.336  1.00  0.00           C  
ATOM     46  HD2 PHE     3      48.622  48.789  40.237  1.00  0.00           H  
ATOM     47  C   PHE     3      49.279  47.751  43.852  1.00  0.00           C  
ATOM     48  O   PHE     3      50.426  47.490  44.221  1.00  0.00           O  
ATOM     49  N   GLY     4      48.785  48.991  43.931  1.00  0.00           N  
ATOM     50  H   GLY     4      47.832  49.147  43.631  1.00  0.00           H  
ATOM     51  CA  GLY     4      49.530  50.128  44.493  1.00  0.00           C  
ATOM     52  HA2 GLY     4      50.417  50.309  43.884  1.00  0.00           H  
ATOM     53  HA3 GLY     4      48.908  51.022  44.461  1.00  0.00           H  
ATOM     54  C   GLY     4      49.975  49.904  45.948  1.00  0.00           C  
ATOM     55  O   GLY     4      50.999  50.442  46.375  1.00  0.00           O  
ATOM     56  N   ALA     5      49.218  49.099  46.701  1.00  0.00           N  
ATOM     57  H   ALA     5      48.384  48.709  46.281  1.00  0.00           H  
ATOM     58  CA  ALA     5      49.536  48.676  48.061  1.00  0.00           C  
ATOM     59  HA  ALA     5      50.069  49.487  48.559  1.00  0.00           H  
ATOM     60  CB  ALA     5      48.212  48.482  48.798  1.00  0.00           C  
ATOM     61  HB1 ALA     5      47.627  47.692  48.332  1.00  0.00           H  
ATOM     62  HB2 ALA     5      48.409  48.203  49.830  1.00  0.00           H  
ATOM     63  HB3 ALA     5      47.643  49.412  48.776  1.00  0.00           H  
ATOM     64  C   ALA     5      50.447  47.430  48.141  1.00  0.00           C  
ATOM     65  O   ALA     5      51.341  47.397  48.992  1.00  0.00           O  
ATOM     66  N   ILE     6      50.310  46.419  47.267  1.00  0.00           N  
ATOM     67  H   ILE     6      49.524  46.427  46.622  1.00  0.00           H  
ATOM     68  CA  ILE     6      51.281  45.298  47.238  1.00  0.00           C  
ATOM     69  HA  ILE     6      51.304  44.908  48.251  1.00  0.00           H  
ATOM     70  CB  ILE     6      50.882  44.079  46.366  1.00  0.00           C  
ATOM     71  HB  ILE     6      51.450  43.237  46.768  1.00  0.00           H  
ATOM     72  CG2 ILE     6      49.399  43.721  46.549  1.00  0.00           C  
ATOM     73 HG21 ILE     6      48.778  44.385  45.954  1.00  0.00           H  
ATOM     74 HG22 ILE     6      49.219  42.695  46.228  1.00  0.00           H  
ATOM     75 HG23 ILE     6      49.117  43.800  47.600  1.00  0.00           H  
ATOM     76  CG1 ILE     6      51.289  44.188  44.880  1.00  0.00           C  
ATOM     77 HG12 ILE     6      50.826  45.065  44.442  1.00  0.00           H  
ATOM     78 HG13 ILE     6      52.371  44.304  44.813  1.00  0.00           H  
ATOM     79  CD1 ILE     6      50.914  42.971  44.025  1.00  0.00           C  
ATOM     80 HD11 ILE     6      49.831  42.900  43.921  1.00  0.00           H  
ATOM     81 HD12 ILE     6      51.351  43.082  43.033  1.00  0.00           H  
ATOM     82 HD13 ILE     6      51.300  42.060  44.484  1.00  0.00           H  
ATOM     83  C   ILE     6      52.696  45.821  46.942  1.00  0.00           C  
ATOM     84  O   ILE     6      53.655  45.421  47.608  1.00  0.00           O  
ATOM     85  N   ALA     7      52.814  46.824  46.067  1.00  0.00           N  
ATOM     86  H   ALA     7      51.979  47.110  45.563  1.00  0.00           H  
ATOM     87  CA  ALA     7      54.049  47.559  45.782  1.00  0.00           C  
ATOM     88  HA  ALA     7      54.884  46.855  45.787  1.00  0.00           H  
ATOM     89  CB  ALA     7      53.932  48.128  44.361  1.00  0.00           C  
ATOM     90  HB1 ALA     7      53.107  48.840  44.308  1.00  0.00           H  
ATOM     91  HB2 ALA     7      54.860  48.631  44.088  1.00  0.00           H  
ATOM     92  HB3 ALA     7      53.752  47.318  43.653  1.00  0.00           H  
ATOM     93  C   ALA     7      54.347  48.628  46.869  1.00  0.00           C  
ATOM     94  O   ALA     7      54.593  49.805  46.595  1.00  0.00           O  
ATOM     95  N   ALA     8      54.349  48.153  48.120  1.00  0.00           N  
ATOM     96  H   ALA     8      54.116  47.172  48.190  1.00  0.00           H  
ATOM     97  CA  ALA     8      54.645  48.834  49.383  1.00  0.00           C  
ATOM     98  HA  ALA     8      55.629  49.299  49.306  1.00  0.00           H  
ATOM     99  CB  ALA     8      53.624  49.939  49.667  1.00  0.00           C  
ATOM    100  HB1 ALA     8      52.612  49.551  49.588  1.00  0.00           H  
ATOM    101  HB2 ALA     8      53.790  50.327  50.673  1.00  0.00           H  
ATOM    102  HB3 ALA     8      53.744  50.755  48.954  1.00  0.00           H  
ATOM    103  C   ALA     8      54.720  47.788  50.516  1.00  0.00           C  
ATOM    104  O   ALA     8      55.697  47.785  51.264  1.00  0.00           O  
ATOM    105  N   PHE     9      53.764  46.845  50.585  1.00  0.00           N  
ATOM    106  H   PHE     9      52.931  46.971  50.013  1.00  0.00           H  
ATOM    107  CA  PHE     9      53.848  45.623  51.418  1.00  0.00           C  
ATOM    108  HA  PHE     9      53.734  45.867  52.476  1.00  0.00           H  
ATOM    109  CB  PHE     9      52.769  44.607  50.980  1.00  0.00           C  
ATOM    110  HB2 PHE     9      52.484  44.820  49.955  1.00  0.00           H  
ATOM    111  HB3 PHE     9      53.215  43.610  50.948  1.00  0.00           H  
ATOM    112  CG  PHE     9      51.517  44.449  51.814  1.00  0.00           C  
ATOM    113  CD1 PHE     9      51.549  43.630  52.960  1.00  0.00           C  
ATOM    114  HD1 PHE     9      52.489  43.220  53.308  1.00  0.00           H  
ATOM    115  CE1 PHE     9      50.357  43.296  53.627  1.00  0.00           C  
ATOM    116  HE1 PHE     9      50.384  42.655  54.499  1.00  0.00           H  
ATOM    117  CZ  PHE     9      49.126  43.777  53.146  1.00  0.00           C  
ATOM    118  HZ  PHE     9      48.206  43.511  53.652  1.00  0.00           H  
ATOM    119  CE2 PHE     9      49.095  44.619  52.020  1.00  0.00           C  
ATOM    120  HE2 PHE     9      48.152  44.999  51.657  1.00  0.00           H  
ATOM    121  CD2 PHE     9      50.285  44.953  51.353  1.00  0.00           C  
ATOM    122  HD2 PHE     9      50.246  45.568  50.467  1.00  0.00           H  
ATOM    123  C   PHE     9      55.207  44.927  51.206  1.00  0.00           C  
ATOM    124  O   PHE     9      55.944  44.662  52.157  1.00  0.00           O  
ATOM    125  N   ILE    10      55.532  44.654  49.933  1.00  0.00           N  
ATOM    126  H   ILE    10      54.850  44.894  49.219  1.00  0.00           H  
ATOM    127  CA  ILE    10      56.724  43.908  49.495  1.00  0.00           C  
ATOM    128  HA  ILE    10      56.751  42.952  50.022  1.00  0.00           H  
ATOM    129  CB  ILE    10      56.608  43.616  47.974  1.00  0.00           C  
ATOM    130  HB  ILE    10      56.456  44.571  47.466  1.00  0.00           H  
ATOM    131  CG2 ILE    10      57.887  42.980  47.402  1.00  0.00           C  
ATOM    132 HG21 ILE    10      58.112  42.051  47.929  1.00  0.00           H  
ATOM    133 HG22 ILE    10      57.765  42.764  46.341  1.00  0.00           H  
ATOM    134 HG23 ILE    10      58.731  43.662  47.497  1.00  0.00           H  
ATOM    135  CG1 ILE    10      55.394  42.699  47.667  1.00  0.00           C  
ATOM    136 HG12 ILE    10      55.628  41.673  47.952  1.00  0.00           H  
ATOM    137 HG13 ILE    10      54.532  43.006  48.258  1.00  0.00           H  
ATOM    138  CD1 ILE    10      54.955  42.730  46.195  1.00  0.00           C  
ATOM    139 HD11 ILE    10      55.705  42.259  45.561  1.00  0.00           H  
ATOM    140 HD12 ILE    10      54.016  42.185  46.088  1.00  0.00           H  
ATOM    141 HD13 ILE    10      54.802  43.758  45.869  1.00  0.00           H  
ATOM    142  C   ILE    10      58.020  44.663  49.851  1.00  0.00           C  
ATOM    143  O   ILE    10      59.036  44.056  50.186  1.00  0.00           O  
ATOM    144  N   GLU    11      57.966  46.000  49.825  1.00  0.00           N  
ATOM    145  H   GLU    11      57.088  46.426  49.572  1.00  0.00           H  
ATOM    146  CA  GLU    11      59.095  46.899  50.114  1.00  0.00           C  
ATOM    147  HA  GLU    11      60.008  46.436  49.735  1.00  0.00           H  
ATOM    148  CB  GLU    11      58.916  48.234  49.361  1.00  0.00           C  
ATOM    149  HB2 GLU    11      58.188  48.852  49.888  1.00  0.00           H  
ATOM    150  HB3 GLU    11      59.880  48.744  49.377  1.00  0.00           H  
ATOM    151  CG  GLU    11      58.457  48.068  47.898  1.00  0.00           C  
ATOM    152  HG2 GLU    11      59.054  47.279  47.434  1.00  0.00           H  
ATOM    153  HG3 GLU    11      57.413  47.743  47.896  1.00  0.00           H  
ATOM    154  CD  GLU    11      58.579  49.348  47.039  1.00  0.00           C  
ATOM    155  OE1 GLU    11      58.124  49.320  45.869  1.00  0.00           O  
ATOM    156  OE2 GLU    11      59.129  50.382  47.493  1.00  0.00           O  
ATOM    157  C   GLU    11      59.313  47.152  51.625  1.00  0.00           C  
ATOM    158  O   GLU    11      60.310  47.770  52.009  1.00  0.00           O  
ATOM    159  N   GLY    12      58.403  46.675  52.487  1.00  0.00           N  
ATOM    160  H   GLY    12      57.621  46.158  52.103  1.00  0.00           H  
ATOM    161  CA  GLY    12      58.461  46.826  53.951  1.00  0.00           C  
ATOM    162  HA2 GLY    12      58.001  45.950  54.407  1.00  0.00           H  
ATOM    163  HA3 GLY    12      59.503  46.848  54.271  1.00  0.00           H  
ATOM    164  C   GLY    12      57.761  48.073  54.520  1.00  0.00           C  
ATOM    165  O   GLY    12      58.009  48.434  55.675  1.00  0.00           O  
ATOM    166  N   GLY    13      56.905  48.742  53.738  1.00  0.00           N  
ATOM    167  H   GLY    13      56.725  48.361  52.813  1.00  0.00           H  
ATOM    168  CA  GLY    13      56.272  50.034  54.061  1.00  0.00           C  
ATOM    169  HA2 GLY    13      56.700  50.446  54.975  1.00  0.00           H  
ATOM    170  HA3 GLY    13      56.495  50.735  53.256  1.00  0.00           H  
ATOM    171  C   GLY    13      54.747  49.991  54.238  1.00  0.00           C  
ATOM    172  O   GLY    13      54.057  50.907  53.789  1.00  0.00           O  
ATOM    173  N   TRP    14      54.199  48.950  54.881  1.00  0.00           N  
ATOM    174  H   TRP    14      54.824  48.243  55.244  1.00  0.00           H  
ATOM    175  CA  TRP    14      52.747  48.689  54.937  1.00  0.00           C  
ATOM    176  HA  TRP    14      52.400  48.574  53.909  1.00  0.00           H  
ATOM    177  CB  TRP    14      52.475  47.358  55.653  1.00  0.00           C  
ATOM    178  HB2 TRP    14      53.057  46.570  55.171  1.00  0.00           H  
ATOM    179  HB3 TRP    14      52.808  47.436  56.689  1.00  0.00           H  
ATOM    180  CG  TRP    14      51.032  46.953  55.639  1.00  0.00           C  
ATOM    181  CD1 TRP    14      50.362  46.590  54.525  1.00  0.00           C  
ATOM    182  HD1 TRP    14      50.803  46.516  53.538  1.00  0.00           H  
ATOM    183  NE1 TRP    14      49.030  46.393  54.817  1.00  0.00           N  
ATOM    184  HE1 TRP    14      48.348  46.108  54.123  1.00  0.00           H  
ATOM    185  CE2 TRP    14      48.764  46.609  56.148  1.00  0.00           C  
ATOM    186  CZ2 TRP    14      47.588  46.533  56.906  1.00  0.00           C  
ATOM    187  HZ2 TRP    14      46.652  46.268  56.433  1.00  0.00           H  
ATOM    188  CH2 TRP    14      47.649  46.800  58.283  1.00  0.00           C  
ATOM    189  HH2 TRP    14      46.751  46.738  58.887  1.00  0.00           H  
ATOM    190  CZ3 TRP    14      48.879  47.142  58.875  1.00  0.00           C  
ATOM    191  HZ3 TRP    14      48.921  47.340  59.939  1.00  0.00           H  
ATOM    192  CE3 TRP    14      50.054  47.229  58.098  1.00  0.00           C  
ATOM    193  HE3 TRP    14      50.991  47.493  58.569  1.00  0.00           H  
ATOM    194  CD2 TRP    14      50.031  46.964  56.711  1.00  0.00           C  
ATOM    195  C   TRP    14      51.888  49.819  55.546  1.00  0.00           C  
ATOM    196  O   TRP    14      50.762  50.040  55.107  1.00  0.00           O  
ATOM    197  N   THR    15      52.402  50.581  56.517  1.00  0.00           N  
ATOM    198  H   THR    15      53.288  50.315  56.927  1.00  0.00           H  
ATOM    199  CA  THR    15      51.707  51.764  57.078  1.00  0.00           C  
ATOM    200  HA  THR    15      50.654  51.686  56.818  1.00  0.00           H  
ATOM    201  CB  THR    15      51.756  51.794  58.624  1.00  0.00           C  
ATOM    202  HB  THR    15      51.909  52.818  58.968  1.00  0.00           H  
ATOM    203  CG2 THR    15      50.426  51.300  59.202  1.00  0.00           C  
ATOM    204 HG21 THR    15      50.200  50.299  58.832  1.00  0.00           H  
ATOM    205 HG22 THR    15      50.470  51.288  60.291  1.00  0.00           H  
ATOM    206 HG23 THR    15      49.627  51.979  58.900  1.00  0.00           H  
ATOM    207  OG1 THR    15      52.800  50.989  59.149  1.00  0.00           O  
ATOM    208  HG1 THR    15      52.768  51.051  60.123  1.00  0.00           H  
ATOM    209  C   THR    15      52.147  53.108  56.470  1.00  0.00           C  
ATOM    210  O   THR    15      51.578  54.147  56.812  1.00  0.00           O  
ATOM    211  N   GLY    16      53.083  53.112  55.511  1.00  0.00           N  
ATOM    212  H   GLY    16      53.507  52.226  55.257  1.00  0.00           H  
ATOM    213  CA  GLY    16      53.475  54.294  54.719  1.00  0.00           C  
ATOM    214  HA2 GLY    16      53.404  55.190  55.338  1.00  0.00           H  
ATOM    215  HA3 GLY    16      54.517  54.186  54.418  1.00  0.00           H  
ATOM    216  C   GLY    16      52.642  54.527  53.444  1.00  0.00           C  
ATOM    217  O   GLY    16      52.656  55.621  52.881  1.00  0.00           O  
ATOM    218  N   MET    17      51.881  53.514  53.011  1.00  0.00           N  
ATOM    219  H   MET    17      51.966  52.643  53.516  1.00  0.00           H  
ATOM    220  CA  MET    17      51.039  53.503  51.795  1.00  0.00           C  
ATOM    221  HA  MET    17      51.429  54.225  51.076  1.00  0.00           H  
ATOM    222  CB  MET    17      51.126  52.107  51.152  1.00  0.00           C  
ATOM    223  HB2 MET    17      50.565  52.094  50.216  1.00  0.00           H  
ATOM    224  HB3 MET    17      52.168  51.894  50.928  1.00  0.00           H  
ATOM    225  CG  MET    17      50.571  51.029  52.092  1.00  0.00           C  
ATOM    226  HG2 MET    17      51.186  51.022  52.986  1.00  0.00           H  
ATOM    227  HG3 MET    17      49.555  51.300  52.376  1.00  0.00           H  
ATOM    228  SD  MET    17      50.529  49.342  51.456  1.00  0.00           S  
ATOM    229  CE  MET    17      49.124  48.722  52.414  1.00  0.00           C  
ATOM    230  HE1 MET    17      48.241  49.309  52.185  1.00  0.00           H  
ATOM    231  HE2 MET    17      48.938  47.679  52.162  1.00  0.00           H  
ATOM    232  HE3 MET    17      49.329  48.814  53.477  1.00  0.00           H  
ATOM    233  C   MET    17      49.573  53.883  52.071  1.00  0.00           C  
ATOM    234  O   MET    17      48.693  53.640  51.239  1.00  0.00           O  
ATOM    235  N   ILE    18      49.283  54.466  53.238  1.00  0.00           N  
ATOM    236  H   ILE    18      50.060  54.708  53.837  1.00  0.00           H  
ATOM    237  CA  ILE    18      47.926  54.704  53.768  1.00  0.00           C  
ATOM    238  HA  ILE    18      47.263  53.929  53.381  1.00  0.00           H  
ATOM    239  CB  ILE    18      47.957  54.527  55.309  1.00  0.00           C  
ATOM    240  HB  ILE    18      48.654  55.258  55.722  1.00  0.00           H  
ATOM    241  CG2 ILE    18      46.601  54.745  55.994  1.00  0.00           C  
ATOM    242 HG21 ILE    18      45.846  54.138  55.505  1.00  0.00           H  
ATOM    243 HG22 ILE    18      46.661  54.462  57.045  1.00  0.00           H  
ATOM    244 HG23 ILE    18      46.304  55.791  55.953  1.00  0.00           H  
ATOM    245  CG1 ILE    18      48.470  53.114  55.700  1.00  0.00           C  
ATOM    246 HG12 ILE    18      49.486  52.988  55.331  1.00  0.00           H  
ATOM    247 HG13 ILE    18      48.524  53.054  56.788  1.00  0.00           H  
ATOM    248  CD1 ILE    18      47.646  51.915  55.199  1.00  0.00           C  
ATOM    249 HD11 ILE    18      47.654  51.873  54.110  1.00  0.00           H  
ATOM    250 HD12 ILE    18      48.087  50.993  55.578  1.00  0.00           H  
ATOM    251 HD13 ILE    18      46.618  51.974  55.555  1.00  0.00           H  
ATOM    252  C   ILE    18      47.367  56.030  53.202  1.00  0.00           C  
ATOM    253  O   ILE    18      46.962  56.971  53.883  1.00  0.00           O  
ATOM    254  N   ASP    19      47.356  56.041  51.870  1.00  0.00           N  
ATOM    255  H   ASP    19      47.802  55.236  51.457  1.00  0.00           H  
ATOM    256  CA  ASP    19      46.754  56.998  50.934  1.00  0.00           C  
ATOM    257  HA  ASP    19      45.909  57.479  51.427  1.00  0.00           H  
ATOM    258  CB  ASP    19      47.816  58.056  50.564  1.00  0.00           C  
ATOM    259  HB2 ASP    19      48.498  58.183  51.408  1.00  0.00           H  
ATOM    260  HB3 ASP    19      48.410  57.684  49.726  1.00  0.00           H  
ATOM    261  CG  ASP    19      47.259  59.451  50.216  1.00  0.00           C  
ATOM    262  OD1 ASP    19      48.073  60.336  49.854  1.00  0.00           O  
ATOM    263  OD2 ASP    19      46.033  59.701  50.317  1.00  0.00           O  
ATOM    264  C   ASP    19      46.234  56.247  49.676  1.00  0.00           C  
ATOM    265  O   ASP    19      45.324  56.715  48.990  1.00  0.00           O  
ATOM    266  N   GLY    20      46.773  55.041  49.413  1.00  0.00           N  
ATOM    267  H   GLY    20      47.568  54.753  49.969  1.00  0.00           H  
ATOM    268  CA  GLY    20      46.302  54.051  48.436  1.00  0.00           C  
ATOM    269  HA2 GLY    20      45.847  54.557  47.584  1.00  0.00           H  
ATOM    270  HA3 GLY    20      47.152  53.474  48.068  1.00  0.00           H  
ATOM    271  C   GLY    20      45.280  53.080  49.047  1.00  0.00           C  
ATOM    272  O   GLY    20      44.099  53.112  48.697  1.00  0.00           O  
ATOM    273  N   TRP    21      45.728  52.209  49.961  1.00  0.00           N  
ATOM    274  H   TRP    21      46.715  52.249  50.193  1.00  0.00           H  
ATOM    275  CA  TRP    21      44.925  51.135  50.591  1.00  0.00           C  
ATOM    276  HA  TRP    21      44.547  50.482  49.801  1.00  0.00           H  
ATOM    277  CB  TRP    21      45.855  50.297  51.483  1.00  0.00           C  
ATOM    278  HB2 TRP    21      46.619  49.868  50.837  1.00  0.00           H  
ATOM    279  HB3 TRP    21      46.360  50.968  52.179  1.00  0.00           H  
ATOM    280  CG  TRP    21      45.261  49.170  52.288  1.00  0.00           C  
ATOM    281  CD1 TRP    21      44.649  49.319  53.486  1.00  0.00           C  
ATOM    282  HD1 TRP    21      44.515  50.262  53.994  1.00  0.00           H  
ATOM    283  NE1 TRP    21      44.224  48.095  53.961  1.00  0.00           N  
ATOM    284  HE1 TRP    21      43.719  47.979  54.834  1.00  0.00           H  
ATOM    285  CE2 TRP    21      44.597  47.072  53.122  1.00  0.00           C  
ATOM    286  CZ2 TRP    21      44.453  45.677  53.199  1.00  0.00           C  
ATOM    287  HZ2 TRP    21      43.954  45.227  54.046  1.00  0.00           H  
ATOM    288  CH2 TRP    21      44.976  44.878  52.171  1.00  0.00           C  
ATOM    289  HH2 TRP    21      44.887  43.799  52.219  1.00  0.00           H  
ATOM    290  CZ3 TRP    21      45.619  45.485  51.078  1.00  0.00           C  
ATOM    291  HZ3 TRP    21      46.025  44.865  50.288  1.00  0.00           H  
ATOM    292  CE3 TRP    21      45.741  46.887  51.004  1.00  0.00           C  
ATOM    293  HE3 TRP    21      46.228  47.333  50.154  1.00  0.00           H  
ATOM    294  CD2 TRP    21      45.245  47.726  52.027  1.00  0.00           C  
ATOM    295  C   TRP    21      43.691  51.637  51.374  1.00  0.00           C  
ATOM    296  O   TRP    21      42.669  50.952  51.425  1.00  0.00           O  
ATOM    297  N   TYR    22      43.747  52.853  51.940  1.00  0.00           N  
ATOM    298  H   TYR    22      44.614  53.366  51.873  1.00  0.00           H  
ATOM    299  CA  TYR    22      42.594  53.510  52.595  1.00  0.00           C  
ATOM    300  HA  TYR    22      42.045  52.755  53.157  1.00  0.00           H  
ATOM    301  CB  TYR    22      43.077  54.569  53.612  1.00  0.00           C  
ATOM    302  HB2 TYR    22      44.024  54.994  53.275  1.00  0.00           H  
ATOM    303  HB3 TYR    22      42.361  55.391  53.626  1.00  0.00           H  
ATOM    304  CG  TYR    22      43.240  54.099  55.057  1.00  0.00           C  
ATOM    305  CD1 TYR    22      43.424  52.738  55.385  1.00  0.00           C  
ATOM    306  HD1 TYR    22      43.446  51.990  54.610  1.00  0.00           H  
ATOM    307  CE1 TYR    22      43.578  52.333  56.725  1.00  0.00           C  
ATOM    308  HE1 TYR    22      43.716  51.288  56.963  1.00  0.00           H  
ATOM    309  CZ  TYR    22      43.552  53.294  57.759  1.00  0.00           C  
ATOM    310  OH  TYR    22      43.696  52.916  59.060  1.00  0.00           O  
ATOM    311  HH  TYR    22      43.751  51.948  59.166  1.00  0.00           H  
ATOM    312  CE2 TYR    22      43.372  54.657  57.438  1.00  0.00           C  
ATOM    313  HE2 TYR    22      43.358  55.391  58.232  1.00  0.00           H  
ATOM    314  CD2 TYR    22      43.216  55.055  56.095  1.00  0.00           C  
ATOM    315  HD2 TYR    22      43.086  56.104  55.859  1.00  0.00           H  
ATOM    316  C   TYR    22      41.538  54.055  51.605  1.00  0.00           C  
ATOM    317  O   TYR    22      40.489  54.546  52.036  1.00  0.00           O  
ATOM    318  N   GLY    23      41.773  53.937  50.293  1.00  0.00           N  
ATOM    319  H   GLY    23      42.660  53.544  50.002  1.00  0.00           H  
ATOM    320  CA  GLY    23      40.781  54.171  49.241  1.00  0.00           C  
ATOM    321  HA2 GLY    23      40.161  55.033  49.489  1.00  0.00           H  
ATOM    322  HA3 GLY    23      41.291  54.377  48.300  1.00  0.00           H  
ATOM    323  C   GLY    23      39.880  52.936  49.076  1.00  0.00           C  
ATOM    324  O   GLY    23      38.921  52.765  49.837  1.00  0.00           O  
ATOM    325  N   SER    24      40.203  52.075  48.097  1.00  0.00           N  
ATOM    326  H   SER    24      41.019  52.300  47.548  1.00  0.00           H  
ATOM    327  CA  SER    24      39.548  50.774  47.815  1.00  0.00           C  
ATOM    328  HA  SER    24      39.861  50.450  46.824  1.00  0.00           H  
ATOM    329  CB  SER    24      40.044  49.703  48.798  1.00  0.00           C  
ATOM    330  HB2 SER    24      39.803  50.006  49.821  1.00  0.00           H  
ATOM    331  HB3 SER    24      39.540  48.755  48.590  1.00  0.00           H  
ATOM    332  OG  SER    24      41.449  49.536  48.649  1.00  0.00           O  
ATOM    333  HG  SER    24      41.782  48.981  49.385  1.00  0.00           H  
ATOM    334  C   SER    24      38.010  50.850  47.741  1.00  0.00           C  
ATOM    335  O   SER    24      37.505  51.565  46.843  1.00  0.00           O  
ATOM    336  OXT SER    24      37.302  50.179  48.530  1.00  0.00           O  
TER     337      SER    24 
ENDMDL
REMARK 2LWA                ENERGY     8.46466E+01 RMS    2.32   4.94   7.15
ATOM      1  N   GLY     1      52.292  58.303  44.735  1.00  0.00           N  
ATOM      2  H1  GLY     1      51.304  58.241  44.930  1.00  0.00           H  
ATOM      3  H2  GLY     1      52.474  59.181  44.273  1.00  0.00           H  
ATOM      4  H3  GLY     1      52.791  58.292  45.611  1.00  0.00           H  
ATOM      5  CA  GLY     1      52.727  57.171  43.882  1.00  0.00           C  
ATOM      6  HA2 GLY     1      52.149  57.168  42.957  1.00  0.00           H  
ATOM      7  HA3 GLY     1      53.783  57.285  43.633  1.00  0.00           H  
ATOM      8  C   GLY     1      52.548  55.823  44.569  1.00  0.00           C  
ATOM      9  O   GLY     1      52.289  55.752  45.770  1.00  0.00           O  
ATOM     10  N   LEU     2      52.718  54.734  43.814  1.00  0.00           N  
ATOM     11  H   LEU     2      52.956  54.861  42.838  1.00  0.00           H  
ATOM     12  CA  LEU     2      52.650  53.353  44.315  1.00  0.00           C  
ATOM     13  HA  LEU     2      51.981  53.303  45.174  1.00  0.00           H  
ATOM     14  CB  LEU     2      52.061  52.446  43.203  1.00  0.00           C  
ATOM     15  HB2 LEU     2      52.366  52.848  42.235  1.00  0.00           H  
ATOM     16  HB3 LEU     2      52.529  51.466  43.253  1.00  0.00           H  
ATOM     17  CG  LEU     2      50.519  52.252  43.166  1.00  0.00           C  
ATOM     18  HG  LEU     2      50.203  52.378  42.131  1.00  0.00           H  
ATOM     19  CD1 LEU     2      50.122  50.832  43.581  1.00  0.00           C  
ATOM     20 HD11 LEU     2      50.407  50.644  44.616  1.00  0.00           H  
ATOM     21 HD12 LEU     2      49.044  50.705  43.481  1.00  0.00           H  
ATOM     22 HD13 LEU     2      50.611  50.108  42.929  1.00  0.00           H  
ATOM     23  CD2 LEU     2      49.684  53.217  44.014  1.00  0.00           C  
ATOM     24 HD21 LEU     2      49.953  54.247  43.785  1.00  0.00           H  
ATOM     25 HD22 LEU     2      48.628  53.081  43.779  1.00  0.00           H  
ATOM     26 HD23 LEU     2      49.827  53.023  45.077  1.00  0.00           H  
ATOM     27  C   LEU     2      54.033  52.920  44.848  1.00  0.00           C  
ATOM     28  O   LEU     2      54.848  52.305  44.160  1.00  0.00           O  
ATOM     29  N   PHE     3      54.246  53.237  46.128  1.00  0.00           N  
ATOM     30  H   PHE     3      53.540  53.816  46.570  1.00  0.00           H  
ATOM     31  CA  PHE     3      55.341  52.812  47.011  1.00  0.00           C  
ATOM     32  HA  PHE     3      55.707  51.837  46.691  1.00  0.00           H  
ATOM     33  CB  PHE     3      56.521  53.801  46.950  1.00  0.00           C  
ATOM     34  HB2 PHE     3      57.376  53.343  47.452  1.00  0.00           H  
ATOM     35  HB3 PHE     3      56.809  53.944  45.908  1.00  0.00           H  
ATOM     36  CG  PHE     3      56.266  55.154  47.592  1.00  0.00           C  
ATOM     37  CD1 PHE     3      55.842  56.243  46.807  1.00  0.00           C  
ATOM     38  HD1 PHE     3      55.726  56.125  45.739  1.00  0.00           H  
ATOM     39  CE1 PHE     3      55.567  57.484  47.412  1.00  0.00           C  
ATOM     40  HE1 PHE     3      55.247  58.323  46.809  1.00  0.00           H  
ATOM     41  CZ  PHE     3      55.705  57.636  48.804  1.00  0.00           C  
ATOM     42  HZ  PHE     3      55.474  58.584  49.272  1.00  0.00           H  
ATOM     43  CE2 PHE     3      56.143  56.555  49.588  1.00  0.00           C  
ATOM     44  HE2 PHE     3      56.248  56.670  50.659  1.00  0.00           H  
ATOM     45  CD2 PHE     3      56.436  55.321  48.982  1.00  0.00           C  
ATOM     46  HD2 PHE     3      56.770  54.492  49.593  1.00  0.00           H  
ATOM     47  C   PHE     3      54.759  52.688  48.433  1.00  0.00           C  
ATOM     48  O   PHE     3      53.833  53.422  48.787  1.00  0.00           O  
ATOM     49  N   GLY     4      55.184  51.692  49.217  1.00  0.00           N  
ATOM     50  H   GLY     4      55.969  51.128  48.913  1.00  0.00           H  
ATOM     51  CA  GLY     4      54.562  51.374  50.518  1.00  0.00           C  
ATOM     52  HA2 GLY     4      55.260  50.794  51.123  1.00  0.00           H  
ATOM     53  HA3 GLY     4      54.338  52.293  51.063  1.00  0.00           H  
ATOM     54  C   GLY     4      53.263  50.572  50.351  1.00  0.00           C  
ATOM     55  O   GLY     4      53.104  49.495  50.917  1.00  0.00           O  
ATOM     56  N   ALA     5      52.355  51.060  49.502  1.00  0.00           N  
ATOM     57  H   ALA     5      52.523  51.995  49.142  1.00  0.00           H  
ATOM     58  CA  ALA     5      51.159  50.354  49.039  1.00  0.00           C  
ATOM     59  HA  ALA     5      50.569  50.074  49.912  1.00  0.00           H  
ATOM     60  CB  ALA     5      50.341  51.346  48.209  1.00  0.00           C  
ATOM     61  HB1 ALA     5      50.926  51.727  47.371  1.00  0.00           H  
ATOM     62  HB2 ALA     5      49.448  50.858  47.821  1.00  0.00           H  
ATOM     63  HB3 ALA     5      50.050  52.178  48.851  1.00  0.00           H  
ATOM     64  C   ALA     5      51.481  49.053  48.272  1.00  0.00           C  
ATOM     65  O   ALA     5      50.944  47.996  48.599  1.00  0.00           O  
ATOM     66  N   ILE     6      52.433  49.083  47.325  1.00  0.00           N  
ATOM     67  H   ILE     6      52.820  49.979  47.059  1.00  0.00           H  
ATOM     68  CA  ILE     6      52.938  47.851  46.672  1.00  0.00           C  
ATOM     69  HA  ILE     6      52.071  47.293  46.312  1.00  0.00           H  
ATOM     70  CB  ILE     6      53.823  48.138  45.434  1.00  0.00           C  
ATOM     71  HB  ILE     6      54.128  47.174  45.025  1.00  0.00           H  
ATOM     72  CG2 ILE     6      52.978  48.838  44.361  1.00  0.00           C  
ATOM     73 HG21 ILE     6      52.681  49.823  44.712  1.00  0.00           H  
ATOM     74 HG22 ILE     6      53.542  48.942  43.434  1.00  0.00           H  
ATOM     75 HG23 ILE     6      52.084  48.249  44.147  1.00  0.00           H  
ATOM     76  CG1 ILE     6      55.107  48.936  45.758  1.00  0.00           C  
ATOM     77 HG12 ILE     6      54.836  49.949  46.044  1.00  0.00           H  
ATOM     78 HG13 ILE     6      55.624  48.472  46.597  1.00  0.00           H  
ATOM     79  CD1 ILE     6      56.115  49.003  44.602  1.00  0.00           C  
ATOM     80 HD11 ILE     6      55.700  49.551  43.758  1.00  0.00           H  
ATOM     81 HD12 ILE     6      57.014  49.519  44.940  1.00  0.00           H  
ATOM     82 HD13 ILE     6      56.386  47.995  44.286  1.00  0.00           H  
ATOM     83  C   ILE     6      53.646  46.926  47.673  1.00  0.00           C  
ATOM     84  O   ILE     6      53.529  45.706  47.572  1.00  0.00           O  
ATOM     85  N   ALA     7      54.291  47.502  48.698  1.00  0.00           N  
ATOM     86  H   ALA     7      54.341  48.509  48.719  1.00  0.00           H  
ATOM     87  CA  ALA     7      54.915  46.772  49.805  1.00  0.00           C  
ATOM     88  HA  ALA     7      55.492  45.958  49.371  1.00  0.00           H  
ATOM     89  CB  ALA     7      55.923  47.683  50.516  1.00  0.00           C  
ATOM     90  HB1 ALA     7      55.410  48.461  51.077  1.00  0.00           H  
ATOM     91  HB2 ALA     7      56.515  47.091  51.214  1.00  0.00           H  
ATOM     92  HB3 ALA     7      56.595  48.138  49.787  1.00  0.00           H  
ATOM     93  C   ALA     7      53.887  46.137  50.775  1.00  0.00           C  
ATOM     94  O   ALA     7      54.249  45.264  51.566  1.00  0.00           O  
ATOM     95  N   ALA     8      52.608  46.530  50.694  1.00  0.00           N  
ATOM     96  H   ALA     8      52.392  47.313  50.093  1.00  0.00           H  
ATOM     97  CA  ALA     8      51.485  45.871  51.361  1.00  0.00           C  
ATOM     98  HA  ALA     8      51.841  45.409  52.284  1.00  0.00           H  
ATOM     99  CB  ALA     8      50.444  46.926  51.754  1.00  0.00           C  
ATOM    100  HB1 ALA     8      49.947  47.309  50.867  1.00  0.00           H  
ATOM    101  HB2 ALA     8      49.697  46.474  52.406  1.00  0.00           H  
ATOM    102  HB3 ALA     8      50.923  47.749  52.286  1.00  0.00           H  
ATOM    103  C   ALA     8      50.887  44.750  50.484  1.00  0.00           C  
ATOM    104  O   ALA     8      50.679  43.636  50.966  1.00  0.00           O  
ATOM    105  N   PHE     9      50.632  45.002  49.191  1.00  0.00           N  
ATOM    106  H   PHE     9      50.773  45.942  48.835  1.00  0.00           H  
ATOM    107  CA  PHE     9      50.042  43.984  48.305  1.00  0.00           C  
ATOM    108  HA  PHE     9      49.180  43.578  48.838  1.00  0.00           H  
ATOM    109  CB  PHE     9      49.487  44.613  47.016  1.00  0.00           C  
ATOM    110  HB2 PHE     9      49.136  45.624  47.232  1.00  0.00           H  
ATOM    111  HB3 PHE     9      50.282  44.694  46.273  1.00  0.00           H  
ATOM    112  CG  PHE     9      48.319  43.824  46.438  1.00  0.00           C  
ATOM    113  CD1 PHE     9      48.543  42.724  45.585  1.00  0.00           C  
ATOM    114  HD1 PHE     9      49.551  42.448  45.307  1.00  0.00           H  
ATOM    115  CE1 PHE     9      47.459  41.960  45.111  1.00  0.00           C  
ATOM    116  HE1 PHE     9      47.635  41.107  44.468  1.00  0.00           H  
ATOM    117  CZ  PHE     9      46.145  42.296  45.480  1.00  0.00           C  
ATOM    118  HZ  PHE     9      45.310  41.707  45.121  1.00  0.00           H  
ATOM    119  CE2 PHE     9      45.916  43.397  46.322  1.00  0.00           C  
ATOM    120  HE2 PHE     9      44.903  43.645  46.604  1.00  0.00           H  
ATOM    121  CD2 PHE     9      46.999  44.159  46.801  1.00  0.00           C  
ATOM    122  HD2 PHE     9      46.815  44.998  47.458  1.00  0.00           H  
ATOM    123  C   PHE     9      50.975  42.783  48.030  1.00  0.00           C  
ATOM    124  O   PHE     9      50.490  41.653  47.958  1.00  0.00           O  
ATOM    125  N   ILE    10      52.303  42.982  47.949  1.00  0.00           N  
ATOM    126  H   ILE    10      52.643  43.939  47.944  1.00  0.00           H  
ATOM    127  CA  ILE    10      53.308  41.890  47.898  1.00  0.00           C  
ATOM    128  HA  ILE    10      53.146  41.359  46.959  1.00  0.00           H  
ATOM    129  CB  ILE    10      54.761  42.434  47.849  1.00  0.00           C  
ATOM    130  HB  ILE    10      54.836  43.092  46.981  1.00  0.00           H  
ATOM    131  CG2 ILE    10      55.120  43.255  49.096  1.00  0.00           C  
ATOM    132 HG21 ILE    10      55.301  42.608  49.956  1.00  0.00           H  
ATOM    133 HG22 ILE    10      56.019  43.840  48.904  1.00  0.00           H  
ATOM    134 HG23 ILE    10      54.310  43.937  49.328  1.00  0.00           H  
ATOM    135  CG1 ILE    10      55.789  41.290  47.672  1.00  0.00           C  
ATOM    136 HG12 ILE    10      55.716  40.595  48.509  1.00  0.00           H  
ATOM    137 HG13 ILE    10      55.548  40.745  46.758  1.00  0.00           H  
ATOM    138  CD1 ILE    10      57.253  41.748  47.582  1.00  0.00           C  
ATOM    139 HD11 ILE    10      57.581  42.162  48.536  1.00  0.00           H  
ATOM    140 HD12 ILE    10      57.885  40.890  47.351  1.00  0.00           H  
ATOM    141 HD13 ILE    10      57.366  42.498  46.799  1.00  0.00           H  
ATOM    142  C   ILE    10      53.117  40.851  49.022  1.00  0.00           C  
ATOM    143  O   ILE    10      53.108  39.647  48.759  1.00  0.00           O  
ATOM    144  N   GLU    11      52.940  41.307  50.268  1.00  0.00           N  
ATOM    145  H   GLU    11      52.956  42.307  50.415  1.00  0.00           H  
ATOM    146  CA  GLU    11      52.723  40.446  51.444  1.00  0.00           C  
ATOM    147  HA  GLU    11      53.273  39.517  51.286  1.00  0.00           H  
ATOM    148  CB  GLU    11      53.342  41.094  52.699  1.00  0.00           C  
ATOM    149  HB2 GLU    11      53.316  40.363  53.508  1.00  0.00           H  
ATOM    150  HB3 GLU    11      54.388  41.321  52.486  1.00  0.00           H  
ATOM    151  CG  GLU    11      52.642  42.375  53.176  1.00  0.00           C  
ATOM    152  HG2 GLU    11      52.756  43.136  52.405  1.00  0.00           H  
ATOM    153  HG3 GLU    11      51.576  42.168  53.299  1.00  0.00           H  
ATOM    154  CD  GLU    11      53.202  42.929  54.506  1.00  0.00           C  
ATOM    155  OE1 GLU    11      52.489  43.702  55.185  1.00  0.00           O  
ATOM    156  OE2 GLU    11      54.358  42.609  54.897  1.00  0.00           O  
ATOM    157  C   GLU    11      51.244  40.033  51.637  1.00  0.00           C  
ATOM    158  O   GLU    11      50.934  39.233  52.524  1.00  0.00           O  
ATOM    159  N   GLY    12      50.337  40.534  50.786  1.00  0.00           N  
ATOM    160  H   GLY    12      50.678  41.175  50.081  1.00  0.00           H  
ATOM    161  CA  GLY    12      48.936  40.105  50.672  1.00  0.00           C  
ATOM    162  HA2 GLY    12      48.699  40.004  49.613  1.00  0.00           H  
ATOM    163  HA3 GLY    12      48.816  39.120  51.123  1.00  0.00           H  
ATOM    164  C   GLY    12      47.883  41.038  51.291  1.00  0.00           C  
ATOM    165  O   GLY    12      46.694  40.712  51.260  1.00  0.00           O  
ATOM    166  N   GLY    13      48.281  42.181  51.860  1.00  0.00           N  
ATOM    167  H   GLY    13      49.264  42.427  51.799  1.00  0.00           H  
ATOM    168  CA  GLY    13      47.393  43.095  52.590  1.00  0.00           C  
ATOM    169  HA2 GLY    13      46.566  42.542  53.037  1.00  0.00           H  
ATOM    170  HA3 GLY    13      47.955  43.548  53.408  1.00  0.00           H  
ATOM    171  C   GLY    13      46.822  44.225  51.726  1.00  0.00           C  
ATOM    172  O   GLY    13      47.384  45.321  51.692  1.00  0.00           O  
ATOM    173  N   TRP    14      45.687  43.988  51.052  1.00  0.00           N  
ATOM    174  H   TRP    14      45.304  43.052  51.072  1.00  0.00           H  
ATOM    175  CA  TRP    14      44.924  45.052  50.370  1.00  0.00           C  
ATOM    176  HA  TRP    14      45.591  45.551  49.666  1.00  0.00           H  
ATOM    177  CB  TRP    14      43.764  44.450  49.562  1.00  0.00           C  
ATOM    178  HB2 TRP    14      44.172  43.747  48.835  1.00  0.00           H  
ATOM    179  HB3 TRP    14      43.122  43.883  50.237  1.00  0.00           H  
ATOM    180  CG  TRP    14      42.907  45.452  48.840  1.00  0.00           C  
ATOM    181  CD1 TRP    14      43.130  45.927  47.592  1.00  0.00           C  
ATOM    182  HD1 TRP    14      43.948  45.627  46.947  1.00  0.00           H  
ATOM    183  NE1 TRP    14      42.185  46.884  47.276  1.00  0.00           N  
ATOM    184  HE1 TRP    14      42.167  47.380  46.390  1.00  0.00           H  
ATOM    185  CE2 TRP    14      41.293  47.074  48.308  1.00  0.00           C  
ATOM    186  CZ2 TRP    14      40.183  47.917  48.470  1.00  0.00           C  
ATOM    187  HZ2 TRP    14      39.898  48.601  47.682  1.00  0.00           H  
ATOM    188  CH2 TRP    14      39.447  47.856  49.666  1.00  0.00           C  
ATOM    189  HH2 TRP    14      38.585  48.497  49.808  1.00  0.00           H  
ATOM    190  CZ3 TRP    14      39.830  46.955  50.676  1.00  0.00           C  
ATOM    191  HZ3 TRP    14      39.258  46.904  51.595  1.00  0.00           H  
ATOM    192  CE3 TRP    14      40.950  46.118  50.504  1.00  0.00           C  
ATOM    193  HE3 TRP    14      41.229  45.429  51.288  1.00  0.00           H  
ATOM    194  CD2 TRP    14      41.719  46.159  49.319  1.00  0.00           C  
ATOM    195  C   TRP    14      44.439  46.125  51.361  1.00  0.00           C  
ATOM    196  O   TRP    14      44.638  47.322  51.139  1.00  0.00           O  
ATOM    197  N   THR    15      43.886  45.700  52.504  1.00  0.00           N  
ATOM    198  H   THR    15      43.739  44.709  52.626  1.00  0.00           H  
ATOM    199  CA  THR    15      43.602  46.591  53.642  1.00  0.00           C  
ATOM    200  HA  THR    15      43.198  47.531  53.263  1.00  0.00           H  
ATOM    201  CB  THR    15      42.560  45.993  54.605  1.00  0.00           C  
ATOM    202  HB  THR    15      42.933  45.048  55.003  1.00  0.00           H  
ATOM    203  CG2 THR    15      42.237  46.936  55.769  1.00  0.00           C  
ATOM    204 HG21 THR    15      41.913  47.906  55.388  1.00  0.00           H  
ATOM    205 HG22 THR    15      41.442  46.510  56.382  1.00  0.00           H  
ATOM    206 HG23 THR    15      43.115  47.072  56.400  1.00  0.00           H  
ATOM    207  OG1 THR    15      41.348  45.758  53.916  1.00  0.00           O  
ATOM    208  HG1 THR    15      40.732  45.313  54.528  1.00  0.00           H  
ATOM    209  C   THR    15      44.922  46.870  54.369  1.00  0.00           C  
ATOM    210  O   THR    15      45.634  45.938  54.754  1.00  0.00           O  
ATOM    211  N   GLY    16      45.271  48.151  54.516  1.00  0.00           N  
ATOM    212  H   GLY    16      44.607  48.859  54.230  1.00  0.00           H  
ATOM    213  CA  GLY    16      46.576  48.614  55.016  1.00  0.00           C  
ATOM    214  HA2 GLY    16      46.409  49.315  55.835  1.00  0.00           H  
ATOM    215  HA3 GLY    16      47.155  47.780  55.412  1.00  0.00           H  
ATOM    216  C   GLY    16      47.429  49.316  53.950  1.00  0.00           C  
ATOM    217  O   GLY    16      48.220  50.196  54.291  1.00  0.00           O  
ATOM    218  N   MET    17      47.232  49.004  52.658  1.00  0.00           N  
ATOM    219  H   MET    17      46.608  48.237  52.436  1.00  0.00           H  
ATOM    220  CA  MET    17      47.834  49.765  51.545  1.00  0.00           C  
ATOM    221  HA  MET    17      48.913  49.782  51.706  1.00  0.00           H  
ATOM    222  CB  MET    17      47.587  49.055  50.189  1.00  0.00           C  
ATOM    223  HB2 MET    17      48.551  48.714  49.817  1.00  0.00           H  
ATOM    224  HB3 MET    17      46.975  48.166  50.332  1.00  0.00           H  
ATOM    225  CG  MET    17      46.960  49.912  49.075  1.00  0.00           C  
ATOM    226  HG2 MET    17      45.925  50.144  49.331  1.00  0.00           H  
ATOM    227  HG3 MET    17      47.508  50.849  49.004  1.00  0.00           H  
ATOM    228  SD  MET    17      47.009  49.152  47.431  1.00  0.00           S  
ATOM    229  CE  MET    17      45.526  48.121  47.521  1.00  0.00           C  
ATOM    230  HE1 MET    17      44.649  48.750  47.677  1.00  0.00           H  
ATOM    231  HE2 MET    17      45.411  47.573  46.585  1.00  0.00           H  
ATOM    232  HE3 MET    17      45.615  47.416  48.346  1.00  0.00           H  
ATOM    233  C   MET    17      47.380  51.234  51.554  1.00  0.00           C  
ATOM    234  O   MET    17      48.193  52.124  51.303  1.00  0.00           O  
ATOM    235  N   ILE    18      46.097  51.472  51.873  1.00  0.00           N  
ATOM    236  H   ILE    18      45.522  50.658  52.043  1.00  0.00           H  
ATOM    237  CA  ILE    18      45.429  52.787  51.930  1.00  0.00           C  
ATOM    238  HA  ILE    18      45.279  53.144  50.912  1.00  0.00           H  
ATOM    239  CB  ILE    18      44.040  52.642  52.608  1.00  0.00           C  
ATOM    240  HB  ILE    18      44.188  52.092  53.540  1.00  0.00           H  
ATOM    241  CG2 ILE    18      43.408  53.993  52.996  1.00  0.00           C  
ATOM    242 HG21 ILE    18      43.377  54.665  52.139  1.00  0.00           H  
ATOM    243 HG22 ILE    18      42.394  53.836  53.366  1.00  0.00           H  
ATOM    244 HG23 ILE    18      43.981  54.465  53.796  1.00  0.00           H  
ATOM    245  CG1 ILE    18      43.045  51.816  51.755  1.00  0.00           C  
ATOM    246 HG12 ILE    18      43.497  50.859  51.493  1.00  0.00           H  
ATOM    247 HG13 ILE    18      42.171  51.594  52.369  1.00  0.00           H  
ATOM    248  CD1 ILE    18      42.552  52.486  50.462  1.00  0.00           C  
ATOM    249 HD11 ILE    18      43.391  52.726  49.809  1.00  0.00           H  
ATOM    250 HD12 ILE    18      41.885  51.801  49.938  1.00  0.00           H  
ATOM    251 HD13 ILE    18      41.996  53.395  50.693  1.00  0.00           H  
ATOM    252  C   ILE    18      46.286  53.843  52.639  1.00  0.00           C  
ATOM    253  O   ILE    18      46.459  54.939  52.109  1.00  0.00           O  
ATOM    254  N   ASP    19      46.846  53.507  53.805  1.00  0.00           N  
ATOM    255  H   ASP    19      46.656  52.585  54.166  1.00  0.00           H  
ATOM    256  CA  ASP    19      47.634  54.417  54.650  1.00  0.00           C  
ATOM    257  HA  ASP    19      46.961  55.185  55.036  1.00  0.00           H  
ATOM    258  CB  ASP    19      48.222  53.661  55.857  1.00  0.00           C  
ATOM    259  HB2 ASP    19      48.931  52.918  55.485  1.00  0.00           H  
ATOM    260  HB3 ASP    19      48.784  54.376  56.461  1.00  0.00           H  
ATOM    261  CG  ASP    19      47.203  52.954  56.777  1.00  0.00           C  
ATOM    262  OD1 ASP    19      47.642  52.178  57.659  1.00  0.00           O  
ATOM    263  OD2 ASP    19      45.971  53.176  56.664  1.00  0.00           O  
ATOM    264  C   ASP    19      48.758  55.139  53.879  1.00  0.00           C  
ATOM    265  O   ASP    19      48.949  56.347  54.052  1.00  0.00           O  
ATOM    266  N   GLY    20      49.487  54.416  53.017  1.00  0.00           N  
ATOM    267  H   GLY    20      49.259  53.434  52.918  1.00  0.00           H  
ATOM    268  CA  GLY    20      50.473  54.993  52.093  1.00  0.00           C  
ATOM    269  HA2 GLY    20      50.995  55.818  52.580  1.00  0.00           H  
ATOM    270  HA3 GLY    20      51.216  54.233  51.849  1.00  0.00           H  
ATOM    271  C   GLY    20      49.866  55.504  50.777  1.00  0.00           C  
ATOM    272  O   GLY    20      50.172  56.617  50.347  1.00  0.00           O  
ATOM    273  N   TRP    21      48.984  54.716  50.152  1.00  0.00           N  
ATOM    274  H   TRP    21      48.751  53.836  50.602  1.00  0.00           H  
ATOM    275  CA  TRP    21      48.373  54.978  48.833  1.00  0.00           C  
ATOM    276  HA  TRP    21      49.175  55.052  48.096  1.00  0.00           H  
ATOM    277  CB  TRP    21      47.504  53.753  48.457  1.00  0.00           C  
ATOM    278  HB2 TRP    21      48.161  53.033  47.976  1.00  0.00           H  
ATOM    279  HB3 TRP    21      47.145  53.292  49.373  1.00  0.00           H  
ATOM    280  CG  TRP    21      46.286  53.877  47.585  1.00  0.00           C  
ATOM    281  CD1 TRP    21      45.171  54.585  47.883  1.00  0.00           C  
ATOM    282  HD1 TRP    21      45.035  55.192  48.767  1.00  0.00           H  
ATOM    283  NE1 TRP    21      44.207  54.384  46.919  1.00  0.00           N  
ATOM    284  HE1 TRP    21      43.290  54.820  46.948  1.00  0.00           H  
ATOM    285  CE2 TRP    21      44.613  53.457  45.988  1.00  0.00           C  
ATOM    286  CZ2 TRP    21      43.969  52.867  44.891  1.00  0.00           C  
ATOM    287  HZ2 TRP    21      42.955  53.148  44.640  1.00  0.00           H  
ATOM    288  CH2 TRP    21      44.650  51.893  44.142  1.00  0.00           C  
ATOM    289  HH2 TRP    21      44.162  51.416  43.300  1.00  0.00           H  
ATOM    290  CZ3 TRP    21      45.961  51.529  44.498  1.00  0.00           C  
ATOM    291  HZ3 TRP    21      46.477  50.767  43.928  1.00  0.00           H  
ATOM    292  CE3 TRP    21      46.600  52.135  45.599  1.00  0.00           C  
ATOM    293  HE3 TRP    21      47.600  51.826  45.870  1.00  0.00           H  
ATOM    294  CD2 TRP    21      45.947  53.118  46.377  1.00  0.00           C  
ATOM    295  C   TRP    21      47.609  56.311  48.758  1.00  0.00           C  
ATOM    296  O   TRP    21      47.704  57.019  47.752  1.00  0.00           O  
ATOM    297  N   TYR    22      46.864  56.666  49.812  1.00  0.00           N  
ATOM    298  H   TYR    22      46.847  56.043  50.615  1.00  0.00           H  
ATOM    299  CA  TYR    22      45.949  57.819  49.818  1.00  0.00           C  
ATOM    300  HA  TYR    22      45.670  58.024  48.783  1.00  0.00           H  
ATOM    301  CB  TYR    22      44.638  57.415  50.532  1.00  0.00           C  
ATOM    302  HB2 TYR    22      43.829  57.514  49.807  1.00  0.00           H  
ATOM    303  HB3 TYR    22      44.663  56.356  50.790  1.00  0.00           H  
ATOM    304  CG  TYR    22      44.243  58.184  51.781  1.00  0.00           C  
ATOM    305  CD1 TYR    22      44.815  57.859  53.028  1.00  0.00           C  
ATOM    306  HD1 TYR    22      45.563  57.081  53.095  1.00  0.00           H  
ATOM    307  CE1 TYR    22      44.404  58.536  54.193  1.00  0.00           C  
ATOM    308  HE1 TYR    22      44.838  58.280  55.150  1.00  0.00           H  
ATOM    309  CZ  TYR    22      43.417  59.545  54.113  1.00  0.00           C  
ATOM    310  OH  TYR    22      43.003  60.202  55.233  1.00  0.00           O  
ATOM    311  HH  TYR    22      43.446  59.881  56.040  1.00  0.00           H  
ATOM    312  CE2 TYR    22      42.849  59.871  52.862  1.00  0.00           C  
ATOM    313  HE2 TYR    22      42.093  60.642  52.805  1.00  0.00           H  
ATOM    314  CD2 TYR    22      43.260  59.190  51.701  1.00  0.00           C  
ATOM    315  HD2 TYR    22      42.816  59.438  50.745  1.00  0.00           H  
ATOM    316  C   TYR    22      46.591  59.127  50.332  1.00  0.00           C  
ATOM    317  O   TYR    22      46.026  60.208  50.146  1.00  0.00           O  
ATOM    318  N   GLY    23      47.793  59.045  50.920  1.00  0.00           N  
ATOM    319  H   GLY    23      48.206  58.126  51.000  1.00  0.00           H  
ATOM    320  CA  GLY    23      48.543  60.169  51.501  1.00  0.00           C  
ATOM    321  HA2 GLY    23      47.964  61.089  51.421  1.00  0.00           H  
ATOM    322  HA3 GLY    23      48.694  59.972  52.563  1.00  0.00           H  
ATOM    323  C   GLY    23      49.917  60.436  50.863  1.00  0.00           C  
ATOM    324  O   GLY    23      50.814  60.929  51.556  1.00  0.00           O  
ATOM    325  N   SER    24      50.090  60.118  49.569  1.00  0.00           N  
ATOM    326  H   SER    24      49.290  59.748  49.075  1.00  0.00           H  
ATOM    327  CA  SER    24      51.359  60.249  48.816  1.00  0.00           C  
ATOM    328  HA  SER    24      52.055  60.857  49.391  1.00  0.00           H  
ATOM    329  CB  SER    24      52.025  58.882  48.618  1.00  0.00           C  
ATOM    330  HB2 SER    24      51.368  58.229  48.036  1.00  0.00           H  
ATOM    331  HB3 SER    24      52.958  59.021  48.067  1.00  0.00           H  
ATOM    332  OG  SER    24      52.308  58.281  49.868  1.00  0.00           O  
ATOM    333  HG  SER    24      51.512  57.772  50.130  1.00  0.00           H  
ATOM    334  C   SER    24      51.178  60.975  47.476  1.00  0.00           C  
ATOM    335  O   SER    24      51.395  62.210  47.441  1.00  0.00           O  
ATOM    336  OXT SER    24      50.835  60.323  46.464  1.00  0.00           O  
TER     337      SER    24 
ENDMDL
REMARK 2LWA                ENERGY     8.46495E+01 RMS    3.77   3.16   5.23
ATOM      1  N   GLY     1      50.726  50.101  60.394  1.00  0.00           N  
ATOM      2  H1  GLY     1      50.702  49.530  59.563  1.00  0.00           H  
ATOM      3  H2  GLY     1      50.469  49.517  61.175  1.00  0.00           H  
ATOM      4  H3  GLY     1      51.670  50.424  60.540  1.00  0.00           H  
ATOM      5  CA  GLY     1      49.784  51.246  60.286  1.00  0.00           C  
ATOM      6  HA2 GLY     1      48.776  50.883  60.081  1.00  0.00           H  
ATOM      7  HA3 GLY     1      49.766  51.777  61.239  1.00  0.00           H  
ATOM      8  C   GLY     1      50.171  52.252  59.204  1.00  0.00           C  
ATOM      9  O   GLY     1      50.389  53.423  59.516  1.00  0.00           O  
ATOM     10  N   LEU     2      50.270  51.811  57.939  1.00  0.00           N  
ATOM     11  H   LEU     2      50.006  50.849  57.760  1.00  0.00           H  
ATOM     12  CA  LEU     2      50.542  52.619  56.730  1.00  0.00           C  
ATOM     13  HA  LEU     2      50.914  51.907  55.995  1.00  0.00           H  
ATOM     14  CB  LEU     2      49.203  53.185  56.180  1.00  0.00           C  
ATOM     15  HB2 LEU     2      48.379  52.617  56.615  1.00  0.00           H  
ATOM     16  HB3 LEU     2      49.072  54.213  56.519  1.00  0.00           H  
ATOM     17  CG  LEU     2      48.997  53.130  54.648  1.00  0.00           C  
ATOM     18  HG  LEU     2      48.011  53.543  54.435  1.00  0.00           H  
ATOM     19  CD1 LEU     2      50.016  53.942  53.854  1.00  0.00           C  
ATOM     20 HD11 LEU     2      51.012  53.527  53.988  1.00  0.00           H  
ATOM     21 HD12 LEU     2      49.761  53.921  52.794  1.00  0.00           H  
ATOM     22 HD13 LEU     2      49.995  54.977  54.196  1.00  0.00           H  
ATOM     23  CD2 LEU     2      49.020  51.700  54.105  1.00  0.00           C  
ATOM     24 HD21 LEU     2      48.294  51.093  54.645  1.00  0.00           H  
ATOM     25 HD22 LEU     2      48.757  51.711  53.048  1.00  0.00           H  
ATOM     26 HD23 LEU     2      50.003  51.247  54.209  1.00  0.00           H  
ATOM     27  C   LEU     2      51.705  53.635  56.879  1.00  0.00           C  
ATOM     28  O   LEU     2      51.608  54.797  56.482  1.00  0.00           O  
ATOM     29  N   PHE     3      52.839  53.154  57.408  1.00  0.00           N  
ATOM     30  H   PHE     3      52.805  52.217  57.785  1.00  0.00           H  
ATOM     31  CA  PHE     3      54.122  53.884  57.498  1.00  0.00           C  
ATOM     32  HA  PHE     3      53.980  54.910  57.156  1.00  0.00           H  
ATOM     33  CB  PHE     3      54.583  53.943  58.966  1.00  0.00           C  
ATOM     34  HB2 PHE     3      54.158  53.106  59.522  1.00  0.00           H  
ATOM     35  HB3 PHE     3      55.666  53.820  59.009  1.00  0.00           H  
ATOM     36  CG  PHE     3      54.259  55.246  59.676  1.00  0.00           C  
ATOM     37  CD1 PHE     3      55.014  56.400  59.386  1.00  0.00           C  
ATOM     38  HD1 PHE     3      55.797  56.361  58.639  1.00  0.00           H  
ATOM     39  CE1 PHE     3      54.766  57.601  60.074  1.00  0.00           C  
ATOM     40  HE1 PHE     3      55.354  58.483  59.853  1.00  0.00           H  
ATOM     41  CZ  PHE     3      53.762  57.653  61.056  1.00  0.00           C  
ATOM     42  HZ  PHE     3      53.577  58.575  61.593  1.00  0.00           H  
ATOM     43  CE2 PHE     3      53.001  56.506  61.343  1.00  0.00           C  
ATOM     44  HE2 PHE     3      52.229  56.546  62.102  1.00  0.00           H  
ATOM     45  CD2 PHE     3      53.247  55.304  60.653  1.00  0.00           C  
ATOM     46  HD2 PHE     3      52.664  54.423  60.884  1.00  0.00           H  
ATOM     47  C   PHE     3      55.235  53.293  56.605  1.00  0.00           C  
ATOM     48  O   PHE     3      56.228  53.975  56.342  1.00  0.00           O  
ATOM     49  N   GLY     4      55.072  52.063  56.097  1.00  0.00           N  
ATOM     50  H   GLY     4      54.269  51.528  56.395  1.00  0.00           H  
ATOM     51  CA  GLY     4      56.001  51.431  55.144  1.00  0.00           C  
ATOM     52  HA2 GLY     4      56.995  51.873  55.221  1.00  0.00           H  
ATOM     53  HA3 GLY     4      56.092  50.370  55.378  1.00  0.00           H  
ATOM     54  C   GLY     4      55.526  51.559  53.698  1.00  0.00           C  
ATOM     55  O   GLY     4      56.249  52.056  52.836  1.00  0.00           O  
ATOM     56  N   ALA     5      54.266  51.203  53.426  1.00  0.00           N  
ATOM     57  H   ALA     5      53.718  50.771  54.159  1.00  0.00           H  
ATOM     58  CA  ALA     5      53.688  51.266  52.080  1.00  0.00           C  
ATOM     59  HA  ALA     5      54.372  50.747  51.408  1.00  0.00           H  
ATOM     60  CB  ALA     5      52.381  50.467  52.080  1.00  0.00           C  
ATOM     61  HB1 ALA     5      51.584  51.039  52.551  1.00  0.00           H  
ATOM     62  HB2 ALA     5      52.103  50.229  51.055  1.00  0.00           H  
ATOM     63  HB3 ALA     5      52.515  49.521  52.609  1.00  0.00           H  
ATOM     64  C   ALA     5      53.547  52.715  51.548  1.00  0.00           C  
ATOM     65  O   ALA     5      53.626  52.935  50.340  1.00  0.00           O  
ATOM     66  N   ILE     6      53.490  53.712  52.444  1.00  0.00           N  
ATOM     67  H   ILE     6      53.429  53.453  53.419  1.00  0.00           H  
ATOM     68  CA  ILE     6      53.547  55.157  52.122  1.00  0.00           C  
ATOM     69  HA  ILE     6      52.804  55.333  51.342  1.00  0.00           H  
ATOM     70  CB  ILE     6      53.134  56.000  53.356  1.00  0.00           C  
ATOM     71  HB  ILE     6      52.326  55.470  53.856  1.00  0.00           H  
ATOM     72  CG2 ILE     6      54.287  56.143  54.364  1.00  0.00           C  
ATOM     73 HG21 ILE     6      55.036  56.845  53.994  1.00  0.00           H  
ATOM     74 HG22 ILE     6      53.907  56.510  55.317  1.00  0.00           H  
ATOM     75 HG23 ILE     6      54.760  55.178  54.528  1.00  0.00           H  
ATOM     76  CG1 ILE     6      52.573  57.381  52.948  1.00  0.00           C  
ATOM     77 HG12 ILE     6      53.372  58.011  52.558  1.00  0.00           H  
ATOM     78 HG13 ILE     6      51.834  57.242  52.158  1.00  0.00           H  
ATOM     79  CD1 ILE     6      51.884  58.130  54.097  1.00  0.00           C  
ATOM     80 HD11 ILE     6      52.606  58.384  54.874  1.00  0.00           H  
ATOM     81 HD12 ILE     6      51.449  59.054  53.714  1.00  0.00           H  
ATOM     82 HD13 ILE     6      51.091  57.515  54.523  1.00  0.00           H  
ATOM     83  C   ILE     6      54.909  55.606  51.543  1.00  0.00           C  
ATOM     84  O   ILE     6      55.013  56.716  51.023  1.00  0.00           O  
ATOM     85  N   ALA     7      55.956  54.772  51.644  1.00  0.00           N  
ATOM     86  H   ALA     7      55.832  53.918  52.171  1.00  0.00           H  
ATOM     87  CA  ALA     7      57.276  55.009  51.045  1.00  0.00           C  
ATOM     88  HA  ALA     7      57.240  55.923  50.453  1.00  0.00           H  
ATOM     89  CB  ALA     7      58.267  55.255  52.188  1.00  0.00           C  
ATOM     90  HB1 ALA     7      58.351  54.365  52.813  1.00  0.00           H  
ATOM     91  HB2 ALA     7      59.246  55.503  51.777  1.00  0.00           H  
ATOM     92  HB3 ALA     7      57.921  56.093  52.797  1.00  0.00           H  
ATOM     93  C   ALA     7      57.763  53.894  50.083  1.00  0.00           C  
ATOM     94  O   ALA     7      58.603  54.166  49.224  1.00  0.00           O  
ATOM     95  N   ALA     8      57.227  52.667  50.172  1.00  0.00           N  
ATOM     96  H   ALA     8      56.661  52.460  50.986  1.00  0.00           H  
ATOM     97  CA  ALA     8      57.527  51.557  49.252  1.00  0.00           C  
ATOM     98  HA  ALA     8      58.533  51.692  48.849  1.00  0.00           H  
ATOM     99  CB  ALA     8      57.541  50.247  50.053  1.00  0.00           C  
ATOM    100  HB1 ALA     8      56.563  50.050  50.494  1.00  0.00           H  
ATOM    101  HB2 ALA     8      57.806  49.418  49.395  1.00  0.00           H  
ATOM    102  HB3 ALA     8      58.284  50.310  50.850  1.00  0.00           H  
ATOM    103  C   ALA     8      56.563  51.493  48.044  1.00  0.00           C  
ATOM    104  O   ALA     8      56.994  51.538  46.891  1.00  0.00           O  
ATOM    105  N   PHE     9      55.250  51.423  48.299  1.00  0.00           N  
ATOM    106  H   PHE     9      54.953  51.431  49.264  1.00  0.00           H  
ATOM    107  CA  PHE     9      54.192  51.369  47.273  1.00  0.00           C  
ATOM    108  HA  PHE     9      54.557  50.796  46.420  1.00  0.00           H  
ATOM    109  CB  PHE     9      52.971  50.619  47.836  1.00  0.00           C  
ATOM    110  HB2 PHE     9      52.881  50.806  48.905  1.00  0.00           H  
ATOM    111  HB3 PHE     9      52.064  51.017  47.379  1.00  0.00           H  
ATOM    112  CG  PHE     9      52.986  49.122  47.584  1.00  0.00           C  
ATOM    113  CD1 PHE     9      52.434  48.627  46.389  1.00  0.00           C  
ATOM    114  HD1 PHE     9      52.048  49.316  45.655  1.00  0.00           H  
ATOM    115  CE1 PHE     9      52.371  47.245  46.144  1.00  0.00           C  
ATOM    116  HE1 PHE     9      51.941  46.879  45.221  1.00  0.00           H  
ATOM    117  CZ  PHE     9      52.867  46.345  47.102  1.00  0.00           C  
ATOM    118  HZ  PHE     9      52.818  45.279  46.916  1.00  0.00           H  
ATOM    119  CE2 PHE     9      53.426  46.831  48.298  1.00  0.00           C  
ATOM    120  HE2 PHE     9      53.806  46.134  49.034  1.00  0.00           H  
ATOM    121  CD2 PHE     9      53.487  48.218  48.541  1.00  0.00           C  
ATOM    122  HD2 PHE     9      53.906  48.582  49.469  1.00  0.00           H  
ATOM    123  C   PHE     9      53.798  52.752  46.712  1.00  0.00           C  
ATOM    124  O   PHE     9      53.093  52.822  45.705  1.00  0.00           O  
ATOM    125  N   ILE    10      54.277  53.851  47.315  1.00  0.00           N  
ATOM    126  H   ILE    10      54.772  53.713  48.185  1.00  0.00           H  
ATOM    127  CA  ILE    10      54.088  55.240  46.844  1.00  0.00           C  
ATOM    128  HA  ILE    10      53.034  55.476  46.986  1.00  0.00           H  
ATOM    129  CB  ILE    10      54.917  56.205  47.726  1.00  0.00           C  
ATOM    130  HB  ILE    10      54.726  55.915  48.753  1.00  0.00           H  
ATOM    131  CG2 ILE    10      56.438  56.099  47.501  1.00  0.00           C  
ATOM    132 HG21 ILE    10      56.718  56.537  46.542  1.00  0.00           H  
ATOM    133 HG22 ILE    10      56.965  56.650  48.281  1.00  0.00           H  
ATOM    134 HG23 ILE    10      56.762  55.060  47.530  1.00  0.00           H  
ATOM    135  CG1 ILE    10      54.527  57.691  47.573  1.00  0.00           C  
ATOM    136 HG12 ILE    10      55.250  58.301  48.118  1.00  0.00           H  
ATOM    137 HG13 ILE    10      54.570  57.984  46.524  1.00  0.00           H  
ATOM    138  CD1 ILE    10      53.141  58.020  48.139  1.00  0.00           C  
ATOM    139 HD11 ILE    10      53.086  57.721  49.186  1.00  0.00           H  
ATOM    140 HD12 ILE    10      52.975  59.096  48.072  1.00  0.00           H  
ATOM    141 HD13 ILE    10      52.364  57.509  47.572  1.00  0.00           H  
ATOM    142  C   ILE    10      54.391  55.428  45.346  1.00  0.00           C  
ATOM    143  O   ILE    10      53.656  56.114  44.634  1.00  0.00           O  
ATOM    144  N   GLU    11      55.485  54.819  44.881  1.00  0.00           N  
ATOM    145  H   GLU    11      56.028  54.293  45.550  1.00  0.00           H  
ATOM    146  CA  GLU    11      56.033  54.961  43.527  1.00  0.00           C  
ATOM    147  HA  GLU    11      55.616  55.859  43.068  1.00  0.00           H  
ATOM    148  CB  GLU    11      57.555  55.183  43.636  1.00  0.00           C  
ATOM    149  HB2 GLU    11      57.958  55.410  42.649  1.00  0.00           H  
ATOM    150  HB3 GLU    11      57.692  56.068  44.258  1.00  0.00           H  
ATOM    151  CG  GLU    11      58.347  54.000  44.237  1.00  0.00           C  
ATOM    152  HG2 GLU    11      57.701  53.450  44.924  1.00  0.00           H  
ATOM    153  HG3 GLU    11      58.607  53.316  43.426  1.00  0.00           H  
ATOM    154  CD  GLU    11      59.631  54.389  45.011  1.00  0.00           C  
ATOM    155  OE1 GLU    11      60.278  53.482  45.585  1.00  0.00           O  
ATOM    156  OE2 GLU    11      60.030  55.583  45.050  1.00  0.00           O  
ATOM    157  C   GLU    11      55.659  53.781  42.608  1.00  0.00           C  
ATOM    158  O   GLU    11      55.377  53.985  41.425  1.00  0.00           O  
ATOM    159  N   GLY    12      55.617  52.555  43.148  1.00  0.00           N  
ATOM    160  H   GLY    12      55.862  52.463  44.123  1.00  0.00           H  
ATOM    161  CA  GLY    12      55.186  51.338  42.453  1.00  0.00           C  
ATOM    162  HA2 GLY    12      55.229  51.477  41.372  1.00  0.00           H  
ATOM    163  HA3 GLY    12      55.875  50.530  42.702  1.00  0.00           H  
ATOM    164  C   GLY    12      53.770  50.896  42.837  1.00  0.00           C  
ATOM    165  O   GLY    12      53.615  50.047  43.716  1.00  0.00           O  
ATOM    166  N   GLY    13      52.745  51.423  42.157  1.00  0.00           N  
ATOM    167  H   GLY    13      52.957  52.122  41.457  1.00  0.00           H  
ATOM    168  CA  GLY    13      51.356  50.946  42.255  1.00  0.00           C  
ATOM    169  HA2 GLY    13      50.775  51.373  41.436  1.00  0.00           H  
ATOM    170  HA3 GLY    13      51.345  49.863  42.129  1.00  0.00           H  
ATOM    171  C   GLY    13      50.636  51.279  43.570  1.00  0.00           C  
ATOM    172  O   GLY    13      50.253  50.373  44.313  1.00  0.00           O  
ATOM    173  N   TRP    14      50.392  52.571  43.833  1.00  0.00           N  
ATOM    174  H   TRP    14      50.754  53.258  43.187  1.00  0.00           H  
ATOM    175  CA  TRP    14      49.696  53.059  45.040  1.00  0.00           C  
ATOM    176  HA  TRP    14      50.308  52.797  45.905  1.00  0.00           H  
ATOM    177  CB  TRP    14      49.615  54.591  44.993  1.00  0.00           C  
ATOM    178  HB2 TRP    14      50.630  54.990  44.951  1.00  0.00           H  
ATOM    179  HB3 TRP    14      49.110  54.883  44.072  1.00  0.00           H  
ATOM    180  CG  TRP    14      48.903  55.248  46.138  1.00  0.00           C  
ATOM    181  CD1 TRP    14      49.412  55.436  47.378  1.00  0.00           C  
ATOM    182  HD1 TRP    14      50.407  55.137  47.692  1.00  0.00           H  
ATOM    183  NE1 TRP    14      48.470  56.050  48.181  1.00  0.00           N  
ATOM    184  HE1 TRP    14      48.637  56.296  49.151  1.00  0.00           H  
ATOM    185  CE2 TRP    14      47.298  56.292  47.495  1.00  0.00           C  
ATOM    186  CZ2 TRP    14      46.080  56.888  47.858  1.00  0.00           C  
ATOM    187  HZ2 TRP    14      45.930  57.253  48.864  1.00  0.00           H  
ATOM    188  CH2 TRP    14      45.064  57.009  46.894  1.00  0.00           C  
ATOM    189  HH2 TRP    14      44.119  57.471  47.155  1.00  0.00           H  
ATOM    190  CZ3 TRP    14      45.278  56.533  45.588  1.00  0.00           C  
ATOM    191  HZ3 TRP    14      44.495  56.633  44.846  1.00  0.00           H  
ATOM    192  CE3 TRP    14      46.501  55.928  45.237  1.00  0.00           C  
ATOM    193  HE3 TRP    14      46.650  55.565  44.229  1.00  0.00           H  
ATOM    194  CD2 TRP    14      47.545  55.790  46.180  1.00  0.00           C  
ATOM    195  C   TRP    14      48.325  52.384  45.264  1.00  0.00           C  
ATOM    196  O   TRP    14      47.962  52.085  46.403  1.00  0.00           O  
ATOM    197  N   THR    15      47.588  52.072  44.190  1.00  0.00           N  
ATOM    198  H   THR    15      47.931  52.352  43.282  1.00  0.00           H  
ATOM    199  CA  THR    15      46.424  51.166  44.242  1.00  0.00           C  
ATOM    200  HA  THR    15      46.068  51.112  45.271  1.00  0.00           H  
ATOM    201  CB  THR    15      45.222  51.641  43.412  1.00  0.00           C  
ATOM    202  HB  THR    15      45.496  51.707  42.359  1.00  0.00           H  
ATOM    203  CG2 THR    15      44.032  50.687  43.580  1.00  0.00           C  
ATOM    204 HG21 THR    15      43.782  50.576  44.637  1.00  0.00           H  
ATOM    205 HG22 THR    15      43.163  51.077  43.049  1.00  0.00           H  
ATOM    206 HG23 THR    15      44.270  49.707  43.166  1.00  0.00           H  
ATOM    207  OG1 THR    15      44.803  52.909  43.879  1.00  0.00           O  
ATOM    208  HG1 THR    15      44.048  53.198  43.332  1.00  0.00           H  
ATOM    209  C   THR    15      46.892  49.765  43.830  1.00  0.00           C  
ATOM    210  O   THR    15      47.246  49.522  42.674  1.00  0.00           O  
ATOM    211  N   GLY    16      46.949  48.861  44.809  1.00  0.00           N  
ATOM    212  H   GLY    16      46.573  49.135  45.703  1.00  0.00           H  
ATOM    213  CA  GLY    16      47.563  47.527  44.718  1.00  0.00           C  
ATOM    214  HA2 GLY    16      46.853  46.827  44.276  1.00  0.00           H  
ATOM    215  HA3 GLY    16      48.456  47.562  44.092  1.00  0.00           H  
ATOM    216  C   GLY    16      47.962  47.023  46.108  1.00  0.00           C  
ATOM    217  O   GLY    16      47.664  45.882  46.460  1.00  0.00           O  
ATOM    218  N   MET    17      48.556  47.901  46.932  1.00  0.00           N  
ATOM    219  H   MET    17      48.884  48.775  46.539  1.00  0.00           H  
ATOM    220  CA  MET    17      48.737  47.651  48.373  1.00  0.00           C  
ATOM    221  HA  MET    17      49.269  46.705  48.493  1.00  0.00           H  
ATOM    222  CB  MET    17      49.602  48.751  49.030  1.00  0.00           C  
ATOM    223  HB2 MET    17      49.718  48.514  50.088  1.00  0.00           H  
ATOM    224  HB3 MET    17      50.591  48.716  48.586  1.00  0.00           H  
ATOM    225  CG  MET    17      49.070  50.189  48.908  1.00  0.00           C  
ATOM    226  HG2 MET    17      49.099  50.479  47.860  1.00  0.00           H  
ATOM    227  HG3 MET    17      48.042  50.221  49.252  1.00  0.00           H  
ATOM    228  SD  MET    17      49.958  51.444  49.864  1.00  0.00           S  
ATOM    229  CE  MET    17      48.787  52.824  49.759  1.00  0.00           C  
ATOM    230  HE1 MET    17      47.840  52.546  50.221  1.00  0.00           H  
ATOM    231  HE2 MET    17      49.198  53.690  50.280  1.00  0.00           H  
ATOM    232  HE3 MET    17      48.616  53.085  48.716  1.00  0.00           H  
ATOM    233  C   MET    17      47.366  47.492  49.063  1.00  0.00           C  
ATOM    234  O   MET    17      47.153  46.539  49.812  1.00  0.00           O  
ATOM    235  N   ILE    18      46.432  48.410  48.757  1.00  0.00           N  
ATOM    236  H   ILE    18      46.715  49.158  48.143  1.00  0.00           H  
ATOM    237  CA  ILE    18      45.048  48.444  49.261  1.00  0.00           C  
ATOM    238  HA  ILE    18      45.087  48.568  50.345  1.00  0.00           H  
ATOM    239  CB  ILE    18      44.285  49.665  48.678  1.00  0.00           C  
ATOM    240  HB  ILE    18      44.430  49.677  47.597  1.00  0.00           H  
ATOM    241  CG2 ILE    18      42.768  49.609  48.939  1.00  0.00           C  
ATOM    242 HG21 ILE    18      42.566  49.723  50.003  1.00  0.00           H  
ATOM    243 HG22 ILE    18      42.265  50.410  48.400  1.00  0.00           H  
ATOM    244 HG23 ILE    18      42.340  48.671  48.585  1.00  0.00           H  
ATOM    245  CG1 ILE    18      44.871  50.972  49.272  1.00  0.00           C  
ATOM    246 HG12 ILE    18      44.731  50.969  50.355  1.00  0.00           H  
ATOM    247 HG13 ILE    18      45.941  51.008  49.078  1.00  0.00           H  
ATOM    248  CD1 ILE    18      44.276  52.271  48.710  1.00  0.00           C  
ATOM    249 HD11 ILE    18      43.238  52.382  49.024  1.00  0.00           H  
ATOM    250 HD12 ILE    18      44.841  53.120  49.094  1.00  0.00           H  
ATOM    251 HD13 ILE    18      44.334  52.269  47.622  1.00  0.00           H  
ATOM    252  C   ILE    18      44.358  47.098  49.012  1.00  0.00           C  
ATOM    253  O   ILE    18      43.946  46.450  49.970  1.00  0.00           O  
ATOM    254  N   ASP    19      44.317  46.607  47.769  1.00  0.00           N  
ATOM    255  H   ASP    19      44.712  47.153  47.020  1.00  0.00           H  
ATOM    256  CA  ASP    19      43.732  45.294  47.439  1.00  0.00           C  
ATOM    257  HA  ASP    19      42.833  45.156  48.044  1.00  0.00           H  
ATOM    258  CB  ASP    19      43.281  45.261  45.969  1.00  0.00           C  
ATOM    259  HB2 ASP    19      44.144  45.462  45.329  1.00  0.00           H  
ATOM    260  HB3 ASP    19      42.918  44.257  45.741  1.00  0.00           H  
ATOM    261  CG  ASP    19      42.151  46.258  45.638  1.00  0.00           C  
ATOM    262  OD1 ASP    19      42.081  46.719  44.475  1.00  0.00           O  
ATOM    263  OD2 ASP    19      41.298  46.557  46.513  1.00  0.00           O  
ATOM    264  C   ASP    19      44.695  44.148  47.829  1.00  0.00           C  
ATOM    265  O   ASP    19      45.269  43.430  47.005  1.00  0.00           O  
ATOM    266  N   GLY    20      44.847  44.013  49.147  1.00  0.00           N  
ATOM    267  H   GLY    20      44.337  44.695  49.695  1.00  0.00           H  
ATOM    268  CA  GLY    20      45.799  43.200  49.893  1.00  0.00           C  
ATOM    269  HA2 GLY    20      45.624  42.143  49.687  1.00  0.00           H  
ATOM    270  HA3 GLY    20      46.817  43.456  49.598  1.00  0.00           H  
ATOM    271  C   GLY    20      45.628  43.460  51.398  1.00  0.00           C  
ATOM    272  O   GLY    20      45.070  42.616  52.103  1.00  0.00           O  
ATOM    273  N   TRP    21      46.058  44.631  51.898  1.00  0.00           N  
ATOM    274  H   TRP    21      46.491  45.298  51.265  1.00  0.00           H  
ATOM    275  CA  TRP    21      45.916  45.001  53.321  1.00  0.00           C  
ATOM    276  HA  TRP    21      46.073  44.090  53.901  1.00  0.00           H  
ATOM    277  CB  TRP    21      47.039  45.959  53.760  1.00  0.00           C  
ATOM    278  HB2 TRP    21      47.056  45.969  54.851  1.00  0.00           H  
ATOM    279  HB3 TRP    21      47.994  45.537  53.440  1.00  0.00           H  
ATOM    280  CG  TRP    21      46.972  47.390  53.308  1.00  0.00           C  
ATOM    281  CD1 TRP    21      47.769  47.945  52.371  1.00  0.00           C  
ATOM    282  HD1 TRP    21      48.547  47.412  51.836  1.00  0.00           H  
ATOM    283  NE1 TRP    21      47.429  49.272  52.186  1.00  0.00           N  
ATOM    284  HE1 TRP    21      47.924  49.891  51.557  1.00  0.00           H  
ATOM    285  CE2 TRP    21      46.418  49.655  53.038  1.00  0.00           C  
ATOM    286  CZ2 TRP    21      45.766  50.878  53.257  1.00  0.00           C  
ATOM    287  HZ2 TRP    21      46.014  51.744  52.659  1.00  0.00           H  
ATOM    288  CH2 TRP    21      44.814  50.970  54.286  1.00  0.00           C  
ATOM    289  HH2 TRP    21      44.312  51.911  54.481  1.00  0.00           H  
ATOM    290  CZ3 TRP    21      44.531  49.844  55.080  1.00  0.00           C  
ATOM    291  HZ3 TRP    21      43.813  49.924  55.887  1.00  0.00           H  
ATOM    292  CE3 TRP    21      45.183  48.618  54.842  1.00  0.00           C  
ATOM    293  HE3 TRP    21      44.966  47.767  55.472  1.00  0.00           H  
ATOM    294  CD2 TRP    21      46.132  48.483  53.804  1.00  0.00           C  
ATOM    295  C   TRP    21      44.515  45.508  53.732  1.00  0.00           C  
ATOM    296  O   TRP    21      44.093  45.261  54.863  1.00  0.00           O  
ATOM    297  N   TYR    22      43.791  46.214  52.852  1.00  0.00           N  
ATOM    298  H   TYR    22      44.186  46.377  51.933  1.00  0.00           H  
ATOM    299  CA  TYR    22      42.457  46.788  53.129  1.00  0.00           C  
ATOM    300  HA  TYR    22      42.473  47.246  54.119  1.00  0.00           H  
ATOM    301  CB  TYR    22      42.185  47.902  52.106  1.00  0.00           C  
ATOM    302  HB2 TYR    22      42.971  48.654  52.188  1.00  0.00           H  
ATOM    303  HB3 TYR    22      42.249  47.465  51.121  1.00  0.00           H  
ATOM    304  CG  TYR    22      40.839  48.600  52.125  1.00  0.00           C  
ATOM    305  CD1 TYR    22      40.563  49.590  53.086  1.00  0.00           C  
ATOM    306  HD1 TYR    22      41.284  49.800  53.867  1.00  0.00           H  
ATOM    307  CE1 TYR    22      39.368  50.334  53.007  1.00  0.00           C  
ATOM    308  HE1 TYR    22      39.163  51.106  53.735  1.00  0.00           H  
ATOM    309  CZ  TYR    22      38.449  50.092  51.960  1.00  0.00           C  
ATOM    310  OH  TYR    22      37.308  50.829  51.850  1.00  0.00           O  
ATOM    311  HH  TYR    22      37.263  51.549  52.506  1.00  0.00           H  
ATOM    312  CE2 TYR    22      38.723  49.089  51.005  1.00  0.00           C  
ATOM    313  HE2 TYR    22      38.024  48.914  50.198  1.00  0.00           H  
ATOM    314  CD2 TYR    22      39.914  48.346  51.090  1.00  0.00           C  
ATOM    315  HD2 TYR    22      40.132  47.602  50.332  1.00  0.00           H  
ATOM    316  C   TYR    22      41.326  45.743  53.122  1.00  0.00           C  
ATOM    317  O   TYR    22      40.406  45.813  53.942  1.00  0.00           O  
ATOM    318  N   GLY    23      41.386  44.777  52.194  1.00  0.00           N  
ATOM    319  H   GLY    23      42.159  44.800  51.544  1.00  0.00           H  
ATOM    320  CA  GLY    23      40.352  43.749  51.998  1.00  0.00           C  
ATOM    321  HA2 GLY    23      39.400  44.243  51.801  1.00  0.00           H  
ATOM    322  HA3 GLY    23      40.603  43.155  51.119  1.00  0.00           H  
ATOM    323  C   GLY    23      40.160  42.784  53.181  1.00  0.00           C  
ATOM    324  O   GLY    23      39.022  42.407  53.483  1.00  0.00           O  
ATOM    325  N   SER    24      41.263  42.390  53.837  1.00  0.00           N  
ATOM    326  H   SER    24      42.137  42.784  53.521  1.00  0.00           H  
ATOM    327  CA  SER    24      41.330  41.429  54.965  1.00  0.00           C  
ATOM    328  HA  SER    24      42.367  41.116  55.071  1.00  0.00           H  
ATOM    329  CB  SER    24      40.940  42.114  56.283  1.00  0.00           C  
ATOM    330  HB2 SER    24      39.913  42.484  56.217  1.00  0.00           H  
ATOM    331  HB3 SER    24      40.996  41.387  57.098  1.00  0.00           H  
ATOM    332  OG  SER    24      41.837  43.187  56.548  1.00  0.00           O  
ATOM    333  HG  SER    24      41.608  43.596  57.411  1.00  0.00           H  
ATOM    334  C   SER    24      40.547  40.123  54.712  1.00  0.00           C  
ATOM    335  O   SER    24      39.719  39.711  55.563  1.00  0.00           O  
ATOM    336  OXT SER    24      40.796  39.478  53.670  1.00  0.00           O  
TER     337      SER    24 
ENDMDL
REMARK 2LWA                ENERGY     8.46544E+01 RMS    3.67   4.20   6.37
ATOM      1  N   GLY     1      47.905  48.070  42.241  1.00  0.00           N  
ATOM      2  H1  GLY     1      47.836  47.333  42.926  1.00  0.00           H  
ATOM      3  H2  GLY     1      48.627  48.712  42.533  1.00  0.00           H  
ATOM      4  H3  GLY     1      48.176  47.665  41.358  1.00  0.00           H  
ATOM      5  CA  GLY     1      46.605  48.774  42.105  1.00  0.00           C  
ATOM      6  HA2 GLY     1      46.706  49.583  41.379  1.00  0.00           H  
ATOM      7  HA3 GLY     1      45.847  48.077  41.748  1.00  0.00           H  
ATOM      8  C   GLY     1      46.125  49.365  43.425  1.00  0.00           C  
ATOM      9  O   GLY     1      46.599  48.984  44.496  1.00  0.00           O  
ATOM     10  N   LEU     2      45.177  50.309  43.367  1.00  0.00           N  
ATOM     11  H   LEU     2      44.810  50.571  42.459  1.00  0.00           H  
ATOM     12  CA  LEU     2      44.680  51.041  44.545  1.00  0.00           C  
ATOM     13  HA  LEU     2      45.556  51.365  45.109  1.00  0.00           H  
ATOM     14  CB  LEU     2      43.903  52.305  44.084  1.00  0.00           C  
ATOM     15  HB2 LEU     2      44.065  52.461  43.015  1.00  0.00           H  
ATOM     16  HB3 LEU     2      42.834  52.129  44.208  1.00  0.00           H  
ATOM     17  CG  LEU     2      44.257  53.638  44.784  1.00  0.00           C  
ATOM     18  HG  LEU     2      43.503  54.372  44.500  1.00  0.00           H  
ATOM     19  CD1 LEU     2      44.246  53.551  46.310  1.00  0.00           C  
ATOM     20 HD11 LEU     2      45.001  52.853  46.666  1.00  0.00           H  
ATOM     21 HD12 LEU     2      44.433  54.535  46.742  1.00  0.00           H  
ATOM     22 HD13 LEU     2      43.267  53.209  46.642  1.00  0.00           H  
ATOM     23  CD2 LEU     2      45.608  54.185  44.318  1.00  0.00           C  
ATOM     24 HD21 LEU     2      45.541  54.460  43.265  1.00  0.00           H  
ATOM     25 HD22 LEU     2      45.871  55.079  44.886  1.00  0.00           H  
ATOM     26 HD23 LEU     2      46.386  53.435  44.427  1.00  0.00           H  
ATOM     27  C   LEU     2      43.850  50.158  45.509  1.00  0.00           C  
ATOM     28  O   LEU     2      43.888  50.388  46.714  1.00  0.00           O  
ATOM     29  N   PHE     3      43.130  49.139  45.013  1.00  0.00           N  
ATOM     30  H   PHE     3      43.156  48.982  44.015  1.00  0.00           H  
ATOM     31  CA  PHE     3      42.206  48.315  45.822  1.00  0.00           C  
ATOM     32  HA  PHE     3      41.422  48.962  46.215  1.00  0.00           H  
ATOM     33  CB  PHE     3      41.538  47.237  44.942  1.00  0.00           C  
ATOM     34  HB2 PHE     3      42.323  46.629  44.488  1.00  0.00           H  
ATOM     35  HB3 PHE     3      40.968  46.577  45.599  1.00  0.00           H  
ATOM     36  CG  PHE     3      40.586  47.684  43.837  1.00  0.00           C  
ATOM     37  CD1 PHE     3      40.010  48.974  43.812  1.00  0.00           C  
ATOM     38  HD1 PHE     3      40.255  49.707  44.566  1.00  0.00           H  
ATOM     39  CE1 PHE     3      39.089  49.322  42.806  1.00  0.00           C  
ATOM     40  HE1 PHE     3      38.648  50.310  42.797  1.00  0.00           H  
ATOM     41  CZ  PHE     3      38.732  48.387  41.820  1.00  0.00           C  
ATOM     42  HZ  PHE     3      38.017  48.655  41.052  1.00  0.00           H  
ATOM     43  CE2 PHE     3      39.297  47.101  41.840  1.00  0.00           C  
ATOM     44  HE2 PHE     3      39.017  46.376  41.085  1.00  0.00           H  
ATOM     45  CD2 PHE     3      40.218  46.752  42.845  1.00  0.00           C  
ATOM     46  HD2 PHE     3      40.636  45.754  42.860  1.00  0.00           H  
ATOM     47  C   PHE     3      42.866  47.668  47.057  1.00  0.00           C  
ATOM     48  O   PHE     3      42.398  47.855  48.183  1.00  0.00           O  
ATOM     49  N   GLY     4      43.958  46.919  46.863  1.00  0.00           N  
ATOM     50  H   GLY     4      44.287  46.792  45.915  1.00  0.00           H  
ATOM     51  CA  GLY     4      44.691  46.248  47.948  1.00  0.00           C  
ATOM     52  HA2 GLY     4      43.993  45.664  48.549  1.00  0.00           H  
ATOM     53  HA3 GLY     4      45.413  45.555  47.514  1.00  0.00           H  
ATOM     54  C   GLY     4      45.454  47.199  48.879  1.00  0.00           C  
ATOM     55  O   GLY     4      45.513  46.991  50.092  1.00  0.00           O  
ATOM     56  N   ALA     5      46.023  48.269  48.319  1.00  0.00           N  
ATOM     57  H   ALA     5      45.905  48.399  47.323  1.00  0.00           H  
ATOM     58  CA  ALA     5      46.996  49.123  48.999  1.00  0.00           C  
ATOM     59  HA  ALA     5      47.559  48.494  49.691  1.00  0.00           H  
ATOM     60  CB  ALA     5      47.994  49.586  47.948  1.00  0.00           C  
ATOM     61  HB1 ALA     5      47.490  50.204  47.207  1.00  0.00           H  
ATOM     62  HB2 ALA     5      48.781  50.153  48.441  1.00  0.00           H  
ATOM     63  HB3 ALA     5      48.443  48.721  47.457  1.00  0.00           H  
ATOM     64  C   ALA     5      46.427  50.273  49.867  1.00  0.00           C  
ATOM     65  O   ALA     5      47.193  51.041  50.447  1.00  0.00           O  
ATOM     66  N   ILE     6      45.100  50.384  50.008  1.00  0.00           N  
ATOM     67  H   ILE     6      44.514  49.828  49.403  1.00  0.00           H  
ATOM     68  CA  ILE     6      44.475  51.223  51.059  1.00  0.00           C  
ATOM     69  HA  ILE     6      45.272  51.678  51.647  1.00  0.00           H  
ATOM     70  CB  ILE     6      43.656  52.413  50.523  1.00  0.00           C  
ATOM     71  HB  ILE     6      43.202  52.902  51.388  1.00  0.00           H  
ATOM     72  CG2 ILE     6      44.620  53.433  49.893  1.00  0.00           C  
ATOM     73 HG21 ILE     6      45.120  52.996  49.030  1.00  0.00           H  
ATOM     74 HG22 ILE     6      44.086  54.332  49.589  1.00  0.00           H  
ATOM     75 HG23 ILE     6      45.378  53.722  50.622  1.00  0.00           H  
ATOM     76  CG1 ILE     6      42.515  51.978  49.585  1.00  0.00           C  
ATOM     77 HG12 ILE     6      42.938  51.604  48.658  1.00  0.00           H  
ATOM     78 HG13 ILE     6      41.952  51.171  50.055  1.00  0.00           H  
ATOM     79  CD1 ILE     6      41.533  53.107  49.255  1.00  0.00           C  
ATOM     80 HD11 ILE     6      42.038  53.910  48.720  1.00  0.00           H  
ATOM     81 HD12 ILE     6      40.737  52.715  48.622  1.00  0.00           H  
ATOM     82 HD13 ILE     6      41.097  53.500  50.174  1.00  0.00           H  
ATOM     83  C   ILE     6      43.729  50.367  52.090  1.00  0.00           C  
ATOM     84  O   ILE     6      43.590  50.787  53.237  1.00  0.00           O  
ATOM     85  N   ALA     7      43.342  49.131  51.743  1.00  0.00           N  
ATOM     86  H   ALA     7      43.433  48.835  50.782  1.00  0.00           H  
ATOM     87  CA  ALA     7      42.904  48.136  52.725  1.00  0.00           C  
ATOM     88  HA  ALA     7      42.071  48.543  53.302  1.00  0.00           H  
ATOM     89  CB  ALA     7      42.419  46.884  51.983  1.00  0.00           C  
ATOM     90  HB1 ALA     7      43.234  46.441  51.410  1.00  0.00           H  
ATOM     91  HB2 ALA     7      42.056  46.150  52.703  1.00  0.00           H  
ATOM     92  HB3 ALA     7      41.605  47.146  51.305  1.00  0.00           H  
ATOM     93  C   ALA     7      44.059  47.817  53.704  1.00  0.00           C  
ATOM     94  O   ALA     7      43.856  47.731  54.916  1.00  0.00           O  
ATOM     95  N   ALA     8      45.290  47.738  53.179  1.00  0.00           N  
ATOM     96  H   ALA     8      45.368  47.739  52.169  1.00  0.00           H  
ATOM     97  CA  ALA     8      46.517  47.500  53.942  1.00  0.00           C  
ATOM     98  HA  ALA     8      46.319  46.686  54.633  1.00  0.00           H  
ATOM     99  CB  ALA     8      47.589  47.000  52.967  1.00  0.00           C  
ATOM    100  HB1 ALA     8      47.710  47.705  52.147  1.00  0.00           H  
ATOM    101  HB2 ALA     8      48.541  46.881  53.486  1.00  0.00           H  
ATOM    102  HB3 ALA     8      47.290  46.034  52.559  1.00  0.00           H  
ATOM    103  C   ALA     8      47.007  48.696  54.796  1.00  0.00           C  
ATOM    104  O   ALA     8      47.835  48.498  55.687  1.00  0.00           O  
ATOM    105  N   PHE     9      46.488  49.917  54.586  1.00  0.00           N  
ATOM    106  H   PHE     9      45.784  50.013  53.869  1.00  0.00           H  
ATOM    107  CA  PHE     9      46.902  51.143  55.299  1.00  0.00           C  
ATOM    108  HA  PHE     9      47.972  51.281  55.143  1.00  0.00           H  
ATOM    109  CB  PHE     9      46.185  52.359  54.684  1.00  0.00           C  
ATOM    110  HB2 PHE     9      46.411  52.401  53.617  1.00  0.00           H  
ATOM    111  HB3 PHE     9      45.109  52.218  54.789  1.00  0.00           H  
ATOM    112  CG  PHE     9      46.552  53.698  55.301  1.00  0.00           C  
ATOM    113  CD1 PHE     9      47.774  54.319  54.976  1.00  0.00           C  
ATOM    114  HD1 PHE     9      48.447  53.855  54.268  1.00  0.00           H  
ATOM    115  CE1 PHE     9      48.121  55.549  55.567  1.00  0.00           C  
ATOM    116  HE1 PHE     9      49.060  56.026  55.316  1.00  0.00           H  
ATOM    117  CZ  PHE     9      47.248  56.162  56.484  1.00  0.00           C  
ATOM    118  HZ  PHE     9      47.517  57.106  56.941  1.00  0.00           H  
ATOM    119  CE2 PHE     9      46.022  55.552  56.800  1.00  0.00           C  
ATOM    120  HE2 PHE     9      45.346  56.026  57.501  1.00  0.00           H  
ATOM    121  CD2 PHE     9      45.672  54.327  56.205  1.00  0.00           C  
ATOM    122  HD2 PHE     9      44.723  53.869  56.445  1.00  0.00           H  
ATOM    123  C   PHE     9      46.703  51.085  56.828  1.00  0.00           C  
ATOM    124  O   PHE     9      47.502  51.657  57.570  1.00  0.00           O  
ATOM    125  N   ILE    10      45.681  50.360  57.303  1.00  0.00           N  
ATOM    126  H   ILE    10      45.035  49.964  56.632  1.00  0.00           H  
ATOM    127  CA  ILE    10      45.444  50.084  58.739  1.00  0.00           C  
ATOM    128  HA  ILE    10      46.168  50.646  59.329  1.00  0.00           H  
ATOM    129  CB  ILE    10      44.043  50.586  59.171  1.00  0.00           C  
ATOM    130  HB  ILE    10      43.868  50.264  60.198  1.00  0.00           H  
ATOM    131  CG2 ILE    10      44.034  52.124  59.196  1.00  0.00           C  
ATOM    132 HG21 ILE    10      44.139  52.518  58.186  1.00  0.00           H  
ATOM    133 HG22 ILE    10      43.096  52.483  59.620  1.00  0.00           H  
ATOM    134 HG23 ILE    10      44.855  52.494  59.811  1.00  0.00           H  
ATOM    135  CG1 ILE    10      42.849  50.100  58.315  1.00  0.00           C  
ATOM    136 HG12 ILE    10      41.943  50.567  58.703  1.00  0.00           H  
ATOM    137 HG13 ILE    10      42.968  50.431  57.282  1.00  0.00           H  
ATOM    138  CD1 ILE    10      42.616  48.584  58.326  1.00  0.00           C  
ATOM    139 HD11 ILE    10      42.583  48.219  59.353  1.00  0.00           H  
ATOM    140 HD12 ILE    10      41.666  48.363  57.841  1.00  0.00           H  
ATOM    141 HD13 ILE    10      43.406  48.074  57.777  1.00  0.00           H  
ATOM    142  C   ILE    10      45.685  48.612  59.133  1.00  0.00           C  
ATOM    143  O   ILE    10      45.485  48.232  60.287  1.00  0.00           O  
ATOM    144  N   GLU    11      46.162  47.782  58.199  1.00  0.00           N  
ATOM    145  H   GLU    11      46.369  48.167  57.287  1.00  0.00           H  
ATOM    146  CA  GLU    11      46.413  46.341  58.396  1.00  0.00           C  
ATOM    147  HA  GLU    11      45.756  45.975  59.188  1.00  0.00           H  
ATOM    148  CB  GLU    11      46.039  45.606  57.095  1.00  0.00           C  
ATOM    149  HB2 GLU    11      45.204  46.131  56.629  1.00  0.00           H  
ATOM    150  HB3 GLU    11      46.894  45.639  56.420  1.00  0.00           H  
ATOM    151  CG  GLU    11      45.597  44.148  57.290  1.00  0.00           C  
ATOM    152  HG2 GLU    11      46.437  43.556  57.656  1.00  0.00           H  
ATOM    153  HG3 GLU    11      44.813  44.129  58.051  1.00  0.00           H  
ATOM    154  CD  GLU    11      45.057  43.504  55.991  1.00  0.00           C  
ATOM    155  OE1 GLU    11      44.208  42.583  56.086  1.00  0.00           O  
ATOM    156  OE2 GLU    11      45.482  43.878  54.870  1.00  0.00           O  
ATOM    157  C   GLU    11      47.868  46.039  58.825  1.00  0.00           C  
ATOM    158  O   GLU    11      48.239  44.881  59.034  1.00  0.00           O  
ATOM    159  N   GLY    12      48.709  47.076  58.951  1.00  0.00           N  
ATOM    160  H   GLY    12      48.331  48.003  58.811  1.00  0.00           H  
ATOM    161  CA  GLY    12      50.150  46.960  59.222  1.00  0.00           C  
ATOM    162  HA2 GLY    12      50.505  47.899  59.647  1.00  0.00           H  
ATOM    163  HA3 GLY    12      50.317  46.179  59.965  1.00  0.00           H  
ATOM    164  C   GLY    12      51.011  46.643  57.987  1.00  0.00           C  
ATOM    165  O   GLY    12      52.188  46.305  58.132  1.00  0.00           O  
ATOM    166  N   GLY    13      50.451  46.751  56.775  1.00  0.00           N  
ATOM    167  H   GLY    13      49.495  47.079  56.729  1.00  0.00           H  
ATOM    168  CA  GLY    13      51.080  46.342  55.507  1.00  0.00           C  
ATOM    169  HA2 GLY    13      51.802  45.547  55.696  1.00  0.00           H  
ATOM    170  HA3 GLY    13      50.311  45.932  54.852  1.00  0.00           H  
ATOM    171  C   GLY    13      51.809  47.463  54.750  1.00  0.00           C  
ATOM    172  O   GLY    13      51.897  47.414  53.524  1.00  0.00           O  
ATOM    173  N   TRP    14      52.310  48.479  55.464  1.00  0.00           N  
ATOM    174  H   TRP    14      52.217  48.416  56.469  1.00  0.00           H  
ATOM    175  CA  TRP    14      52.966  49.682  54.925  1.00  0.00           C  
ATOM    176  HA  TRP    14      52.250  50.226  54.312  1.00  0.00           H  
ATOM    177  CB  TRP    14      53.361  50.570  56.123  1.00  0.00           C  
ATOM    178  HB2 TRP    14      53.890  49.959  56.856  1.00  0.00           H  
ATOM    179  HB3 TRP    14      54.070  51.319  55.785  1.00  0.00           H  
ATOM    180  CG  TRP    14      52.250  51.297  56.830  1.00  0.00           C  
ATOM    181  CD1 TRP    14      51.216  51.936  56.232  1.00  0.00           C  
ATOM    182  HD1 TRP    14      51.050  51.989  55.164  1.00  0.00           H  
ATOM    183  NE1 TRP    14      50.414  52.530  57.186  1.00  0.00           N  
ATOM    184  HE1 TRP    14      49.553  53.023  56.971  1.00  0.00           H  
ATOM    185  CE2 TRP    14      50.911  52.343  58.455  1.00  0.00           C  
ATOM    186  CZ2 TRP    14      50.478  52.767  59.720  1.00  0.00           C  
ATOM    187  HZ2 TRP    14      49.576  53.356  59.816  1.00  0.00           H  
ATOM    188  CH2 TRP    14      51.234  52.422  60.853  1.00  0.00           C  
ATOM    189  HH2 TRP    14      50.917  52.746  61.837  1.00  0.00           H  
ATOM    190  CZ3 TRP    14      52.406  51.658  60.703  1.00  0.00           C  
ATOM    191  HZ3 TRP    14      52.988  51.398  61.579  1.00  0.00           H  
ATOM    192  CE3 TRP    14      52.829  51.233  59.426  1.00  0.00           C  
ATOM    193  HE3 TRP    14      53.734  50.649  59.329  1.00  0.00           H  
ATOM    194  CD2 TRP    14      52.093  51.562  58.264  1.00  0.00           C  
ATOM    195  C   TRP    14      54.173  49.391  54.008  1.00  0.00           C  
ATOM    196  O   TRP    14      54.155  49.728  52.824  1.00  0.00           O  
ATOM    197  N   THR    15      55.209  48.743  54.545  1.00  0.00           N  
ATOM    198  H   THR    15      55.151  48.547  55.536  1.00  0.00           H  
ATOM    199  CA  THR    15      56.509  48.419  53.919  1.00  0.00           C  
ATOM    200  HA  THR    15      57.207  49.231  54.131  1.00  0.00           H  
ATOM    201  CB  THR    15      57.051  47.152  54.608  1.00  0.00           C  
ATOM    202  HB  THR    15      56.329  46.347  54.457  1.00  0.00           H  
ATOM    203  CG2 THR    15      58.415  46.680  54.103  1.00  0.00           C  
ATOM    204 HG21 THR    15      59.163  47.456  54.263  1.00  0.00           H  
ATOM    205 HG22 THR    15      58.705  45.777  54.642  1.00  0.00           H  
ATOM    206 HG23 THR    15      58.366  46.436  53.042  1.00  0.00           H  
ATOM    207  OG1 THR    15      57.166  47.395  55.998  1.00  0.00           O  
ATOM    208  HG1 THR    15      57.254  46.533  56.449  1.00  0.00           H  
ATOM    209  C   THR    15      56.492  48.231  52.391  1.00  0.00           C  
ATOM    210  O   THR    15      57.087  49.032  51.666  1.00  0.00           O  
ATOM    211  N   GLY    16      55.803  47.195  51.891  1.00  0.00           N  
ATOM    212  H   GLY    16      55.311  46.594  52.538  1.00  0.00           H  
ATOM    213  CA  GLY    16      55.856  46.769  50.483  1.00  0.00           C  
ATOM    214  HA2 GLY    16      56.854  46.959  50.085  1.00  0.00           H  
ATOM    215  HA3 GLY    16      55.688  45.693  50.433  1.00  0.00           H  
ATOM    216  C   GLY    16      54.849  47.445  49.544  1.00  0.00           C  
ATOM    217  O   GLY    16      54.811  47.112  48.357  1.00  0.00           O  
ATOM    218  N   MET    17      54.032  48.378  50.051  1.00  0.00           N  
ATOM    219  H   MET    17      54.073  48.549  51.050  1.00  0.00           H  
ATOM    220  CA  MET    17      53.152  49.230  49.235  1.00  0.00           C  
ATOM    221  HA  MET    17      53.176  48.881  48.202  1.00  0.00           H  
ATOM    222  CB  MET    17      51.695  49.074  49.705  1.00  0.00           C  
ATOM    223  HB2 MET    17      51.034  49.487  48.946  1.00  0.00           H  
ATOM    224  HB3 MET    17      51.461  48.013  49.801  1.00  0.00           H  
ATOM    225  CG  MET    17      51.399  49.772  51.032  1.00  0.00           C  
ATOM    226  HG2 MET    17      52.044  49.359  51.799  1.00  0.00           H  
ATOM    227  HG3 MET    17      51.604  50.837  50.931  1.00  0.00           H  
ATOM    228  SD  MET    17      49.698  49.576  51.588  1.00  0.00           S  
ATOM    229  CE  MET    17      49.712  50.692  53.011  1.00  0.00           C  
ATOM    230  HE1 MET    17      50.511  51.425  52.903  1.00  0.00           H  
ATOM    231  HE2 MET    17      48.759  51.218  53.060  1.00  0.00           H  
ATOM    232  HE3 MET    17      49.861  50.114  53.924  1.00  0.00           H  
ATOM    233  C   MET    17      53.615  50.699  49.199  1.00  0.00           C  
ATOM    234  O   MET    17      53.307  51.407  48.241  1.00  0.00           O  
ATOM    235  N   ILE    18      54.409  51.150  50.180  1.00  0.00           N  
ATOM    236  H   ILE    18      54.613  50.527  50.954  1.00  0.00           H  
ATOM    237  CA  ILE    18      54.932  52.528  50.258  1.00  0.00           C  
ATOM    238  HA  ILE    18      54.074  53.195  50.193  1.00  0.00           H  
ATOM    239  CB  ILE    18      55.599  52.769  51.641  1.00  0.00           C  
ATOM    240  HB  ILE    18      56.136  51.863  51.931  1.00  0.00           H  
ATOM    241  CG2 ILE    18      56.618  53.925  51.658  1.00  0.00           C  
ATOM    242 HG21 ILE    18      56.120  54.868  51.425  1.00  0.00           H  
ATOM    243 HG22 ILE    18      57.093  54.001  52.635  1.00  0.00           H  
ATOM    244 HG23 ILE    18      57.415  53.744  50.938  1.00  0.00           H  
ATOM    245  CG1 ILE    18      54.477  53.040  52.675  1.00  0.00           C  
ATOM    246 HG12 ILE    18      53.901  53.911  52.362  1.00  0.00           H  
ATOM    247 HG13 ILE    18      53.792  52.194  52.692  1.00  0.00           H  
ATOM    248  CD1 ILE    18      54.957  53.286  54.111  1.00  0.00           C  
ATOM    249 HD11 ILE    18      55.483  54.238  54.181  1.00  0.00           H  
ATOM    250 HD12 ILE    18      54.093  53.336  54.772  1.00  0.00           H  
ATOM    251 HD13 ILE    18      55.618  52.478  54.429  1.00  0.00           H  
ATOM    252  C   ILE    18      55.813  52.902  49.044  1.00  0.00           C  
ATOM    253  O   ILE    18      55.931  54.082  48.714  1.00  0.00           O  
ATOM    254  N   ASP    19      56.392  51.924  48.341  1.00  0.00           N  
ATOM    255  H   ASP    19      56.277  50.969  48.654  1.00  0.00           H  
ATOM    256  CA  ASP    19      57.042  52.123  47.039  1.00  0.00           C  
ATOM    257  HA  ASP    19      57.335  53.170  46.947  1.00  0.00           H  
ATOM    258  CB  ASP    19      58.352  51.314  46.935  1.00  0.00           C  
ATOM    259  HB2 ASP    19      58.737  51.427  45.920  1.00  0.00           H  
ATOM    260  HB3 ASP    19      59.076  51.782  47.606  1.00  0.00           H  
ATOM    261  CG  ASP    19      58.289  49.810  47.282  1.00  0.00           C  
ATOM    262  OD1 ASP    19      59.354  49.147  47.196  1.00  0.00           O  
ATOM    263  OD2 ASP    19      57.209  49.277  47.625  1.00  0.00           O  
ATOM    264  C   ASP    19      56.072  51.850  45.866  1.00  0.00           C  
ATOM    265  O   ASP    19      55.743  52.768  45.110  1.00  0.00           O  
ATOM    266  N   GLY    20      55.610  50.604  45.700  1.00  0.00           N  
ATOM    267  H   GLY    20      55.932  49.905  46.366  1.00  0.00           H  
ATOM    268  CA  GLY    20      54.858  50.138  44.525  1.00  0.00           C  
ATOM    269  HA2 GLY    20      55.479  50.275  43.638  1.00  0.00           H  
ATOM    270  HA3 GLY    20      54.668  49.070  44.630  1.00  0.00           H  
ATOM    271  C   GLY    20      53.510  50.832  44.277  1.00  0.00           C  
ATOM    272  O   GLY    20      53.232  51.266  43.157  1.00  0.00           O  
ATOM    273  N   TRP    21      52.665  50.945  45.309  1.00  0.00           N  
ATOM    274  H   TRP    21      52.972  50.610  46.213  1.00  0.00           H  
ATOM    275  CA  TRP    21      51.376  51.654  45.236  1.00  0.00           C  
ATOM    276  HA  TRP    21      50.866  51.373  44.312  1.00  0.00           H  
ATOM    277  CB  TRP    21      50.479  51.220  46.403  1.00  0.00           C  
ATOM    278  HB2 TRP    21      49.957  50.311  46.105  1.00  0.00           H  
ATOM    279  HB3 TRP    21      51.101  50.960  47.252  1.00  0.00           H  
ATOM    280  CG  TRP    21      49.478  52.223  46.898  1.00  0.00           C  
ATOM    281  CD1 TRP    21      48.365  52.604  46.236  1.00  0.00           C  
ATOM    282  HD1 TRP    21      48.072  52.222  45.264  1.00  0.00           H  
ATOM    283  NE1 TRP    21      47.679  53.544  46.980  1.00  0.00           N  
ATOM    284  HE1 TRP    21      46.819  53.980  46.671  1.00  0.00           H  
ATOM    285  CE2 TRP    21      48.311  53.810  48.175  1.00  0.00           C  
ATOM    286  CZ2 TRP    21      48.005  54.658  49.250  1.00  0.00           C  
ATOM    287  HZ2 TRP    21      47.110  55.264  49.230  1.00  0.00           H  
ATOM    288  CH2 TRP    21      48.874  54.700  50.354  1.00  0.00           C  
ATOM    289  HH2 TRP    21      48.652  55.344  51.196  1.00  0.00           H  
ATOM    290  CZ3 TRP    21      50.035  53.906  50.361  1.00  0.00           C  
ATOM    291  HZ3 TRP    21      50.703  53.944  51.211  1.00  0.00           H  
ATOM    292  CE3 TRP    21      50.337  53.069  49.268  1.00  0.00           C  
ATOM    293  HE3 TRP    21      51.233  52.471  49.284  1.00  0.00           H  
ATOM    294  CD2 TRP    21      49.480  52.990  48.147  1.00  0.00           C  
ATOM    295  C   TRP    21      51.531  53.179  45.198  1.00  0.00           C  
ATOM    296  O   TRP    21      50.812  53.861  44.462  1.00  0.00           O  
ATOM    297  N   TYR    22      52.491  53.714  45.955  1.00  0.00           N  
ATOM    298  H   TYR    22      53.045  53.086  46.524  1.00  0.00           H  
ATOM    299  CA  TYR    22      52.625  55.157  46.194  1.00  0.00           C  
ATOM    300  HA  TYR    22      51.612  55.553  46.257  1.00  0.00           H  
ATOM    301  CB  TYR    22      53.297  55.386  47.564  1.00  0.00           C  
ATOM    302  HB2 TYR    22      53.375  54.423  48.071  1.00  0.00           H  
ATOM    303  HB3 TYR    22      54.313  55.747  47.409  1.00  0.00           H  
ATOM    304  CG  TYR    22      52.590  56.333  48.528  1.00  0.00           C  
ATOM    305  CD1 TYR    22      51.859  57.452  48.072  1.00  0.00           C  
ATOM    306  HD1 TYR    22      51.800  57.676  47.015  1.00  0.00           H  
ATOM    307  CE1 TYR    22      51.193  58.290  48.988  1.00  0.00           C  
ATOM    308  HE1 TYR    22      50.627  59.138  48.631  1.00  0.00           H  
ATOM    309  CZ  TYR    22      51.264  58.022  50.374  1.00  0.00           C  
ATOM    310  OH  TYR    22      50.624  58.826  51.269  1.00  0.00           O  
ATOM    311  HH  TYR    22      50.157  59.567  50.840  1.00  0.00           H  
ATOM    312  CE2 TYR    22      52.015  56.921  50.835  1.00  0.00           C  
ATOM    313  HE2 TYR    22      52.073  56.721  51.895  1.00  0.00           H  
ATOM    314  CD2 TYR    22      52.676  56.086  49.914  1.00  0.00           C  
ATOM    315  HD2 TYR    22      53.246  55.243  50.276  1.00  0.00           H  
ATOM    316  C   TYR    22      53.321  55.919  45.038  1.00  0.00           C  
ATOM    317  O   TYR    22      53.597  57.116  45.153  1.00  0.00           O  
ATOM    318  N   GLY    23      53.576  55.244  43.908  1.00  0.00           N  
ATOM    319  H   GLY    23      53.336  54.264  43.899  1.00  0.00           H  
ATOM    320  CA  GLY    23      54.037  55.826  42.644  1.00  0.00           C  
ATOM    321  HA2 GLY    23      53.272  55.660  41.884  1.00  0.00           H  
ATOM    322  HA3 GLY    23      54.175  56.903  42.739  1.00  0.00           H  
ATOM    323  C   GLY    23      55.345  55.205  42.149  1.00  0.00           C  
ATOM    324  O   GLY    23      55.325  54.307  41.300  1.00  0.00           O  
ATOM    325  N   SER    24      56.479  55.706  42.656  1.00  0.00           N  
ATOM    326  H   SER    24      56.393  56.418  43.369  1.00  0.00           H  
ATOM    327  CA  SER    24      57.845  55.330  42.244  1.00  0.00           C  
ATOM    328  HA  SER    24      57.861  54.268  42.002  1.00  0.00           H  
ATOM    329  CB  SER    24      58.221  56.109  40.980  1.00  0.00           C  
ATOM    330  HB2 SER    24      57.441  55.971  40.225  1.00  0.00           H  
ATOM    331  HB3 SER    24      58.289  57.176  41.214  1.00  0.00           H  
ATOM    332  OG  SER    24      59.461  55.637  40.475  1.00  0.00           O  
ATOM    333  HG  SER    24      59.649  56.079  39.616  1.00  0.00           H  
ATOM    334  C   SER    24      58.866  55.555  43.367  1.00  0.00           C  
ATOM    335  O   SER    24      59.552  54.582  43.759  1.00  0.00           O  
ATOM    336  OXT SER    24      58.951  56.692  43.890  1.00  0.00           O  
TER     337      SER    24 
ENDMDL
REMARK 2LWA                ENERGY     8.47076E+01 RMS    2.48   5.53   7.57
ATOM      1  N   GLY     1      40.537  54.046  50.266  1.00  0.00           N  
ATOM      2  H1  GLY     1      40.816  53.494  49.469  1.00  0.00           H  
ATOM      3  H2  GLY     1      39.609  54.402  50.099  1.00  0.00           H  
ATOM      4  H3  GLY     1      40.510  53.444  51.076  1.00  0.00           H  
ATOM      5  CA  GLY     1      41.489  55.165  50.487  1.00  0.00           C  
ATOM      6  HA2 GLY     1      41.499  55.814  49.610  1.00  0.00           H  
ATOM      7  HA3 GLY     1      41.174  55.749  51.353  1.00  0.00           H  
ATOM      8  C   GLY     1      42.902  54.660  50.741  1.00  0.00           C  
ATOM      9  O   GLY     1      43.080  53.576  51.297  1.00  0.00           O  
ATOM     10  N   LEU     2      43.930  55.420  50.341  1.00  0.00           N  
ATOM     11  H   LEU     2      43.741  56.331  49.942  1.00  0.00           H  
ATOM     12  CA  LEU     2      45.333  54.986  50.439  1.00  0.00           C  
ATOM     13  HA  LEU     2      45.354  53.911  50.280  1.00  0.00           H  
ATOM     14  CB  LEU     2      46.195  55.605  49.313  1.00  0.00           C  
ATOM     15  HB2 LEU     2      46.313  56.673  49.506  1.00  0.00           H  
ATOM     16  HB3 LEU     2      47.177  55.143  49.388  1.00  0.00           H  
ATOM     17  CG  LEU     2      45.727  55.446  47.850  1.00  0.00           C  
ATOM     18  HG  LEU     2      44.871  56.098  47.676  1.00  0.00           H  
ATOM     19  CD1 LEU     2      46.867  55.867  46.917  1.00  0.00           C  
ATOM     20 HD11 LEU     2      47.727  55.210  47.056  1.00  0.00           H  
ATOM     21 HD12 LEU     2      46.541  55.805  45.878  1.00  0.00           H  
ATOM     22 HD13 LEU     2      47.165  56.893  47.133  1.00  0.00           H  
ATOM     23  CD2 LEU     2      45.342  54.017  47.464  1.00  0.00           C  
ATOM     24 HD21 LEU     2      44.513  53.668  48.077  1.00  0.00           H  
ATOM     25 HD22 LEU     2      45.026  53.996  46.420  1.00  0.00           H  
ATOM     26 HD23 LEU     2      46.197  53.355  47.578  1.00  0.00           H  
ATOM     27  C   LEU     2      45.932  55.213  51.849  1.00  0.00           C  
ATOM     28  O   LEU     2      46.748  56.109  52.058  1.00  0.00           O  
ATOM     29  N   PHE     3      45.551  54.362  52.811  1.00  0.00           N  
ATOM     30  H   PHE     3      44.809  53.709  52.585  1.00  0.00           H  
ATOM     31  CA  PHE     3      46.127  54.315  54.169  1.00  0.00           C  
ATOM     32  HA  PHE     3      46.641  55.254  54.383  1.00  0.00           H  
ATOM     33  CB  PHE     3      45.004  54.168  55.211  1.00  0.00           C  
ATOM     34  HB2 PHE     3      44.404  53.285  54.983  1.00  0.00           H  
ATOM     35  HB3 PHE     3      45.456  54.010  56.192  1.00  0.00           H  
ATOM     36  CG  PHE     3      44.088  55.376  55.297  1.00  0.00           C  
ATOM     37  CD1 PHE     3      44.435  56.463  56.123  1.00  0.00           C  
ATOM     38  HD1 PHE     3      45.349  56.434  56.702  1.00  0.00           H  
ATOM     39  CE1 PHE     3      43.595  57.589  56.202  1.00  0.00           C  
ATOM     40  HE1 PHE     3      43.863  58.421  56.841  1.00  0.00           H  
ATOM     41  CZ  PHE     3      42.407  57.635  55.451  1.00  0.00           C  
ATOM     42  HZ  PHE     3      41.761  58.502  55.512  1.00  0.00           H  
ATOM     43  CE2 PHE     3      42.056  56.552  54.625  1.00  0.00           C  
ATOM     44  HE2 PHE     3      41.139  56.587  54.053  1.00  0.00           H  
ATOM     45  CD2 PHE     3      42.893  55.423  54.551  1.00  0.00           C  
ATOM     46  HD2 PHE     3      42.616  54.588  53.922  1.00  0.00           H  
ATOM     47  C   PHE     3      47.191  53.207  54.248  1.00  0.00           C  
ATOM     48  O   PHE     3      48.386  53.485  54.125  1.00  0.00           O  
ATOM     49  N   GLY     4      46.778  51.934  54.322  1.00  0.00           N  
ATOM     50  H   GLY     4      45.792  51.752  54.468  1.00  0.00           H  
ATOM     51  CA  GLY     4      47.678  50.775  54.165  1.00  0.00           C  
ATOM     52  HA2 GLY     4      48.417  50.781  54.966  1.00  0.00           H  
ATOM     53  HA3 GLY     4      47.102  49.852  54.242  1.00  0.00           H  
ATOM     54  C   GLY     4      48.410  50.780  52.812  1.00  0.00           C  
ATOM     55  O   GLY     4      49.559  50.350  52.705  1.00  0.00           O  
ATOM     56  N   ALA     5      47.781  51.383  51.797  1.00  0.00           N  
ATOM     57  H   ALA     5      46.828  51.679  51.957  1.00  0.00           H  
ATOM     58  CA  ALA     5      48.330  51.588  50.455  1.00  0.00           C  
ATOM     59  HA  ALA     5      48.996  50.751  50.243  1.00  0.00           H  
ATOM     60  CB  ALA     5      47.178  51.476  49.461  1.00  0.00           C  
ATOM     61  HB1 ALA     5      46.426  52.232  49.659  1.00  0.00           H  
ATOM     62  HB2 ALA     5      47.558  51.601  48.449  1.00  0.00           H  
ATOM     63  HB3 ALA     5      46.726  50.489  49.560  1.00  0.00           H  
ATOM     64  C   ALA     5      49.211  52.858  50.302  1.00  0.00           C  
ATOM     65  O   ALA     5      49.471  53.316  49.192  1.00  0.00           O  
ATOM     66  N   ILE     6      49.650  53.437  51.427  1.00  0.00           N  
ATOM     67  H   ILE     6      49.249  53.103  52.293  1.00  0.00           H  
ATOM     68  CA  ILE     6      50.764  54.403  51.538  1.00  0.00           C  
ATOM     69  HA  ILE     6      51.317  54.395  50.597  1.00  0.00           H  
ATOM     70  CB  ILE     6      50.308  55.865  51.785  1.00  0.00           C  
ATOM     71  HB  ILE     6      49.454  55.861  52.463  1.00  0.00           H  
ATOM     72  CG2 ILE     6      51.420  56.730  52.417  1.00  0.00           C  
ATOM     73 HG21 ILE     6      52.302  56.737  51.775  1.00  0.00           H  
ATOM     74 HG22 ILE     6      51.076  57.753  52.562  1.00  0.00           H  
ATOM     75 HG23 ILE     6      51.693  56.347  53.400  1.00  0.00           H  
ATOM     76  CG1 ILE     6      49.894  56.478  50.427  1.00  0.00           C  
ATOM     77 HG12 ILE     6      50.755  56.483  49.755  1.00  0.00           H  
ATOM     78 HG13 ILE     6      49.138  55.842  49.979  1.00  0.00           H  
ATOM     79  CD1 ILE     6      49.323  57.901  50.484  1.00  0.00           C  
ATOM     80 HD11 ILE     6      50.110  58.618  50.717  1.00  0.00           H  
ATOM     81 HD12 ILE     6      48.903  58.157  49.512  1.00  0.00           H  
ATOM     82 HD13 ILE     6      48.539  57.962  51.238  1.00  0.00           H  
ATOM     83  C   ILE     6      51.759  53.870  52.583  1.00  0.00           C  
ATOM     84  O   ILE     6      52.963  54.044  52.412  1.00  0.00           O  
ATOM     85  N   ALA     7      51.303  53.130  53.605  1.00  0.00           N  
ATOM     86  H   ALA     7      50.306  53.094  53.782  1.00  0.00           H  
ATOM     87  CA  ALA     7      52.187  52.383  54.503  1.00  0.00           C  
ATOM     88  HA  ALA     7      52.766  53.100  55.087  1.00  0.00           H  
ATOM     89  CB  ALA     7      51.348  51.548  55.478  1.00  0.00           C  
ATOM     90  HB1 ALA     7      50.812  50.762  54.947  1.00  0.00           H  
ATOM     91  HB2 ALA     7      52.005  51.080  56.212  1.00  0.00           H  
ATOM     92  HB3 ALA     7      50.633  52.186  56.000  1.00  0.00           H  
ATOM     93  C   ALA     7      53.187  51.514  53.710  1.00  0.00           C  
ATOM     94  O   ALA     7      54.392  51.666  53.885  1.00  0.00           O  
ATOM     95  N   ALA     8      52.717  50.691  52.761  1.00  0.00           N  
ATOM     96  H   ALA     8      51.714  50.578  52.666  1.00  0.00           H  
ATOM     97  CA  ALA     8      53.598  49.873  51.918  1.00  0.00           C  
ATOM     98  HA  ALA     8      54.217  49.269  52.581  1.00  0.00           H  
ATOM     99  CB  ALA     8      52.746  48.898  51.102  1.00  0.00           C  
ATOM    100  HB1 ALA     8      52.130  49.449  50.398  1.00  0.00           H  
ATOM    101  HB2 ALA     8      53.395  48.214  50.555  1.00  0.00           H  
ATOM    102  HB3 ALA     8      52.106  48.314  51.766  1.00  0.00           H  
ATOM    103  C   ALA     8      54.566  50.698  51.034  1.00  0.00           C  
ATOM    104  O   ALA     8      55.715  50.290  50.849  1.00  0.00           O  
ATOM    105  N   PHE     9      54.154  51.884  50.553  1.00  0.00           N  
ATOM    106  H   PHE     9      53.206  52.166  50.750  1.00  0.00           H  
ATOM    107  CA  PHE     9      55.011  52.832  49.813  1.00  0.00           C  
ATOM    108  HA  PHE     9      55.313  52.360  48.876  1.00  0.00           H  
ATOM    109  CB  PHE     9      54.212  54.113  49.474  1.00  0.00           C  
ATOM    110  HB2 PHE     9      53.218  53.820  49.136  1.00  0.00           H  
ATOM    111  HB3 PHE     9      54.082  54.702  50.377  1.00  0.00           H  
ATOM    112  CG  PHE     9      54.809  55.053  48.434  1.00  0.00           C  
ATOM    113  CD1 PHE     9      55.991  55.776  48.697  1.00  0.00           C  
ATOM    114  HD1 PHE     9      56.502  55.665  49.642  1.00  0.00           H  
ATOM    115  CE1 PHE     9      56.511  56.664  47.736  1.00  0.00           C  
ATOM    116  HE1 PHE     9      57.423  57.209  47.942  1.00  0.00           H  
ATOM    117  CZ  PHE     9      55.843  56.852  46.514  1.00  0.00           C  
ATOM    118  HZ  PHE     9      56.242  57.536  45.775  1.00  0.00           H  
ATOM    119  CE2 PHE     9      54.645  56.165  46.260  1.00  0.00           C  
ATOM    120  HE2 PHE     9      54.116  56.323  45.329  1.00  0.00           H  
ATOM    121  CD2 PHE     9      54.127  55.279  47.222  1.00  0.00           C  
ATOM    122  HD2 PHE     9      53.189  54.785  47.031  1.00  0.00           H  
ATOM    123  C   PHE     9      56.285  53.170  50.610  1.00  0.00           C  
ATOM    124  O   PHE     9      57.391  53.125  50.066  1.00  0.00           O  
ATOM    125  N   ILE    10      56.138  53.458  51.912  1.00  0.00           N  
ATOM    126  H   ILE    10      55.196  53.470  52.289  1.00  0.00           H  
ATOM    127  CA  ILE    10      57.247  53.826  52.816  1.00  0.00           C  
ATOM    128  HA  ILE    10      58.050  54.239  52.204  1.00  0.00           H  
ATOM    129  CB  ILE    10      56.823  54.966  53.778  1.00  0.00           C  
ATOM    130  HB  ILE    10      57.704  55.252  54.356  1.00  0.00           H  
ATOM    131  CG2 ILE    10      56.414  56.206  52.960  1.00  0.00           C  
ATOM    132 HG21 ILE    10      55.478  56.024  52.429  1.00  0.00           H  
ATOM    133 HG22 ILE    10      56.279  57.060  53.624  1.00  0.00           H  
ATOM    134 HG23 ILE    10      57.194  56.453  52.238  1.00  0.00           H  
ATOM    135  CG1 ILE    10      55.690  54.650  54.783  1.00  0.00           C  
ATOM    136 HG12 ILE    10      55.366  55.588  55.235  1.00  0.00           H  
ATOM    137 HG13 ILE    10      54.833  54.238  54.255  1.00  0.00           H  
ATOM    138  CD1 ILE    10      56.070  53.720  55.942  1.00  0.00           C  
ATOM    139 HD11 ILE    10      56.974  54.082  56.431  1.00  0.00           H  
ATOM    140 HD12 ILE    10      55.256  53.703  56.667  1.00  0.00           H  
ATOM    141 HD13 ILE    10      56.227  52.703  55.589  1.00  0.00           H  
ATOM    142  C   ILE    10      57.881  52.623  53.545  1.00  0.00           C  
ATOM    143  O   ILE    10      58.920  52.766  54.191  1.00  0.00           O  
ATOM    144  N   GLU    11      57.324  51.420  53.375  1.00  0.00           N  
ATOM    145  H   GLU    11      56.433  51.393  52.895  1.00  0.00           H  
ATOM    146  CA  GLU    11      57.842  50.139  53.893  1.00  0.00           C  
ATOM    147  HA  GLU    11      58.314  50.319  54.860  1.00  0.00           H  
ATOM    148  CB  GLU    11      56.643  49.191  54.120  1.00  0.00           C  
ATOM    149  HB2 GLU    11      55.816  49.786  54.493  1.00  0.00           H  
ATOM    150  HB3 GLU    11      56.350  48.750  53.167  1.00  0.00           H  
ATOM    151  CG  GLU    11      56.862  48.072  55.149  1.00  0.00           C  
ATOM    152  HG2 GLU    11      57.667  47.419  54.811  1.00  0.00           H  
ATOM    153  HG3 GLU    11      57.170  48.525  56.094  1.00  0.00           H  
ATOM    154  CD  GLU    11      55.586  47.231  55.390  1.00  0.00           C  
ATOM    155  OE1 GLU    11      55.704  45.993  55.567  1.00  0.00           O  
ATOM    156  OE2 GLU    11      54.457  47.781  55.436  1.00  0.00           O  
ATOM    157  C   GLU    11      58.909  49.511  52.962  1.00  0.00           C  
ATOM    158  O   GLU    11      59.425  48.423  53.230  1.00  0.00           O  
ATOM    159  N   GLY    12      59.243  50.184  51.850  1.00  0.00           N  
ATOM    160  H   GLY    12      58.819  51.091  51.709  1.00  0.00           H  
ATOM    161  CA  GLY    12      60.102  49.661  50.778  1.00  0.00           C  
ATOM    162  HA2 GLY    12      60.530  50.496  50.225  1.00  0.00           H  
ATOM    163  HA3 GLY    12      60.927  49.096  51.214  1.00  0.00           H  
ATOM    164  C   GLY    12      59.371  48.750  49.778  1.00  0.00           C  
ATOM    165  O   GLY    12      60.021  48.034  49.012  1.00  0.00           O  
ATOM    166  N   GLY    13      58.031  48.750  49.794  1.00  0.00           N  
ATOM    167  H   GLY    13      57.566  49.396  50.422  1.00  0.00           H  
ATOM    168  CA  GLY    13      57.166  47.808  49.076  1.00  0.00           C  
ATOM    169  HA2 GLY    13      57.763  47.148  48.446  1.00  0.00           H  
ATOM    170  HA3 GLY    13      56.653  47.184  49.808  1.00  0.00           H  
ATOM    171  C   GLY    13      56.110  48.469  48.185  1.00  0.00           C  
ATOM    172  O   GLY    13      54.921  48.189  48.340  1.00  0.00           O  
ATOM    173  N   TRP    14      56.522  49.328  47.242  1.00  0.00           N  
ATOM    174  H   TRP    14      57.506  49.559  47.202  1.00  0.00           H  
ATOM    175  CA  TRP    14      55.634  49.829  46.174  1.00  0.00           C  
ATOM    176  HA  TRP    14      54.808  50.383  46.623  1.00  0.00           H  
ATOM    177  CB  TRP    14      56.407  50.785  45.247  1.00  0.00           C  
ATOM    178  HB2 TRP    14      56.586  51.718  45.783  1.00  0.00           H  
ATOM    179  HB3 TRP    14      57.380  50.347  45.022  1.00  0.00           H  
ATOM    180  CG  TRP    14      55.736  51.107  43.940  1.00  0.00           C  
ATOM    181  CD1 TRP    14      56.013  50.506  42.759  1.00  0.00           C  
ATOM    182  HD1 TRP    14      56.763  49.734  42.616  1.00  0.00           H  
ATOM    183  NE1 TRP    14      55.182  51.001  41.772  1.00  0.00           N  
ATOM    184  HE1 TRP    14      55.211  50.684  40.808  1.00  0.00           H  
ATOM    185  CE2 TRP    14      54.311  51.945  42.270  1.00  0.00           C  
ATOM    186  CZ2 TRP    14      53.284  52.701  41.684  1.00  0.00           C  
ATOM    187  HZ2 TRP    14      53.050  52.583  40.635  1.00  0.00           H  
ATOM    188  CH2 TRP    14      52.566  53.611  42.478  1.00  0.00           C  
ATOM    189  HH2 TRP    14      51.771  54.205  42.043  1.00  0.00           H  
ATOM    190  CZ3 TRP    14      52.890  53.756  43.840  1.00  0.00           C  
ATOM    191  HZ3 TRP    14      52.341  54.468  44.444  1.00  0.00           H  
ATOM    192  CE3 TRP    14      53.918  52.983  44.419  1.00  0.00           C  
ATOM    193  HE3 TRP    14      54.161  53.100  45.465  1.00  0.00           H  
ATOM    194  CD2 TRP    14      54.651  52.049  43.654  1.00  0.00           C  
ATOM    195  C   TRP    14      55.019  48.661  45.377  1.00  0.00           C  
ATOM    196  O   TRP    14      53.812  48.632  45.138  1.00  0.00           O  
ATOM    197  N   THR    15      55.826  47.658  45.012  1.00  0.00           N  
ATOM    198  H   THR    15      56.815  47.746  45.200  1.00  0.00           H  
ATOM    199  CA  THR    15      55.348  46.403  44.402  1.00  0.00           C  
ATOM    200  HA  THR    15      54.809  46.650  43.487  1.00  0.00           H  
ATOM    201  CB  THR    15      56.534  45.495  44.032  1.00  0.00           C  
ATOM    202  HB  THR    15      57.048  45.193  44.946  1.00  0.00           H  
ATOM    203  CG2 THR    15      56.099  44.241  43.267  1.00  0.00           C  
ATOM    204 HG21 THR    15      55.518  44.522  42.387  1.00  0.00           H  
ATOM    205 HG22 THR    15      56.977  43.677  42.953  1.00  0.00           H  
ATOM    206 HG23 THR    15      55.495  43.598  43.908  1.00  0.00           H  
ATOM    207  OG1 THR    15      57.440  46.205  43.209  1.00  0.00           O  
ATOM    208  HG1 THR    15      58.274  45.697  43.173  1.00  0.00           H  
ATOM    209  C   THR    15      54.400  45.650  45.346  1.00  0.00           C  
ATOM    210  O   THR    15      54.674  45.520  46.541  1.00  0.00           O  
ATOM    211  N   GLY    16      53.281  45.139  44.820  1.00  0.00           N  
ATOM    212  H   GLY    16      53.117  45.257  43.828  1.00  0.00           H  
ATOM    213  CA  GLY    16      52.263  44.401  45.589  1.00  0.00           C  
ATOM    214  HA2 GLY    16      51.714  43.743  44.913  1.00  0.00           H  
ATOM    215  HA3 GLY    16      52.745  43.775  46.341  1.00  0.00           H  
ATOM    216  C   GLY    16      51.247  45.305  46.300  1.00  0.00           C  
ATOM    217  O   GLY    16      50.145  44.865  46.627  1.00  0.00           O  
ATOM    218  N   MET    17      51.578  46.586  46.494  1.00  0.00           N  
ATOM    219  H   MET    17      52.518  46.876  46.258  1.00  0.00           H  
ATOM    220  CA  MET    17      50.654  47.610  46.981  1.00  0.00           C  
ATOM    221  HA  MET    17      50.244  47.283  47.939  1.00  0.00           H  
ATOM    222  CB  MET    17      51.441  48.902  47.209  1.00  0.00           C  
ATOM    223  HB2 MET    17      52.359  48.667  47.748  1.00  0.00           H  
ATOM    224  HB3 MET    17      51.704  49.333  46.245  1.00  0.00           H  
ATOM    225  CG  MET    17      50.693  49.958  48.012  1.00  0.00           C  
ATOM    226  HG2 MET    17      49.765  50.231  47.511  1.00  0.00           H  
ATOM    227  HG3 MET    17      50.447  49.546  48.990  1.00  0.00           H  
ATOM    228  SD  MET    17      51.719  51.431  48.224  1.00  0.00           S  
ATOM    229  CE  MET    17      51.398  52.240  46.635  1.00  0.00           C  
ATOM    230  HE1 MET    17      50.343  52.502  46.564  1.00  0.00           H  
ATOM    231  HE2 MET    17      51.979  53.154  46.571  1.00  0.00           H  
ATOM    232  HE3 MET    17      51.679  51.585  45.810  1.00  0.00           H  
ATOM    233  C   MET    17      49.487  47.822  46.009  1.00  0.00           C  
ATOM    234  O   MET    17      48.339  47.788  46.433  1.00  0.00           O  
ATOM    235  N   ILE    18      49.781  47.991  44.711  1.00  0.00           N  
ATOM    236  H   ILE    18      50.761  48.009  44.465  1.00  0.00           H  
ATOM    237  CA  ILE    18      48.802  48.188  43.618  1.00  0.00           C  
ATOM    238  HA  ILE    18      48.294  49.136  43.791  1.00  0.00           H  
ATOM    239  CB  ILE    18      49.517  48.298  42.247  1.00  0.00           C  
ATOM    240  HB  ILE    18      49.994  47.342  42.025  1.00  0.00           H  
ATOM    241  CG2 ILE    18      48.510  48.575  41.117  1.00  0.00           C  
ATOM    242 HG21 ILE    18      47.968  49.502  41.315  1.00  0.00           H  
ATOM    243 HG22 ILE    18      49.037  48.665  40.166  1.00  0.00           H  
ATOM    244 HG23 ILE    18      47.800  47.754  41.023  1.00  0.00           H  
ATOM    245  CG1 ILE    18      50.592  49.414  42.246  1.00  0.00           C  
ATOM    246 HG12 ILE    18      50.554  49.982  41.315  1.00  0.00           H  
ATOM    247 HG13 ILE    18      50.409  50.119  43.059  1.00  0.00           H  
ATOM    248  CD1 ILE    18      52.011  48.845  42.370  1.00  0.00           C  
ATOM    249 HD11 ILE    18      52.269  48.295  41.464  1.00  0.00           H  
ATOM    250 HD12 ILE    18      52.717  49.663  42.503  1.00  0.00           H  
ATOM    251 HD13 ILE    18      52.080  48.174  43.223  1.00  0.00           H  
ATOM    252  C   ILE    18      47.705  47.108  43.609  1.00  0.00           C  
ATOM    253  O   ILE    18      46.520  47.417  43.474  1.00  0.00           O  
ATOM    254  N   ASP    19      48.101  45.840  43.772  1.00  0.00           N  
ATOM    255  H   ASP    19      49.091  45.663  43.853  1.00  0.00           H  
ATOM    256  CA  ASP    19      47.188  44.699  43.940  1.00  0.00           C  
ATOM    257  HA  ASP    19      46.610  44.582  43.022  1.00  0.00           H  
ATOM    258  CB  ASP    19      48.031  43.426  44.145  1.00  0.00           C  
ATOM    259  HB2 ASP    19      48.736  43.339  43.315  1.00  0.00           H  
ATOM    260  HB3 ASP    19      48.612  43.536  45.060  1.00  0.00           H  
ATOM    261  CG  ASP    19      47.227  42.114  44.228  1.00  0.00           C  
ATOM    262  OD1 ASP    19      47.765  41.122  44.778  1.00  0.00           O  
ATOM    263  OD2 ASP    19      46.084  42.035  43.717  1.00  0.00           O  
ATOM    264  C   ASP    19      46.194  44.915  45.104  1.00  0.00           C  
ATOM    265  O   ASP    19      44.990  44.695  44.953  1.00  0.00           O  
ATOM    266  N   GLY    20      46.694  45.386  46.253  1.00  0.00           N  
ATOM    267  H   GLY    20      47.685  45.594  46.272  1.00  0.00           H  
ATOM    268  CA  GLY    20      45.946  45.643  47.488  1.00  0.00           C  
ATOM    269  HA2 GLY    20      44.966  45.168  47.434  1.00  0.00           H  
ATOM    270  HA3 GLY    20      46.481  45.172  48.313  1.00  0.00           H  
ATOM    271  C   GLY    20      45.731  47.123  47.849  1.00  0.00           C  
ATOM    272  O   GLY    20      46.020  47.508  48.986  1.00  0.00           O  
ATOM    273  N   TRP    21      45.161  47.952  46.960  1.00  0.00           N  
ATOM    274  H   TRP    21      44.978  47.597  46.031  1.00  0.00           H  
ATOM    275  CA  TRP    21      44.751  49.341  47.277  1.00  0.00           C  
ATOM    276  HA  TRP    21      45.485  49.781  47.946  1.00  0.00           H  
ATOM    277  CB  TRP    21      44.725  50.225  46.001  1.00  0.00           C  
ATOM    278  HB2 TRP    21      44.245  49.668  45.195  1.00  0.00           H  
ATOM    279  HB3 TRP    21      44.102  51.098  46.197  1.00  0.00           H  
ATOM    280  CG  TRP    21      46.014  50.805  45.480  1.00  0.00           C  
ATOM    281  CD1 TRP    21      47.254  50.593  45.972  1.00  0.00           C  
ATOM    282  HD1 TRP    21      47.477  49.949  46.812  1.00  0.00           H  
ATOM    283  NE1 TRP    21      48.183  51.325  45.258  1.00  0.00           N  
ATOM    284  HE1 TRP    21      49.175  51.312  45.450  1.00  0.00           H  
ATOM    285  CE2 TRP    21      47.585  52.080  44.277  1.00  0.00           C  
ATOM    286  CZ2 TRP    21      48.086  52.987  43.332  1.00  0.00           C  
ATOM    287  HZ2 TRP    21      49.147  53.191  43.279  1.00  0.00           H  
ATOM    288  CH2 TRP    21      47.189  53.634  42.465  1.00  0.00           C  
ATOM    289  HH2 TRP    21      47.556  54.345  41.734  1.00  0.00           H  
ATOM    290  CZ3 TRP    21      45.812  53.363  42.556  1.00  0.00           C  
ATOM    291  HZ3 TRP    21      45.123  53.870  41.892  1.00  0.00           H  
ATOM    292  CE3 TRP    21      45.322  52.441  43.505  1.00  0.00           C  
ATOM    293  HE3 TRP    21      44.260  52.247  43.567  1.00  0.00           H  
ATOM    294  CD2 TRP    21      46.194  51.770  44.391  1.00  0.00           C  
ATOM    295  C   TRP    21      43.407  49.371  48.056  1.00  0.00           C  
ATOM    296  O   TRP    21      42.453  50.056  47.679  1.00  0.00           O  
ATOM    297  N   TYR    22      43.338  48.631  49.173  1.00  0.00           N  
ATOM    298  H   TYR    22      44.165  48.095  49.417  1.00  0.00           H  
ATOM    299  CA  TYR    22      42.140  48.458  50.016  1.00  0.00           C  
ATOM    300  HA  TYR    22      41.706  49.446  50.172  1.00  0.00           H  
ATOM    301  CB  TYR    22      41.065  47.628  49.275  1.00  0.00           C  
ATOM    302  HB2 TYR    22      40.218  47.470  49.944  1.00  0.00           H  
ATOM    303  HB3 TYR    22      40.677  48.236  48.456  1.00  0.00           H  
ATOM    304  CG  TYR    22      41.485  46.286  48.690  1.00  0.00           C  
ATOM    305  CD1 TYR    22      41.939  46.213  47.357  1.00  0.00           C  
ATOM    306  HD1 TYR    22      42.031  47.116  46.766  1.00  0.00           H  
ATOM    307  CE1 TYR    22      42.243  44.967  46.776  1.00  0.00           C  
ATOM    308  HE1 TYR    22      42.569  44.916  45.748  1.00  0.00           H  
ATOM    309  CZ  TYR    22      42.107  43.781  47.531  1.00  0.00           C  
ATOM    310  OH  TYR    22      42.391  42.568  46.978  1.00  0.00           O  
ATOM    311  HH  TYR    22      42.690  42.641  46.053  1.00  0.00           H  
ATOM    312  CE2 TYR    22      41.652  43.852  48.865  1.00  0.00           C  
ATOM    313  HE2 TYR    22      41.532  42.942  49.436  1.00  0.00           H  
ATOM    314  CD2 TYR    22      41.334  45.099  49.437  1.00  0.00           C  
ATOM    315  HD2 TYR    22      40.955  45.141  50.450  1.00  0.00           H  
ATOM    316  C   TYR    22      42.465  47.941  51.439  1.00  0.00           C  
ATOM    317  O   TYR    22      41.849  47.001  51.948  1.00  0.00           O  
ATOM    318  N   GLY    23      43.422  48.585  52.118  1.00  0.00           N  
ATOM    319  H   GLY    23      43.878  49.368  51.669  1.00  0.00           H  
ATOM    320  CA  GLY    23      43.840  48.241  53.488  1.00  0.00           C  
ATOM    321  HA2 GLY    23      43.849  47.157  53.615  1.00  0.00           H  
ATOM    322  HA3 GLY    23      44.857  48.597  53.652  1.00  0.00           H  
ATOM    323  C   GLY    23      42.934  48.853  54.566  1.00  0.00           C  
ATOM    324  O   GLY    23      43.343  49.785  55.265  1.00  0.00           O  
ATOM    325  N   SER    24      41.702  48.338  54.685  1.00  0.00           N  
ATOM    326  H   SER    24      41.478  47.586  54.043  1.00  0.00           H  
ATOM    327  CA  SER    24      40.677  48.649  55.714  1.00  0.00           C  
ATOM    328  HA  SER    24      41.159  48.771  56.684  1.00  0.00           H  
ATOM    329  CB  SER    24      39.949  49.960  55.371  1.00  0.00           C  
ATOM    330  HB2 SER    24      39.604  49.931  54.334  1.00  0.00           H  
ATOM    331  HB3 SER    24      39.079  50.087  56.021  1.00  0.00           H  
ATOM    332  OG  SER    24      40.822  51.057  55.578  1.00  0.00           O  
ATOM    333  HG  SER    24      41.727  50.762  55.353  1.00  0.00           H  
ATOM    334  C   SER    24      39.690  47.473  55.884  1.00  0.00           C  
ATOM    335  O   SER    24      40.163  46.316  55.974  1.00  0.00           O  
ATOM    336  OXT SER    24      38.456  47.683  55.943  1.00  0.00           O  
TER     337      SER    24 
ENDMDL
REMARK 2LWA                ENERGY     8.47778E+01 RMS    5.26   3.79   5.21
ATOM      1  N   GLY     1      44.814  39.235  48.584  1.00  0.00           N  
ATOM      2  H1  GLY     1      44.930  39.859  47.800  1.00  0.00           H  
ATOM      3  H2  GLY     1      44.009  38.653  48.415  1.00  0.00           H  
ATOM      4  H3  GLY     1      45.631  38.647  48.648  1.00  0.00           H  
ATOM      5  CA  GLY     1      44.633  40.010  49.837  1.00  0.00           C  
ATOM      6  HA2 GLY     1      43.729  40.616  49.761  1.00  0.00           H  
ATOM      7  HA3 GLY     1      44.522  39.324  50.678  1.00  0.00           H  
ATOM      8  C   GLY     1      45.805  40.942  50.122  1.00  0.00           C  
ATOM      9  O   GLY     1      46.694  41.114  49.287  1.00  0.00           O  
ATOM     10  N   LEU     2      45.811  41.565  51.308  1.00  0.00           N  
ATOM     11  H   LEU     2      45.035  41.400  51.939  1.00  0.00           H  
ATOM     12  CA  LEU     2      46.835  42.541  51.726  1.00  0.00           C  
ATOM     13  HA  LEU     2      46.916  43.298  50.943  1.00  0.00           H  
ATOM     14  CB  LEU     2      46.365  43.223  53.032  1.00  0.00           C  
ATOM     15  HB2 LEU     2      45.277  43.186  53.112  1.00  0.00           H  
ATOM     16  HB3 LEU     2      46.769  42.669  53.881  1.00  0.00           H  
ATOM     17  CG  LEU     2      46.810  44.694  53.116  1.00  0.00           C  
ATOM     18  HG  LEU     2      47.764  44.803  52.609  1.00  0.00           H  
ATOM     19  CD1 LEU     2      45.784  45.613  52.453  1.00  0.00           C  
ATOM     20 HD11 LEU     2      44.843  45.589  53.003  1.00  0.00           H  
ATOM     21 HD12 LEU     2      46.161  46.635  52.431  1.00  0.00           H  
ATOM     22 HD13 LEU     2      45.603  45.285  51.431  1.00  0.00           H  
ATOM     23  CD2 LEU     2      46.986  45.144  54.566  1.00  0.00           C  
ATOM     24 HD21 LEU     2      47.781  44.563  55.034  1.00  0.00           H  
ATOM     25 HD22 LEU     2      47.260  46.198  54.595  1.00  0.00           H  
ATOM     26 HD23 LEU     2      46.058  44.999  55.120  1.00  0.00           H  
ATOM     27  C   LEU     2      48.232  41.911  51.906  1.00  0.00           C  
ATOM     28  O   LEU     2      49.248  42.535  51.591  1.00  0.00           O  
ATOM     29  N   PHE     3      48.283  40.670  52.401  1.00  0.00           N  
ATOM     30  H   PHE     3      47.407  40.219  52.612  1.00  0.00           H  
ATOM     31  CA  PHE     3      49.520  39.928  52.682  1.00  0.00           C  
ATOM     32  HA  PHE     3      50.103  40.508  53.400  1.00  0.00           H  
ATOM     33  CB  PHE     3      49.175  38.580  53.345  1.00  0.00           C  
ATOM     34  HB2 PHE     3      50.106  38.057  53.570  1.00  0.00           H  
ATOM     35  HB3 PHE     3      48.691  38.783  54.302  1.00  0.00           H  
ATOM     36  CG  PHE     3      48.278  37.654  52.535  1.00  0.00           C  
ATOM     37  CD1 PHE     3      46.877  37.709  52.685  1.00  0.00           C  
ATOM     38  HD1 PHE     3      46.432  38.388  53.400  1.00  0.00           H  
ATOM     39  CE1 PHE     3      46.048  36.876  51.911  1.00  0.00           C  
ATOM     40  HE1 PHE     3      44.973  36.919  52.030  1.00  0.00           H  
ATOM     41  CZ  PHE     3      46.615  35.977  50.990  1.00  0.00           C  
ATOM     42  HZ  PHE     3      45.978  35.336  50.394  1.00  0.00           H  
ATOM     43  CE2 PHE     3      48.012  35.904  50.852  1.00  0.00           C  
ATOM     44  HE2 PHE     3      48.451  35.208  50.148  1.00  0.00           H  
ATOM     45  CD2 PHE     3      48.841  36.735  51.628  1.00  0.00           C  
ATOM     46  HD2 PHE     3      49.915  36.676  51.512  1.00  0.00           H  
ATOM     47  C   PHE     3      50.371  39.751  51.410  1.00  0.00           C  
ATOM     48  O   PHE     3      49.877  39.352  50.353  1.00  0.00           O  
ATOM     49  N   GLY     4      51.656  40.114  51.492  1.00  0.00           N  
ATOM     50  H   GLY     4      52.011  40.422  52.389  1.00  0.00           H  
ATOM     51  CA  GLY     4      52.598  40.084  50.362  1.00  0.00           C  
ATOM     52  HA2 GLY     4      53.615  40.139  50.749  1.00  0.00           H  
ATOM     53  HA3 GLY     4      52.502  39.134  49.834  1.00  0.00           H  
ATOM     54  C   GLY     4      52.413  41.222  49.340  1.00  0.00           C  
ATOM     55  O   GLY     4      53.315  41.473  48.539  1.00  0.00           O  
ATOM     56  N   ALA     5      51.278  41.935  49.379  1.00  0.00           N  
ATOM     57  H   ALA     5      50.574  41.665  50.052  1.00  0.00           H  
ATOM     58  CA  ALA     5      50.970  43.082  48.523  1.00  0.00           C  
ATOM     59  HA  ALA     5      51.493  42.962  47.572  1.00  0.00           H  
ATOM     60  CB  ALA     5      49.468  43.095  48.216  1.00  0.00           C  
ATOM     61  HB1 ALA     5      48.889  43.262  49.124  1.00  0.00           H  
ATOM     62  HB2 ALA     5      49.248  43.892  47.505  1.00  0.00           H  
ATOM     63  HB3 ALA     5      49.175  42.141  47.775  1.00  0.00           H  
ATOM     64  C   ALA     5      51.467  44.395  49.155  1.00  0.00           C  
ATOM     65  O   ALA     5      52.165  45.166  48.493  1.00  0.00           O  
ATOM     66  N   ILE     6      51.175  44.625  50.448  1.00  0.00           N  
ATOM     67  H   ILE     6      50.550  43.985  50.930  1.00  0.00           H  
ATOM     68  CA  ILE     6      51.801  45.731  51.199  1.00  0.00           C  
ATOM     69  HA  ILE     6      51.694  46.643  50.609  1.00  0.00           H  
ATOM     70  CB  ILE     6      51.142  46.007  52.576  1.00  0.00           C  
ATOM     71  HB  ILE     6      51.802  46.697  53.103  1.00  0.00           H  
ATOM     72  CG2 ILE     6      49.809  46.747  52.397  1.00  0.00           C  
ATOM     73 HG21 ILE     6      49.181  46.229  51.675  1.00  0.00           H  
ATOM     74 HG22 ILE     6      49.284  46.829  53.347  1.00  0.00           H  
ATOM     75 HG23 ILE     6      50.000  47.757  52.046  1.00  0.00           H  
ATOM     76  CG1 ILE     6      50.978  44.764  53.480  1.00  0.00           C  
ATOM     77 HG12 ILE     6      50.048  44.255  53.237  1.00  0.00           H  
ATOM     78 HG13 ILE     6      51.801  44.071  53.316  1.00  0.00           H  
ATOM     79  CD1 ILE     6      50.965  45.116  54.974  1.00  0.00           C  
ATOM     80 HD11 ILE     6      50.142  45.793  55.203  1.00  0.00           H  
ATOM     81 HD12 ILE     6      50.840  44.205  55.559  1.00  0.00           H  
ATOM     82 HD13 ILE     6      51.907  45.589  55.254  1.00  0.00           H  
ATOM     83  C   ILE     6      53.310  45.525  51.377  1.00  0.00           C  
ATOM     84  O   ILE     6      54.045  46.501  51.353  1.00  0.00           O  
ATOM     85  N   ALA     7      53.813  44.289  51.479  1.00  0.00           N  
ATOM     86  H   ALA     7      53.170  43.514  51.416  1.00  0.00           H  
ATOM     87  CA  ALA     7      55.191  43.994  51.907  1.00  0.00           C  
ATOM     88  HA  ALA     7      55.434  44.667  52.732  1.00  0.00           H  
ATOM     89  CB  ALA     7      55.195  42.572  52.491  1.00  0.00           C  
ATOM     90  HB1 ALA     7      55.002  41.841  51.706  1.00  0.00           H  
ATOM     91  HB2 ALA     7      56.165  42.362  52.944  1.00  0.00           H  
ATOM     92  HB3 ALA     7      54.427  42.484  53.263  1.00  0.00           H  
ATOM     93  C   ALA     7      56.275  44.228  50.815  1.00  0.00           C  
ATOM     94  O   ALA     7      56.983  43.304  50.407  1.00  0.00           O  
ATOM     95  N   ALA     8      56.409  45.506  50.426  1.00  0.00           N  
ATOM     96  H   ALA     8      55.737  46.120  50.871  1.00  0.00           H  
ATOM     97  CA  ALA     8      57.356  46.196  49.524  1.00  0.00           C  
ATOM     98  HA  ALA     8      58.214  46.482  50.134  1.00  0.00           H  
ATOM     99  CB  ALA     8      57.900  45.287  48.408  1.00  0.00           C  
ATOM    100  HB1 ALA     8      57.084  44.841  47.839  1.00  0.00           H  
ATOM    101  HB2 ALA     8      58.533  45.869  47.737  1.00  0.00           H  
ATOM    102  HB3 ALA     8      58.524  44.503  48.838  1.00  0.00           H  
ATOM    103  C   ALA     8      56.779  47.531  48.968  1.00  0.00           C  
ATOM    104  O   ALA     8      57.548  48.392  48.537  1.00  0.00           O  
ATOM    105  N   PHE     9      55.457  47.761  49.051  1.00  0.00           N  
ATOM    106  H   PHE     9      54.872  47.024  49.424  1.00  0.00           H  
ATOM    107  CA  PHE     9      54.788  49.054  48.798  1.00  0.00           C  
ATOM    108  HA  PHE     9      55.491  49.757  48.349  1.00  0.00           H  
ATOM    109  CB  PHE     9      53.633  48.885  47.794  1.00  0.00           C  
ATOM    110  HB2 PHE     9      53.040  48.010  48.062  1.00  0.00           H  
ATOM    111  HB3 PHE     9      52.981  49.755  47.880  1.00  0.00           H  
ATOM    112  CG  PHE     9      54.042  48.801  46.333  1.00  0.00           C  
ATOM    113  CD1 PHE     9      54.309  49.986  45.617  1.00  0.00           C  
ATOM    114  HD1 PHE     9      54.257  50.943  46.115  1.00  0.00           H  
ATOM    115  CE1 PHE     9      54.626  49.935  44.248  1.00  0.00           C  
ATOM    116  HE1 PHE     9      54.822  50.850  43.703  1.00  0.00           H  
ATOM    117  CZ  PHE     9      54.675  48.697  43.585  1.00  0.00           C  
ATOM    118  HZ  PHE     9      54.910  48.658  42.529  1.00  0.00           H  
ATOM    119  CE2 PHE     9      54.412  47.511  44.294  1.00  0.00           C  
ATOM    120  HE2 PHE     9      54.443  46.559  43.780  1.00  0.00           H  
ATOM    121  CD2 PHE     9      54.096  47.561  45.666  1.00  0.00           C  
ATOM    122  HD2 PHE     9      53.878  46.647  46.202  1.00  0.00           H  
ATOM    123  C   PHE     9      54.326  49.670  50.141  1.00  0.00           C  
ATOM    124  O   PHE     9      53.158  49.627  50.498  1.00  0.00           O  
ATOM    125  N   ILE    10      55.301  50.208  50.883  1.00  0.00           N  
ATOM    126  H   ILE    10      56.193  50.214  50.412  1.00  0.00           H  
ATOM    127  CA  ILE    10      55.310  50.838  52.235  1.00  0.00           C  
ATOM    128  HA  ILE    10      54.989  51.873  52.143  1.00  0.00           H  
ATOM    129  CB  ILE    10      54.444  50.193  53.359  1.00  0.00           C  
ATOM    130  HB  ILE    10      54.945  50.434  54.299  1.00  0.00           H  
ATOM    131  CG2 ILE    10      53.057  50.852  53.478  1.00  0.00           C  
ATOM    132 HG21 ILE    10      52.470  50.704  52.575  1.00  0.00           H  
ATOM    133 HG22 ILE    10      52.513  50.420  54.318  1.00  0.00           H  
ATOM    134 HG23 ILE    10      53.166  51.923  53.650  1.00  0.00           H  
ATOM    135  CG1 ILE    10      54.324  48.660  53.303  1.00  0.00           C  
ATOM    136 HG12 ILE    10      53.399  48.402  52.792  1.00  0.00           H  
ATOM    137 HG13 ILE    10      55.163  48.253  52.743  1.00  0.00           H  
ATOM    138  CD1 ILE    10      54.328  47.973  54.671  1.00  0.00           C  
ATOM    139 HD11 ILE    10      53.495  48.331  55.276  1.00  0.00           H  
ATOM    140 HD12 ILE    10      54.228  46.896  54.529  1.00  0.00           H  
ATOM    141 HD13 ILE    10      55.269  48.174  55.183  1.00  0.00           H  
ATOM    142  C   ILE    10      56.776  50.881  52.686  1.00  0.00           C  
ATOM    143  O   ILE    10      57.309  51.931  53.039  1.00  0.00           O  
ATOM    144  N   GLU    11      57.440  49.724  52.599  1.00  0.00           N  
ATOM    145  H   GLU    11      56.907  48.905  52.340  1.00  0.00           H  
ATOM    146  CA  GLU    11      58.850  49.513  52.955  1.00  0.00           C  
ATOM    147  HA  GLU    11      59.047  50.070  53.871  1.00  0.00           H  
ATOM    148  CB  GLU    11      59.017  48.007  53.261  1.00  0.00           C  
ATOM    149  HB2 GLU    11      58.170  47.688  53.873  1.00  0.00           H  
ATOM    150  HB3 GLU    11      58.962  47.447  52.327  1.00  0.00           H  
ATOM    151  CG  GLU    11      60.295  47.591  54.008  1.00  0.00           C  
ATOM    152  HG2 GLU    11      60.200  46.534  54.272  1.00  0.00           H  
ATOM    153  HG3 GLU    11      61.143  47.673  53.326  1.00  0.00           H  
ATOM    154  CD  GLU    11      60.562  48.403  55.295  1.00  0.00           C  
ATOM    155  OE1 GLU    11      61.741  48.730  55.577  1.00  0.00           O  
ATOM    156  OE2 GLU    11      59.608  48.697  56.059  1.00  0.00           O  
ATOM    157  C   GLU    11      59.850  50.043  51.893  1.00  0.00           C  
ATOM    158  O   GLU    11      61.053  50.107  52.155  1.00  0.00           O  
ATOM    159  N   GLY    12      59.365  50.451  50.707  1.00  0.00           N  
ATOM    160  H   GLY    12      58.382  50.309  50.542  1.00  0.00           H  
ATOM    161  CA  GLY    12      60.161  50.990  49.588  1.00  0.00           C  
ATOM    162  HA2 GLY    12      61.217  51.018  49.856  1.00  0.00           H  
ATOM    163  HA3 GLY    12      60.063  50.302  48.747  1.00  0.00           H  
ATOM    164  C   GLY    12      59.779  52.393  49.071  1.00  0.00           C  
ATOM    165  O   GLY    12      60.390  52.858  48.106  1.00  0.00           O  
ATOM    166  N   GLY    13      58.789  53.070  49.675  1.00  0.00           N  
ATOM    167  H   GLY    13      58.394  52.672  50.515  1.00  0.00           H  
ATOM    168  CA  GLY    13      58.246  54.366  49.216  1.00  0.00           C  
ATOM    169  HA2 GLY    13      57.738  54.857  50.048  1.00  0.00           H  
ATOM    170  HA3 GLY    13      59.063  55.018  48.901  1.00  0.00           H  
ATOM    171  C   GLY    13      57.264  54.203  48.039  1.00  0.00           C  
ATOM    172  O   GLY    13      57.636  53.681  46.985  1.00  0.00           O  
ATOM    173  N   TRP    14      56.015  54.661  48.198  1.00  0.00           N  
ATOM    174  H   TRP    14      55.786  55.117  49.071  1.00  0.00           H  
ATOM    175  CA  TRP    14      54.896  54.361  47.280  1.00  0.00           C  
ATOM    176  HA  TRP    14      55.298  53.904  46.376  1.00  0.00           H  
ATOM    177  CB  TRP    14      54.003  53.278  47.947  1.00  0.00           C  
ATOM    178  HB2 TRP    14      53.185  53.037  47.267  1.00  0.00           H  
ATOM    179  HB3 TRP    14      54.596  52.372  48.073  1.00  0.00           H  
ATOM    180  CG  TRP    14      53.427  53.644  49.287  1.00  0.00           C  
ATOM    181  CD1 TRP    14      54.119  53.689  50.448  1.00  0.00           C  
ATOM    182  HD1 TRP    14      55.143  53.355  50.570  1.00  0.00           H  
ATOM    183  NE1 TRP    14      53.403  54.411  51.385  1.00  0.00           N  
ATOM    184  HE1 TRP    14      53.765  54.652  52.302  1.00  0.00           H  
ATOM    185  CE2 TRP    14      52.278  54.964  50.815  1.00  0.00           C  
ATOM    186  CZ2 TRP    14      51.410  55.997  51.183  1.00  0.00           C  
ATOM    187  HZ2 TRP    14      51.576  56.553  52.095  1.00  0.00           H  
ATOM    188  CH2 TRP    14      50.357  56.335  50.319  1.00  0.00           C  
ATOM    189  HH2 TRP    14      49.722  57.182  50.552  1.00  0.00           H  
ATOM    190  CZ3 TRP    14      50.096  55.552  49.180  1.00  0.00           C  
ATOM    191  HZ3 TRP    14      49.246  55.801  48.558  1.00  0.00           H  
ATOM    192  CE3 TRP    14      50.984  54.515  48.818  1.00  0.00           C  
ATOM    193  HE3 TRP    14      50.848  53.945  47.911  1.00  0.00           H  
ATOM    194  CD2 TRP    14      52.148  54.278  49.577  1.00  0.00           C  
ATOM    195  C   TRP    14      54.160  55.636  46.783  1.00  0.00           C  
ATOM    196  O   TRP    14      54.435  56.118  45.682  1.00  0.00           O  
ATOM    197  N   THR    15      53.221  56.175  47.564  1.00  0.00           N  
ATOM    198  H   THR    15      53.119  55.760  48.479  1.00  0.00           H  
ATOM    199  CA  THR    15      52.293  57.295  47.270  1.00  0.00           C  
ATOM    200  HA  THR    15      51.593  57.312  48.102  1.00  0.00           H  
ATOM    201  CB  THR    15      52.969  58.678  47.347  1.00  0.00           C  
ATOM    202  HB  THR    15      53.563  58.857  46.451  1.00  0.00           H  
ATOM    203  CG2 THR    15      51.938  59.800  47.536  1.00  0.00           C  
ATOM    204 HG21 THR    15      51.311  59.591  48.405  1.00  0.00           H  
ATOM    205 HG22 THR    15      52.445  60.752  47.686  1.00  0.00           H  
ATOM    206 HG23 THR    15      51.301  59.889  46.658  1.00  0.00           H  
ATOM    207  OG1 THR    15      53.806  58.730  48.493  1.00  0.00           O  
ATOM    208  HG1 THR    15      54.241  59.603  48.510  1.00  0.00           H  
ATOM    209  C   THR    15      51.396  57.080  46.030  1.00  0.00           C  
ATOM    210  O   THR    15      51.362  57.868  45.083  1.00  0.00           O  
ATOM    211  N   GLY    16      50.643  55.974  46.067  1.00  0.00           N  
ATOM    212  H   GLY    16      50.802  55.374  46.859  1.00  0.00           H  
ATOM    213  CA  GLY    16      49.537  55.611  45.167  1.00  0.00           C  
ATOM    214  HA2 GLY    16      49.056  56.517  44.791  1.00  0.00           H  
ATOM    215  HA3 GLY    16      49.917  55.050  44.313  1.00  0.00           H  
ATOM    216  C   GLY    16      48.470  54.771  45.890  1.00  0.00           C  
ATOM    217  O   GLY    16      47.395  55.267  46.221  1.00  0.00           O  
ATOM    218  N   MET    17      48.779  53.500  46.178  1.00  0.00           N  
ATOM    219  H   MET    17      49.657  53.153  45.814  1.00  0.00           H  
ATOM    220  CA  MET    17      47.815  52.496  46.674  1.00  0.00           C  
ATOM    221  HA  MET    17      47.029  52.425  45.920  1.00  0.00           H  
ATOM    222  CB  MET    17      48.469  51.106  46.722  1.00  0.00           C  
ATOM    223  HB2 MET    17      47.736  50.394  47.106  1.00  0.00           H  
ATOM    224  HB3 MET    17      48.738  50.794  45.712  1.00  0.00           H  
ATOM    225  CG  MET    17      49.721  51.050  47.603  1.00  0.00           C  
ATOM    226  HG2 MET    17      50.574  51.441  47.049  1.00  0.00           H  
ATOM    227  HG3 MET    17      49.572  51.682  48.475  1.00  0.00           H  
ATOM    228  SD  MET    17      50.122  49.388  48.186  1.00  0.00           S  
ATOM    229  CE  MET    17      50.263  49.766  49.949  1.00  0.00           C  
ATOM    230  HE1 MET    17      49.278  49.944  50.373  1.00  0.00           H  
ATOM    231  HE2 MET    17      50.731  48.925  50.452  1.00  0.00           H  
ATOM    232  HE3 MET    17      50.881  50.654  50.092  1.00  0.00           H  
ATOM    233  C   MET    17      47.072  52.805  47.995  1.00  0.00           C  
ATOM    234  O   MET    17      45.872  52.528  48.046  1.00  0.00           O  
ATOM    235  N   ILE    18      47.683  53.386  49.050  1.00  0.00           N  
ATOM    236  H   ILE    18      48.671  53.597  49.020  1.00  0.00           H  
ATOM    237  CA  ILE    18      46.902  53.718  50.270  1.00  0.00           C  
ATOM    238  HA  ILE    18      46.289  52.842  50.449  1.00  0.00           H  
ATOM    239  CB  ILE    18      47.680  53.887  51.608  1.00  0.00           C  
ATOM    240  HB  ILE    18      47.067  53.381  52.351  1.00  0.00           H  
ATOM    241  CG2 ILE    18      49.014  53.125  51.640  1.00  0.00           C  
ATOM    242 HG21 ILE    18      49.755  53.616  51.021  1.00  0.00           H  
ATOM    243 HG22 ILE    18      49.394  53.079  52.662  1.00  0.00           H  
ATOM    244 HG23 ILE    18      48.868  52.103  51.295  1.00  0.00           H  
ATOM    245  CG1 ILE    18      47.737  55.347  52.121  1.00  0.00           C  
ATOM    246 HG12 ILE    18      48.091  55.998  51.333  1.00  0.00           H  
ATOM    247 HG13 ILE    18      46.726  55.677  52.352  1.00  0.00           H  
ATOM    248  CD1 ILE    18      48.559  55.583  53.394  1.00  0.00           C  
ATOM    249 HD11 ILE    18      49.610  55.360  53.221  1.00  0.00           H  
ATOM    250 HD12 ILE    18      48.470  56.630  53.689  1.00  0.00           H  
ATOM    251 HD13 ILE    18      48.180  54.955  54.201  1.00  0.00           H  
ATOM    252  C   ILE    18      45.888  54.839  50.014  1.00  0.00           C  
ATOM    253  O   ILE    18      44.821  54.815  50.611  1.00  0.00           O  
ATOM    254  N   ASP    19      46.135  55.743  49.060  1.00  0.00           N  
ATOM    255  H   ASP    19      46.994  55.684  48.535  1.00  0.00           H  
ATOM    256  CA  ASP    19      45.134  56.739  48.639  1.00  0.00           C  
ATOM    257  HA  ASP    19      44.789  57.248  49.540  1.00  0.00           H  
ATOM    258  CB  ASP    19      45.793  57.778  47.714  1.00  0.00           C  
ATOM    259  HB2 ASP    19      46.821  57.943  48.046  1.00  0.00           H  
ATOM    260  HB3 ASP    19      45.831  57.375  46.701  1.00  0.00           H  
ATOM    261  CG  ASP    19      45.089  59.150  47.698  1.00  0.00           C  
ATOM    262  OD1 ASP    19      45.197  59.860  46.668  1.00  0.00           O  
ATOM    263  OD2 ASP    19      44.477  59.565  48.712  1.00  0.00           O  
ATOM    264  C   ASP    19      43.896  56.069  47.985  1.00  0.00           C  
ATOM    265  O   ASP    19      42.860  56.705  47.785  1.00  0.00           O  
ATOM    266  N   GLY    20      44.013  54.776  47.649  1.00  0.00           N  
ATOM    267  H   GLY    20      44.913  54.349  47.820  1.00  0.00           H  
ATOM    268  CA  GLY    20      42.938  53.862  47.271  1.00  0.00           C  
ATOM    269  HA2 GLY    20      42.175  54.400  46.709  1.00  0.00           H  
ATOM    270  HA3 GLY    20      43.342  53.078  46.630  1.00  0.00           H  
ATOM    271  C   GLY    20      42.282  53.206  48.500  1.00  0.00           C  
ATOM    272  O   GLY    20      41.163  53.571  48.871  1.00  0.00           O  
ATOM    273  N   TRP    21      42.941  52.200  49.103  1.00  0.00           N  
ATOM    274  H   TRP    21      43.860  51.955  48.751  1.00  0.00           H  
ATOM    275  CA  TRP    21      42.334  51.332  50.136  1.00  0.00           C  
ATOM    276  HA  TRP    21      41.275  51.260  49.882  1.00  0.00           H  
ATOM    277  CB  TRP    21      42.842  49.882  49.998  1.00  0.00           C  
ATOM    278  HB2 TRP    21      42.332  49.271  50.744  1.00  0.00           H  
ATOM    279  HB3 TRP    21      42.512  49.517  49.024  1.00  0.00           H  
ATOM    280  CG  TRP    21      44.310  49.581  50.099  1.00  0.00           C  
ATOM    281  CD1 TRP    21      45.254  50.375  50.643  1.00  0.00           C  
ATOM    282  HD1 TRP    21      45.055  51.346  51.063  1.00  0.00           H  
ATOM    283  NE1 TRP    21      46.488  49.758  50.586  1.00  0.00           N  
ATOM    284  HE1 TRP    21      47.333  50.165  50.965  1.00  0.00           H  
ATOM    285  CE2 TRP    21      46.404  48.520  49.985  1.00  0.00           C  
ATOM    286  CZ2 TRP    21      47.353  47.531  49.689  1.00  0.00           C  
ATOM    287  HZ2 TRP    21      48.392  47.680  49.933  1.00  0.00           H  
ATOM    288  CH2 TRP    21      46.937  46.344  49.064  1.00  0.00           C  
ATOM    289  HH2 TRP    21      47.659  45.574  48.827  1.00  0.00           H  
ATOM    290  CZ3 TRP    21      45.578  46.161  48.750  1.00  0.00           C  
ATOM    291  HZ3 TRP    21      45.259  45.242  48.273  1.00  0.00           H  
ATOM    292  CE3 TRP    21      44.631  47.160  49.055  1.00  0.00           C  
ATOM    293  HE3 TRP    21      43.589  47.006  48.809  1.00  0.00           H  
ATOM    294  CD2 TRP    21      45.017  48.369  49.677  1.00  0.00           C  
ATOM    295  C   TRP    21      42.298  51.886  51.586  1.00  0.00           C  
ATOM    296  O   TRP    21      41.552  51.348  52.409  1.00  0.00           O  
ATOM    297  N   TYR    22      43.040  52.954  51.915  1.00  0.00           N  
ATOM    298  H   TYR    22      43.575  53.405  51.181  1.00  0.00           H  
ATOM    299  CA  TYR    22      42.826  53.763  53.137  1.00  0.00           C  
ATOM    300  HA  TYR    22      42.287  53.184  53.887  1.00  0.00           H  
ATOM    301  CB  TYR    22      44.130  54.280  53.790  1.00  0.00           C  
ATOM    302  HB2 TYR    22      44.775  54.703  53.030  1.00  0.00           H  
ATOM    303  HB3 TYR    22      43.852  55.115  54.434  1.00  0.00           H  
ATOM    304  CG  TYR    22      44.972  53.323  54.632  1.00  0.00           C  
ATOM    305  CD1 TYR    22      45.333  53.685  55.948  1.00  0.00           C  
ATOM    306  HD1 TYR    22      44.952  54.601  56.383  1.00  0.00           H  
ATOM    307  CE1 TYR    22      46.212  52.878  56.699  1.00  0.00           C  
ATOM    308  HE1 TYR    22      46.489  53.168  57.704  1.00  0.00           H  
ATOM    309  CZ  TYR    22      46.751  51.701  56.134  1.00  0.00           C  
ATOM    310  OH  TYR    22      47.624  50.926  56.838  1.00  0.00           O  
ATOM    311  HH  TYR    22      47.812  51.283  57.726  1.00  0.00           H  
ATOM    312  CE2 TYR    22      46.385  51.330  54.823  1.00  0.00           C  
ATOM    313  HE2 TYR    22      46.804  50.433  54.388  1.00  0.00           H  
ATOM    314  CD2 TYR    22      45.493  52.134  54.085  1.00  0.00           C  
ATOM    315  HD2 TYR    22      45.235  51.850  53.082  1.00  0.00           H  
ATOM    316  C   TYR    22      41.929  54.950  52.705  1.00  0.00           C  
ATOM    317  O   TYR    22      42.057  55.457  51.586  1.00  0.00           O  
ATOM    318  N   GLY    23      40.979  55.374  53.549  1.00  0.00           N  
ATOM    319  H   GLY    23      40.920  54.945  54.462  1.00  0.00           H  
ATOM    320  CA  GLY    23      39.921  56.328  53.166  1.00  0.00           C  
ATOM    321  HA2 GLY    23      39.215  55.816  52.511  1.00  0.00           H  
ATOM    322  HA3 GLY    23      39.380  56.629  54.063  1.00  0.00           H  
ATOM    323  C   GLY    23      40.409  57.613  52.467  1.00  0.00           C  
ATOM    324  O   GLY    23      41.280  58.320  52.989  1.00  0.00           O  
ATOM    325  N   SER    24      39.797  57.939  51.316  1.00  0.00           N  
ATOM    326  H   SER    24      39.106  57.291  50.964  1.00  0.00           H  
ATOM    327  CA  SER    24      40.044  59.150  50.506  1.00  0.00           C  
ATOM    328  HA  SER    24      40.178  59.997  51.177  1.00  0.00           H  
ATOM    329  CB  SER    24      41.337  58.987  49.699  1.00  0.00           C  
ATOM    330  HB2 SER    24      42.128  58.604  50.349  1.00  0.00           H  
ATOM    331  HB3 SER    24      41.181  58.266  48.893  1.00  0.00           H  
ATOM    332  OG  SER    24      41.739  60.237  49.165  1.00  0.00           O  
ATOM    333  HG  SER    24      42.690  60.155  48.923  1.00  0.00           H  
ATOM    334  C   SER    24      38.848  59.477  49.599  1.00  0.00           C  
ATOM    335  O   SER    24      38.073  60.396  49.953  1.00  0.00           O  
ATOM    336  OXT SER    24      38.631  58.778  48.580  1.00  0.00           O  
TER     337      SER    24 
ENDMDL
REMARK 2LWA                ENERGY     8.48145E+01 RMS    5.70   5.31   6.68
ATOM      1  N   GLY     1      57.801  55.369  51.572  1.00  0.00           N  
ATOM      2  H1  GLY     1      57.576  54.386  51.618  1.00  0.00           H  
ATOM      3  H2  GLY     1      58.783  55.479  51.772  1.00  0.00           H  
ATOM      4  H3  GLY     1      57.627  55.694  50.633  1.00  0.00           H  
ATOM      5  CA  GLY     1      56.988  56.141  52.547  1.00  0.00           C  
ATOM      6  HA2 GLY     1      57.174  55.759  53.553  1.00  0.00           H  
ATOM      7  HA3 GLY     1      57.280  57.191  52.515  1.00  0.00           H  
ATOM      8  C   GLY     1      55.496  56.051  52.255  1.00  0.00           C  
ATOM      9  O   GLY     1      55.086  55.958  51.099  1.00  0.00           O  
ATOM     10  N   LEU     2      54.653  56.095  53.293  1.00  0.00           N  
ATOM     11  H   LEU     2      55.046  56.256  54.213  1.00  0.00           H  
ATOM     12  CA  LEU     2      53.200  55.828  53.230  1.00  0.00           C  
ATOM     13  HA  LEU     2      52.995  55.171  52.390  1.00  0.00           H  
ATOM     14  CB  LEU     2      52.782  55.055  54.509  1.00  0.00           C  
ATOM     15  HB2 LEU     2      53.418  55.369  55.338  1.00  0.00           H  
ATOM     16  HB3 LEU     2      51.761  55.313  54.791  1.00  0.00           H  
ATOM     17  CG  LEU     2      52.845  53.515  54.403  1.00  0.00           C  
ATOM     18  HG  LEU     2      52.828  53.114  55.417  1.00  0.00           H  
ATOM     19  CD1 LEU     2      51.612  52.970  53.673  1.00  0.00           C  
ATOM     20 HD11 LEU     2      51.563  53.344  52.652  1.00  0.00           H  
ATOM     21 HD12 LEU     2      51.641  51.882  53.656  1.00  0.00           H  
ATOM     22 HD13 LEU     2      50.710  53.272  54.207  1.00  0.00           H  
ATOM     23  CD2 LEU     2      54.119  53.001  53.722  1.00  0.00           C  
ATOM     24 HD21 LEU     2      54.989  53.517  54.123  1.00  0.00           H  
ATOM     25 HD22 LEU     2      54.251  51.945  53.935  1.00  0.00           H  
ATOM     26 HD23 LEU     2      54.068  53.139  52.641  1.00  0.00           H  
ATOM     27  C   LEU     2      52.393  57.111  52.931  1.00  0.00           C  
ATOM     28  O   LEU     2      51.503  57.514  53.681  1.00  0.00           O  
ATOM     29  N   PHE     3      52.700  57.726  51.780  1.00  0.00           N  
ATOM     30  H   PHE     3      53.479  57.342  51.259  1.00  0.00           H  
ATOM     31  CA  PHE     3      52.050  58.943  51.256  1.00  0.00           C  
ATOM     32  HA  PHE     3      51.165  59.153  51.859  1.00  0.00           H  
ATOM     33  CB  PHE     3      52.992  60.152  51.399  1.00  0.00           C  
ATOM     34  HB2 PHE     3      53.695  60.157  50.566  1.00  0.00           H  
ATOM     35  HB3 PHE     3      52.396  61.063  51.321  1.00  0.00           H  
ATOM     36  CG  PHE     3      53.785  60.202  52.698  1.00  0.00           C  
ATOM     37  CD1 PHE     3      53.140  60.471  53.922  1.00  0.00           C  
ATOM     38  HD1 PHE     3      52.075  60.655  53.945  1.00  0.00           H  
ATOM     39  CE1 PHE     3      53.879  60.487  55.120  1.00  0.00           C  
ATOM     40  HE1 PHE     3      53.381  60.692  56.060  1.00  0.00           H  
ATOM     41  CZ  PHE     3      55.262  60.237  55.099  1.00  0.00           C  
ATOM     42  HZ  PHE     3      55.831  60.254  56.021  1.00  0.00           H  
ATOM     43  CE2 PHE     3      55.908  59.967  53.880  1.00  0.00           C  
ATOM     44  HE2 PHE     3      56.974  59.780  53.863  1.00  0.00           H  
ATOM     45  CD2 PHE     3      55.171  59.948  52.683  1.00  0.00           C  
ATOM     46  HD2 PHE     3      55.673  59.740  51.748  1.00  0.00           H  
ATOM     47  C   PHE     3      51.559  58.749  49.805  1.00  0.00           C  
ATOM     48  O   PHE     3      50.384  58.969  49.511  1.00  0.00           O  
ATOM     49  N   GLY     4      52.432  58.290  48.898  1.00  0.00           N  
ATOM     50  H   GLY     4      53.409  58.229  49.155  1.00  0.00           H  
ATOM     51  CA  GLY     4      52.042  57.809  47.558  1.00  0.00           C  
ATOM     52  HA2 GLY     4      51.281  58.462  47.130  1.00  0.00           H  
ATOM     53  HA3 GLY     4      52.909  57.817  46.897  1.00  0.00           H  
ATOM     54  C   GLY     4      51.491  56.378  47.621  1.00  0.00           C  
ATOM     55  O   GLY     4      50.455  56.057  47.038  1.00  0.00           O  
ATOM     56  N   ALA     5      52.149  55.531  48.417  1.00  0.00           N  
ATOM     57  H   ALA     5      53.033  55.846  48.793  1.00  0.00           H  
ATOM     58  CA  ALA     5      51.724  54.175  48.766  1.00  0.00           C  
ATOM     59  HA  ALA     5      51.743  53.553  47.868  1.00  0.00           H  
ATOM     60  CB  ALA     5      52.766  53.629  49.751  1.00  0.00           C  
ATOM     61  HB1 ALA     5      53.058  54.403  50.453  1.00  0.00           H  
ATOM     62  HB2 ALA     5      52.361  52.797  50.321  1.00  0.00           H  
ATOM     63  HB3 ALA     5      53.653  53.306  49.204  1.00  0.00           H  
ATOM     64  C   ALA     5      50.291  54.102  49.332  1.00  0.00           C  
ATOM     65  O   ALA     5      49.513  53.247  48.915  1.00  0.00           O  
ATOM     66  N   ILE     6      49.901  54.996  50.251  1.00  0.00           N  
ATOM     67  H   ILE     6      50.566  55.686  50.569  1.00  0.00           H  
ATOM     68  CA  ILE     6      48.540  54.983  50.831  1.00  0.00           C  
ATOM     69  HA  ILE     6      48.340  53.951  51.121  1.00  0.00           H  
ATOM     70  CB  ILE     6      48.482  55.813  52.133  1.00  0.00           C  
ATOM     71  HB  ILE     6      49.395  55.600  52.693  1.00  0.00           H  
ATOM     72  CG2 ILE     6      48.433  57.323  51.858  1.00  0.00           C  
ATOM     73 HG21 ILE     6      47.464  57.611  51.449  1.00  0.00           H  
ATOM     74 HG22 ILE     6      48.612  57.880  52.777  1.00  0.00           H  
ATOM     75 HG23 ILE     6      49.212  57.587  51.153  1.00  0.00           H  
ATOM     76  CG1 ILE     6      47.293  55.374  53.014  1.00  0.00           C  
ATOM     77 HG12 ILE     6      46.352  55.646  52.533  1.00  0.00           H  
ATOM     78 HG13 ILE     6      47.318  54.289  53.123  1.00  0.00           H  
ATOM     79  CD1 ILE     6      47.326  55.981  54.423  1.00  0.00           C  
ATOM     80 HD11 ILE     6      47.172  57.059  54.378  1.00  0.00           H  
ATOM     81 HD12 ILE     6      46.530  55.542  55.025  1.00  0.00           H  
ATOM     82 HD13 ILE     6      48.286  55.771  54.897  1.00  0.00           H  
ATOM     83  C   ILE     6      47.454  55.344  49.794  1.00  0.00           C  
ATOM     84  O   ILE     6      46.349  54.803  49.845  1.00  0.00           O  
ATOM     85  N   ALA     7      47.777  56.183  48.799  1.00  0.00           N  
ATOM     86  H   ALA     7      48.694  56.606  48.798  1.00  0.00           H  
ATOM     87  CA  ALA     7      46.913  56.408  47.635  1.00  0.00           C  
ATOM     88  HA  ALA     7      45.921  56.676  47.996  1.00  0.00           H  
ATOM     89  CB  ALA     7      47.429  57.601  46.823  1.00  0.00           C  
ATOM     90  HB1 ALA     7      48.390  57.372  46.366  1.00  0.00           H  
ATOM     91  HB2 ALA     7      46.715  57.833  46.030  1.00  0.00           H  
ATOM     92  HB3 ALA     7      47.533  58.474  47.468  1.00  0.00           H  
ATOM     93  C   ALA     7      46.778  55.129  46.780  1.00  0.00           C  
ATOM     94  O   ALA     7      45.681  54.758  46.365  1.00  0.00           O  
ATOM     95  N   ALA     8      47.874  54.394  46.571  1.00  0.00           N  
ATOM     96  H   ALA     8      48.765  54.746  46.901  1.00  0.00           H  
ATOM     97  CA  ALA     8      47.847  53.106  45.879  1.00  0.00           C  
ATOM     98  HA  ALA     8      47.344  53.256  44.922  1.00  0.00           H  
ATOM     99  CB  ALA     8      49.285  52.691  45.559  1.00  0.00           C  
ATOM    100  HB1 ALA     8      49.857  52.550  46.474  1.00  0.00           H  
ATOM    101  HB2 ALA     8      49.279  51.762  44.993  1.00  0.00           H  
ATOM    102  HB3 ALA     8      49.766  53.462  44.955  1.00  0.00           H  
ATOM    103  C   ALA     8      47.034  52.024  46.632  1.00  0.00           C  
ATOM    104  O   ALA     8      46.380  51.207  45.982  1.00  0.00           O  
ATOM    105  N   PHE     9      47.006  52.032  47.976  1.00  0.00           N  
ATOM    106  H   PHE     9      47.631  52.670  48.457  1.00  0.00           H  
ATOM    107  CA  PHE     9      46.108  51.181  48.781  1.00  0.00           C  
ATOM    108  HA  PHE     9      46.307  50.138  48.531  1.00  0.00           H  
ATOM    109  CB  PHE     9      46.361  51.355  50.293  1.00  0.00           C  
ATOM    110  HB2 PHE     9      46.665  52.378  50.502  1.00  0.00           H  
ATOM    111  HB3 PHE     9      45.417  51.206  50.821  1.00  0.00           H  
ATOM    112  CG  PHE     9      47.364  50.399  50.915  1.00  0.00           C  
ATOM    113  CD1 PHE     9      46.945  49.114  51.318  1.00  0.00           C  
ATOM    114  HD1 PHE     9      45.924  48.799  51.147  1.00  0.00           H  
ATOM    115  CE1 PHE     9      47.842  48.245  51.966  1.00  0.00           C  
ATOM    116  HE1 PHE     9      47.510  47.265  52.282  1.00  0.00           H  
ATOM    117  CZ  PHE     9      49.162  48.657  52.216  1.00  0.00           C  
ATOM    118  HZ  PHE     9      49.857  47.994  52.716  1.00  0.00           H  
ATOM    119  CE2 PHE     9      49.582  49.937  51.820  1.00  0.00           C  
ATOM    120  HE2 PHE     9      50.597  50.253  52.018  1.00  0.00           H  
ATOM    121  CD2 PHE     9      48.687  50.805  51.170  1.00  0.00           C  
ATOM    122  HD2 PHE     9      49.017  51.790  50.883  1.00  0.00           H  
ATOM    123  C   PHE     9      44.621  51.431  48.461  1.00  0.00           C  
ATOM    124  O   PHE     9      43.897  50.476  48.172  1.00  0.00           O  
ATOM    125  N   ILE    10      44.158  52.691  48.475  1.00  0.00           N  
ATOM    126  H   ILE    10      44.790  53.437  48.738  1.00  0.00           H  
ATOM    127  CA  ILE    10      42.748  53.027  48.172  1.00  0.00           C  
ATOM    128  HA  ILE    10      42.126  52.332  48.739  1.00  0.00           H  
ATOM    129  CB  ILE    10      42.352  54.444  48.659  1.00  0.00           C  
ATOM    130  HB  ILE    10      41.291  54.573  48.438  1.00  0.00           H  
ATOM    131  CG2 ILE    10      42.519  54.551  50.186  1.00  0.00           C  
ATOM    132 HG21 ILE    10      43.575  54.543  50.458  1.00  0.00           H  
ATOM    133 HG22 ILE    10      42.068  55.475  50.548  1.00  0.00           H  
ATOM    134 HG23 ILE    10      42.017  53.716  50.675  1.00  0.00           H  
ATOM    135  CG1 ILE    10      43.117  55.566  47.931  1.00  0.00           C  
ATOM    136 HG12 ILE    10      44.161  55.499  48.219  1.00  0.00           H  
ATOM    137 HG13 ILE    10      43.038  55.419  46.855  1.00  0.00           H  
ATOM    138  CD1 ILE    10      42.637  56.991  48.231  1.00  0.00           C  
ATOM    139 HD11 ILE    10      42.830  57.246  49.273  1.00  0.00           H  
ATOM    140 HD12 ILE    10      43.185  57.691  47.599  1.00  0.00           H  
ATOM    141 HD13 ILE    10      41.572  57.079  48.019  1.00  0.00           H  
ATOM    142  C   ILE    10      42.379  52.790  46.692  1.00  0.00           C  
ATOM    143  O   ILE    10      41.231  52.461  46.390  1.00  0.00           O  
ATOM    144  N   GLU    11      43.344  52.897  45.771  1.00  0.00           N  
ATOM    145  H   GLU    11      44.242  53.263  46.070  1.00  0.00           H  
ATOM    146  CA  GLU    11      43.187  52.546  44.347  1.00  0.00           C  
ATOM    147  HA  GLU    11      42.215  52.900  44.002  1.00  0.00           H  
ATOM    148  CB  GLU    11      44.277  53.253  43.521  1.00  0.00           C  
ATOM    149  HB2 GLU    11      45.247  53.052  43.976  1.00  0.00           H  
ATOM    150  HB3 GLU    11      44.306  52.833  42.515  1.00  0.00           H  
ATOM    151  CG  GLU    11      44.087  54.776  43.408  1.00  0.00           C  
ATOM    152  HG2 GLU    11      44.050  55.206  44.410  1.00  0.00           H  
ATOM    153  HG3 GLU    11      44.966  55.190  42.908  1.00  0.00           H  
ATOM    154  CD  GLU    11      42.823  55.203  42.627  1.00  0.00           C  
ATOM    155  OE1 GLU    11      42.312  56.324  42.873  1.00  0.00           O  
ATOM    156  OE2 GLU    11      42.336  54.453  41.745  1.00  0.00           O  
ATOM    157  C   GLU    11      43.218  51.028  44.057  1.00  0.00           C  
ATOM    158  O   GLU    11      42.787  50.596  42.984  1.00  0.00           O  
ATOM    159  N   GLY    12      43.724  50.206  44.985  1.00  0.00           N  
ATOM    160  H   GLY    12      44.050  50.614  45.853  1.00  0.00           H  
ATOM    161  CA  GLY    12      43.895  48.756  44.809  1.00  0.00           C  
ATOM    162  HA2 GLY    12      43.983  48.295  45.794  1.00  0.00           H  
ATOM    163  HA3 GLY    12      43.007  48.340  44.331  1.00  0.00           H  
ATOM    164  C   GLY    12      45.126  48.335  43.985  1.00  0.00           C  
ATOM    165  O   GLY    12      45.264  47.156  43.652  1.00  0.00           O  
ATOM    166  N   GLY    13      46.045  49.262  43.685  1.00  0.00           N  
ATOM    167  H   GLY    13      45.904  50.188  44.069  1.00  0.00           H  
ATOM    168  CA  GLY    13      47.317  49.002  42.989  1.00  0.00           C  
ATOM    169  HA2 GLY    13      47.195  48.215  42.244  1.00  0.00           H  
ATOM    170  HA3 GLY    13      47.640  49.911  42.479  1.00  0.00           H  
ATOM    171  C   GLY    13      48.396  48.589  43.993  1.00  0.00           C  
ATOM    172  O   GLY    13      49.383  49.294  44.192  1.00  0.00           O  
ATOM    173  N   TRP    14      48.182  47.438  44.636  1.00  0.00           N  
ATOM    174  H   TRP    14      47.357  46.918  44.364  1.00  0.00           H  
ATOM    175  CA  TRP    14      48.888  46.974  45.834  1.00  0.00           C  
ATOM    176  HA  TRP    14      48.748  47.743  46.588  1.00  0.00           H  
ATOM    177  CB  TRP    14      48.151  45.745  46.383  1.00  0.00           C  
ATOM    178  HB2 TRP    14      48.637  45.448  47.308  1.00  0.00           H  
ATOM    179  HB3 TRP    14      47.142  46.059  46.658  1.00  0.00           H  
ATOM    180  CG  TRP    14      48.033  44.515  45.526  1.00  0.00           C  
ATOM    181  CD1 TRP    14      46.900  44.099  44.917  1.00  0.00           C  
ATOM    182  HD1 TRP    14      45.951  44.630  44.935  1.00  0.00           H  
ATOM    183  NE1 TRP    14      47.106  42.861  44.335  1.00  0.00           N  
ATOM    184  HE1 TRP    14      46.379  42.345  43.851  1.00  0.00           H  
ATOM    185  CE2 TRP    14      48.384  42.399  44.566  1.00  0.00           C  
ATOM    186  CZ2 TRP    14      49.042  41.198  44.262  1.00  0.00           C  
ATOM    187  HZ2 TRP    14      48.516  40.401  43.754  1.00  0.00           H  
ATOM    188  CH2 TRP    14      50.388  41.037  44.636  1.00  0.00           C  
ATOM    189  HH2 TRP    14      50.909  40.112  44.423  1.00  0.00           H  
ATOM    190  CZ3 TRP    14      51.062  42.090  45.280  1.00  0.00           C  
ATOM    191  HZ3 TRP    14      52.104  41.975  45.554  1.00  0.00           H  
ATOM    192  CE3 TRP    14      50.387  43.287  45.578  1.00  0.00           C  
ATOM    193  HE3 TRP    14      50.916  44.088  46.058  1.00  0.00           H  
ATOM    194  CD2 TRP    14      49.024  43.469  45.264  1.00  0.00           C  
ATOM    195  C   TRP    14      50.415  46.770  45.761  1.00  0.00           C  
ATOM    196  O   TRP    14      51.068  46.775  46.806  1.00  0.00           O  
ATOM    197  N   THR    15      51.016  46.551  44.590  1.00  0.00           N  
ATOM    198  H   THR    15      50.454  46.527  43.752  1.00  0.00           H  
ATOM    199  CA  THR    15      52.442  46.166  44.488  1.00  0.00           C  
ATOM    200  HA  THR    15      52.565  45.216  45.006  1.00  0.00           H  
ATOM    201  CB  THR    15      52.839  45.940  43.019  1.00  0.00           C  
ATOM    202  HB  THR    15      52.841  46.899  42.498  1.00  0.00           H  
ATOM    203  CG2 THR    15      54.220  45.291  42.886  1.00  0.00           C  
ATOM    204 HG21 THR    15      54.254  44.362  43.458  1.00  0.00           H  
ATOM    205 HG22 THR    15      54.428  45.073  41.838  1.00  0.00           H  
ATOM    206 HG23 THR    15      54.994  45.967  43.250  1.00  0.00           H  
ATOM    207  OG1 THR    15      51.906  45.078  42.391  1.00  0.00           O  
ATOM    208  HG1 THR    15      52.096  45.076  41.434  1.00  0.00           H  
ATOM    209  C   THR    15      53.412  47.180  45.126  1.00  0.00           C  
ATOM    210  O   THR    15      53.335  48.384  44.872  1.00  0.00           O  
ATOM    211  N   GLY    16      54.386  46.679  45.900  1.00  0.00           N  
ATOM    212  H   GLY    16      54.388  45.681  46.070  1.00  0.00           H  
ATOM    213  CA  GLY    16      55.545  47.438  46.403  1.00  0.00           C  
ATOM    214  HA2 GLY    16      56.389  46.751  46.482  1.00  0.00           H  
ATOM    215  HA3 GLY    16      55.822  48.202  45.677  1.00  0.00           H  
ATOM    216  C   GLY    16      55.390  48.124  47.769  1.00  0.00           C  
ATOM    217  O   GLY    16      56.403  48.497  48.365  1.00  0.00           O  
ATOM    218  N   MET    17      54.164  48.263  48.293  1.00  0.00           N  
ATOM    219  H   MET    17      53.371  48.024  47.710  1.00  0.00           H  
ATOM    220  CA  MET    17      53.897  48.807  49.640  1.00  0.00           C  
ATOM    221  HA  MET    17      54.845  48.934  50.163  1.00  0.00           H  
ATOM    222  CB  MET    17      53.269  50.207  49.540  1.00  0.00           C  
ATOM    223  HB2 MET    17      53.351  50.667  50.526  1.00  0.00           H  
ATOM    224  HB3 MET    17      53.840  50.822  48.843  1.00  0.00           H  
ATOM    225  CG  MET    17      51.786  50.219  49.146  1.00  0.00           C  
ATOM    226  HG2 MET    17      51.258  49.422  49.665  1.00  0.00           H  
ATOM    227  HG3 MET    17      51.342  51.149  49.491  1.00  0.00           H  
ATOM    228  SD  MET    17      51.409  50.080  47.392  1.00  0.00           S  
ATOM    229  CE  MET    17      49.622  49.961  47.629  1.00  0.00           C  
ATOM    230  HE1 MET    17      49.282  50.822  48.198  1.00  0.00           H  
ATOM    231  HE2 MET    17      49.120  49.942  46.664  1.00  0.00           H  
ATOM    232  HE3 MET    17      49.387  49.058  48.192  1.00  0.00           H  
ATOM    233  C   MET    17      53.069  47.860  50.529  1.00  0.00           C  
ATOM    234  O   MET    17      52.473  48.291  51.513  1.00  0.00           O  
ATOM    235  N   ILE    18      53.042  46.567  50.198  1.00  0.00           N  
ATOM    236  H   ILE    18      53.515  46.296  49.350  1.00  0.00           H  
ATOM    237  CA  ILE    18      52.368  45.530  50.996  1.00  0.00           C  
ATOM    238  HA  ILE    18      51.815  46.013  51.801  1.00  0.00           H  
ATOM    239  CB  ILE    18      51.332  44.753  50.159  1.00  0.00           C  
ATOM    240  HB  ILE    18      50.933  43.958  50.783  1.00  0.00           H  
ATOM    241  CG2 ILE    18      50.145  45.674  49.828  1.00  0.00           C  
ATOM    242 HG21 ILE    18      50.451  46.468  49.153  1.00  0.00           H  
ATOM    243 HG22 ILE    18      49.348  45.085  49.377  1.00  0.00           H  
ATOM    244 HG23 ILE    18      49.753  46.142  50.728  1.00  0.00           H  
ATOM    245  CG1 ILE    18      51.903  44.083  48.893  1.00  0.00           C  
ATOM    246 HG12 ILE    18      51.258  44.325  48.060  1.00  0.00           H  
ATOM    247 HG13 ILE    18      52.899  44.455  48.659  1.00  0.00           H  
ATOM    248  CD1 ILE    18      51.960  42.557  49.013  1.00  0.00           C  
ATOM    249 HD11 ILE    18      50.949  42.150  49.048  1.00  0.00           H  
ATOM    250 HD12 ILE    18      52.487  42.139  48.155  1.00  0.00           H  
ATOM    251 HD13 ILE    18      52.486  42.278  49.922  1.00  0.00           H  
ATOM    252  C   ILE    18      53.341  44.582  51.701  1.00  0.00           C  
ATOM    253  O   ILE    18      53.099  44.249  52.859  1.00  0.00           O  
ATOM    254  N   ASP    19      54.433  44.170  51.040  1.00  0.00           N  
ATOM    255  H   ASP    19      54.590  44.537  50.114  1.00  0.00           H  
ATOM    256  CA  ASP    19      55.385  43.145  51.506  1.00  0.00           C  
ATOM    257  HA  ASP    19      55.840  42.713  50.614  1.00  0.00           H  
ATOM    258  CB  ASP    19      56.537  43.786  52.304  1.00  0.00           C  
ATOM    259  HB2 ASP    19      56.164  44.068  53.284  1.00  0.00           H  
ATOM    260  HB3 ASP    19      57.315  43.035  52.451  1.00  0.00           H  
ATOM    261  CG  ASP    19      57.165  45.028  51.642  1.00  0.00           C  
ATOM    262  OD1 ASP    19      57.509  45.983  52.382  1.00  0.00           O  
ATOM    263  OD2 ASP    19      57.351  45.046  50.400  1.00  0.00           O  
ATOM    264  C   ASP    19      54.669  41.971  52.224  1.00  0.00           C  
ATOM    265  O   ASP    19      54.061  41.128  51.561  1.00  0.00           O  
ATOM    266  N   GLY    20      54.756  41.887  53.559  1.00  0.00           N  
ATOM    267  H   GLY    20      55.312  42.585  54.031  1.00  0.00           H  
ATOM    268  CA  GLY    20      53.954  40.981  54.400  1.00  0.00           C  
ATOM    269  HA2 GLY    20      53.225  40.453  53.787  1.00  0.00           H  
ATOM    270  HA3 GLY    20      54.616  40.237  54.840  1.00  0.00           H  
ATOM    271  C   GLY    20      53.177  41.675  55.535  1.00  0.00           C  
ATOM    272  O   GLY    20      52.783  40.996  56.492  1.00  0.00           O  
ATOM    273  N   TRP    21      52.963  42.993  55.473  1.00  0.00           N  
ATOM    274  H   TRP    21      53.258  43.482  54.628  1.00  0.00           H  
ATOM    275  CA  TRP    21      52.429  43.832  56.569  1.00  0.00           C  
ATOM    276  HA  TRP    21      52.108  43.188  57.390  1.00  0.00           H  
ATOM    277  CB  TRP    21      53.571  44.719  57.116  1.00  0.00           C  
ATOM    278  HB2 TRP    21      53.192  45.310  57.951  1.00  0.00           H  
ATOM    279  HB3 TRP    21      54.340  44.062  57.525  1.00  0.00           H  
ATOM    280  CG  TRP    21      54.229  45.655  56.138  1.00  0.00           C  
ATOM    281  CD1 TRP    21      55.374  45.390  55.469  1.00  0.00           C  
ATOM    282  HD1 TRP    21      55.965  44.489  55.591  1.00  0.00           H  
ATOM    283  NE1 TRP    21      55.634  46.396  54.560  1.00  0.00           N  
ATOM    284  HE1 TRP    21      56.398  46.357  53.880  1.00  0.00           H  
ATOM    285  CE2 TRP    21      54.671  47.377  54.608  1.00  0.00           C  
ATOM    286  CZ2 TRP    21      54.463  48.545  53.863  1.00  0.00           C  
ATOM    287  HZ2 TRP    21      55.123  48.797  53.046  1.00  0.00           H  
ATOM    288  CH2 TRP    21      53.353  49.350  54.162  1.00  0.00           C  
ATOM    289  HH2 TRP    21      53.125  50.200  53.538  1.00  0.00           H  
ATOM    290  CZ3 TRP    21      52.520  49.033  55.246  1.00  0.00           C  
ATOM    291  HZ3 TRP    21      51.683  49.677  55.489  1.00  0.00           H  
ATOM    292  CE3 TRP    21      52.753  47.868  55.999  1.00  0.00           C  
ATOM    293  HE3 TRP    21      52.111  47.645  56.837  1.00  0.00           H  
ATOM    294  CD2 TRP    21      53.794  46.971  55.661  1.00  0.00           C  
ATOM    295  C   TRP    21      51.178  44.650  56.179  1.00  0.00           C  
ATOM    296  O   TRP    21      50.825  45.613  56.859  1.00  0.00           O  
ATOM    297  N   TYR    22      50.466  44.255  55.116  1.00  0.00           N  
ATOM    298  H   TYR    22      50.769  43.416  54.647  1.00  0.00           H  
ATOM    299  CA  TYR    22      49.386  45.024  54.481  1.00  0.00           C  
ATOM    300  HA  TYR    22      49.739  46.050  54.356  1.00  0.00           H  
ATOM    301  CB  TYR    22      49.142  44.484  53.066  1.00  0.00           C  
ATOM    302  HB2 TYR    22      48.262  44.969  52.641  1.00  0.00           H  
ATOM    303  HB3 TYR    22      49.992  44.821  52.492  1.00  0.00           H  
ATOM    304  CG  TYR    22      49.029  42.974  52.877  1.00  0.00           C  
ATOM    305  CD1 TYR    22      50.192  42.187  52.733  1.00  0.00           C  
ATOM    306  HD1 TYR    22      51.169  42.646  52.775  1.00  0.00           H  
ATOM    307  CE1 TYR    22      50.096  40.802  52.502  1.00  0.00           C  
ATOM    308  HE1 TYR    22      50.992  40.209  52.382  1.00  0.00           H  
ATOM    309  CZ  TYR    22      48.826  40.190  52.410  1.00  0.00           C  
ATOM    310  OH  TYR    22      48.718  38.851  52.180  1.00  0.00           O  
ATOM    311  HH  TYR    22      49.586  38.414  52.097  1.00  0.00           H  
ATOM    312  CE2 TYR    22      47.661  40.976  52.545  1.00  0.00           C  
ATOM    313  HE2 TYR    22      46.691  40.505  52.466  1.00  0.00           H  
ATOM    314  CD2 TYR    22      47.763  42.362  52.772  1.00  0.00           C  
ATOM    315  HD2 TYR    22      46.865  42.960  52.861  1.00  0.00           H  
ATOM    316  C   TYR    22      48.099  45.110  55.325  1.00  0.00           C  
ATOM    317  O   TYR    22      47.149  44.338  55.162  1.00  0.00           O  
ATOM    318  N   GLY    23      48.074  46.096  56.226  1.00  0.00           N  
ATOM    319  H   GLY    23      48.923  46.635  56.331  1.00  0.00           H  
ATOM    320  CA  GLY    23      47.068  46.230  57.280  1.00  0.00           C  
ATOM    321  HA2 GLY    23      47.127  47.238  57.693  1.00  0.00           H  
ATOM    322  HA3 GLY    23      46.070  46.089  56.861  1.00  0.00           H  
ATOM    323  C   GLY    23      47.280  45.214  58.418  1.00  0.00           C  
ATOM    324  O   GLY    23      47.950  44.186  58.247  1.00  0.00           O  
ATOM    325  N   SER    24      46.686  45.504  59.584  1.00  0.00           N  
ATOM    326  H   SER    24      46.146  46.356  59.626  1.00  0.00           H  
ATOM    327  CA  SER    24      46.793  44.705  60.828  1.00  0.00           C  
ATOM    328  HA  SER    24      46.310  45.264  61.627  1.00  0.00           H  
ATOM    329  CB  SER    24      46.021  43.383  60.677  1.00  0.00           C  
ATOM    330  HB2 SER    24      46.508  42.761  59.921  1.00  0.00           H  
ATOM    331  HB3 SER    24      46.037  42.841  61.626  1.00  0.00           H  
ATOM    332  OG  SER    24      44.672  43.646  60.301  1.00  0.00           O  
ATOM    333  HG  SER    24      44.208  42.793  60.147  1.00  0.00           H  
ATOM    334  C   SER    24      48.245  44.486  61.306  1.00  0.00           C  
ATOM    335  O   SER    24      48.529  43.453  61.957  1.00  0.00           O  
ATOM    336  OXT SER    24      49.096  45.384  61.095  1.00  0.00           O  
TER     337      SER    24 
ENDMDL
REMARK 2LWA                ENERGY     8.48412E+01 RMS    4.34   3.78   5.76
ATOM      1  N   GLY     1      43.098  54.561  53.500  1.00  0.00           N  
ATOM      2  H1  GLY     1      43.529  53.821  54.032  1.00  0.00           H  
ATOM      3  H2  GLY     1      42.096  54.467  53.570  1.00  0.00           H  
ATOM      4  H3  GLY     1      43.364  55.445  53.907  1.00  0.00           H  
ATOM      5  CA  GLY     1      43.521  54.494  52.078  1.00  0.00           C  
ATOM      6  HA2 GLY     1      43.232  53.529  51.657  1.00  0.00           H  
ATOM      7  HA3 GLY     1      43.016  55.281  51.514  1.00  0.00           H  
ATOM      8  C   GLY     1      45.026  54.665  51.895  1.00  0.00           C  
ATOM      9  O   GLY     1      45.776  54.761  52.868  1.00  0.00           O  
ATOM     10  N   LEU     2      45.472  54.729  50.633  1.00  0.00           N  
ATOM     11  H   LEU     2      44.781  54.653  49.896  1.00  0.00           H  
ATOM     12  CA  LEU     2      46.885  54.775  50.206  1.00  0.00           C  
ATOM     13  HA  LEU     2      47.336  53.801  50.404  1.00  0.00           H  
ATOM     14  CB  LEU     2      46.896  55.026  48.678  1.00  0.00           C  
ATOM     15  HB2 LEU     2      46.163  54.359  48.220  1.00  0.00           H  
ATOM     16  HB3 LEU     2      46.534  56.042  48.512  1.00  0.00           H  
ATOM     17  CG  LEU     2      48.209  54.830  47.877  1.00  0.00           C  
ATOM     18  HG  LEU     2      48.287  53.781  47.591  1.00  0.00           H  
ATOM     19  CD1 LEU     2      48.150  55.686  46.609  1.00  0.00           C  
ATOM     20 HD11 LEU     2      48.122  56.744  46.876  1.00  0.00           H  
ATOM     21 HD12 LEU     2      49.030  55.502  45.991  1.00  0.00           H  
ATOM     22 HD13 LEU     2      47.259  55.437  46.035  1.00  0.00           H  
ATOM     23  CD2 LEU     2      49.514  55.219  48.564  1.00  0.00           C  
ATOM     24 HD21 LEU     2      49.698  54.561  49.408  1.00  0.00           H  
ATOM     25 HD22 LEU     2      50.346  55.100  47.876  1.00  0.00           H  
ATOM     26 HD23 LEU     2      49.482  56.256  48.896  1.00  0.00           H  
ATOM     27  C   LEU     2      47.718  55.844  50.943  1.00  0.00           C  
ATOM     28  O   LEU     2      48.782  55.548  51.472  1.00  0.00           O  
ATOM     29  N   PHE     3      47.240  57.087  50.997  1.00  0.00           N  
ATOM     30  H   PHE     3      46.351  57.265  50.548  1.00  0.00           H  
ATOM     31  CA  PHE     3      48.031  58.251  51.434  1.00  0.00           C  
ATOM     32  HA  PHE     3      48.907  58.300  50.783  1.00  0.00           H  
ATOM     33  CB  PHE     3      47.224  59.542  51.201  1.00  0.00           C  
ATOM     34  HB2 PHE     3      46.634  59.755  52.093  1.00  0.00           H  
ATOM     35  HB3 PHE     3      47.921  60.371  51.067  1.00  0.00           H  
ATOM     36  CG  PHE     3      46.288  59.478  50.004  1.00  0.00           C  
ATOM     37  CD1 PHE     3      46.800  59.528  48.692  1.00  0.00           C  
ATOM     38  HD1 PHE     3      47.857  59.687  48.527  1.00  0.00           H  
ATOM     39  CE1 PHE     3      45.939  59.343  47.594  1.00  0.00           C  
ATOM     40  HE1 PHE     3      46.333  59.374  46.586  1.00  0.00           H  
ATOM     41  CZ  PHE     3      44.569  59.104  47.804  1.00  0.00           C  
ATOM     42  HZ  PHE     3      43.909  58.953  46.959  1.00  0.00           H  
ATOM     43  CE2 PHE     3      44.056  59.056  49.112  1.00  0.00           C  
ATOM     44  HE2 PHE     3      43.003  58.866  49.275  1.00  0.00           H  
ATOM     45  CD2 PHE     3      44.914  59.244  50.210  1.00  0.00           C  
ATOM     46  HD2 PHE     3      44.517  59.186  51.215  1.00  0.00           H  
ATOM     47  C   PHE     3      48.562  58.160  52.879  1.00  0.00           C  
ATOM     48  O   PHE     3      49.695  58.563  53.147  1.00  0.00           O  
ATOM     49  N   GLY     4      47.771  57.591  53.800  1.00  0.00           N  
ATOM     50  H   GLY     4      46.842  57.310  53.516  1.00  0.00           H  
ATOM     51  CA  GLY     4      48.206  57.257  55.168  1.00  0.00           C  
ATOM     52  HA2 GLY     4      48.850  58.050  55.550  1.00  0.00           H  
ATOM     53  HA3 GLY     4      47.332  57.200  55.817  1.00  0.00           H  
ATOM     54  C   GLY     4      48.968  55.925  55.276  1.00  0.00           C  
ATOM     55  O   GLY     4      49.660  55.686  56.266  1.00  0.00           O  
ATOM     56  N   ALA     5      48.897  55.086  54.238  1.00  0.00           N  
ATOM     57  H   ALA     5      48.333  55.369  53.448  1.00  0.00           H  
ATOM     58  CA  ALA     5      49.696  53.875  54.038  1.00  0.00           C  
ATOM     59  HA  ALA     5      50.054  53.516  55.004  1.00  0.00           H  
ATOM     60  CB  ALA     5      48.762  52.800  53.467  1.00  0.00           C  
ATOM     61  HB1 ALA     5      48.344  53.127  52.517  1.00  0.00           H  
ATOM     62  HB2 ALA     5      49.307  51.871  53.307  1.00  0.00           H  
ATOM     63  HB3 ALA     5      47.951  52.615  54.172  1.00  0.00           H  
ATOM     64  C   ALA     5      50.951  54.152  53.167  1.00  0.00           C  
ATOM     65  O   ALA     5      51.387  53.334  52.358  1.00  0.00           O  
ATOM     66  N   ILE     6      51.584  55.299  53.424  1.00  0.00           N  
ATOM     67  H   ILE     6      51.134  55.907  54.093  1.00  0.00           H  
ATOM     68  CA  ILE     6      52.917  55.730  52.982  1.00  0.00           C  
ATOM     69  HA  ILE     6      53.474  54.870  52.605  1.00  0.00           H  
ATOM     70  CB  ILE     6      52.858  56.801  51.861  1.00  0.00           C  
ATOM     71  HB  ILE     6      52.039  57.490  52.072  1.00  0.00           H  
ATOM     72  CG2 ILE     6      54.163  57.621  51.785  1.00  0.00           C  
ATOM     73 HG21 ILE     6      55.007  56.972  51.553  1.00  0.00           H  
ATOM     74 HG22 ILE     6      54.085  58.391  51.019  1.00  0.00           H  
ATOM     75 HG23 ILE     6      54.351  58.139  52.725  1.00  0.00           H  
ATOM     76  CG1 ILE     6      52.589  56.106  50.504  1.00  0.00           C  
ATOM     77 HG12 ILE     6      53.415  55.431  50.273  1.00  0.00           H  
ATOM     78 HG13 ILE     6      51.684  55.506  50.590  1.00  0.00           H  
ATOM     79  CD1 ILE     6      52.400  57.058  49.313  1.00  0.00           C  
ATOM     80 HD11 ILE     6      53.316  57.609  49.106  1.00  0.00           H  
ATOM     81 HD12 ILE     6      52.158  56.479  48.423  1.00  0.00           H  
ATOM     82 HD13 ILE     6      51.588  57.756  49.519  1.00  0.00           H  
ATOM     83  C   ILE     6      53.568  56.202  54.291  1.00  0.00           C  
ATOM     84  O   ILE     6      53.073  57.139  54.922  1.00  0.00           O  
ATOM     85  N   ALA     7      54.609  55.465  54.705  1.00  0.00           N  
ATOM     86  H   ALA     7      54.931  54.773  54.045  1.00  0.00           H  
ATOM     87  CA  ALA     7      55.274  55.440  56.022  1.00  0.00           C  
ATOM     88  HA  ALA     7      56.315  55.156  55.853  1.00  0.00           H  
ATOM     89  CB  ALA     7      55.320  56.807  56.730  1.00  0.00           C  
ATOM     90  HB1 ALA     7      54.331  57.093  57.088  1.00  0.00           H  
ATOM     91  HB2 ALA     7      55.986  56.746  57.591  1.00  0.00           H  
ATOM     92  HB3 ALA     7      55.696  57.568  56.045  1.00  0.00           H  
ATOM     93  C   ALA     7      54.607  54.320  56.859  1.00  0.00           C  
ATOM     94  O   ALA     7      53.506  54.509  57.378  1.00  0.00           O  
ATOM     95  N   ALA     8      55.264  53.145  56.872  1.00  0.00           N  
ATOM     96  H   ALA     8      56.204  53.191  56.500  1.00  0.00           H  
ATOM     97  CA  ALA     8      54.879  51.794  57.359  1.00  0.00           C  
ATOM     98  HA  ALA     8      55.640  51.485  58.077  1.00  0.00           H  
ATOM     99  CB  ALA     8      53.530  51.742  58.096  1.00  0.00           C  
ATOM    100  HB1 ALA     8      52.715  52.004  57.421  1.00  0.00           H  
ATOM    101  HB2 ALA     8      53.359  50.730  58.467  1.00  0.00           H  
ATOM    102  HB3 ALA     8      53.543  52.420  58.950  1.00  0.00           H  
ATOM    103  C   ALA     8      54.907  50.750  56.218  1.00  0.00           C  
ATOM    104  O   ALA     8      55.162  49.568  56.455  1.00  0.00           O  
ATOM    105  N   PHE     9      54.701  51.194  54.970  1.00  0.00           N  
ATOM    106  H   PHE     9      54.390  52.150  54.867  1.00  0.00           H  
ATOM    107  CA  PHE     9      54.733  50.347  53.766  1.00  0.00           C  
ATOM    108  HA  PHE     9      54.711  49.298  54.068  1.00  0.00           H  
ATOM    109  CB  PHE     9      53.448  50.579  52.966  1.00  0.00           C  
ATOM    110  HB2 PHE     9      53.261  51.647  52.872  1.00  0.00           H  
ATOM    111  HB3 PHE     9      53.573  50.182  51.963  1.00  0.00           H  
ATOM    112  CG  PHE     9      52.248  49.882  53.581  1.00  0.00           C  
ATOM    113  CD1 PHE     9      51.974  48.545  53.231  1.00  0.00           C  
ATOM    114  HD1 PHE     9      52.611  48.030  52.526  1.00  0.00           H  
ATOM    115  CE1 PHE     9      50.872  47.876  53.789  1.00  0.00           C  
ATOM    116  HE1 PHE     9      50.662  46.852  53.510  1.00  0.00           H  
ATOM    117  CZ  PHE     9      50.040  48.541  54.707  1.00  0.00           C  
ATOM    118  HZ  PHE     9      49.186  48.029  55.131  1.00  0.00           H  
ATOM    119  CE2 PHE     9      50.320  49.869  55.075  1.00  0.00           C  
ATOM    120  HE2 PHE     9      49.681  50.378  55.785  1.00  0.00           H  
ATOM    121  CD2 PHE     9      51.426  50.538  54.516  1.00  0.00           C  
ATOM    122  HD2 PHE     9      51.637  51.559  54.800  1.00  0.00           H  
ATOM    123  C   PHE     9      56.020  50.483  52.930  1.00  0.00           C  
ATOM    124  O   PHE     9      56.340  49.567  52.177  1.00  0.00           O  
ATOM    125  N   ILE    10      56.820  51.547  53.107  1.00  0.00           N  
ATOM    126  H   ILE    10      56.504  52.299  53.701  1.00  0.00           H  
ATOM    127  CA  ILE    10      58.200  51.592  52.568  1.00  0.00           C  
ATOM    128  HA  ILE    10      58.192  51.239  51.535  1.00  0.00           H  
ATOM    129  CB  ILE    10      58.780  53.034  52.569  1.00  0.00           C  
ATOM    130  HB  ILE    10      58.588  53.499  53.538  1.00  0.00           H  
ATOM    131  CG2 ILE    10      60.308  53.037  52.363  1.00  0.00           C  
ATOM    132 HG21 ILE    10      60.563  52.545  51.423  1.00  0.00           H  
ATOM    133 HG22 ILE    10      60.683  54.062  52.340  1.00  0.00           H  
ATOM    134 HG23 ILE    10      60.812  52.530  53.186  1.00  0.00           H  
ATOM    135  CG1 ILE    10      58.165  53.914  51.452  1.00  0.00           C  
ATOM    136 HG12 ILE    10      58.840  54.744  51.236  1.00  0.00           H  
ATOM    137 HG13 ILE    10      58.066  53.331  50.535  1.00  0.00           H  
ATOM    138  CD1 ILE    10      56.812  54.547  51.797  1.00  0.00           C  
ATOM    139 HD11 ILE    10      56.901  55.132  52.714  1.00  0.00           H  
ATOM    140 HD12 ILE    10      56.519  55.212  50.984  1.00  0.00           H  
ATOM    141 HD13 ILE    10      56.045  53.783  51.909  1.00  0.00           H  
ATOM    142  C   ILE    10      59.059  50.594  53.375  1.00  0.00           C  
ATOM    143  O   ILE    10      59.839  49.826  52.813  1.00  0.00           O  
ATOM    144  N   GLU    11      58.842  50.562  54.697  1.00  0.00           N  
ATOM    145  H   GLU    11      58.238  51.277  55.073  1.00  0.00           H  
ATOM    146  CA  GLU    11      59.361  49.570  55.653  1.00  0.00           C  
ATOM    147  HA  GLU    11      60.440  49.700  55.755  1.00  0.00           H  
ATOM    148  CB  GLU    11      58.709  49.875  57.020  1.00  0.00           C  
ATOM    149  HB2 GLU    11      59.070  50.844  57.369  1.00  0.00           H  
ATOM    150  HB3 GLU    11      57.639  49.968  56.858  1.00  0.00           H  
ATOM    151  CG  GLU    11      58.913  48.838  58.137  1.00  0.00           C  
ATOM    152  HG2 GLU    11      58.771  47.833  57.734  1.00  0.00           H  
ATOM    153  HG3 GLU    11      59.938  48.909  58.505  1.00  0.00           H  
ATOM    154  CD  GLU    11      57.920  49.042  59.305  1.00  0.00           C  
ATOM    155  OE1 GLU    11      57.400  48.033  59.843  1.00  0.00           O  
ATOM    156  OE2 GLU    11      57.663  50.201  59.717  1.00  0.00           O  
ATOM    157  C   GLU    11      59.108  48.114  55.201  1.00  0.00           C  
ATOM    158  O   GLU    11      60.050  47.322  55.104  1.00  0.00           O  
ATOM    159  N   GLY    12      57.843  47.753  54.939  1.00  0.00           N  
ATOM    160  H   GLY    12      57.118  48.445  55.069  1.00  0.00           H  
ATOM    161  CA  GLY    12      57.424  46.370  54.652  1.00  0.00           C  
ATOM    162  HA2 GLY    12      58.067  45.679  55.197  1.00  0.00           H  
ATOM    163  HA3 GLY    12      56.412  46.230  55.032  1.00  0.00           H  
ATOM    164  C   GLY    12      57.423  45.943  53.174  1.00  0.00           C  
ATOM    165  O   GLY    12      57.338  44.745  52.889  1.00  0.00           O  
ATOM    166  N   GLY    13      57.497  46.894  52.237  1.00  0.00           N  
ATOM    167  H   GLY    13      57.549  47.855  52.549  1.00  0.00           H  
ATOM    168  CA  GLY    13      57.319  46.678  50.796  1.00  0.00           C  
ATOM    169  HA2 GLY    13      57.893  47.425  50.248  1.00  0.00           H  
ATOM    170  HA3 GLY    13      57.695  45.694  50.512  1.00  0.00           H  
ATOM    171  C   GLY    13      55.841  46.775  50.389  1.00  0.00           C  
ATOM    172  O   GLY    13      55.056  45.853  50.624  1.00  0.00           O  
ATOM    173  N   TRP    14      55.460  47.887  49.752  1.00  0.00           N  
ATOM    174  H   TRP    14      56.148  48.622  49.662  1.00  0.00           H  
ATOM    175  CA  TRP    14      54.060  48.244  49.461  1.00  0.00           C  
ATOM    176  HA  TRP    14      53.479  48.044  50.362  1.00  0.00           H  
ATOM    177  CB  TRP    14      53.950  49.753  49.193  1.00  0.00           C  
ATOM    178  HB2 TRP    14      52.896  50.020  49.262  1.00  0.00           H  
ATOM    179  HB3 TRP    14      54.463  50.280  49.996  1.00  0.00           H  
ATOM    180  CG  TRP    14      54.479  50.324  47.909  1.00  0.00           C  
ATOM    181  CD1 TRP    14      55.606  49.964  47.247  1.00  0.00           C  
ATOM    182  HD1 TRP    14      56.278  49.163  47.534  1.00  0.00           H  
ATOM    183  NE1 TRP    14      55.803  50.806  46.170  1.00  0.00           N  
ATOM    184  HE1 TRP    14      56.603  50.736  45.548  1.00  0.00           H  
ATOM    185  CE2 TRP    14      54.814  51.761  46.079  1.00  0.00           C  
ATOM    186  CZ2 TRP    14      54.584  52.829  45.200  1.00  0.00           C  
ATOM    187  HZ2 TRP    14      55.277  53.034  44.396  1.00  0.00           H  
ATOM    188  CH2 TRP    14      53.439  53.627  45.376  1.00  0.00           C  
ATOM    189  HH2 TRP    14      53.240  54.453  44.704  1.00  0.00           H  
ATOM    190  CZ3 TRP    14      52.550  53.349  46.427  1.00  0.00           C  
ATOM    191  HZ3 TRP    14      51.663  53.954  46.549  1.00  0.00           H  
ATOM    192  CE3 TRP    14      52.808  52.291  47.322  1.00  0.00           C  
ATOM    193  HE3 TRP    14      52.132  52.100  48.139  1.00  0.00           H  
ATOM    194  CD2 TRP    14      53.942  51.467  47.171  1.00  0.00           C  
ATOM    195  C   TRP    14      53.381  47.430  48.347  1.00  0.00           C  
ATOM    196  O   TRP    14      52.161  47.497  48.194  1.00  0.00           O  
ATOM    197  N   THR    15      54.133  46.622  47.597  1.00  0.00           N  
ATOM    198  H   THR    15      55.131  46.627  47.760  1.00  0.00           H  
ATOM    199  CA  THR    15      53.666  45.879  46.410  1.00  0.00           C  
ATOM    200  HA  THR    15      53.351  46.609  45.667  1.00  0.00           H  
ATOM    201  CB  THR    15      54.835  45.081  45.799  1.00  0.00           C  
ATOM    202  HB  THR    15      55.070  44.239  46.453  1.00  0.00           H  
ATOM    203  CG2 THR    15      54.545  44.557  44.391  1.00  0.00           C  
ATOM    204 HG21 THR    15      54.208  45.372  43.750  1.00  0.00           H  
ATOM    205 HG22 THR    15      55.446  44.115  43.965  1.00  0.00           H  
ATOM    206 HG23 THR    15      53.775  43.787  44.429  1.00  0.00           H  
ATOM    207  OG1 THR    15      55.980  45.912  45.702  1.00  0.00           O  
ATOM    208  HG1 THR    15      56.740  45.354  45.446  1.00  0.00           H  
ATOM    209  C   THR    15      52.460  44.957  46.685  1.00  0.00           C  
ATOM    210  O   THR    15      51.661  44.712  45.782  1.00  0.00           O  
ATOM    211  N   GLY    16      52.277  44.486  47.928  1.00  0.00           N  
ATOM    212  H   GLY    16      52.973  44.705  48.628  1.00  0.00           H  
ATOM    213  CA  GLY    16      51.116  43.677  48.332  1.00  0.00           C  
ATOM    214  HA2 GLY    16      50.841  43.003  47.520  1.00  0.00           H  
ATOM    215  HA3 GLY    16      51.400  43.056  49.182  1.00  0.00           H  
ATOM    216  C   GLY    16      49.861  44.469  48.739  1.00  0.00           C  
ATOM    217  O   GLY    16      48.753  43.939  48.634  1.00  0.00           O  
ATOM    218  N   MET    17      49.985  45.733  49.175  1.00  0.00           N  
ATOM    219  H   MET    17      50.910  46.147  49.211  1.00  0.00           H  
ATOM    220  CA  MET    17      48.818  46.586  49.479  1.00  0.00           C  
ATOM    221  HA  MET    17      48.103  45.975  50.033  1.00  0.00           H  
ATOM    222  CB  MET    17      49.196  47.752  50.413  1.00  0.00           C  
ATOM    223  HB2 MET    17      48.342  47.967  51.057  1.00  0.00           H  
ATOM    224  HB3 MET    17      50.024  47.446  51.053  1.00  0.00           H  
ATOM    225  CG  MET    17      49.561  49.050  49.686  1.00  0.00           C  
ATOM    226  HG2 MET    17      50.280  48.838  48.900  1.00  0.00           H  
ATOM    227  HG3 MET    17      48.659  49.444  49.221  1.00  0.00           H  
ATOM    228  SD  MET    17      50.263  50.335  50.740  1.00  0.00           S  
ATOM    229  CE  MET    17      49.905  51.776  49.707  1.00  0.00           C  
ATOM    230  HE1 MET    17      48.873  52.091  49.857  1.00  0.00           H  
ATOM    231  HE2 MET    17      50.573  52.589  49.988  1.00  0.00           H  
ATOM    232  HE3 MET    17      50.055  51.529  48.656  1.00  0.00           H  
ATOM    233  C   MET    17      48.100  47.046  48.201  1.00  0.00           C  
ATOM    234  O   MET    17      46.872  47.135  48.173  1.00  0.00           O  
ATOM    235  N   ILE    18      48.851  47.238  47.107  1.00  0.00           N  
ATOM    236  H   ILE    18      49.853  47.130  47.206  1.00  0.00           H  
ATOM    237  CA  ILE    18      48.335  47.613  45.776  1.00  0.00           C  
ATOM    238  HA  ILE    18      47.485  48.282  45.923  1.00  0.00           H  
ATOM    239  CB  ILE    18      49.391  48.425  44.981  1.00  0.00           C  
ATOM    240  HB  ILE    18      48.947  48.679  44.016  1.00  0.00           H  
ATOM    241  CG2 ILE    18      49.694  49.755  45.699  1.00  0.00           C  
ATOM    242 HG21 ILE    18      50.245  49.578  46.623  1.00  0.00           H  
ATOM    243 HG22 ILE    18      50.293  50.400  45.055  1.00  0.00           H  
ATOM    244 HG23 ILE    18      48.765  50.278  45.927  1.00  0.00           H  
ATOM    245  CG1 ILE    18      50.686  47.628  44.718  1.00  0.00           C  
ATOM    246 HG12 ILE    18      51.230  47.513  45.653  1.00  0.00           H  
ATOM    247 HG13 ILE    18      50.428  46.636  44.349  1.00  0.00           H  
ATOM    248  CD1 ILE    18      51.619  48.270  43.685  1.00  0.00           C  
ATOM    249 HD11 ILE    18      51.998  49.224  44.051  1.00  0.00           H  
ATOM    250 HD12 ILE    18      52.465  47.606  43.504  1.00  0.00           H  
ATOM    251 HD13 ILE    18      51.085  48.424  42.746  1.00  0.00           H  
ATOM    252  C   ILE    18      47.765  46.395  45.008  1.00  0.00           C  
ATOM    253  O   ILE    18      47.846  46.298  43.786  1.00  0.00           O  
ATOM    254  N   ASP    19      47.109  45.508  45.764  1.00  0.00           N  
ATOM    255  H   ASP    19      47.164  45.675  46.756  1.00  0.00           H  
ATOM    256  CA  ASP    19      46.250  44.391  45.345  1.00  0.00           C  
ATOM    257  HA  ASP    19      45.999  44.496  44.288  1.00  0.00           H  
ATOM    258  CB  ASP    19      46.976  43.045  45.543  1.00  0.00           C  
ATOM    259  HB2 ASP    19      47.280  42.963  46.588  1.00  0.00           H  
ATOM    260  HB3 ASP    19      46.264  42.239  45.356  1.00  0.00           H  
ATOM    261  CG  ASP    19      48.188  42.798  44.625  1.00  0.00           C  
ATOM    262  OD1 ASP    19      49.170  42.169  45.089  1.00  0.00           O  
ATOM    263  OD2 ASP    19      48.134  43.123  43.414  1.00  0.00           O  
ATOM    264  C   ASP    19      44.916  44.372  46.140  1.00  0.00           C  
ATOM    265  O   ASP    19      44.009  43.611  45.795  1.00  0.00           O  
ATOM    266  N   GLY    20      44.764  45.214  47.180  1.00  0.00           N  
ATOM    267  H   GLY    20      45.525  45.846  47.402  1.00  0.00           H  
ATOM    268  CA  GLY    20      43.599  45.246  48.082  1.00  0.00           C  
ATOM    269  HA2 GLY    20      43.065  44.296  48.047  1.00  0.00           H  
ATOM    270  HA3 GLY    20      43.946  45.392  49.106  1.00  0.00           H  
ATOM    271  C   GLY    20      42.622  46.377  47.743  1.00  0.00           C  
ATOM    272  O   GLY    20      41.488  46.116  47.338  1.00  0.00           O  
ATOM    273  N   TRP    21      43.082  47.633  47.817  1.00  0.00           N  
ATOM    274  H   TRP    21      44.014  47.778  48.185  1.00  0.00           H  
ATOM    275  CA  TRP    21      42.362  48.826  47.322  1.00  0.00           C  
ATOM    276  HA  TRP    21      41.292  48.615  47.282  1.00  0.00           H  
ATOM    277  CB  TRP    21      42.545  49.981  48.324  1.00  0.00           C  
ATOM    278  HB2 TRP    21      42.136  50.899  47.900  1.00  0.00           H  
ATOM    279  HB3 TRP    21      41.930  49.746  49.193  1.00  0.00           H  
ATOM    280  CG  TRP    21      43.934  50.262  48.828  1.00  0.00           C  
ATOM    281  CD1 TRP    21      45.060  50.367  48.083  1.00  0.00           C  
ATOM    282  HD1 TRP    21      45.108  50.268  47.004  1.00  0.00           H  
ATOM    283  NE1 TRP    21      46.142  50.610  48.906  1.00  0.00           N  
ATOM    284  HE1 TRP    21      47.086  50.716  48.556  1.00  0.00           H  
ATOM    285  CE2 TRP    21      45.769  50.672  50.232  1.00  0.00           C  
ATOM    286  CZ2 TRP    21      46.480  50.862  51.426  1.00  0.00           C  
ATOM    287  HZ2 TRP    21      47.552  50.973  51.413  1.00  0.00           H  
ATOM    288  CH2 TRP    21      45.781  50.887  52.645  1.00  0.00           C  
ATOM    289  HH2 TRP    21      46.317  51.015  53.576  1.00  0.00           H  
ATOM    290  CZ3 TRP    21      44.384  50.734  52.655  1.00  0.00           C  
ATOM    291  HZ3 TRP    21      43.850  50.748  53.597  1.00  0.00           H  
ATOM    292  CE3 TRP    21      43.680  50.535  51.451  1.00  0.00           C  
ATOM    293  HE3 TRP    21      42.606  50.399  51.473  1.00  0.00           H  
ATOM    294  CD2 TRP    21      44.354  50.486  50.210  1.00  0.00           C  
ATOM    295  C   TRP    21      42.781  49.168  45.875  1.00  0.00           C  
ATOM    296  O   TRP    21      42.944  50.329  45.492  1.00  0.00           O  
ATOM    297  N   TYR    22      42.940  48.120  45.061  1.00  0.00           N  
ATOM    298  H   TYR    22      42.734  47.212  45.454  1.00  0.00           H  
ATOM    299  CA  TYR    22      43.411  48.157  43.675  1.00  0.00           C  
ATOM    300  HA  TYR    22      43.916  49.104  43.480  1.00  0.00           H  
ATOM    301  CB  TYR    22      44.448  47.033  43.522  1.00  0.00           C  
ATOM    302  HB2 TYR    22      45.277  47.263  44.189  1.00  0.00           H  
ATOM    303  HB3 TYR    22      44.015  46.095  43.875  1.00  0.00           H  
ATOM    304  CG  TYR    22      45.008  46.814  42.130  1.00  0.00           C  
ATOM    305  CD1 TYR    22      45.947  47.721  41.599  1.00  0.00           C  
ATOM    306  HD1 TYR    22      46.243  48.591  42.172  1.00  0.00           H  
ATOM    307  CE1 TYR    22      46.533  47.477  40.342  1.00  0.00           C  
ATOM    308  HE1 TYR    22      47.269  48.163  39.945  1.00  0.00           H  
ATOM    309  CZ  TYR    22      46.177  46.322  39.608  1.00  0.00           C  
ATOM    310  OH  TYR    22      46.752  46.063  38.400  1.00  0.00           O  
ATOM    311  HH  TYR    22      47.448  46.707  38.171  1.00  0.00           H  
ATOM    312  CE2 TYR    22      45.226  45.423  40.136  1.00  0.00           C  
ATOM    313  HE2 TYR    22      44.961  44.537  39.574  1.00  0.00           H  
ATOM    314  CD2 TYR    22      44.646  45.666  41.396  1.00  0.00           C  
ATOM    315  HD2 TYR    22      43.941  44.954  41.805  1.00  0.00           H  
ATOM    316  C   TYR    22      42.210  48.060  42.717  1.00  0.00           C  
ATOM    317  O   TYR    22      41.795  49.071  42.151  1.00  0.00           O  
ATOM    318  N   GLY    23      41.631  46.859  42.577  1.00  0.00           N  
ATOM    319  H   GLY    23      42.053  46.105  43.100  1.00  0.00           H  
ATOM    320  CA  GLY    23      40.345  46.526  41.933  1.00  0.00           C  
ATOM    321  HA2 GLY    23      40.245  45.440  41.944  1.00  0.00           H  
ATOM    322  HA3 GLY    23      39.547  46.919  42.564  1.00  0.00           H  
ATOM    323  C   GLY    23      40.039  46.980  40.489  1.00  0.00           C  
ATOM    324  O   GLY    23      38.968  46.627  39.989  1.00  0.00           O  
ATOM    325  N   SER    24      40.943  47.706  39.812  1.00  0.00           N  
ATOM    326  H   SER    24      41.766  47.967  40.337  1.00  0.00           H  
ATOM    327  CA  SER    24      40.743  48.396  38.516  1.00  0.00           C  
ATOM    328  HA  SER    24      41.640  48.988  38.338  1.00  0.00           H  
ATOM    329  CB  SER    24      40.670  47.391  37.361  1.00  0.00           C  
ATOM    330  HB2 SER    24      41.497  46.681  37.446  1.00  0.00           H  
ATOM    331  HB3 SER    24      39.729  46.838  37.411  1.00  0.00           H  
ATOM    332  OG  SER    24      40.766  48.092  36.127  1.00  0.00           O  
ATOM    333  HG  SER    24      40.698  47.451  35.384  1.00  0.00           H  
ATOM    334  C   SER    24      39.586  49.415  38.526  1.00  0.00           C  
ATOM    335  O   SER    24      39.852  50.591  38.869  1.00  0.00           O  
ATOM    336  OXT SER    24      38.419  49.070  38.219  1.00  0.00           O  
TER     337      SER    24 
ENDMDL
REMARK 2LWA                ENERGY     8.48513E+01 RMS    4.28   4.93   6.73
ATOM      1  N   GLY     1      49.440  58.800  45.593  1.00  0.00           N  
ATOM      2  H1  GLY     1      50.173  58.495  44.970  1.00  0.00           H  
ATOM      3  H2  GLY     1      49.716  58.589  46.540  1.00  0.00           H  
ATOM      4  H3  GLY     1      49.337  59.799  45.503  1.00  0.00           H  
ATOM      5  CA  GLY     1      48.164  58.121  45.258  1.00  0.00           C  
ATOM      6  HA2 GLY     1      47.387  58.436  45.956  1.00  0.00           H  
ATOM      7  HA3 GLY     1      47.859  58.396  44.247  1.00  0.00           H  
ATOM      8  C   GLY     1      48.291  56.605  45.315  1.00  0.00           C  
ATOM      9  O   GLY     1      49.385  56.061  45.152  1.00  0.00           O  
ATOM     10  N   LEU     2      47.177  55.887  45.506  1.00  0.00           N  
ATOM     11  H   LEU     2      46.294  56.377  45.593  1.00  0.00           H  
ATOM     12  CA  LEU     2      47.158  54.420  45.644  1.00  0.00           C  
ATOM     13  HA  LEU     2      48.141  54.134  46.016  1.00  0.00           H  
ATOM     14  CB  LEU     2      46.135  54.013  46.728  1.00  0.00           C  
ATOM     15  HB2 LEU     2      46.168  54.774  47.511  1.00  0.00           H  
ATOM     16  HB3 LEU     2      45.125  54.032  46.317  1.00  0.00           H  
ATOM     17  CG  LEU     2      46.378  52.665  47.441  1.00  0.00           C  
ATOM     18  HG  LEU     2      45.778  52.681  48.341  1.00  0.00           H  
ATOM     19  CD1 LEU     2      45.968  51.419  46.659  1.00  0.00           C  
ATOM     20 HD11 LEU     2      46.603  51.289  45.785  1.00  0.00           H  
ATOM     21 HD12 LEU     2      46.063  50.540  47.296  1.00  0.00           H  
ATOM     22 HD13 LEU     2      44.930  51.512  46.341  1.00  0.00           H  
ATOM     23  CD2 LEU     2      47.825  52.495  47.893  1.00  0.00           C  
ATOM     24 HD21 LEU     2      48.208  53.444  48.262  1.00  0.00           H  
ATOM     25 HD22 LEU     2      47.868  51.767  48.704  1.00  0.00           H  
ATOM     26 HD23 LEU     2      48.450  52.155  47.068  1.00  0.00           H  
ATOM     27  C   LEU     2      47.019  53.724  44.276  1.00  0.00           C  
ATOM     28  O   LEU     2      46.040  53.044  43.965  1.00  0.00           O  
ATOM     29  N   PHE     3      48.051  53.928  43.455  1.00  0.00           N  
ATOM     30  H   PHE     3      48.748  54.596  43.768  1.00  0.00           H  
ATOM     31  CA  PHE     3      48.285  53.298  42.147  1.00  0.00           C  
ATOM     32  HA  PHE     3      47.829  52.306  42.144  1.00  0.00           H  
ATOM     33  CB  PHE     3      47.593  54.152  41.069  1.00  0.00           C  
ATOM     34  HB2 PHE     3      46.584  54.391  41.408  1.00  0.00           H  
ATOM     35  HB3 PHE     3      48.128  55.097  40.967  1.00  0.00           H  
ATOM     36  CG  PHE     3      47.468  53.482  39.713  1.00  0.00           C  
ATOM     37  CD1 PHE     3      46.538  52.440  39.530  1.00  0.00           C  
ATOM     38  HD1 PHE     3      45.915  52.119  40.355  1.00  0.00           H  
ATOM     39  CE1 PHE     3      46.414  51.814  38.277  1.00  0.00           C  
ATOM     40  HE1 PHE     3      45.699  51.013  38.140  1.00  0.00           H  
ATOM     41  CZ  PHE     3      47.219  52.229  37.201  1.00  0.00           C  
ATOM     42  HZ  PHE     3      47.126  51.746  36.236  1.00  0.00           H  
ATOM     43  CE2 PHE     3      48.145  53.273  37.378  1.00  0.00           C  
ATOM     44  HE2 PHE     3      48.766  53.592  36.551  1.00  0.00           H  
ATOM     45  CD2 PHE     3      48.266  53.901  38.630  1.00  0.00           C  
ATOM     46  HD2 PHE     3      48.983  54.700  38.763  1.00  0.00           H  
ATOM     47  C   PHE     3      49.808  53.108  41.936  1.00  0.00           C  
ATOM     48  O   PHE     3      50.365  53.319  40.857  1.00  0.00           O  
ATOM     49  N   GLY     4      50.498  52.756  43.028  1.00  0.00           N  
ATOM     50  H   GLY     4      49.953  52.503  43.841  1.00  0.00           H  
ATOM     51  CA  GLY     4      51.966  52.730  43.145  1.00  0.00           C  
ATOM     52  HA2 GLY     4      52.363  51.922  42.529  1.00  0.00           H  
ATOM     53  HA3 GLY     4      52.382  53.672  42.787  1.00  0.00           H  
ATOM     54  C   GLY     4      52.428  52.519  44.589  1.00  0.00           C  
ATOM     55  O   GLY     4      53.315  51.702  44.837  1.00  0.00           O  
ATOM     56  N   ALA     5      51.709  53.096  45.565  1.00  0.00           N  
ATOM     57  H   ALA     5      51.059  53.828  45.305  1.00  0.00           H  
ATOM     58  CA  ALA     5      51.866  52.818  47.004  1.00  0.00           C  
ATOM     59  HA  ALA     5      52.931  52.779  47.224  1.00  0.00           H  
ATOM     60  CB  ALA     5      51.302  54.013  47.787  1.00  0.00           C  
ATOM     61  HB1 ALA     5      50.246  54.152  47.565  1.00  0.00           H  
ATOM     62  HB2 ALA     5      51.428  53.850  48.859  1.00  0.00           H  
ATOM     63  HB3 ALA     5      51.843  54.919  47.512  1.00  0.00           H  
ATOM     64  C   ALA     5      51.280  51.440  47.434  1.00  0.00           C  
ATOM     65  O   ALA     5      50.867  51.243  48.573  1.00  0.00           O  
ATOM     66  N   ILE     6      51.272  50.484  46.495  1.00  0.00           N  
ATOM     67  H   ILE     6      51.713  50.764  45.632  1.00  0.00           H  
ATOM     68  CA  ILE     6      51.022  49.038  46.650  1.00  0.00           C  
ATOM     69  HA  ILE     6      51.258  48.772  47.680  1.00  0.00           H  
ATOM     70  CB  ILE     6      49.555  48.587  46.409  1.00  0.00           C  
ATOM     71  HB  ILE     6      49.559  47.503  46.280  1.00  0.00           H  
ATOM     72  CG2 ILE     6      48.741  48.842  47.687  1.00  0.00           C  
ATOM     73 HG21 ILE     6      48.627  49.907  47.842  1.00  0.00           H  
ATOM     74 HG22 ILE     6      47.754  48.384  47.605  1.00  0.00           H  
ATOM     75 HG23 ILE     6      49.247  48.422  48.555  1.00  0.00           H  
ATOM     76  CG1 ILE     6      48.792  49.209  45.212  1.00  0.00           C  
ATOM     77 HG12 ILE     6      47.722  49.145  45.419  1.00  0.00           H  
ATOM     78 HG13 ILE     6      49.032  50.267  45.107  1.00  0.00           H  
ATOM     79  CD1 ILE     6      48.991  48.492  43.871  1.00  0.00           C  
ATOM     80 HD11 ILE     6      48.862  47.416  43.996  1.00  0.00           H  
ATOM     81 HD12 ILE     6      48.246  48.852  43.161  1.00  0.00           H  
ATOM     82 HD13 ILE     6      49.974  48.698  43.459  1.00  0.00           H  
ATOM     83  C   ILE     6      52.032  48.251  45.805  1.00  0.00           C  
ATOM     84  O   ILE     6      52.669  47.347  46.326  1.00  0.00           O  
ATOM     85  N   ALA     7      52.274  48.637  44.547  1.00  0.00           N  
ATOM     86  H   ALA     7      51.714  49.381  44.159  1.00  0.00           H  
ATOM     87  CA  ALA     7      53.193  47.957  43.623  1.00  0.00           C  
ATOM     88  HA  ALA     7      52.764  46.983  43.376  1.00  0.00           H  
ATOM     89  CB  ALA     7      53.265  48.782  42.330  1.00  0.00           C  
ATOM     90  HB1 ALA     7      53.680  49.771  42.531  1.00  0.00           H  
ATOM     91  HB2 ALA     7      53.902  48.273  41.605  1.00  0.00           H  
ATOM     92  HB3 ALA     7      52.268  48.891  41.899  1.00  0.00           H  
ATOM     93  C   ALA     7      54.598  47.701  44.215  1.00  0.00           C  
ATOM     94  O   ALA     7      55.068  46.562  44.226  1.00  0.00           O  
ATOM     95  N   ALA     8      55.241  48.738  44.769  1.00  0.00           N  
ATOM     96  H   ALA     8      54.819  49.656  44.700  1.00  0.00           H  
ATOM     97  CA  ALA     8      56.546  48.623  45.439  1.00  0.00           C  
ATOM     98  HA  ALA     8      57.131  47.850  44.937  1.00  0.00           H  
ATOM     99  CB  ALA     8      57.296  49.948  45.250  1.00  0.00           C  
ATOM    100  HB1 ALA     8      56.761  50.763  45.739  1.00  0.00           H  
ATOM    101  HB2 ALA     8      58.296  49.868  45.679  1.00  0.00           H  
ATOM    102  HB3 ALA     8      57.393  50.166  44.185  1.00  0.00           H  
ATOM    103  C   ALA     8      56.451  48.206  46.927  1.00  0.00           C  
ATOM    104  O   ALA     8      57.466  47.886  47.550  1.00  0.00           O  
ATOM    105  N   PHE     9      55.239  48.177  47.496  1.00  0.00           N  
ATOM    106  H   PHE     9      54.442  48.383  46.910  1.00  0.00           H  
ATOM    107  CA  PHE     9      54.972  47.854  48.906  1.00  0.00           C  
ATOM    108  HA  PHE     9      55.893  47.970  49.479  1.00  0.00           H  
ATOM    109  CB  PHE     9      53.976  48.877  49.478  1.00  0.00           C  
ATOM    110  HB2 PHE     9      53.088  48.910  48.850  1.00  0.00           H  
ATOM    111  HB3 PHE     9      53.658  48.536  50.465  1.00  0.00           H  
ATOM    112  CG  PHE     9      54.539  50.287  49.615  1.00  0.00           C  
ATOM    113  CD1 PHE     9      54.927  50.768  50.882  1.00  0.00           C  
ATOM    114  HD1 PHE     9      54.808  50.145  51.757  1.00  0.00           H  
ATOM    115  CE1 PHE     9      55.463  52.063  51.019  1.00  0.00           C  
ATOM    116  HE1 PHE     9      55.753  52.427  51.996  1.00  0.00           H  
ATOM    117  CZ  PHE     9      55.625  52.882  49.889  1.00  0.00           C  
ATOM    118  HZ  PHE     9      56.042  53.876  49.994  1.00  0.00           H  
ATOM    119  CE2 PHE     9      55.245  52.409  48.622  1.00  0.00           C  
ATOM    120  HE2 PHE     9      55.375  53.039  47.751  1.00  0.00           H  
ATOM    121  CD2 PHE     9      54.697  51.119  48.486  1.00  0.00           C  
ATOM    122  HD2 PHE     9      54.406  50.770  47.506  1.00  0.00           H  
ATOM    123  C   PHE     9      54.531  46.388  49.114  1.00  0.00           C  
ATOM    124  O   PHE     9      54.659  45.866  50.218  1.00  0.00           O  
ATOM    125  N   ILE    10      54.102  45.671  48.065  1.00  0.00           N  
ATOM    126  H   ILE    10      53.891  46.163  47.203  1.00  0.00           H  
ATOM    127  CA  ILE    10      53.925  44.206  48.102  1.00  0.00           C  
ATOM    128  HA  ILE    10      53.390  43.928  49.012  1.00  0.00           H  
ATOM    129  CB  ILE    10      53.109  43.694  46.885  1.00  0.00           C  
ATOM    130  HB  ILE    10      53.595  44.051  45.975  1.00  0.00           H  
ATOM    131  CG2 ILE    10      53.081  42.153  46.845  1.00  0.00           C  
ATOM    132 HG21 ILE    10      52.662  41.763  47.774  1.00  0.00           H  
ATOM    133 HG22 ILE    10      52.475  41.802  46.011  1.00  0.00           H  
ATOM    134 HG23 ILE    10      54.085  41.751  46.708  1.00  0.00           H  
ATOM    135  CG1 ILE    10      51.658  44.223  46.907  1.00  0.00           C  
ATOM    136 HG12 ILE    10      51.071  43.666  47.639  1.00  0.00           H  
ATOM    137 HG13 ILE    10      51.665  45.262  47.214  1.00  0.00           H  
ATOM    138  CD1 ILE    10      50.958  44.169  45.542  1.00  0.00           C  
ATOM    139 HD11 ILE    10      50.843  43.139  45.207  1.00  0.00           H  
ATOM    140 HD12 ILE    10      49.968  44.618  45.627  1.00  0.00           H  
ATOM    141 HD13 ILE    10      51.535  44.729  44.805  1.00  0.00           H  
ATOM    142  C   ILE    10      55.322  43.561  48.157  1.00  0.00           C  
ATOM    143  O   ILE    10      55.606  42.719  49.008  1.00  0.00           O  
ATOM    144  N   GLU    11      56.204  43.999  47.251  1.00  0.00           N  
ATOM    145  H   GLU    11      55.873  44.680  46.582  1.00  0.00           H  
ATOM    146  CA  GLU    11      57.592  43.538  47.100  1.00  0.00           C  
ATOM    147  HA  GLU    11      57.581  42.469  46.875  1.00  0.00           H  
ATOM    148  CB  GLU    11      58.243  44.269  45.910  1.00  0.00           C  
ATOM    149  HB2 GLU    11      58.208  45.343  46.101  1.00  0.00           H  
ATOM    150  HB3 GLU    11      59.287  43.962  45.843  1.00  0.00           H  
ATOM    151  CG  GLU    11      57.560  43.975  44.562  1.00  0.00           C  
ATOM    152  HG2 GLU    11      57.618  42.900  44.376  1.00  0.00           H  
ATOM    153  HG3 GLU    11      56.504  44.242  44.628  1.00  0.00           H  
ATOM    154  CD  GLU    11      58.188  44.732  43.367  1.00  0.00           C  
ATOM    155  OE1 GLU    11      57.784  44.461  42.209  1.00  0.00           O  
ATOM    156  OE2 GLU    11      59.088  45.591  43.549  1.00  0.00           O  
ATOM    157  C   GLU    11      58.458  43.732  48.363  1.00  0.00           C  
ATOM    158  O   GLU    11      59.177  42.815  48.769  1.00  0.00           O  
ATOM    159  N   GLY    12      58.407  44.924  48.975  1.00  0.00           N  
ATOM    160  H   GLY    12      57.801  45.627  48.572  1.00  0.00           H  
ATOM    161  CA  GLY    12      59.321  45.361  50.045  1.00  0.00           C  
ATOM    162  HA2 GLY    12      60.239  44.773  50.001  1.00  0.00           H  
ATOM    163  HA3 GLY    12      59.600  46.397  49.850  1.00  0.00           H  
ATOM    164  C   GLY    12      58.793  45.288  51.488  1.00  0.00           C  
ATOM    165  O   GLY    12      59.417  45.859  52.386  1.00  0.00           O  
ATOM    166  N   GLY    13      57.663  44.614  51.727  1.00  0.00           N  
ATOM    167  H   GLY    13      57.220  44.160  50.940  1.00  0.00           H  
ATOM    168  CA  GLY    13      56.973  44.553  53.028  1.00  0.00           C  
ATOM    169  HA2 GLY    13      56.633  43.530  53.191  1.00  0.00           H  
ATOM    170  HA3 GLY    13      57.656  44.806  53.838  1.00  0.00           H  
ATOM    171  C   GLY    13      55.767  45.505  53.092  1.00  0.00           C  
ATOM    172  O   GLY    13      55.887  46.710  52.855  1.00  0.00           O  
ATOM    173  N   TRP    14      54.605  44.936  53.431  1.00  0.00           N  
ATOM    174  H   TRP    14      54.632  43.954  53.668  1.00  0.00           H  
ATOM    175  CA  TRP    14      53.275  45.547  53.303  1.00  0.00           C  
ATOM    176  HA  TRP    14      53.199  45.928  52.285  1.00  0.00           H  
ATOM    177  CB  TRP    14      52.248  44.418  53.416  1.00  0.00           C  
ATOM    178  HB2 TRP    14      52.517  43.638  52.701  1.00  0.00           H  
ATOM    179  HB3 TRP    14      52.311  43.978  54.413  1.00  0.00           H  
ATOM    180  CG  TRP    14      50.826  44.784  53.143  1.00  0.00           C  
ATOM    181  CD1 TRP    14      49.828  44.733  54.051  1.00  0.00           C  
ATOM    182  HD1 TRP    14      49.945  44.449  55.093  1.00  0.00           H  
ATOM    183  NE1 TRP    14      48.636  45.053  53.439  1.00  0.00           N  
ATOM    184  HE1 TRP    14      47.750  45.049  53.927  1.00  0.00           H  
ATOM    185  CE2 TRP    14      48.808  45.365  52.107  1.00  0.00           C  
ATOM    186  CZ2 TRP    14      47.921  45.753  51.091  1.00  0.00           C  
ATOM    187  HZ2 TRP    14      46.866  45.863  51.288  1.00  0.00           H  
ATOM    188  CH2 TRP    14      48.421  45.993  49.803  1.00  0.00           C  
ATOM    189  HH2 TRP    14      47.749  46.288  49.007  1.00  0.00           H  
ATOM    190  CZ3 TRP    14      49.796  45.852  49.552  1.00  0.00           C  
ATOM    191  HZ3 TRP    14      50.170  46.055  48.560  1.00  0.00           H  
ATOM    192  CE3 TRP    14      50.681  45.455  50.575  1.00  0.00           C  
ATOM    193  HE3 TRP    14      51.734  45.341  50.362  1.00  0.00           H  
ATOM    194  CD2 TRP    14      50.209  45.202  51.884  1.00  0.00           C  
ATOM    195  C   TRP    14      52.959  46.756  54.209  1.00  0.00           C  
ATOM    196  O   TRP    14      52.692  47.838  53.682  1.00  0.00           O  
ATOM    197  N   THR    15      52.939  46.568  55.542  1.00  0.00           N  
ATOM    198  H   THR    15      53.160  45.638  55.866  1.00  0.00           H  
ATOM    199  CA  THR    15      52.707  47.603  56.591  1.00  0.00           C  
ATOM    200  HA  THR    15      53.089  47.186  57.523  1.00  0.00           H  
ATOM    201  CB  THR    15      53.524  48.904  56.341  1.00  0.00           C  
ATOM    202  HB  THR    15      53.170  49.399  55.437  1.00  0.00           H  
ATOM    203  CG2 THR    15      53.485  49.943  57.469  1.00  0.00           C  
ATOM    204 HG21 THR    15      53.727  49.476  58.425  1.00  0.00           H  
ATOM    205 HG22 THR    15      54.210  50.734  57.269  1.00  0.00           H  
ATOM    206 HG23 THR    15      52.507  50.416  57.525  1.00  0.00           H  
ATOM    207  OG1 THR    15      54.893  48.570  56.186  1.00  0.00           O  
ATOM    208  HG1 THR    15      55.362  49.360  55.858  1.00  0.00           H  
ATOM    209  C   THR    15      51.201  47.863  56.840  1.00  0.00           C  
ATOM    210  O   THR    15      50.360  47.617  55.973  1.00  0.00           O  
ATOM    211  N   GLY    16      50.839  48.434  58.002  1.00  0.00           N  
ATOM    212  H   GLY    16      51.553  48.571  58.707  1.00  0.00           H  
ATOM    213  CA  GLY    16      49.462  48.845  58.367  1.00  0.00           C  
ATOM    214  HA2 GLY    16      48.802  47.978  58.303  1.00  0.00           H  
ATOM    215  HA3 GLY    16      49.454  49.190  59.402  1.00  0.00           H  
ATOM    216  C   GLY    16      48.862  49.965  57.495  1.00  0.00           C  
ATOM    217  O   GLY    16      47.668  50.253  57.573  1.00  0.00           O  
ATOM    218  N   MET    17      49.689  50.540  56.614  1.00  0.00           N  
ATOM    219  H   MET    17      50.654  50.263  56.690  1.00  0.00           H  
ATOM    220  CA  MET    17      49.378  51.465  55.515  1.00  0.00           C  
ATOM    221  HA  MET    17      49.253  52.474  55.913  1.00  0.00           H  
ATOM    222  CB  MET    17      50.613  51.438  54.597  1.00  0.00           C  
ATOM    223  HB2 MET    17      51.487  51.782  55.153  1.00  0.00           H  
ATOM    224  HB3 MET    17      50.792  50.402  54.309  1.00  0.00           H  
ATOM    225  CG  MET    17      50.498  52.280  53.326  1.00  0.00           C  
ATOM    226  HG2 MET    17      49.506  52.168  52.892  1.00  0.00           H  
ATOM    227  HG3 MET    17      50.632  53.325  53.602  1.00  0.00           H  
ATOM    228  SD  MET    17      51.697  51.854  52.034  1.00  0.00           S  
ATOM    229  CE  MET    17      51.038  50.241  51.512  1.00  0.00           C  
ATOM    230  HE1 MET    17      49.995  50.346  51.214  1.00  0.00           H  
ATOM    231  HE2 MET    17      51.612  49.872  50.664  1.00  0.00           H  
ATOM    232  HE3 MET    17      51.112  49.518  52.322  1.00  0.00           H  
ATOM    233  C   MET    17      48.101  51.096  54.732  1.00  0.00           C  
ATOM    234  O   MET    17      47.365  51.987  54.308  1.00  0.00           O  
ATOM    235  N   ILE    18      47.821  49.796  54.561  1.00  0.00           N  
ATOM    236  H   ILE    18      48.501  49.129  54.904  1.00  0.00           H  
ATOM    237  CA  ILE    18      46.574  49.257  53.987  1.00  0.00           C  
ATOM    238  HA  ILE    18      46.616  49.461  52.920  1.00  0.00           H  
ATOM    239  CB  ILE    18      46.530  47.717  54.148  1.00  0.00           C  
ATOM    240  HB  ILE    18      47.392  47.337  53.606  1.00  0.00           H  
ATOM    241  CG2 ILE    18      46.660  47.246  55.611  1.00  0.00           C  
ATOM    242 HG21 ILE    18      45.759  47.488  56.173  1.00  0.00           H  
ATOM    243 HG22 ILE    18      46.808  46.168  55.648  1.00  0.00           H  
ATOM    244 HG23 ILE    18      47.522  47.702  56.093  1.00  0.00           H  
ATOM    245  CG1 ILE    18      45.263  47.134  53.480  1.00  0.00           C  
ATOM    246 HG12 ILE    18      44.374  47.602  53.901  1.00  0.00           H  
ATOM    247 HG13 ILE    18      45.312  47.382  52.421  1.00  0.00           H  
ATOM    248  CD1 ILE    18      45.060  45.617  53.594  1.00  0.00           C  
ATOM    249 HD11 ILE    18      44.869  45.336  54.629  1.00  0.00           H  
ATOM    250 HD12 ILE    18      44.196  45.328  52.994  1.00  0.00           H  
ATOM    251 HD13 ILE    18      45.931  45.082  53.226  1.00  0.00           H  
ATOM    252  C   ILE    18      45.298  49.939  54.526  1.00  0.00           C  
ATOM    253  O   ILE    18      44.450  50.380  53.749  1.00  0.00           O  
ATOM    254  N   ASP    19      45.170  50.088  55.846  1.00  0.00           N  
ATOM    255  H   ASP    19      45.931  49.782  56.440  1.00  0.00           H  
ATOM    256  CA  ASP    19      43.988  50.689  56.486  1.00  0.00           C  
ATOM    257  HA  ASP    19      43.098  50.320  55.972  1.00  0.00           H  
ATOM    258  CB  ASP    19      43.894  50.230  57.950  1.00  0.00           C  
ATOM    259  HB2 ASP    19      44.807  50.530  58.469  1.00  0.00           H  
ATOM    260  HB3 ASP    19      43.058  50.748  58.424  1.00  0.00           H  
ATOM    261  CG  ASP    19      43.669  48.714  58.127  1.00  0.00           C  
ATOM    262  OD1 ASP    19      44.021  48.184  59.210  1.00  0.00           O  
ATOM    263  OD2 ASP    19      43.099  48.047  57.229  1.00  0.00           O  
ATOM    264  C   ASP    19      43.942  52.228  56.356  1.00  0.00           C  
ATOM    265  O   ASP    19      42.945  52.858  56.720  1.00  0.00           O  
ATOM    266  N   GLY    20      45.004  52.827  55.805  1.00  0.00           N  
ATOM    267  H   GLY    20      45.768  52.229  55.515  1.00  0.00           H  
ATOM    268  CA  GLY    20      45.080  54.224  55.389  1.00  0.00           C  
ATOM    269  HA2 GLY    20      44.524  54.854  56.084  1.00  0.00           H  
ATOM    270  HA3 GLY    20      46.122  54.547  55.398  1.00  0.00           H  
ATOM    271  C   GLY    20      44.504  54.406  53.980  1.00  0.00           C  
ATOM    272  O   GLY    20      43.286  54.510  53.812  1.00  0.00           O  
ATOM    273  N   TRP    21      45.372  54.466  52.963  1.00  0.00           N  
ATOM    274  H   TRP    21      46.356  54.340  53.162  1.00  0.00           H  
ATOM    275  CA  TRP    21      44.993  54.862  51.597  1.00  0.00           C  
ATOM    276  HA  TRP    21      44.115  55.506  51.672  1.00  0.00           H  
ATOM    277  CB  TRP    21      46.093  55.755  51.000  1.00  0.00           C  
ATOM    278  HB2 TRP    21      45.946  55.837  49.923  1.00  0.00           H  
ATOM    279  HB3 TRP    21      45.943  56.756  51.406  1.00  0.00           H  
ATOM    280  CG  TRP    21      47.527  55.393  51.257  1.00  0.00           C  
ATOM    281  CD1 TRP    21      48.131  54.247  50.877  1.00  0.00           C  
ATOM    282  HD1 TRP    21      47.637  53.430  50.370  1.00  0.00           H  
ATOM    283  NE1 TRP    21      49.474  54.299  51.191  1.00  0.00           N  
ATOM    284  HE1 TRP    21      50.129  53.553  50.977  1.00  0.00           H  
ATOM    285  CE2 TRP    21      49.786  55.441  51.895  1.00  0.00           C  
ATOM    286  CZ2 TRP    21      50.971  55.911  52.481  1.00  0.00           C  
ATOM    287  HZ2 TRP    21      51.884  55.336  52.403  1.00  0.00           H  
ATOM    288  CH2 TRP    21      50.951  57.128  53.184  1.00  0.00           C  
ATOM    289  HH2 TRP    21      51.854  57.502  53.652  1.00  0.00           H  
ATOM    290  CZ3 TRP    21      49.752  57.858  53.283  1.00  0.00           C  
ATOM    291  HZ3 TRP    21      49.738  58.792  53.831  1.00  0.00           H  
ATOM    292  CE3 TRP    21      48.570  57.382  52.678  1.00  0.00           C  
ATOM    293  HE3 TRP    21      47.656  57.953  52.766  1.00  0.00           H  
ATOM    294  CD2 TRP    21      48.554  56.160  51.967  1.00  0.00           C  
ATOM    295  C   TRP    21      44.535  53.731  50.648  1.00  0.00           C  
ATOM    296  O   TRP    21      43.951  54.033  49.606  1.00  0.00           O  
ATOM    297  N   TYR    22      44.743  52.442  50.968  1.00  0.00           N  
ATOM    298  H   TYR    22      45.239  52.228  51.823  1.00  0.00           H  
ATOM    299  CA  TYR    22      44.080  51.341  50.229  1.00  0.00           C  
ATOM    300  HA  TYR    22      44.124  51.549  49.160  1.00  0.00           H  
ATOM    301  CB  TYR    22      44.815  50.002  50.438  1.00  0.00           C  
ATOM    302  HB2 TYR    22      45.673  49.975  49.765  1.00  0.00           H  
ATOM    303  HB3 TYR    22      45.218  49.980  51.440  1.00  0.00           H  
ATOM    304  CG  TYR    22      43.993  48.730  50.254  1.00  0.00           C  
ATOM    305  CD1 TYR    22      44.163  47.920  49.112  1.00  0.00           C  
ATOM    306  HD1 TYR    22      44.860  48.212  48.337  1.00  0.00           H  
ATOM    307  CE1 TYR    22      43.437  46.716  48.981  1.00  0.00           C  
ATOM    308  HE1 TYR    22      43.575  46.093  48.108  1.00  0.00           H  
ATOM    309  CZ  TYR    22      42.534  46.317  49.992  1.00  0.00           C  
ATOM    310  OH  TYR    22      41.830  45.155  49.884  1.00  0.00           O  
ATOM    311  HH  TYR    22      42.012  44.680  49.052  1.00  0.00           H  
ATOM    312  CE2 TYR    22      42.364  47.128  51.134  1.00  0.00           C  
ATOM    313  HE2 TYR    22      41.680  46.818  51.911  1.00  0.00           H  
ATOM    314  CD2 TYR    22      43.094  48.323  51.263  1.00  0.00           C  
ATOM    315  HD2 TYR    22      42.975  48.921  52.156  1.00  0.00           H  
ATOM    316  C   TYR    22      42.579  51.273  50.570  1.00  0.00           C  
ATOM    317  O   TYR    22      41.748  51.037  49.688  1.00  0.00           O  
ATOM    318  N   GLY    23      42.220  51.542  51.832  1.00  0.00           N  
ATOM    319  H   GLY    23      42.960  51.700  52.504  1.00  0.00           H  
ATOM    320  CA  GLY    23      40.845  51.504  52.341  1.00  0.00           C  
ATOM    321  HA2 GLY    23      40.292  50.703  51.849  1.00  0.00           H  
ATOM    322  HA3 GLY    23      40.874  51.279  53.408  1.00  0.00           H  
ATOM    323  C   GLY    23      40.077  52.819  52.142  1.00  0.00           C  
ATOM    324  O   GLY    23      39.427  53.305  53.074  1.00  0.00           O  
ATOM    325  N   SER    24      40.141  53.387  50.930  1.00  0.00           N  
ATOM    326  H   SER    24      40.675  52.894  50.226  1.00  0.00           H  
ATOM    327  CA  SER    24      39.451  54.622  50.498  1.00  0.00           C  
ATOM    328  HA  SER    24      38.487  54.670  51.003  1.00  0.00           H  
ATOM    329  CB  SER    24      40.257  55.855  50.942  1.00  0.00           C  
ATOM    330  HB2 SER    24      39.683  56.761  50.727  1.00  0.00           H  
ATOM    331  HB3 SER    24      40.408  55.810  52.023  1.00  0.00           H  
ATOM    332  OG  SER    24      41.522  55.922  50.297  1.00  0.00           O  
ATOM    333  HG  SER    24      41.395  56.193  49.364  1.00  0.00           H  
ATOM    334  C   SER    24      39.131  54.644  48.990  1.00  0.00           C  
ATOM    335  O   SER    24      39.224  53.584  48.325  1.00  0.00           O  
ATOM    336  OXT SER    24      38.731  55.713  48.472  1.00  0.00           O  
TER     337      SER    24 
ENDMDL
REMARK 2LWA                ENERGY     8.48806E+01 RMS    3.40   4.94   7.00
ATOM      1  N   GLY     1      59.532  53.281  43.937  1.00  0.00           N  
ATOM      2  H1  GLY     1      59.761  52.314  43.769  1.00  0.00           H  
ATOM      3  H2  GLY     1      59.412  53.419  44.929  1.00  0.00           H  
ATOM      4  H3  GLY     1      60.305  53.851  43.629  1.00  0.00           H  
ATOM      5  CA  GLY     1      58.302  53.658  43.202  1.00  0.00           C  
ATOM      6  HA2 GLY     1      58.067  54.708  43.382  1.00  0.00           H  
ATOM      7  HA3 GLY     1      58.461  53.522  42.132  1.00  0.00           H  
ATOM      8  C   GLY     1      57.112  52.804  43.615  1.00  0.00           C  
ATOM      9  O   GLY     1      56.942  51.692  43.114  1.00  0.00           O  
ATOM     10  N   LEU     2      56.283  53.316  44.533  1.00  0.00           N  
ATOM     11  H   LEU     2      56.505  54.224  44.918  1.00  0.00           H  
ATOM     12  CA  LEU     2      55.020  52.694  44.968  1.00  0.00           C  
ATOM     13  HA  LEU     2      55.260  51.703  45.363  1.00  0.00           H  
ATOM     14  CB  LEU     2      54.411  53.509  46.124  1.00  0.00           C  
ATOM     15  HB2 LEU     2      53.476  53.025  46.371  1.00  0.00           H  
ATOM     16  HB3 LEU     2      55.058  53.404  46.997  1.00  0.00           H  
ATOM     17  CG  LEU     2      54.132  55.008  45.848  1.00  0.00           C  
ATOM     18  HG  LEU     2      54.457  55.272  44.844  1.00  0.00           H  
ATOM     19  CD1 LEU     2      52.647  55.360  45.975  1.00  0.00           C  
ATOM     20 HD11 LEU     2      52.319  55.265  47.009  1.00  0.00           H  
ATOM     21 HD12 LEU     2      52.489  56.389  45.651  1.00  0.00           H  
ATOM     22 HD13 LEU     2      52.053  54.703  45.345  1.00  0.00           H  
ATOM     23  CD2 LEU     2      54.881  55.884  46.854  1.00  0.00           C  
ATOM     24 HD21 LEU     2      55.952  55.701  46.781  1.00  0.00           H  
ATOM     25 HD22 LEU     2      54.690  56.937  46.643  1.00  0.00           H  
ATOM     26 HD23 LEU     2      54.551  55.657  47.869  1.00  0.00           H  
ATOM     27  C   LEU     2      53.992  52.483  43.834  1.00  0.00           C  
ATOM     28  O   LEU     2      53.961  53.230  42.854  1.00  0.00           O  
ATOM     29  N   PHE     3      53.091  51.509  44.013  1.00  0.00           N  
ATOM     30  H   PHE     3      53.155  50.958  44.859  1.00  0.00           H  
ATOM     31  CA  PHE     3      52.045  51.137  43.043  1.00  0.00           C  
ATOM     32  HA  PHE     3      52.387  51.372  42.034  1.00  0.00           H  
ATOM     33  CB  PHE     3      51.827  49.611  43.102  1.00  0.00           C  
ATOM     34  HB2 PHE     3      51.619  49.339  44.133  1.00  0.00           H  
ATOM     35  HB3 PHE     3      50.944  49.360  42.513  1.00  0.00           H  
ATOM     36  CG  PHE     3      52.956  48.710  42.626  1.00  0.00           C  
ATOM     37  CD1 PHE     3      52.915  48.151  41.333  1.00  0.00           C  
ATOM     38  HD1 PHE     3      52.123  48.427  40.648  1.00  0.00           H  
ATOM     39  CE1 PHE     3      53.873  47.198  40.940  1.00  0.00           C  
ATOM     40  HE1 PHE     3      53.823  46.757  39.952  1.00  0.00           H  
ATOM     41  CZ  PHE     3      54.878  46.798  41.838  1.00  0.00           C  
ATOM     42  HZ  PHE     3      55.605  46.053  41.541  1.00  0.00           H  
ATOM     43  CE2 PHE     3      54.932  47.362  43.125  1.00  0.00           C  
ATOM     44  HE2 PHE     3      55.698  47.048  43.822  1.00  0.00           H  
ATOM     45  CD2 PHE     3      53.973  48.313  43.517  1.00  0.00           C  
ATOM     46  HD2 PHE     3      54.001  48.716  44.518  1.00  0.00           H  
ATOM     47  C   PHE     3      50.731  51.937  43.265  1.00  0.00           C  
ATOM     48  O   PHE     3      49.632  51.383  43.338  1.00  0.00           O  
ATOM     49  N   GLY     4      50.842  53.267  43.377  1.00  0.00           N  
ATOM     50  H   GLY     4      51.774  53.648  43.278  1.00  0.00           H  
ATOM     51  CA  GLY     4      49.723  54.229  43.345  1.00  0.00           C  
ATOM     52  HA2 GLY     4      50.127  55.205  43.076  1.00  0.00           H  
ATOM     53  HA3 GLY     4      49.042  53.939  42.543  1.00  0.00           H  
ATOM     54  C   GLY     4      48.869  54.435  44.611  1.00  0.00           C  
ATOM     55  O   GLY     4      47.956  55.262  44.578  1.00  0.00           O  
ATOM     56  N   ALA     5      49.141  53.739  45.722  1.00  0.00           N  
ATOM     57  H   ALA     5      49.896  53.075  45.682  1.00  0.00           H  
ATOM     58  CA  ALA     5      48.366  53.833  46.972  1.00  0.00           C  
ATOM     59  HA  ALA     5      47.466  54.421  46.790  1.00  0.00           H  
ATOM     60  CB  ALA     5      47.868  52.432  47.370  1.00  0.00           C  
ATOM     61  HB1 ALA     5      48.696  51.792  47.667  1.00  0.00           H  
ATOM     62  HB2 ALA     5      47.183  52.516  48.215  1.00  0.00           H  
ATOM     63  HB3 ALA     5      47.340  51.969  46.536  1.00  0.00           H  
ATOM     64  C   ALA     5      49.125  54.570  48.100  1.00  0.00           C  
ATOM     65  O   ALA     5      49.496  53.985  49.114  1.00  0.00           O  
ATOM     66  N   ILE     6      49.305  55.890  47.980  1.00  0.00           N  
ATOM     67  H   ILE     6      48.971  56.345  47.142  1.00  0.00           H  
ATOM     68  CA  ILE     6      49.892  56.727  49.050  1.00  0.00           C  
ATOM     69  HA  ILE     6      50.605  56.110  49.597  1.00  0.00           H  
ATOM     70  CB  ILE     6      50.727  57.881  48.429  1.00  0.00           C  
ATOM     71  HB  ILE     6      51.457  57.412  47.769  1.00  0.00           H  
ATOM     72  CG2 ILE     6      49.910  58.841  47.542  1.00  0.00           C  
ATOM     73 HG21 ILE     6      49.209  59.422  48.140  1.00  0.00           H  
ATOM     74 HG22 ILE     6      50.585  59.532  47.036  1.00  0.00           H  
ATOM     75 HG23 ILE     6      49.360  58.289  46.780  1.00  0.00           H  
ATOM     76  CG1 ILE     6      51.540  58.701  49.457  1.00  0.00           C  
ATOM     77 HG12 ILE     6      52.082  59.482  48.922  1.00  0.00           H  
ATOM     78 HG13 ILE     6      50.875  59.190  50.169  1.00  0.00           H  
ATOM     79  CD1 ILE     6      52.577  57.874  50.229  1.00  0.00           C  
ATOM     80 HD11 ILE     6      53.214  57.328  49.531  1.00  0.00           H  
ATOM     81 HD12 ILE     6      53.200  58.543  50.823  1.00  0.00           H  
ATOM     82 HD13 ILE     6      52.084  57.172  50.901  1.00  0.00           H  
ATOM     83  C   ILE     6      48.795  57.115  50.071  1.00  0.00           C  
ATOM     84  O   ILE     6      48.439  58.279  50.263  1.00  0.00           O  
ATOM     85  N   ALA     7      48.231  56.083  50.715  1.00  0.00           N  
ATOM     86  H   ALA     7      48.588  55.162  50.480  1.00  0.00           H  
ATOM     87  CA  ALA     7      47.029  56.151  51.554  1.00  0.00           C  
ATOM     88  HA  ALA     7      46.860  57.186  51.856  1.00  0.00           H  
ATOM     89  CB  ALA     7      45.823  55.717  50.705  1.00  0.00           C  
ATOM     90  HB1 ALA     7      45.960  54.703  50.328  1.00  0.00           H  
ATOM     91  HB2 ALA     7      44.914  55.759  51.307  1.00  0.00           H  
ATOM     92  HB3 ALA     7      45.712  56.395  49.857  1.00  0.00           H  
ATOM     93  C   ALA     7      47.177  55.346  52.859  1.00  0.00           C  
ATOM     94  O   ALA     7      47.383  55.931  53.921  1.00  0.00           O  
ATOM     95  N   ALA     8      47.126  54.008  52.824  1.00  0.00           N  
ATOM     96  H   ALA     8      46.951  53.532  51.949  1.00  0.00           H  
ATOM     97  CA  ALA     8      47.245  53.216  54.056  1.00  0.00           C  
ATOM     98  HA  ALA     8      46.517  53.612  54.765  1.00  0.00           H  
ATOM     99  CB  ALA     8      46.859  51.757  53.804  1.00  0.00           C  
ATOM    100  HB1 ALA     8      47.675  51.239  53.308  1.00  0.00           H  
ATOM    101  HB2 ALA     8      46.671  51.264  54.759  1.00  0.00           H  
ATOM    102  HB3 ALA     8      45.954  51.701  53.197  1.00  0.00           H  
ATOM    103  C   ALA     8      48.631  53.348  54.719  1.00  0.00           C  
ATOM    104  O   ALA     8      48.746  53.169  55.929  1.00  0.00           O  
ATOM    105  N   PHE     9      49.679  53.714  53.967  1.00  0.00           N  
ATOM    106  H   PHE     9      49.542  53.822  52.971  1.00  0.00           H  
ATOM    107  CA  PHE     9      51.002  54.008  54.536  1.00  0.00           C  
ATOM    108  HA  PHE     9      51.290  53.146  55.142  1.00  0.00           H  
ATOM    109  CB  PHE     9      52.053  54.158  53.421  1.00  0.00           C  
ATOM    110  HB2 PHE     9      51.707  53.664  52.516  1.00  0.00           H  
ATOM    111  HB3 PHE     9      52.181  55.213  53.172  1.00  0.00           H  
ATOM    112  CG  PHE     9      53.397  53.559  53.797  1.00  0.00           C  
ATOM    113  CD1 PHE     9      54.337  54.310  54.529  1.00  0.00           C  
ATOM    114  HD1 PHE     9      54.118  55.332  54.808  1.00  0.00           H  
ATOM    115  CE1 PHE     9      55.560  53.728  54.914  1.00  0.00           C  
ATOM    116  HE1 PHE     9      56.278  54.305  55.482  1.00  0.00           H  
ATOM    117  CZ  PHE     9      55.847  52.396  54.568  1.00  0.00           C  
ATOM    118  HZ  PHE     9      56.786  51.948  54.869  1.00  0.00           H  
ATOM    119  CE2 PHE     9      54.913  51.644  53.835  1.00  0.00           C  
ATOM    120  HE2 PHE     9      55.133  50.618  53.570  1.00  0.00           H  
ATOM    121  CD2 PHE     9      53.690  52.224  53.451  1.00  0.00           C  
ATOM    122  HD2 PHE     9      52.973  51.637  52.895  1.00  0.00           H  
ATOM    123  C   PHE     9      50.993  55.233  55.474  1.00  0.00           C  
ATOM    124  O   PHE     9      51.618  55.188  56.536  1.00  0.00           O  
ATOM    125  N   ILE    10      50.256  56.304  55.126  1.00  0.00           N  
ATOM    126  H   ILE    10      49.746  56.278  54.254  1.00  0.00           H  
ATOM    127  CA  ILE    10      50.038  57.457  56.027  1.00  0.00           C  
ATOM    128  HA  ILE    10      50.986  57.628  56.540  1.00  0.00           H  
ATOM    129  CB  ILE    10      49.756  58.789  55.277  1.00  0.00           C  
ATOM    130  HB  ILE    10      49.688  59.570  56.036  1.00  0.00           H  
ATOM    131  CG2 ILE    10      50.971  59.142  54.399  1.00  0.00           C  
ATOM    132 HG21 ILE    10      51.063  58.438  53.570  1.00  0.00           H  
ATOM    133 HG22 ILE    10      50.856  60.148  53.993  1.00  0.00           H  
ATOM    134 HG23 ILE    10      51.884  59.117  54.994  1.00  0.00           H  
ATOM    135  CG1 ILE    10      48.491  58.909  54.397  1.00  0.00           C  
ATOM    136 HG12 ILE    10      48.552  59.848  53.846  1.00  0.00           H  
ATOM    137 HG13 ILE    10      48.482  58.116  53.653  1.00  0.00           H  
ATOM    138  CD1 ILE    10      47.152  58.948  55.145  1.00  0.00           C  
ATOM    139 HD11 ILE    10      47.180  59.710  55.925  1.00  0.00           H  
ATOM    140 HD12 ILE    10      46.356  59.195  54.441  1.00  0.00           H  
ATOM    141 HD13 ILE    10      46.920  57.983  55.585  1.00  0.00           H  
ATOM    142  C   ILE    10      49.050  57.155  57.170  1.00  0.00           C  
ATOM    143  O   ILE    10      49.147  57.758  58.239  1.00  0.00           O  
ATOM    144  N   GLU    11      48.142  56.188  56.989  1.00  0.00           N  
ATOM    145  H   GLU    11      48.050  55.796  56.060  1.00  0.00           H  
ATOM    146  CA  GLU    11      47.261  55.672  58.052  1.00  0.00           C  
ATOM    147  HA  GLU    11      46.865  56.529  58.601  1.00  0.00           H  
ATOM    148  CB  GLU    11      46.062  54.949  57.409  1.00  0.00           C  
ATOM    149  HB2 GLU    11      45.702  55.572  56.588  1.00  0.00           H  
ATOM    150  HB3 GLU    11      46.387  54.003  56.979  1.00  0.00           H  
ATOM    151  CG  GLU    11      44.866  54.721  58.350  1.00  0.00           C  
ATOM    152  HG2 GLU    11      44.687  55.639  58.916  1.00  0.00           H  
ATOM    153  HG3 GLU    11      43.984  54.556  57.726  1.00  0.00           H  
ATOM    154  CD  GLU    11      44.996  53.515  59.309  1.00  0.00           C  
ATOM    155  OE1 GLU    11      44.433  53.578  60.431  1.00  0.00           O  
ATOM    156  OE2 GLU    11      45.598  52.477  58.941  1.00  0.00           O  
ATOM    157  C   GLU    11      48.007  54.787  59.077  1.00  0.00           C  
ATOM    158  O   GLU    11      47.683  54.809  60.267  1.00  0.00           O  
ATOM    159  N   GLY    12      49.033  54.049  58.627  1.00  0.00           N  
ATOM    160  H   GLY    12      49.220  54.090  57.632  1.00  0.00           H  
ATOM    161  CA  GLY    12      49.843  53.111  59.423  1.00  0.00           C  
ATOM    162  HA2 GLY    12      50.896  53.321  59.235  1.00  0.00           H  
ATOM    163  HA3 GLY    12      49.664  53.275  60.486  1.00  0.00           H  
ATOM    164  C   GLY    12      49.605  51.617  59.130  1.00  0.00           C  
ATOM    165  O   GLY    12      50.150  50.763  59.833  1.00  0.00           O  
ATOM    166  N   GLY    13      48.797  51.286  58.115  1.00  0.00           N  
ATOM    167  H   GLY    13      48.436  52.048  57.551  1.00  0.00           H  
ATOM    168  CA  GLY    13      48.332  49.932  57.777  1.00  0.00           C  
ATOM    169  HA2 GLY    13      48.563  49.241  58.588  1.00  0.00           H  
ATOM    170  HA3 GLY    13      47.247  49.957  57.669  1.00  0.00           H  
ATOM    171  C   GLY    13      48.925  49.357  56.487  1.00  0.00           C  
ATOM    172  O   GLY    13      48.177  48.908  55.615  1.00  0.00           O  
ATOM    173  N   TRP    14      50.258  49.357  56.347  1.00  0.00           N  
ATOM    174  H   TRP    14      50.813  49.751  57.094  1.00  0.00           H  
ATOM    175  CA  TRP    14      50.953  48.870  55.140  1.00  0.00           C  
ATOM    176  HA  TRP    14      50.631  49.490  54.303  1.00  0.00           H  
ATOM    177  CB  TRP    14      52.476  49.050  55.282  1.00  0.00           C  
ATOM    178  HB2 TRP    14      52.910  48.984  54.283  1.00  0.00           H  
ATOM    179  HB3 TRP    14      52.688  50.054  55.651  1.00  0.00           H  
ATOM    180  CG  TRP    14      53.188  48.047  56.146  1.00  0.00           C  
ATOM    181  CD1 TRP    14      53.235  48.070  57.499  1.00  0.00           C  
ATOM    182  HD1 TRP    14      52.788  48.835  58.125  1.00  0.00           H  
ATOM    183  NE1 TRP    14      53.912  46.960  57.963  1.00  0.00           N  
ATOM    184  HE1 TRP    14      54.052  46.763  58.949  1.00  0.00           H  
ATOM    185  CE2 TRP    14      54.347  46.158  56.930  1.00  0.00           C  
ATOM    186  CZ2 TRP    14      55.060  44.951  56.894  1.00  0.00           C  
ATOM    187  HZ2 TRP    14      55.356  44.463  57.812  1.00  0.00           H  
ATOM    188  CH2 TRP    14      55.393  44.389  55.650  1.00  0.00           C  
ATOM    189  HH2 TRP    14      55.947  43.459  55.600  1.00  0.00           H  
ATOM    190  CZ3 TRP    14      55.011  45.045  54.469  1.00  0.00           C  
ATOM    191  HZ3 TRP    14      55.288  44.609  53.517  1.00  0.00           H  
ATOM    192  CE3 TRP    14      54.272  46.245  54.514  1.00  0.00           C  
ATOM    193  HE3 TRP    14      53.978  46.734  53.596  1.00  0.00           H  
ATOM    194  CD2 TRP    14      53.915  46.837  55.749  1.00  0.00           C  
ATOM    195  C   TRP    14      50.593  47.419  54.775  1.00  0.00           C  
ATOM    196  O   TRP    14      50.436  47.121  53.595  1.00  0.00           O  
ATOM    197  N   THR    15      50.415  46.528  55.757  1.00  0.00           N  
ATOM    198  H   THR    15      50.625  46.832  56.699  1.00  0.00           H  
ATOM    199  CA  THR    15      50.143  45.087  55.566  1.00  0.00           C  
ATOM    200  HA  THR    15      51.011  44.649  55.075  1.00  0.00           H  
ATOM    201  CB  THR    15      49.983  44.379  56.923  1.00  0.00           C  
ATOM    202  HB  THR    15      49.093  44.765  57.422  1.00  0.00           H  
ATOM    203  CG2 THR    15      49.853  42.859  56.786  1.00  0.00           C  
ATOM    204 HG21 THR    15      50.696  42.462  56.218  1.00  0.00           H  
ATOM    205 HG22 THR    15      49.833  42.398  57.773  1.00  0.00           H  
ATOM    206 HG23 THR    15      48.924  42.605  56.274  1.00  0.00           H  
ATOM    207  OG1 THR    15      51.109  44.642  57.739  1.00  0.00           O  
ATOM    208  HG1 THR    15      50.906  44.333  58.643  1.00  0.00           H  
ATOM    209  C   THR    15      48.920  44.795  54.684  1.00  0.00           C  
ATOM    210  O   THR    15      49.019  44.046  53.711  1.00  0.00           O  
ATOM    211  N   GLY    16      47.756  45.374  55.006  1.00  0.00           N  
ATOM    212  H   GLY    16      47.727  46.000  55.801  1.00  0.00           H  
ATOM    213  CA  GLY    16      46.515  45.160  54.244  1.00  0.00           C  
ATOM    214  HA2 GLY    16      46.281  44.095  54.225  1.00  0.00           H  
ATOM    215  HA3 GLY    16      45.692  45.682  54.731  1.00  0.00           H  
ATOM    216  C   GLY    16      46.613  45.663  52.800  1.00  0.00           C  
ATOM    217  O   GLY    16      46.152  45.006  51.865  1.00  0.00           O  
ATOM    218  N   MET    17      47.249  46.823  52.622  1.00  0.00           N  
ATOM    219  H   MET    17      47.577  47.305  53.450  1.00  0.00           H  
ATOM    220  CA  MET    17      47.528  47.433  51.321  1.00  0.00           C  
ATOM    221  HA  MET    17      46.604  47.450  50.740  1.00  0.00           H  
ATOM    222  CB  MET    17      47.933  48.885  51.586  1.00  0.00           C  
ATOM    223  HB2 MET    17      47.112  49.370  52.115  1.00  0.00           H  
ATOM    224  HB3 MET    17      48.810  48.892  52.233  1.00  0.00           H  
ATOM    225  CG  MET    17      48.234  49.705  50.332  1.00  0.00           C  
ATOM    226  HG2 MET    17      49.046  49.243  49.774  1.00  0.00           H  
ATOM    227  HG3 MET    17      47.346  49.722  49.699  1.00  0.00           H  
ATOM    228  SD  MET    17      48.697  51.414  50.706  1.00  0.00           S  
ATOM    229  CE  MET    17      50.232  51.147  51.631  1.00  0.00           C  
ATOM    230  HE1 MET    17      50.698  50.214  51.316  1.00  0.00           H  
ATOM    231  HE2 MET    17      50.916  51.968  51.427  1.00  0.00           H  
ATOM    232  HE3 MET    17      50.024  51.100  52.699  1.00  0.00           H  
ATOM    233  C   MET    17      48.570  46.655  50.494  1.00  0.00           C  
ATOM    234  O   MET    17      48.387  46.510  49.284  1.00  0.00           O  
ATOM    235  N   ILE    18      49.633  46.123  51.122  1.00  0.00           N  
ATOM    236  H   ILE    18      49.739  46.304  52.115  1.00  0.00           H  
ATOM    237  CA  ILE    18      50.713  45.383  50.439  1.00  0.00           C  
ATOM    238  HA  ILE    18      50.908  45.945  49.553  1.00  0.00           H  
ATOM    239  CB  ILE    18      52.058  45.391  51.200  1.00  0.00           C  
ATOM    240  HB  ILE    18      52.106  46.317  51.775  1.00  0.00           H  
ATOM    241  CG2 ILE    18      52.183  44.207  52.165  1.00  0.00           C  
ATOM    242 HG21 ILE    18      52.164  43.261  51.623  1.00  0.00           H  
ATOM    243 HG22 ILE    18      53.118  44.273  52.712  1.00  0.00           H  
ATOM    244 HG23 ILE    18      51.364  44.230  52.875  1.00  0.00           H  
ATOM    245  CG1 ILE    18      53.247  45.401  50.205  1.00  0.00           C  
ATOM    246 HG12 ILE    18      53.519  44.381  49.929  1.00  0.00           H  
ATOM    247 HG13 ILE    18      52.962  45.917  49.293  1.00  0.00           H  
ATOM    248  CD1 ILE    18      54.486  46.139  50.723  1.00  0.00           C  
ATOM    249 HD11 ILE    18      54.914  45.607  51.568  1.00  0.00           H  
ATOM    250 HD12 ILE    18      55.232  46.192  49.929  1.00  0.00           H  
ATOM    251 HD13 ILE    18      54.222  47.155  51.022  1.00  0.00           H  
ATOM    252  C   ILE    18      50.274  44.034  49.872  1.00  0.00           C  
ATOM    253  O   ILE    18      50.835  43.577  48.876  1.00  0.00           O  
ATOM    254  N   ASP    19      49.208  43.455  50.421  1.00  0.00           N  
ATOM    255  H   ASP    19      48.807  43.878  51.247  1.00  0.00           H  
ATOM    256  CA  ASP    19      48.496  42.335  49.806  1.00  0.00           C  
ATOM    257  HA  ASP    19      49.199  41.716  49.246  1.00  0.00           H  
ATOM    258  CB  ASP    19      47.867  41.468  50.909  1.00  0.00           C  
ATOM    259  HB2 ASP    19      48.651  41.189  51.617  1.00  0.00           H  
ATOM    260  HB3 ASP    19      47.126  42.058  51.452  1.00  0.00           H  
ATOM    261  CG  ASP    19      47.216  40.178  50.376  1.00  0.00           C  
ATOM    262  OD1 ASP    19      46.482  39.517  51.151  1.00  0.00           O  
ATOM    263  OD2 ASP    19      47.455  39.785  49.207  1.00  0.00           O  
ATOM    264  C   ASP    19      47.472  42.935  48.814  1.00  0.00           C  
ATOM    265  O   ASP    19      46.253  42.891  49.015  1.00  0.00           O  
ATOM    266  N   GLY    20      47.994  43.549  47.744  1.00  0.00           N  
ATOM    267  H   GLY    20      49.003  43.525  47.646  1.00  0.00           H  
ATOM    268  CA  GLY    20      47.240  44.400  46.818  1.00  0.00           C  
ATOM    269  HA2 GLY    20      46.585  43.774  46.212  1.00  0.00           H  
ATOM    270  HA3 GLY    20      46.618  45.093  47.386  1.00  0.00           H  
ATOM    271  C   GLY    20      48.140  45.212  45.877  1.00  0.00           C  
ATOM    272  O   GLY    20      48.443  44.723  44.791  1.00  0.00           O  
ATOM    273  N   TRP    21      48.545  46.440  46.250  1.00  0.00           N  
ATOM    274  H   TRP    21      48.255  46.776  47.163  1.00  0.00           H  
ATOM    275  CA  TRP    21      49.319  47.353  45.375  1.00  0.00           C  
ATOM    276  HA  TRP    21      48.689  47.552  44.507  1.00  0.00           H  
ATOM    277  CB  TRP    21      49.545  48.734  46.052  1.00  0.00           C  
ATOM    278  HB2 TRP    21      49.833  49.448  45.286  1.00  0.00           H  
ATOM    279  HB3 TRP    21      48.578  49.081  46.419  1.00  0.00           H  
ATOM    280  CG  TRP    21      50.521  48.854  47.195  1.00  0.00           C  
ATOM    281  CD1 TRP    21      50.817  47.859  48.043  1.00  0.00           C  
ATOM    282  HD1 TRP    21      50.388  46.875  47.962  1.00  0.00           H  
ATOM    283  NE1 TRP    21      51.695  48.285  49.019  1.00  0.00           N  
ATOM    284  HE1 TRP    21      52.043  47.702  49.768  1.00  0.00           H  
ATOM    285  CE2 TRP    21      51.984  49.611  48.882  1.00  0.00           C  
ATOM    286  CZ2 TRP    21      52.780  50.481  49.644  1.00  0.00           C  
ATOM    287  HZ2 TRP    21      53.339  50.111  50.491  1.00  0.00           H  
ATOM    288  CH2 TRP    21      52.776  51.843  49.327  1.00  0.00           C  
ATOM    289  HH2 TRP    21      53.338  52.548  49.929  1.00  0.00           H  
ATOM    290  CZ3 TRP    21      52.010  52.295  48.241  1.00  0.00           C  
ATOM    291  HZ3 TRP    21      51.975  53.351  48.033  1.00  0.00           H  
ATOM    292  CE3 TRP    21      51.300  51.390  47.420  1.00  0.00           C  
ATOM    293  HE3 TRP    21      50.752  51.746  46.567  1.00  0.00           H  
ATOM    294  CD2 TRP    21      51.231  50.023  47.741  1.00  0.00           C  
ATOM    295  C   TRP    21      50.595  46.679  44.802  1.00  0.00           C  
ATOM    296  O   TRP    21      50.745  46.590  43.581  1.00  0.00           O  
ATOM    297  N   TYR    22      51.468  46.123  45.653  1.00  0.00           N  
ATOM    298  H   TYR    22      51.284  46.212  46.636  1.00  0.00           H  
ATOM    299  CA  TYR    22      52.557  45.220  45.257  1.00  0.00           C  
ATOM    300  HA  TYR    22      53.106  45.644  44.416  1.00  0.00           H  
ATOM    301  CB  TYR    22      53.539  44.982  46.422  1.00  0.00           C  
ATOM    302  HB2 TYR    22      52.969  44.815  47.334  1.00  0.00           H  
ATOM    303  HB3 TYR    22      54.063  44.047  46.220  1.00  0.00           H  
ATOM    304  CG  TYR    22      54.599  46.048  46.689  1.00  0.00           C  
ATOM    305  CD1 TYR    22      55.958  45.671  46.757  1.00  0.00           C  
ATOM    306  HD1 TYR    22      56.244  44.638  46.598  1.00  0.00           H  
ATOM    307  CE1 TYR    22      56.954  46.626  47.040  1.00  0.00           C  
ATOM    308  HE1 TYR    22      57.992  46.328  47.089  1.00  0.00           H  
ATOM    309  CZ  TYR    22      56.597  47.974  47.268  1.00  0.00           C  
ATOM    310  OH  TYR    22      57.551  48.908  47.543  1.00  0.00           O  
ATOM    311  HH  TYR    22      58.451  48.533  47.553  1.00  0.00           H  
ATOM    312  CE2 TYR    22      55.239  48.353  47.209  1.00  0.00           C  
ATOM    313  HE2 TYR    22      54.966  49.383  47.393  1.00  0.00           H  
ATOM    314  CD2 TYR    22      54.249  47.394  46.919  1.00  0.00           C  
ATOM    315  HD2 TYR    22      53.218  47.703  46.869  1.00  0.00           H  
ATOM    316  C   TYR    22      51.939  43.876  44.825  1.00  0.00           C  
ATOM    317  O   TYR    22      51.134  43.292  45.557  1.00  0.00           O  
ATOM    318  N   GLY    23      52.325  43.365  43.652  1.00  0.00           N  
ATOM    319  H   GLY    23      53.010  43.869  43.105  1.00  0.00           H  
ATOM    320  CA  GLY    23      51.764  42.128  43.084  1.00  0.00           C  
ATOM    321  HA2 GLY    23      52.490  41.697  42.394  1.00  0.00           H  
ATOM    322  HA3 GLY    23      51.607  41.401  43.883  1.00  0.00           H  
ATOM    323  C   GLY    23      50.435  42.295  42.323  1.00  0.00           C  
ATOM    324  O   GLY    23      49.812  41.288  41.971  1.00  0.00           O  
ATOM    325  N   SER    24      50.002  43.538  42.055  1.00  0.00           N  
ATOM    326  H   SER    24      50.556  44.304  42.410  1.00  0.00           H  
ATOM    327  CA  SER    24      48.857  43.876  41.183  1.00  0.00           C  
ATOM    328  HA  SER    24      48.009  43.257  41.471  1.00  0.00           H  
ATOM    329  CB  SER    24      48.459  45.340  41.405  1.00  0.00           C  
ATOM    330  HB2 SER    24      48.229  45.489  42.460  1.00  0.00           H  
ATOM    331  HB3 SER    24      49.293  45.997  41.144  1.00  0.00           H  
ATOM    332  OG  SER    24      47.308  45.674  40.640  1.00  0.00           O  
ATOM    333  HG  SER    24      47.576  45.895  39.721  1.00  0.00           H  
ATOM    334  C   SER    24      49.153  43.582  39.705  1.00  0.00           C  
ATOM    335  O   SER    24      50.122  44.156  39.152  1.00  0.00           O  
ATOM    336  OXT SER    24      48.426  42.763  39.095  1.00  0.00           O  
TER     337      SER    24 
ENDMDL
REMARK 2LWA                ENERGY     8.49800E+01 RMS    2.97   4.95   6.96
ATOM      1  N   GLY     1      41.698  50.736  56.015  1.00  0.00           N  
ATOM      2  H1  GLY     1      42.159  49.839  56.038  1.00  0.00           H  
ATOM      3  H2  GLY     1      40.746  50.597  55.710  1.00  0.00           H  
ATOM      4  H3  GLY     1      41.681  51.108  56.953  1.00  0.00           H  
ATOM      5  CA  GLY     1      42.410  51.672  55.106  1.00  0.00           C  
ATOM      6  HA2 GLY     1      41.891  52.630  55.086  1.00  0.00           H  
ATOM      7  HA3 GLY     1      43.424  51.837  55.474  1.00  0.00           H  
ATOM      8  C   GLY     1      42.512  51.124  53.686  1.00  0.00           C  
ATOM      9  O   GLY     1      42.935  49.985  53.512  1.00  0.00           O  
ATOM     10  N   LEU     2      42.134  51.926  52.678  1.00  0.00           N  
ATOM     11  H   LEU     2      41.747  52.830  52.921  1.00  0.00           H  
ATOM     12  CA  LEU     2      42.216  51.616  51.231  1.00  0.00           C  
ATOM     13  HA  LEU     2      43.016  50.897  51.061  1.00  0.00           H  
ATOM     14  CB  LEU     2      40.882  50.992  50.745  1.00  0.00           C  
ATOM     15  HB2 LEU     2      40.084  51.698  50.979  1.00  0.00           H  
ATOM     16  HB3 LEU     2      40.920  50.895  49.659  1.00  0.00           H  
ATOM     17  CG  LEU     2      40.484  49.607  51.293  1.00  0.00           C  
ATOM     18  HG  LEU     2      40.468  49.625  52.381  1.00  0.00           H  
ATOM     19  CD1 LEU     2      39.077  49.257  50.805  1.00  0.00           C  
ATOM     20 HD11 LEU     2      39.056  49.215  49.716  1.00  0.00           H  
ATOM     21 HD12 LEU     2      38.776  48.290  51.209  1.00  0.00           H  
ATOM     22 HD13 LEU     2      38.371  50.012  51.150  1.00  0.00           H  
ATOM     23  CD2 LEU     2      41.421  48.497  50.816  1.00  0.00           C  
ATOM     24 HD21 LEU     2      42.399  48.642  51.260  1.00  0.00           H  
ATOM     25 HD22 LEU     2      41.045  47.526  51.137  1.00  0.00           H  
ATOM     26 HD23 LEU     2      41.507  48.509  49.729  1.00  0.00           H  
ATOM     27  C   LEU     2      42.577  52.876  50.394  1.00  0.00           C  
ATOM     28  O   LEU     2      42.124  53.040  49.259  1.00  0.00           O  
ATOM     29  N   PHE     3      43.366  53.798  50.962  1.00  0.00           N  
ATOM     30  H   PHE     3      43.750  53.594  51.874  1.00  0.00           H  
ATOM     31  CA  PHE     3      43.752  55.074  50.328  1.00  0.00           C  
ATOM     32  HA  PHE     3      42.887  55.437  49.772  1.00  0.00           H  
ATOM     33  CB  PHE     3      44.037  56.147  51.410  1.00  0.00           C  
ATOM     34  HB2 PHE     3      44.764  56.877  51.056  1.00  0.00           H  
ATOM     35  HB3 PHE     3      43.112  56.708  51.554  1.00  0.00           H  
ATOM     36  CG  PHE     3      44.484  55.664  52.779  1.00  0.00           C  
ATOM     37  CD1 PHE     3      43.525  55.453  53.791  1.00  0.00           C  
ATOM     38  HD1 PHE     3      42.475  55.613  53.583  1.00  0.00           H  
ATOM     39  CE1 PHE     3      43.929  55.064  55.080  1.00  0.00           C  
ATOM     40  HE1 PHE     3      43.192  54.921  55.860  1.00  0.00           H  
ATOM     41  CZ  PHE     3      45.294  54.888  55.362  1.00  0.00           C  
ATOM     42  HZ  PHE     3      45.606  54.603  56.358  1.00  0.00           H  
ATOM     43  CE2 PHE     3      46.253  55.094  54.354  1.00  0.00           C  
ATOM     44  HE2 PHE     3      47.304  54.969  54.579  1.00  0.00           H  
ATOM     45  CD2 PHE     3      45.851  55.479  53.063  1.00  0.00           C  
ATOM     46  HD2 PHE     3      46.596  55.652  52.298  1.00  0.00           H  
ATOM     47  C   PHE     3      44.861  54.925  49.257  1.00  0.00           C  
ATOM     48  O   PHE     3      45.257  53.815  48.896  1.00  0.00           O  
ATOM     49  N   GLY     4      45.380  56.048  48.739  1.00  0.00           N  
ATOM     50  H   GLY     4      45.015  56.926  49.085  1.00  0.00           H  
ATOM     51  CA  GLY     4      46.282  56.130  47.575  1.00  0.00           C  
ATOM     52  HA2 GLY     4      45.744  55.779  46.694  1.00  0.00           H  
ATOM     53  HA3 GLY     4      46.545  57.174  47.403  1.00  0.00           H  
ATOM     54  C   GLY     4      47.590  55.332  47.677  1.00  0.00           C  
ATOM     55  O   GLY     4      48.239  55.086  46.662  1.00  0.00           O  
ATOM     56  N   ALA     5      47.967  54.878  48.875  1.00  0.00           N  
ATOM     57  H   ALA     5      47.412  55.145  49.674  1.00  0.00           H  
ATOM     58  CA  ALA     5      49.050  53.920  49.082  1.00  0.00           C  
ATOM     59  HA  ALA     5      49.983  54.390  48.765  1.00  0.00           H  
ATOM     60  CB  ALA     5      49.157  53.637  50.582  1.00  0.00           C  
ATOM     61  HB1 ALA     5      48.223  53.208  50.946  1.00  0.00           H  
ATOM     62  HB2 ALA     5      49.976  52.939  50.764  1.00  0.00           H  
ATOM     63  HB3 ALA     5      49.363  54.564  51.119  1.00  0.00           H  
ATOM     64  C   ALA     5      48.884  52.631  48.239  1.00  0.00           C  
ATOM     65  O   ALA     5      49.870  52.180  47.652  1.00  0.00           O  
ATOM     66  N   ILE     6      47.668  52.061  48.099  1.00  0.00           N  
ATOM     67  H   ILE     6      46.871  52.469  48.578  1.00  0.00           H  
ATOM     68  CA  ILE     6      47.453  50.976  47.115  1.00  0.00           C  
ATOM     69  HA  ILE     6      48.335  50.335  47.176  1.00  0.00           H  
ATOM     70  CB  ILE     6      46.249  50.033  47.363  1.00  0.00           C  
ATOM     71  HB  ILE     6      46.052  49.502  46.431  1.00  0.00           H  
ATOM     72  CG2 ILE     6      46.710  48.947  48.335  1.00  0.00           C  
ATOM     73 HG21 ILE     6      47.038  49.396  49.271  1.00  0.00           H  
ATOM     74 HG22 ILE     6      45.909  48.233  48.523  1.00  0.00           H  
ATOM     75 HG23 ILE     6      47.544  48.409  47.890  1.00  0.00           H  
ATOM     76  CG1 ILE     6      44.904  50.634  47.818  1.00  0.00           C  
ATOM     77 HG12 ILE     6      44.267  49.819  48.162  1.00  0.00           H  
ATOM     78 HG13 ILE     6      45.053  51.310  48.656  1.00  0.00           H  
ATOM     79  CD1 ILE     6      44.116  51.325  46.700  1.00  0.00           C  
ATOM     80 HD11 ILE     6      43.988  50.641  45.860  1.00  0.00           H  
ATOM     81 HD12 ILE     6      43.130  51.599  47.074  1.00  0.00           H  
ATOM     82 HD13 ILE     6      44.623  52.226  46.370  1.00  0.00           H  
ATOM     83  C   ILE     6      47.472  51.459  45.668  1.00  0.00           C  
ATOM     84  O   ILE     6      48.008  50.752  44.827  1.00  0.00           O  
ATOM     85  N   ALA     7      46.976  52.658  45.350  1.00  0.00           N  
ATOM     86  H   ALA     7      46.563  53.228  46.072  1.00  0.00           H  
ATOM     87  CA  ALA     7      47.059  53.186  43.984  1.00  0.00           C  
ATOM     88  HA  ALA     7      46.543  52.484  43.326  1.00  0.00           H  
ATOM     89  CB  ALA     7      46.319  54.525  43.899  1.00  0.00           C  
ATOM     90  HB1 ALA     7      46.839  55.287  44.478  1.00  0.00           H  
ATOM     91  HB2 ALA     7      46.274  54.846  42.857  1.00  0.00           H  
ATOM     92  HB3 ALA     7      45.301  54.410  44.274  1.00  0.00           H  
ATOM     93  C   ALA     7      48.525  53.268  43.499  1.00  0.00           C  
ATOM     94  O   ALA     7      48.815  52.961  42.339  1.00  0.00           O  
ATOM     95  N   ALA     8      49.452  53.619  44.400  1.00  0.00           N  
ATOM     96  H   ALA     8      49.130  53.936  45.308  1.00  0.00           H  
ATOM     97  CA  ALA     8      50.894  53.508  44.184  1.00  0.00           C  
ATOM     98  HA  ALA     8      51.140  54.000  43.241  1.00  0.00           H  
ATOM     99  CB  ALA     8      51.622  54.262  45.305  1.00  0.00           C  
ATOM    100  HB1 ALA     8      51.403  53.816  46.275  1.00  0.00           H  
ATOM    101  HB2 ALA     8      52.698  54.224  45.133  1.00  0.00           H  
ATOM    102  HB3 ALA     8      51.304  55.306  45.314  1.00  0.00           H  
ATOM    103  C   ALA     8      51.352  52.033  44.068  1.00  0.00           C  
ATOM    104  O   ALA     8      51.909  51.639  43.042  1.00  0.00           O  
ATOM    105  N   PHE     9      51.093  51.201  45.090  1.00  0.00           N  
ATOM    106  H   PHE     9      50.619  51.581  45.903  1.00  0.00           H  
ATOM    107  CA  PHE     9      51.574  49.810  45.174  1.00  0.00           C  
ATOM    108  HA  PHE     9      52.424  49.705  44.500  1.00  0.00           H  
ATOM    109  CB  PHE     9      52.134  49.551  46.586  1.00  0.00           C  
ATOM    110  HB2 PHE     9      51.526  50.071  47.326  1.00  0.00           H  
ATOM    111  HB3 PHE     9      52.079  48.489  46.819  1.00  0.00           H  
ATOM    112  CG  PHE     9      53.595  49.925  46.759  1.00  0.00           C  
ATOM    113  CD1 PHE     9      54.585  49.070  46.236  1.00  0.00           C  
ATOM    114  HD1 PHE     9      54.299  48.183  45.688  1.00  0.00           H  
ATOM    115  CE1 PHE     9      55.948  49.352  46.438  1.00  0.00           C  
ATOM    116  HE1 PHE     9      56.703  48.685  46.041  1.00  0.00           H  
ATOM    117  CZ  PHE     9      56.326  50.495  47.163  1.00  0.00           C  
ATOM    118  HZ  PHE     9      57.375  50.709  47.324  1.00  0.00           H  
ATOM    119  CE2 PHE     9      55.341  51.355  47.681  1.00  0.00           C  
ATOM    120  HE2 PHE     9      55.635  52.233  48.243  1.00  0.00           H  
ATOM    121  CD2 PHE     9      53.976  51.072  47.481  1.00  0.00           C  
ATOM    122  HD2 PHE     9      53.222  51.730  47.893  1.00  0.00           H  
ATOM    123  C   PHE     9      50.569  48.733  44.684  1.00  0.00           C  
ATOM    124  O   PHE     9      50.481  47.637  45.238  1.00  0.00           O  
ATOM    125  N   ILE    10      49.881  49.001  43.568  1.00  0.00           N  
ATOM    126  H   ILE    10      49.896  49.956  43.238  1.00  0.00           H  
ATOM    127  CA  ILE    10      49.102  48.014  42.781  1.00  0.00           C  
ATOM    128  HA  ILE    10      48.913  47.132  43.394  1.00  0.00           H  
ATOM    129  CB  ILE    10      47.718  48.623  42.399  1.00  0.00           C  
ATOM    130  HB  ILE    10      47.822  49.709  42.372  1.00  0.00           H  
ATOM    131  CG2 ILE    10      47.156  48.208  41.025  1.00  0.00           C  
ATOM    132 HG21 ILE    10      46.983  47.132  40.996  1.00  0.00           H  
ATOM    133 HG22 ILE    10      46.218  48.723  40.827  1.00  0.00           H  
ATOM    134 HG23 ILE    10      47.851  48.490  40.233  1.00  0.00           H  
ATOM    135  CG1 ILE    10      46.694  48.251  43.500  1.00  0.00           C  
ATOM    136 HG12 ILE    10      46.427  47.197  43.405  1.00  0.00           H  
ATOM    137 HG13 ILE    10      47.158  48.373  44.479  1.00  0.00           H  
ATOM    138  CD1 ILE    10      45.406  49.088  43.486  1.00  0.00           C  
ATOM    139 HD11 ILE    10      44.834  48.900  42.579  1.00  0.00           H  
ATOM    140 HD12 ILE    10      44.790  48.812  44.342  1.00  0.00           H  
ATOM    141 HD13 ILE    10      45.646  50.149  43.549  1.00  0.00           H  
ATOM    142  C   ILE    10      49.957  47.505  41.594  1.00  0.00           C  
ATOM    143  O   ILE    10      49.603  46.544  40.911  1.00  0.00           O  
ATOM    144  N   GLU    11      51.162  48.063  41.420  1.00  0.00           N  
ATOM    145  H   GLU    11      51.397  48.817  42.047  1.00  0.00           H  
ATOM    146  CA  GLU    11      52.118  47.814  40.327  1.00  0.00           C  
ATOM    147  HA  GLU    11      51.556  47.735  39.394  1.00  0.00           H  
ATOM    148  CB  GLU    11      53.019  49.063  40.208  1.00  0.00           C  
ATOM    149  HB2 GLU    11      53.635  48.974  39.312  1.00  0.00           H  
ATOM    150  HB3 GLU    11      52.369  49.930  40.078  1.00  0.00           H  
ATOM    151  CG  GLU    11      53.935  49.312  41.425  1.00  0.00           C  
ATOM    152  HG2 GLU    11      53.328  49.312  42.333  1.00  0.00           H  
ATOM    153  HG3 GLU    11      54.644  48.487  41.510  1.00  0.00           H  
ATOM    154  CD  GLU    11      54.721  50.643  41.351  1.00  0.00           C  
ATOM    155  OE1 GLU    11      55.487  50.939  42.302  1.00  0.00           O  
ATOM    156  OE2 GLU    11      54.625  51.396  40.348  1.00  0.00           O  
ATOM    157  C   GLU    11      52.921  46.494  40.465  1.00  0.00           C  
ATOM    158  O   GLU    11      54.019  46.354  39.920  1.00  0.00           O  
ATOM    159  N   GLY    12      52.363  45.502  41.172  1.00  0.00           N  
ATOM    160  H   GLY    12      51.433  45.678  41.531  1.00  0.00           H  
ATOM    161  CA  GLY    12      52.872  44.126  41.289  1.00  0.00           C  
ATOM    162  HA2 GLY    12      52.024  43.441  41.264  1.00  0.00           H  
ATOM    163  HA3 GLY    12      53.500  43.894  40.428  1.00  0.00           H  
ATOM    164  C   GLY    12      53.685  43.823  42.557  1.00  0.00           C  
ATOM    165  O   GLY    12      53.892  42.653  42.885  1.00  0.00           O  
ATOM    166  N   GLY    13      54.125  44.855  43.285  1.00  0.00           N  
ATOM    167  H   GLY    13      53.920  45.782  42.938  1.00  0.00           H  
ATOM    168  CA  GLY    13      54.993  44.753  44.469  1.00  0.00           C  
ATOM    169  HA2 GLY    13      55.408  43.748  44.550  1.00  0.00           H  
ATOM    170  HA3 GLY    13      55.831  45.440  44.348  1.00  0.00           H  
ATOM    171  C   GLY    13      54.294  45.079  45.794  1.00  0.00           C  
ATOM    172  O   GLY    13      54.905  45.700  46.665  1.00  0.00           O  
ATOM    173  N   TRP    14      53.019  44.697  45.959  1.00  0.00           N  
ATOM    174  H   TRP    14      52.570  44.187  45.211  1.00  0.00           H  
ATOM    175  CA  TRP    14      52.220  45.046  47.147  1.00  0.00           C  
ATOM    176  HA  TRP    14      52.281  46.128  47.266  1.00  0.00           H  
ATOM    177  CB  TRP    14      50.734  44.717  46.932  1.00  0.00           C  
ATOM    178  HB2 TRP    14      50.167  45.250  47.693  1.00  0.00           H  
ATOM    179  HB3 TRP    14      50.424  45.127  45.970  1.00  0.00           H  
ATOM    180  CG  TRP    14      50.312  43.277  46.991  1.00  0.00           C  
ATOM    181  CD1 TRP    14      49.962  42.527  45.921  1.00  0.00           C  
ATOM    182  HD1 TRP    14      49.952  42.876  44.893  1.00  0.00           H  
ATOM    183  NE1 TRP    14      49.599  41.260  46.336  1.00  0.00           N  
ATOM    184  HE1 TRP    14      49.288  40.533  45.700  1.00  0.00           H  
ATOM    185  CE2 TRP    14      49.698  41.126  47.704  1.00  0.00           C  
ATOM    186  CZ2 TRP    14      49.447  40.058  48.580  1.00  0.00           C  
ATOM    187  HZ2 TRP    14      49.107  39.106  48.195  1.00  0.00           H  
ATOM    188  CH2 TRP    14      49.653  40.239  49.958  1.00  0.00           C  
ATOM    189  HH2 TRP    14      49.477  39.423  50.648  1.00  0.00           H  
ATOM    190  CZ3 TRP    14      50.085  41.486  50.439  1.00  0.00           C  
ATOM    191  HZ3 TRP    14      50.250  41.620  51.500  1.00  0.00           H  
ATOM    192  CE3 TRP    14      50.301  42.561  49.555  1.00  0.00           C  
ATOM    193  HE3 TRP    14      50.604  43.517  49.951  1.00  0.00           H  
ATOM    194  CD2 TRP    14      50.140  42.407  48.158  1.00  0.00           C  
ATOM    195  C   TRP    14      52.762  44.450  48.458  1.00  0.00           C  
ATOM    196  O   TRP    14      52.533  45.017  49.526  1.00  0.00           O  
ATOM    197  N   THR    15      53.524  43.354  48.413  1.00  0.00           N  
ATOM    198  H   THR    15      53.644  42.885  47.527  1.00  0.00           H  
ATOM    199  CA  THR    15      54.252  42.837  49.585  1.00  0.00           C  
ATOM    200  HA  THR    15      53.535  42.646  50.384  1.00  0.00           H  
ATOM    201  CB  THR    15      54.959  41.507  49.267  1.00  0.00           C  
ATOM    202  HB  THR    15      55.709  41.672  48.491  1.00  0.00           H  
ATOM    203  CG2 THR    15      55.637  40.904  50.501  1.00  0.00           C  
ATOM    204 HG21 THR    15      54.903  40.744  51.292  1.00  0.00           H  
ATOM    205 HG22 THR    15      56.099  39.952  50.240  1.00  0.00           H  
ATOM    206 HG23 THR    15      56.418  41.571  50.867  1.00  0.00           H  
ATOM    207  OG1 THR    15      54.018  40.559  48.797  1.00  0.00           O  
ATOM    208  HG1 THR    15      54.508  39.767  48.505  1.00  0.00           H  
ATOM    209  C   THR    15      55.261  43.894  50.066  1.00  0.00           C  
ATOM    210  O   THR    15      56.310  44.091  49.447  1.00  0.00           O  
ATOM    211  N   GLY    16      54.920  44.606  51.148  1.00  0.00           N  
ATOM    212  H   GLY    16      54.061  44.359  51.620  1.00  0.00           H  
ATOM    213  CA  GLY    16      55.649  45.788  51.635  1.00  0.00           C  
ATOM    214  HA2 GLY    16      55.961  45.591  52.662  1.00  0.00           H  
ATOM    215  HA3 GLY    16      56.556  45.943  51.051  1.00  0.00           H  
ATOM    216  C   GLY    16      54.868  47.115  51.642  1.00  0.00           C  
ATOM    217  O   GLY    16      55.408  48.108  52.135  1.00  0.00           O  
ATOM    218  N   MET    17      53.628  47.175  51.122  1.00  0.00           N  
ATOM    219  H   MET    17      53.276  46.376  50.604  1.00  0.00           H  
ATOM    220  CA  MET    17      52.737  48.340  51.328  1.00  0.00           C  
ATOM    221  HA  MET    17      53.353  49.199  51.594  1.00  0.00           H  
ATOM    222  CB  MET    17      52.013  48.762  50.032  1.00  0.00           C  
ATOM    223  HB2 MET    17      51.625  49.772  50.170  1.00  0.00           H  
ATOM    224  HB3 MET    17      52.766  48.814  49.247  1.00  0.00           H  
ATOM    225  CG  MET    17      50.856  47.886  49.522  1.00  0.00           C  
ATOM    226  HG2 MET    17      50.596  48.221  48.519  1.00  0.00           H  
ATOM    227  HG3 MET    17      51.202  46.868  49.433  1.00  0.00           H  
ATOM    228  SD  MET    17      49.316  47.874  50.474  1.00  0.00           S  
ATOM    229  CE  MET    17      48.513  46.438  49.705  1.00  0.00           C  
ATOM    230  HE1 MET    17      49.106  45.542  49.881  1.00  0.00           H  
ATOM    231  HE2 MET    17      47.519  46.302  50.133  1.00  0.00           H  
ATOM    232  HE3 MET    17      48.426  46.584  48.630  1.00  0.00           H  
ATOM    233  C   MET    17      51.770  48.150  52.509  1.00  0.00           C  
ATOM    234  O   MET    17      51.294  49.147  53.055  1.00  0.00           O  
ATOM    235  N   ILE    18      51.532  46.906  52.965  1.00  0.00           N  
ATOM    236  H   ILE    18      51.956  46.127  52.485  1.00  0.00           H  
ATOM    237  CA  ILE    18      50.538  46.631  54.020  1.00  0.00           C  
ATOM    238  HA  ILE    18      49.688  47.239  53.749  1.00  0.00           H  
ATOM    239  CB  ILE    18      50.022  45.166  53.999  1.00  0.00           C  
ATOM    240  HB  ILE    18      50.874  44.485  54.040  1.00  0.00           H  
ATOM    241  CG2 ILE    18      49.104  44.846  55.197  1.00  0.00           C  
ATOM    242 HG21 ILE    18      48.221  45.483  55.177  1.00  0.00           H  
ATOM    243 HG22 ILE    18      48.790  43.803  55.172  1.00  0.00           H  
ATOM    244 HG23 ILE    18      49.634  44.987  56.138  1.00  0.00           H  
ATOM    245  CG1 ILE    18      49.261  44.944  52.667  1.00  0.00           C  
ATOM    246 HG12 ILE    18      48.608  45.798  52.486  1.00  0.00           H  
ATOM    247 HG13 ILE    18      49.995  44.902  51.863  1.00  0.00           H  
ATOM    248  CD1 ILE    18      48.378  43.693  52.566  1.00  0.00           C  
ATOM    249 HD11 ILE    18      47.484  43.815  53.179  1.00  0.00           H  
ATOM    250 HD12 ILE    18      48.064  43.556  51.531  1.00  0.00           H  
ATOM    251 HD13 ILE    18      48.929  42.815  52.899  1.00  0.00           H  
ATOM    252  C   ILE    18      50.962  47.151  55.407  1.00  0.00           C  
ATOM    253  O   ILE    18      50.109  47.532  56.208  1.00  0.00           O  
ATOM    254  N   ASP    19      52.261  47.257  55.695  1.00  0.00           N  
ATOM    255  H   ASP    19      52.944  46.949  55.015  1.00  0.00           H  
ATOM    256  CA  ASP    19      52.742  47.965  56.893  1.00  0.00           C  
ATOM    257  HA  ASP    19      52.015  47.821  57.693  1.00  0.00           H  
ATOM    258  CB  ASP    19      54.059  47.362  57.417  1.00  0.00           C  
ATOM    259  HB2 ASP    19      54.308  47.865  58.354  1.00  0.00           H  
ATOM    260  HB3 ASP    19      53.872  46.313  57.655  1.00  0.00           H  
ATOM    261  CG  ASP    19      55.277  47.432  56.476  1.00  0.00           C  
ATOM    262  OD1 ASP    19      56.409  47.185  56.961  1.00  0.00           O  
ATOM    263  OD2 ASP    19      55.128  47.705  55.263  1.00  0.00           O  
ATOM    264  C   ASP    19      52.844  49.494  56.678  1.00  0.00           C  
ATOM    265  O   ASP    19      52.758  50.257  57.643  1.00  0.00           O  
ATOM    266  N   GLY    20      52.971  49.960  55.428  1.00  0.00           N  
ATOM    267  H   GLY    20      53.030  49.281  54.682  1.00  0.00           H  
ATOM    268  CA  GLY    20      53.017  51.381  55.062  1.00  0.00           C  
ATOM    269  HA2 GLY    20      53.759  51.888  55.680  1.00  0.00           H  
ATOM    270  HA3 GLY    20      53.334  51.469  54.023  1.00  0.00           H  
ATOM    271  C   GLY    20      51.674  52.109  55.211  1.00  0.00           C  
ATOM    272  O   GLY    20      51.599  53.131  55.897  1.00  0.00           O  
ATOM    273  N   TRP    21      50.598  51.569  54.622  1.00  0.00           N  
ATOM    274  H   TRP    21      50.730  50.736  54.053  1.00  0.00           H  
ATOM    275  CA  TRP    21      49.258  52.188  54.649  1.00  0.00           C  
ATOM    276  HA  TRP    21      49.392  53.253  54.449  1.00  0.00           H  
ATOM    277  CB  TRP    21      48.380  51.643  53.503  1.00  0.00           C  
ATOM    278  HB2 TRP    21      47.530  52.316  53.384  1.00  0.00           H  
ATOM    279  HB3 TRP    21      48.962  51.693  52.584  1.00  0.00           H  
ATOM    280  CG  TRP    21      47.835  50.246  53.600  1.00  0.00           C  
ATOM    281  CD1 TRP    21      48.263  49.291  54.448  1.00  0.00           C  
ATOM    282  HD1 TRP    21      49.052  49.407  55.169  1.00  0.00           H  
ATOM    283  NE1 TRP    21      47.542  48.136  54.277  1.00  0.00           N  
ATOM    284  HE1 TRP    21      47.647  47.334  54.884  1.00  0.00           H  
ATOM    285  CE2 TRP    21      46.679  48.233  53.219  1.00  0.00           C  
ATOM    286  CZ2 TRP    21      45.814  47.309  52.619  1.00  0.00           C  
ATOM    287  HZ2 TRP    21      45.767  46.291  52.978  1.00  0.00           H  
ATOM    288  CH2 TRP    21      45.012  47.735  51.553  1.00  0.00           C  
ATOM    289  HH2 TRP    21      44.336  47.041  51.070  1.00  0.00           H  
ATOM    290  CZ3 TRP    21      45.078  49.074  51.127  1.00  0.00           C  
ATOM    291  HZ3 TRP    21      44.447  49.392  50.314  1.00  0.00           H  
ATOM    292  CE3 TRP    21      45.962  49.992  51.728  1.00  0.00           C  
ATOM    293  HE3 TRP    21      46.012  51.010  51.369  1.00  0.00           H  
ATOM    294  CD2 TRP    21      46.803  49.592  52.788  1.00  0.00           C  
ATOM    295  C   TRP    21      48.553  52.105  56.022  1.00  0.00           C  
ATOM    296  O   TRP    21      47.640  52.884  56.293  1.00  0.00           O  
ATOM    297  N   TYR    22      48.982  51.193  56.906  1.00  0.00           N  
ATOM    298  H   TYR    22      49.722  50.574  56.614  1.00  0.00           H  
ATOM    299  CA  TYR    22      48.450  51.018  58.268  1.00  0.00           C  
ATOM    300  HA  TYR    22      47.492  51.528  58.358  1.00  0.00           H  
ATOM    301  CB  TYR    22      48.208  49.518  58.534  1.00  0.00           C  
ATOM    302  HB2 TYR    22      49.157  48.995  58.404  1.00  0.00           H  
ATOM    303  HB3 TYR    22      47.922  49.401  59.580  1.00  0.00           H  
ATOM    304  CG  TYR    22      47.142  48.797  57.708  1.00  0.00           C  
ATOM    305  CD1 TYR    22      46.145  49.492  56.987  1.00  0.00           C  
ATOM    306  HD1 TYR    22      46.130  50.572  56.963  1.00  0.00           H  
ATOM    307  CE1 TYR    22      45.170  48.784  56.256  1.00  0.00           C  
ATOM    308  HE1 TYR    22      44.448  49.319  55.662  1.00  0.00           H  
ATOM    309  CZ  TYR    22      45.165  47.372  56.257  1.00  0.00           C  
ATOM    310  OH  TYR    22      44.232  46.679  55.546  1.00  0.00           O  
ATOM    311  HH  TYR    22      43.721  47.248  54.944  1.00  0.00           H  
ATOM    312  CE2 TYR    22      46.151  46.675  56.985  1.00  0.00           C  
ATOM    313  HE2 TYR    22      46.150  45.594  56.982  1.00  0.00           H  
ATOM    314  CD2 TYR    22      47.135  47.386  57.701  1.00  0.00           C  
ATOM    315  HD2 TYR    22      47.893  46.843  58.251  1.00  0.00           H  
ATOM    316  C   TYR    22      49.356  51.647  59.350  1.00  0.00           C  
ATOM    317  O   TYR    22      48.975  51.697  60.523  1.00  0.00           O  
ATOM    318  N   GLY    23      50.529  52.165  58.966  1.00  0.00           N  
ATOM    319  H   GLY    23      50.779  52.081  57.991  1.00  0.00           H  
ATOM    320  CA  GLY    23      51.447  52.922  59.821  1.00  0.00           C  
ATOM    321  HA2 GLY    23      51.507  52.451  60.803  1.00  0.00           H  
ATOM    322  HA3 GLY    23      52.445  52.910  59.382  1.00  0.00           H  
ATOM    323  C   GLY    23      50.999  54.378  59.996  1.00  0.00           C  
ATOM    324  O   GLY    23      50.519  54.761  61.070  1.00  0.00           O  
ATOM    325  N   SER    24      51.176  55.182  58.936  1.00  0.00           N  
ATOM    326  H   SER    24      51.540  54.752  58.098  1.00  0.00           H  
ATOM    327  CA  SER    24      50.894  56.636  58.875  1.00  0.00           C  
ATOM    328  HA  SER    24      51.327  57.018  57.952  1.00  0.00           H  
ATOM    329  CB  SER    24      49.381  56.894  58.787  1.00  0.00           C  
ATOM    330  HB2 SER    24      48.895  56.541  59.701  1.00  0.00           H  
ATOM    331  HB3 SER    24      49.204  57.969  58.697  1.00  0.00           H  
ATOM    332  OG  SER    24      48.838  56.228  57.652  1.00  0.00           O  
ATOM    333  HG  SER    24      47.871  56.390  57.617  1.00  0.00           H  
ATOM    334  C   SER    24      51.575  57.438  60.002  1.00  0.00           C  
ATOM    335  O   SER    24      52.804  57.269  60.185  1.00  0.00           O  
ATOM    336  OXT SER    24      50.915  58.265  60.675  1.00  0.00           O  
TER     337      SER    24 
ENDMDL
REMARK 2LWA                ENERGY     8.50064E+01 RMS    3.32   4.23   6.13
ATOM      1  N   GLY     1      48.593  48.885  60.623  1.00  0.00           N  
ATOM      2  H1  GLY     1      48.417  49.768  60.168  1.00  0.00           H  
ATOM      3  H2  GLY     1      48.592  49.031  61.620  1.00  0.00           H  
ATOM      4  H3  GLY     1      47.845  48.250  60.389  1.00  0.00           H  
ATOM      5  CA  GLY     1      49.899  48.333  60.186  1.00  0.00           C  
ATOM      6  HA2 GLY     1      50.696  49.028  60.452  1.00  0.00           H  
ATOM      7  HA3 GLY     1      50.080  47.384  60.693  1.00  0.00           H  
ATOM      8  C   GLY     1      49.952  48.099  58.682  1.00  0.00           C  
ATOM      9  O   GLY     1      49.148  48.653  57.930  1.00  0.00           O  
ATOM     10  N   LEU     2      50.911  47.284  58.220  1.00  0.00           N  
ATOM     11  H   LEU     2      51.567  46.887  58.882  1.00  0.00           H  
ATOM     12  CA  LEU     2      51.095  46.966  56.794  1.00  0.00           C  
ATOM     13  HA  LEU     2      51.058  47.909  56.246  1.00  0.00           H  
ATOM     14  CB  LEU     2      52.499  46.359  56.592  1.00  0.00           C  
ATOM     15  HB2 LEU     2      53.222  46.900  57.205  1.00  0.00           H  
ATOM     16  HB3 LEU     2      52.476  45.324  56.938  1.00  0.00           H  
ATOM     17  CG  LEU     2      52.985  46.396  55.130  1.00  0.00           C  
ATOM     18  HG  LEU     2      52.180  46.061  54.485  1.00  0.00           H  
ATOM     19  CD1 LEU     2      53.417  47.798  54.691  1.00  0.00           C  
ATOM     20 HD11 LEU     2      54.232  48.155  55.321  1.00  0.00           H  
ATOM     21 HD12 LEU     2      53.756  47.772  53.654  1.00  0.00           H  
ATOM     22 HD13 LEU     2      52.582  48.493  54.755  1.00  0.00           H  
ATOM     23  CD2 LEU     2      54.169  45.450  54.934  1.00  0.00           C  
ATOM     24 HD21 LEU     2      53.864  44.428  55.163  1.00  0.00           H  
ATOM     25 HD22 LEU     2      54.504  45.487  53.897  1.00  0.00           H  
ATOM     26 HD23 LEU     2      54.992  45.737  55.589  1.00  0.00           H  
ATOM     27  C   LEU     2      49.962  46.085  56.222  1.00  0.00           C  
ATOM     28  O   LEU     2      49.566  46.255  55.070  1.00  0.00           O  
ATOM     29  N   PHE     3      49.385  45.179  57.020  1.00  0.00           N  
ATOM     30  H   PHE     3      49.740  45.071  57.959  1.00  0.00           H  
ATOM     31  CA  PHE     3      48.157  44.462  56.640  1.00  0.00           C  
ATOM     32  HA  PHE     3      48.322  44.024  55.653  1.00  0.00           H  
ATOM     33  CB  PHE     3      47.861  43.310  57.615  1.00  0.00           C  
ATOM     34  HB2 PHE     3      48.459  43.416  58.521  1.00  0.00           H  
ATOM     35  HB3 PHE     3      46.814  43.351  57.919  1.00  0.00           H  
ATOM     36  CG  PHE     3      48.126  41.950  56.996  1.00  0.00           C  
ATOM     37  CD1 PHE     3      49.435  41.434  56.951  1.00  0.00           C  
ATOM     38  HD1 PHE     3      50.254  41.996  57.381  1.00  0.00           H  
ATOM     39  CE1 PHE     3      49.683  40.191  56.340  1.00  0.00           C  
ATOM     40  HE1 PHE     3      50.690  39.796  56.307  1.00  0.00           H  
ATOM     41  CZ  PHE     3      48.624  39.463  55.769  1.00  0.00           C  
ATOM     42  HZ  PHE     3      48.815  38.507  55.299  1.00  0.00           H  
ATOM     43  CE2 PHE     3      47.316  39.979  55.806  1.00  0.00           C  
ATOM     44  HE2 PHE     3      46.501  39.421  55.363  1.00  0.00           H  
ATOM     45  CD2 PHE     3      47.068  41.222  56.417  1.00  0.00           C  
ATOM     46  HD2 PHE     3      46.060  41.616  56.436  1.00  0.00           H  
ATOM     47  C   PHE     3      46.973  45.438  56.518  1.00  0.00           C  
ATOM     48  O   PHE     3      46.779  46.315  57.363  1.00  0.00           O  
ATOM     49  N   GLY     4      46.213  45.317  55.425  1.00  0.00           N  
ATOM     50  H   GLY     4      46.371  44.527  54.813  1.00  0.00           H  
ATOM     51  CA  GLY     4      45.184  46.286  55.018  1.00  0.00           C  
ATOM     52  HA2 GLY     4      44.466  45.786  54.366  1.00  0.00           H  
ATOM     53  HA3 GLY     4      44.640  46.642  55.894  1.00  0.00           H  
ATOM     54  C   GLY     4      45.740  47.507  54.263  1.00  0.00           C  
ATOM     55  O   GLY     4      44.962  48.277  53.698  1.00  0.00           O  
ATOM     56  N   ALA     5      47.072  47.673  54.217  1.00  0.00           N  
ATOM     57  H   ALA     5      47.644  47.049  54.769  1.00  0.00           H  
ATOM     58  CA  ALA     5      47.781  48.644  53.378  1.00  0.00           C  
ATOM     59  HA  ALA     5      47.063  49.356  52.968  1.00  0.00           H  
ATOM     60  CB  ALA     5      48.764  49.441  54.243  1.00  0.00           C  
ATOM     61  HB1 ALA     5      49.518  48.784  54.672  1.00  0.00           H  
ATOM     62  HB2 ALA     5      49.264  50.192  53.632  1.00  0.00           H  
ATOM     63  HB3 ALA     5      48.223  49.943  55.047  1.00  0.00           H  
ATOM     64  C   ALA     5      48.472  47.973  52.174  1.00  0.00           C  
ATOM     65  O   ALA     5      48.525  48.581  51.112  1.00  0.00           O  
ATOM     66  N   ILE     6      48.965  46.731  52.306  1.00  0.00           N  
ATOM     67  H   ILE     6      49.050  46.360  53.247  1.00  0.00           H  
ATOM     68  CA  ILE     6      49.407  45.889  51.174  1.00  0.00           C  
ATOM     69  HA  ILE     6      49.776  46.542  50.382  1.00  0.00           H  
ATOM     70  CB  ILE     6      50.578  44.944  51.549  1.00  0.00           C  
ATOM     71  HB  ILE     6      50.726  44.277  50.701  1.00  0.00           H  
ATOM     72  CG2 ILE     6      51.867  45.771  51.666  1.00  0.00           C  
ATOM     73 HG21 ILE     6      51.729  46.598  52.360  1.00  0.00           H  
ATOM     74 HG22 ILE     6      52.691  45.140  52.001  1.00  0.00           H  
ATOM     75 HG23 ILE     6      52.126  46.180  50.691  1.00  0.00           H  
ATOM     76  CG1 ILE     6      50.369  44.060  52.808  1.00  0.00           C  
ATOM     77 HG12 ILE     6      51.086  44.326  53.583  1.00  0.00           H  
ATOM     78 HG13 ILE     6      49.378  44.208  53.231  1.00  0.00           H  
ATOM     79  CD1 ILE     6      50.539  42.566  52.503  1.00  0.00           C  
ATOM     80 HD11 ILE     6      51.547  42.375  52.133  1.00  0.00           H  
ATOM     81 HD12 ILE     6      50.381  41.987  53.414  1.00  0.00           H  
ATOM     82 HD13 ILE     6      49.812  42.251  51.753  1.00  0.00           H  
ATOM     83  C   ILE     6      48.221  45.127  50.561  1.00  0.00           C  
ATOM     84  O   ILE     6      47.896  45.309  49.387  1.00  0.00           O  
ATOM     85  N   ALA     7      47.528  44.310  51.360  1.00  0.00           N  
ATOM     86  H   ALA     7      47.809  44.233  52.325  1.00  0.00           H  
ATOM     87  CA  ALA     7      46.366  43.533  50.931  1.00  0.00           C  
ATOM     88  HA  ALA     7      46.623  43.022  50.001  1.00  0.00           H  
ATOM     89  CB  ALA     7      46.085  42.455  51.989  1.00  0.00           C  
ATOM     90  HB1 ALA     7      45.814  42.912  52.941  1.00  0.00           H  
ATOM     91  HB2 ALA     7      45.266  41.815  51.656  1.00  0.00           H  
ATOM     92  HB3 ALA     7      46.973  41.835  52.129  1.00  0.00           H  
ATOM     93  C   ALA     7      45.161  44.461  50.664  1.00  0.00           C  
ATOM     94  O   ALA     7      44.792  45.253  51.534  1.00  0.00           O  
ATOM     95  N   ALA     8      44.620  44.380  49.438  1.00  0.00           N  
ATOM     96  H   ALA     8      45.026  43.676  48.835  1.00  0.00           H  
ATOM     97  CA  ALA     8      43.543  45.181  48.811  1.00  0.00           C  
ATOM     98  HA  ALA     8      43.060  44.528  48.081  1.00  0.00           H  
ATOM     99  CB  ALA     8      42.449  45.594  49.810  1.00  0.00           C  
ATOM    100  HB1 ALA     8      42.812  46.388  50.465  1.00  0.00           H  
ATOM    101  HB2 ALA     8      41.587  45.978  49.264  1.00  0.00           H  
ATOM    102  HB3 ALA     8      42.136  44.736  50.405  1.00  0.00           H  
ATOM    103  C   ALA     8      44.052  46.403  48.012  1.00  0.00           C  
ATOM    104  O   ALA     8      43.339  46.918  47.149  1.00  0.00           O  
ATOM    105  N   PHE     9      45.296  46.835  48.249  1.00  0.00           N  
ATOM    106  H   PHE     9      45.819  46.371  48.980  1.00  0.00           H  
ATOM    107  CA  PHE     9      45.907  48.021  47.627  1.00  0.00           C  
ATOM    108  HA  PHE     9      45.143  48.607  47.112  1.00  0.00           H  
ATOM    109  CB  PHE     9      46.490  48.900  48.733  1.00  0.00           C  
ATOM    110  HB2 PHE     9      46.784  48.246  49.548  1.00  0.00           H  
ATOM    111  HB3 PHE     9      47.394  49.379  48.360  1.00  0.00           H  
ATOM    112  CG  PHE     9      45.562  49.974  49.279  1.00  0.00           C  
ATOM    113  CD1 PHE     9      45.338  51.152  48.536  1.00  0.00           C  
ATOM    114  HD1 PHE     9      45.793  51.272  47.563  1.00  0.00           H  
ATOM    115  CE1 PHE     9      44.548  52.188  49.068  1.00  0.00           C  
ATOM    116  HE1 PHE     9      44.392  53.096  48.500  1.00  0.00           H  
ATOM    117  CZ  PHE     9      43.972  52.050  50.343  1.00  0.00           C  
ATOM    118  HZ  PHE     9      43.373  52.852  50.756  1.00  0.00           H  
ATOM    119  CE2 PHE     9      44.180  50.872  51.082  1.00  0.00           C  
ATOM    120  HE2 PHE     9      43.740  50.767  52.066  1.00  0.00           H  
ATOM    121  CD2 PHE     9      44.972  49.836  50.550  1.00  0.00           C  
ATOM    122  HD2 PHE     9      45.138  48.940  51.130  1.00  0.00           H  
ATOM    123  C   PHE     9      46.964  47.657  46.568  1.00  0.00           C  
ATOM    124  O   PHE     9      47.045  48.340  45.547  1.00  0.00           O  
ATOM    125  N   ILE    10      47.718  46.559  46.747  1.00  0.00           N  
ATOM    126  H   ILE    10      47.676  46.081  47.644  1.00  0.00           H  
ATOM    127  CA  ILE    10      48.555  45.968  45.677  1.00  0.00           C  
ATOM    128  HA  ILE    10      49.278  46.711  45.338  1.00  0.00           H  
ATOM    129  CB  ILE    10      49.327  44.726  46.197  1.00  0.00           C  
ATOM    130  HB  ILE    10      48.632  44.101  46.761  1.00  0.00           H  
ATOM    131  CG2 ILE    10      49.905  43.871  45.049  1.00  0.00           C  
ATOM    132 HG21 ILE    10      50.578  44.472  44.434  1.00  0.00           H  
ATOM    133 HG22 ILE    10      50.450  43.014  45.440  1.00  0.00           H  
ATOM    134 HG23 ILE    10      49.107  43.469  44.424  1.00  0.00           H  
ATOM    135  CG1 ILE    10      50.470  45.167  47.134  1.00  0.00           C  
ATOM    136 HG12 ILE    10      51.232  45.673  46.541  1.00  0.00           H  
ATOM    137 HG13 ILE    10      50.084  45.876  47.866  1.00  0.00           H  
ATOM    138  CD1 ILE    10      51.132  44.020  47.910  1.00  0.00           C  
ATOM    139 HD11 ILE    10      51.673  43.356  47.237  1.00  0.00           H  
ATOM    140 HD12 ILE    10      51.849  44.433  48.619  1.00  0.00           H  
ATOM    141 HD13 ILE    10      50.376  43.451  48.452  1.00  0.00           H  
ATOM    142  C   ILE    10      47.665  45.601  44.473  1.00  0.00           C  
ATOM    143  O   ILE    10      48.043  45.804  43.318  1.00  0.00           O  
ATOM    144  N   GLU    11      46.463  45.086  44.761  1.00  0.00           N  
ATOM    145  H   GLU    11      46.254  44.927  45.736  1.00  0.00           H  
ATOM    146  CA  GLU    11      45.457  44.659  43.778  1.00  0.00           C  
ATOM    147  HA  GLU    11      45.928  43.940  43.107  1.00  0.00           H  
ATOM    148  CB  GLU    11      44.322  43.955  44.544  1.00  0.00           C  
ATOM    149  HB2 GLU    11      44.755  43.216  45.219  1.00  0.00           H  
ATOM    150  HB3 GLU    11      43.811  44.696  45.160  1.00  0.00           H  
ATOM    151  CG  GLU    11      43.273  43.254  43.667  1.00  0.00           C  
ATOM    152  HG2 GLU    11      42.524  42.815  44.330  1.00  0.00           H  
ATOM    153  HG3 GLU    11      42.763  44.006  43.062  1.00  0.00           H  
ATOM    154  CD  GLU    11      43.845  42.141  42.758  1.00  0.00           C  
ATOM    155  OE1 GLU    11      43.227  41.846  41.706  1.00  0.00           O  
ATOM    156  OE2 GLU    11      44.888  41.524  43.089  1.00  0.00           O  
ATOM    157  C   GLU    11      44.924  45.817  42.906  1.00  0.00           C  
ATOM    158  O   GLU    11      44.544  45.605  41.751  1.00  0.00           O  
ATOM    159  N   GLY    12      44.925  47.041  43.449  1.00  0.00           N  
ATOM    160  H   GLY    12      45.265  47.122  44.396  1.00  0.00           H  
ATOM    161  CA  GLY    12      44.674  48.291  42.725  1.00  0.00           C  
ATOM    162  HA2 GLY    12      43.903  48.141  41.969  1.00  0.00           H  
ATOM    163  HA3 GLY    12      44.318  49.045  43.428  1.00  0.00           H  
ATOM    164  C   GLY    12      45.951  48.794  42.037  1.00  0.00           C  
ATOM    165  O   GLY    12      46.570  48.079  41.242  1.00  0.00           O  
ATOM    166  N   GLY    13      46.349  50.034  42.331  1.00  0.00           N  
ATOM    167  H   GLY    13      45.791  50.571  42.981  1.00  0.00           H  
ATOM    168  CA  GLY    13      47.636  50.605  41.919  1.00  0.00           C  
ATOM    169  HA2 GLY    13      48.008  50.120  41.016  1.00  0.00           H  
ATOM    170  HA3 GLY    13      47.502  51.664  41.694  1.00  0.00           H  
ATOM    171  C   GLY    13      48.678  50.481  43.033  1.00  0.00           C  
ATOM    172  O   GLY    13      48.636  51.255  43.993  1.00  0.00           O  
ATOM    173  N   TRP    14      49.614  49.525  42.916  1.00  0.00           N  
ATOM    174  H   TRP    14      49.545  48.868  42.152  1.00  0.00           H  
ATOM    175  CA  TRP    14      50.751  49.416  43.847  1.00  0.00           C  
ATOM    176  HA  TRP    14      50.335  49.296  44.849  1.00  0.00           H  
ATOM    177  CB  TRP    14      51.593  48.153  43.565  1.00  0.00           C  
ATOM    178  HB2 TRP    14      52.089  47.889  44.500  1.00  0.00           H  
ATOM    179  HB3 TRP    14      50.927  47.323  43.326  1.00  0.00           H  
ATOM    180  CG  TRP    14      52.662  48.233  42.509  1.00  0.00           C  
ATOM    181  CD1 TRP    14      52.471  48.480  41.192  1.00  0.00           C  
ATOM    182  HD1 TRP    14      51.506  48.627  40.715  1.00  0.00           H  
ATOM    183  NE1 TRP    14      53.692  48.545  40.547  1.00  0.00           N  
ATOM    184  HE1 TRP    14      53.791  48.719  39.551  1.00  0.00           H  
ATOM    185  CE2 TRP    14      54.739  48.306  41.412  1.00  0.00           C  
ATOM    186  CZ2 TRP    14      56.131  48.257  41.242  1.00  0.00           C  
ATOM    187  HZ2 TRP    14      56.571  48.470  40.277  1.00  0.00           H  
ATOM    188  CH2 TRP    14      56.943  47.917  42.337  1.00  0.00           C  
ATOM    189  HH2 TRP    14      58.020  47.870  42.224  1.00  0.00           H  
ATOM    190  CZ3 TRP    14      56.352  47.619  43.577  1.00  0.00           C  
ATOM    191  HZ3 TRP    14      56.979  47.334  44.413  1.00  0.00           H  
ATOM    192  CE3 TRP    14      54.954  47.698  43.743  1.00  0.00           C  
ATOM    193  HE3 TRP    14      54.514  47.468  44.703  1.00  0.00           H  
ATOM    194  CD2 TRP    14      54.108  48.060  42.669  1.00  0.00           C  
ATOM    195  C   TRP    14      51.561  50.727  43.869  1.00  0.00           C  
ATOM    196  O   TRP    14      51.740  51.321  44.933  1.00  0.00           O  
ATOM    197  N   THR    15      51.940  51.257  42.695  1.00  0.00           N  
ATOM    198  H   THR    15      51.756  50.727  41.856  1.00  0.00           H  
ATOM    199  CA  THR    15      52.492  52.619  42.568  1.00  0.00           C  
ATOM    200  HA  THR    15      53.322  52.727  43.261  1.00  0.00           H  
ATOM    201  CB  THR    15      53.039  52.910  41.156  1.00  0.00           C  
ATOM    202  HB  THR    15      52.235  52.828  40.423  1.00  0.00           H  
ATOM    203  CG2 THR    15      53.661  54.307  41.057  1.00  0.00           C  
ATOM    204 HG21 THR    15      54.422  54.435  41.828  1.00  0.00           H  
ATOM    205 HG22 THR    15      54.123  54.435  40.078  1.00  0.00           H  
ATOM    206 HG23 THR    15      52.895  55.074  41.173  1.00  0.00           H  
ATOM    207  OG1 THR    15      54.074  52.005  40.818  1.00  0.00           O  
ATOM    208  HG1 THR    15      53.674  51.146  40.595  1.00  0.00           H  
ATOM    209  C   THR    15      51.399  53.631  42.935  1.00  0.00           C  
ATOM    210  O   THR    15      50.269  53.538  42.451  1.00  0.00           O  
ATOM    211  N   GLY    16      51.731  54.598  43.796  1.00  0.00           N  
ATOM    212  H   GLY    16      52.692  54.653  44.110  1.00  0.00           H  
ATOM    213  CA  GLY    16      50.779  55.544  44.396  1.00  0.00           C  
ATOM    214  HA2 GLY    16      51.225  56.539  44.399  1.00  0.00           H
[truncated: 146,553 more chars]
