# Supplementary material for: Implementation of Replica-Averaged Restraints from Nuclear Magnetic Resonance Measurement with UNRES Coarse Grained Model of Polypeptide Chains
Source: Molecules. 2025 Nov 10;30(22):4354. doi: 10.3390/molecules30224354 (PMC12654794; doi:10.3390/molecules30224354)
Supplement: Supplementary file 1 [file molecules-30-04354-s001.zip › readme.txt]

This archive contains Supplementary Tables S1 and S2 (file: SuppTables.pdf)
and the structures in the PDB formt (directory PDB) 
and the files with ensemble-averaged proton-proton distances and 
the respective NMR-determined upper distance boundaries (directory NMR)
corresponding to the NMR-restrained UNRES/MREMD simulations with
replica-averaged restraints (12 temperatures, restraints averaged over
4 replicas) of 2LWA, 2KW5, 2KZN, and 1PQX.

Each PDB file, with name [PDB_ID]_20_12x4.pdb contains the collated 
20 structures. The REMARK records contain the free energies of the
families represented by the respective structures and RMSDs from the
reference structure(s) (3 structures for 2LWA). The conformational
ensembles at T = 280 K were subjected to clustering.

For each proteins, there are the following two files in the NMR directory:

[PDB_ID]_280_allat_aveall.nmr      (distances averaged over whole ensembles),
[PDB_ID]_280K_20models_aveall.nmr  (distances averaged over 20 representative 
                                    conformations as in the PDB directory).

The structure of a record is the following:
  rn1  rn2  peak  d_ave   d_up prot1 prot2 rID1 rID2
    1    2     1  2.539  3.500   HA    H    M    K

where rn1, rn2, rID1, rID2 are the numbers and IDs (one-letter code) of
the residues that the protons belong to, prot1 and prot2 and the IDs
of these proton (following the PDB naming system), d_ave is the 
ensemble-averaged interproton distance and d_up is the upper distance boundary.

Upper-boundary violations are marked with "m" (minor) or "M" (major) at the
end of the respective record for the violation not exceeding and exceeding 2 A, 
respectively, as illustrated below.

   46   51   243  5.723  4.700   HG   HD    V    L m
   51   99   247  4.527  2.500   HD   HD    L    L M
